# Supplementary material for: Forniceal deep brain stimulation induces gene expression and splicing changes that promote neurogenesis and plasticity
Source: eLife. 2018 Mar 23;7:e34031. doi: 10.7554/eLife.34031 (PMC5906096; doi:10.7554/eLife.34031)
Supplement: Figure 5—source data 1. [file elife-34031-fig5-data1.xlsx]

## Sheet: All_DEGS
Gene Information									Diff. Exp. Genes for KO Samples (DBS/Sham)										Diff. Exp. Genes for WT Samples (DBS/Sham)										DEG between KO-WT Sham Samples (KO/WT)										DEG between KO-WT DBS Samples (KO/WT)
gene	chr	start	end	GeneName	Gene_Type	Gene_Status	length		gene	GeneName	baseMean	Log2ShrinkFC	Log2MeanFC	lfcSE	stat	pvalue	padj		gene	GeneName	baseMean	Log2ShrinkFC	Log2MeanFC	lfcSE	stat	pvalue	padj		gene	GeneName	baseMean	Log2ShrinkFC	Log2MeanFC	lfcSE	stat	pvalue	padj		gene	GeneName	baseMean	Log2ShrinkFC	Log2MeanFC	lfcSE	stat	pvalue	padj
ENSMUSG00000001138.13	chr1	36511867	36528237	Cnnm3	protein_coding	KNOWN	16371		ENSMUSG00000001138.13	Cnnm3	1662.71	-0.567404	-0.58237	0.111431	-5.09197	3.54355e-07	3.47853e-06		ENSMUSG00000001138.13	Cnnm3	1918.98	-0.624522	-0.628952	0.0876655	-7.12392	1.04896e-12	1.86857e-11		ENSMUSG00000001138.13	Cnnm3	2689.66	0.0187091	0.0223483	0.0609948	0.306733	0.759047	0.999799		ENSMUSG00000001138.13	Cnnm3	1264.54	0.0589084	0.0690928	0.087952	0.669779	0.502999	0.853163
ENSMUSG00000001143.13	chr1	36419871	36445271	Lman2l	protein_coding	KNOWN	25401		ENSMUSG00000001143.13	Lman2l	3869.21	-0.0438848	-0.0410222	0.108179	-0.405669	0.684986	0.786901		ENSMUSG00000001143.13	Lman2l	4557.44	-0.194013	-0.206638	0.103636	-1.87205	0.0611997	0.115493		ENSMUSG00000001143.13	Lman2l	5334.85	-0.0450773	-0.0765086	0.0609659	-0.739385	0.459674	0.999799		ENSMUSG00000001143.13	Lman2l	3502.32	0.0779377	0.0895504	0.0867035	0.898899	0.368707	0.793881
ENSMUSG00000001305.5	chr1	186720978	186749358	Rrp15	protein_coding	KNOWN	28381		ENSMUSG00000001305.5	Rrp15	628.826	-0.00946216	-0.0170311	0.161517	-0.058583	0.953284	0.970654		ENSMUSG00000001305.5	Rrp15	688.933	-0.228193	-0.216896	0.14514	-1.57223	0.115897	0.194599		ENSMUSG00000001305.5	Rrp15	833.557	0.00348071	0.00899272	0.0742306	0.0468905	0.962601	0.999799		ENSMUSG00000001305.5	Rrp15	551.157	0.148562	0.209187	0.112836	1.31662	0.187965	0.675876
ENSMUSG00000001674.11	chr1	121553835	121567989	Ddx18	protein_coding	KNOWN	14155		ENSMUSG00000001674.11	Ddx18	810.753	-0.3403	-0.366613	0.159863	-2.1287	0.0332789	0.079412		ENSMUSG00000001674.11	Ddx18	919.97	-0.518934	-0.51572	0.124912	-4.15441	3.26123e-05	0.000159166		ENSMUSG00000001674.11	Ddx18	1230.58	-0.00953428	-0.0052299	0.0703012	-0.13562	0.892121	0.999799		ENSMUSG00000001674.11	Ddx18	649.169	0.109768	0.144457	0.110705	0.99154	0.321422	0.770947
ENSMUSG00000002459.17	chr1	4909576	5070285	Rgs20	protein_coding	KNOWN	160710		ENSMUSG00000002459.17	Rgs20	898.239	0.409673	0.40059	0.109756	3.73258	0.000189529	0.000972249		ENSMUSG00000002459.17	Rgs20	1137.01	0.383882	0.407329	0.100506	3.8195	0.000133722	0.000566818		ENSMUSG00000002459.17	Rgs20	1033.31	-0.0760436	-0.0848998	0.0736548	-1.03243	0.30187	0.999799		ENSMUSG00000002459.17	Rgs20	978.064	-0.0780711	-0.0910444	0.085263	-0.915651	0.35985	0.78953
ENSMUSG00000002881.14	chr1	52457294	52500679	Nab1	protein_coding	KNOWN	43386		ENSMUSG00000002881.14	Nab1	2551.35	1.0839	1.0832	0.0904881	11.9784	4.61013e-33	6.83572e-31		ENSMUSG00000002881.14	Nab1	3046.57	1.19634	1.21563	0.103727	11.5335	8.94533e-31	7.69446e-29		ENSMUSG00000002881.14	Nab1	1990.86	0.0629415	0.093954	0.0684371	0.919698	0.35773	0.999799		ENSMUSG00000002881.14	Nab1	3157.5	-0.0322015	-0.038208	0.0818595	-0.393376	0.694042	0.917713
ENSMUSG00000003134.10	chr1	39371492	39478755	Tbc1d8	protein_coding	KNOWN	107264		ENSMUSG00000003134.10	Tbc1d8	655.055	0.0712378	0.0807202	0.102997	0.691649	0.489158	0.624135		ENSMUSG00000003134.10	Tbc1d8	738.399	-0.0448898	-0.0412379	0.117581	-0.381777	0.702627	0.783778		ENSMUSG00000003134.10	Tbc1d8	835.307	0.00456563	0.00806407	0.074906	0.0609515	0.951398	0.999799		ENSMUSG00000003134.10	Tbc1d8	606.306	0.109234	0.129892	0.0880486	1.24061	0.214751	0.696203
ENSMUSG00000003135.15	chr1	39534992	39546889	Cnot11	protein_coding	KNOWN	11898		ENSMUSG00000003135.15	Cnot11	1368.52	-0.211177	-0.221096	0.135218	-1.56175	0.118346	0.21751		ENSMUSG00000003135.15	Cnot11	1555.6	-0.375083	-0.361388	0.110096	-3.40687	0.000657136	0.00234011		ENSMUSG00000003135.15	Cnot11	1972.09	-0.00591422	-0.00708613	0.0651804	-0.0907362	0.927702	0.999799		ENSMUSG00000003135.15	Cnot11	1153.93	0.111729	0.133485	0.097242	1.14898	0.250565	0.729708
ENSMUSG00000003458.12	chr1	172066013	172082795	Ncstn	protein_coding	KNOWN	16783		ENSMUSG00000003458.12	Ncstn	2514.68	-0.319435	-0.315485	0.0907036	-3.52174	0.000428724	0.00198312		ENSMUSG00000003458.12	Ncstn	3067.41	-0.314318	-0.329868	0.0833497	-3.77108	0.000162545	0.00067287		ENSMUSG00000003458.12	Ncstn	3798.1	-0.0208229	-0.0431776	0.0585432	-0.355685	0.722077	0.999799		ENSMUSG00000003458.12	Ncstn	2171.88	-0.0255893	-0.0287612	0.0739348	-0.346106	0.729263	0.926731
ENSMUSG00000003464.13	chr1	172126755	172136493	Pex19	protein_coding	KNOWN	9739		ENSMUSG00000003464.13	Pex19	3693.47	-0.0579166	-0.0590803	0.0720306	-0.804055	0.421365	0.560417		ENSMUSG00000003464.13	Pex19	4642.06	0.0291813	0.0302654	0.0967004	0.301771	0.762827	0.829941		ENSMUSG00000003464.13	Pex19	5041.75	-0.0259825	-0.0280074	0.0565793	-0.459223	0.646074	0.999799		ENSMUSG00000003464.13	Pex19	3573.04	-0.105512	-0.116996	0.0716674	-1.47225	0.140954	0.623796
ENSMUSG00000003721.14	chr1	121304353	121332589	Insig2	protein_coding	KNOWN	28237		ENSMUSG00000003721.14	Insig2	3105.02	0.0380542	0.0417732	0.112102	0.339461	0.734262	0.822978		ENSMUSG00000003721.14	Insig2	3703.52	0.131001	0.137103	0.0987286	1.32688	0.184548	0.282714		ENSMUSG00000003721.14	Insig2	3961.24	0.040222	0.0525302	0.0583466	0.689363	0.490595	0.999799		ENSMUSG00000003721.14	Insig2	3014.42	-0.0332288	-0.042425	0.0899376	-0.369465	0.711781	0.922886
ENSMUSG00000004031.13	chr1	158245269	158356326	Brinp2	protein_coding	KNOWN	111058		ENSMUSG00000004031.13	Brinp2	4550.24	-0.0536641	-0.0453865	0.140813	-0.381102	0.703128	0.799635		ENSMUSG00000004031.13	Brinp2	4727.15	-0.223605	-0.240079	0.137835	-1.62227	0.104746	0.179267		ENSMUSG00000004031.13	Brinp2	5934.61	0.10979	0.0893804	0.0598878	1.83326	0.0667645	0.682505		ENSMUSG00000004031.13	Brinp2	3861.84	0.206865	0.284539	0.109001	1.89782	0.0577198	0.479278
ENSMUSG00000004110.14	chr1	154390731	154884501	Cacna1e	protein_coding	KNOWN	493771		ENSMUSG00000004110.14	Cacna1e	38391.2	0.0540123	0.0607275	0.09104	0.593281	0.552993	0.679791		ENSMUSG00000004110.14	Cacna1e	45764.8	-0.0281909	-0.0379697	0.114934	-0.245279	0.80624	0.863417		ENSMUSG00000004110.14	Cacna1e	50526.5	-0.0256344	-0.0592135	0.0576444	-0.444699	0.656537	0.999799		ENSMUSG00000004110.14	Cacna1e	36422.3	0.0356304	0.0397705	0.0882345	0.403815	0.686349	0.915523
ENSMUSG00000004364.14	chr1	80264923	80340480	Cul3	protein_coding	KNOWN	75558		ENSMUSG00000004364.14	Cul3	11486.4	0.816181	0.831045	0.0931267	8.7642	1.8811e-18	9.66563e-17		ENSMUSG00000004364.14	Cul3	13397.3	0.795332	0.806135	0.0816982	9.73499	2.1383e-22	1.06703e-20		ENSMUSG00000004364.14	Cul3	10456.8	0.0123723	0.0114289	0.0523685	0.236254	0.813235	0.999799		ENSMUSG00000004364.14	Cul3	13192.6	0.0332526	0.036726	0.0789516	0.421178	0.673625	0.912824
ENSMUSG00000004451.14	chr1	119470305	119504794	Ralb	protein_coding	KNOWN	34490		ENSMUSG00000004451.14	Ralb	677.063	0.173243	0.179653	0.125214	1.38357	0.16649	0.281589		ENSMUSG00000004451.14	Ralb	763.425	0.20504	0.219521	0.113046	1.81377	0.0697128	0.128217		ENSMUSG00000004451.14	Ralb	802.947	0.0661503	0.101912	0.0756718	0.874174	0.382024	0.999799		ENSMUSG00000004451.14	Ralb	659.305	0.0518639	0.0624218	0.0955104	0.543018	0.587117	0.884967
ENSMUSG00000004768.14	chr1	33719887	33742564	Rab23	protein_coding	KNOWN	22678		ENSMUSG00000004768.14	Rab23	1568.17	-0.434879	-0.453117	0.117446	-3.70278	0.000213247	0.00108206		ENSMUSG00000004768.14	Rab23	1759.79	-0.57566	-0.56882	0.109274	-5.26804	1.37887e-07	1.10204e-06		ENSMUSG00000004768.14	Rab23	2424.16	0.0103459	0.0286652	0.0620876	0.166634	0.867658	0.999799		ENSMUSG00000004768.14	Rab23	1218.18	0.122138	0.144527	0.0991285	1.23212	0.217905	0.699553
ENSMUSG00000004880.11	chr1	181815335	181843046	Lbr	protein_coding	KNOWN	27712		ENSMUSG00000004880.11	Lbr	793.946	-0.0874293	-0.0949917	0.119208	-0.733419	0.463303	0.601475		ENSMUSG00000004880.11	Lbr	888.382	-0.0585246	-0.048366	0.111729	-0.523808	0.600412	0.701049		ENSMUSG00000004880.11	Lbr	1046.61	0.0805181	0.114837	0.0716668	1.12351	0.261223	0.999799		ENSMUSG00000004880.11	Lbr	711.897	0.0553474	0.0686654	0.0959093	0.577081	0.563885	0.876248
ENSMUSG00000005338.13	chr1	173333258	173367695	Cadm3	protein_coding	KNOWN	34438		ENSMUSG00000005338.13	Cadm3	19609.3	0.0759644	0.0875554	0.086515	0.878048	0.379918	0.519763		ENSMUSG00000005338.13	Cadm3	23188.3	0.0323958	0.0266843	0.0832121	0.389316	0.697042	0.779336		ENSMUSG00000005338.13	Cadm3	25236.1	-0.0052016	-0.026336	0.0532537	-0.0976759	0.92219	0.999799		ENSMUSG00000005338.13	Cadm3	18779.6	0.031427	0.0348145	0.0703895	0.446472	0.655256	0.907317
ENSMUSG00000005501.14	chr1	87945119	88008551	Usp40	protein_coding	KNOWN	63433		ENSMUSG00000005501.14	Usp40	1758.09	-0.0740244	-0.0876834	0.091642	-0.807757	0.419231	0.558329		ENSMUSG00000005501.14	Usp40	2013.77	-0.157964	-0.158421	0.123617	-1.27785	0.201303	0.302693		ENSMUSG00000005501.14	Usp40	2389.67	0.0105103	0.0160553	0.0631464	0.166443	0.867808	0.999799		ENSMUSG00000005501.14	Usp40	1570.43	0.0683422	0.0873031	0.0938522	0.72819	0.466497	0.837528
ENSMUSG00000005674.9	chr1	171216011	171222514	Tomm40l	protein_coding	KNOWN	6504		ENSMUSG00000005674.9	Tomm40l	628.328	0.0459969	0.0534736	0.118199	0.389147	0.697167	0.795413		ENSMUSG00000005674.9	Tomm40l	767.574	-0.0164362	-0.0184907	0.117817	-0.139507	0.88905	0.925242		ENSMUSG00000005674.9	Tomm40l	835.303	-0.0495571	-0.0791966	0.074606	-0.66425	0.50653	0.999799		ENSMUSG00000005674.9	Tomm40l	604.487	-0.0054218	-0.00669507	0.0941222	-0.0576039	0.954064	0.990461
ENSMUSG00000005886.14	chr1	13139105	13374083	Ncoa2	protein_coding	KNOWN	234979		ENSMUSG00000005886.14	Ncoa2	7054.54	-0.134682	-0.137535	0.0779378	-1.72807	0.083976	0.166869		ENSMUSG00000005886.14	Ncoa2	7117.27	-0.22115	-0.215756	0.0835448	-2.64709	0.00811881	0.0208061		ENSMUSG00000005886.14	Ncoa2	9204.32	0.161222	0.195825	0.0559632	2.88086	0.00396591	0.113087		ENSMUSG00000005886.14	Ncoa2	5837.79	0.253431	0.274416	0.0645143	3.92828	8.55542e-05	0.00716125
ENSMUSG00000006005.17	chr1	150392838	150449935	Tpr	protein_coding	KNOWN	57098		ENSMUSG00000006005.17	Tpr	8064.7	-0.0590762	-0.0570201	0.0812637	-0.726969	0.467245	0.60475		ENSMUSG00000006005.17	Tpr	9519.47	-0.199603	-0.2038	0.0838366	-2.38086	0.0172722	0.0396041		ENSMUSG00000006005.17	Tpr	11159.6	-0.0526849	-0.0689631	0.0524334	-1.0048	0.314994	0.999799		ENSMUSG00000006005.17	Tpr	7292.63	0.0716748	0.0780512	0.0690259	1.03838	0.299095	0.757379
ENSMUSG00000006010.14	chr1	150361305	150393080	BC003331	protein_coding	KNOWN	31776		ENSMUSG00000006010.14	BC003331	3001.12	-0.0414286	-0.0499603	0.0884309	-0.468485	0.639438	0.752487		ENSMUSG00000006010.14	BC003331	3485.17	-0.0326949	-0.0357278	0.0843188	-0.387754	0.698198	0.780124		ENSMUSG00000006010.14	BC003331	3982.82	0.029546	0.0432188	0.060436	0.488881	0.624926	0.999799		ENSMUSG00000006010.14	BC003331	2765.3	0.0264424	0.029432	0.0701548	0.376915	0.706237	0.921011
ENSMUSG00000006014.16	chr1	150449412	150466165	Prg4	protein_coding	KNOWN	16754		ENSMUSG00000006014.16	Prg4	47.2537	0.593683	0.940142	0.368883	1.60941	0.107527	0.201892		ENSMUSG00000006014.16	Prg4	53.1658	-0.620916	-0.786979	0.324083	-1.91591	0.055376	0.106019		ENSMUSG00000006014.16	Prg4	59.3111	-0.147708	-0.924524	0.0612723	-2.41068	0.0159226	0.29547		ENSMUSG00000006014.16	Prg4	44.1107	0.119738	0.797928	0.0882949	1.35612	0.175062	0.662686
ENSMUSG00000006299.13	chr1	74279840	74284738	Aamp	protein_coding	KNOWN	4899		ENSMUSG00000006299.13	Aamp	4668.61	0.175174	0.182397	0.0714026	2.45332	0.0141542	0.0393935		ENSMUSG00000006299.13	Aamp	5837.68	0.244318	0.244201	0.0865596	2.82254	0.00476451	0.0131663		ENSMUSG00000006299.13	Aamp	5793.52	-0.0244139	-0.033948	0.0550834	-0.443217	0.657609	0.999799		ENSMUSG00000006299.13	Aamp	4806.37	-0.0875819	-0.0954789	0.0666925	-1.31322	0.189109	0.676337
ENSMUSG00000006301.17	chr1	74288247	74305622	Tmbim1	protein_coding	KNOWN	17376		ENSMUSG00000006301.17	Tmbim1	1084.29	0.353364	0.361718	0.141365	2.49966	0.0124311	0.0354599		ENSMUSG00000006301.17	Tmbim1	1322.13	0.452352	0.455319	0.100709	4.49166	7.06688e-06	4.00088e-05		ENSMUSG00000006301.17	Tmbim1	1221.14	0.0208322	0.0245193	0.071898	0.289746	0.772011	0.999799		ENSMUSG00000006301.17	Tmbim1	1159.76	-0.050702	-0.0684418	0.1042	-0.486586	0.626552	0.897559
ENSMUSG00000006304.14	chr1	74236084	74268209	Arpc2	protein_coding	KNOWN	32126		ENSMUSG00000006304.14	Arpc2	23083.8	0.88771	0.926551	0.132808	6.68415	2.32262e-11	4.82145e-10		ENSMUSG00000006304.14	Arpc2	29521.5	1.02289	1.06709	0.128386	7.96731	1.62164e-15	4.18001e-14		ENSMUSG00000006304.14	Arpc2	20141.5	0.00783421	-0.00181331	0.0513875	0.152454	0.878829	0.999799		ENSMUSG00000006304.14	Arpc2	28786.7	-0.0931054	-0.141989	0.107684	-0.864614	0.387251	0.801957
ENSMUSG00000006403.12	chr1	171250421	171260637	Adamts4	protein_coding	KNOWN	10217		ENSMUSG00000006403.12	Adamts4	363.095	0.247217	0.269652	0.188922	1.30857	0.190681	0.311348		ENSMUSG00000006403.12	Adamts4	446.223	0.505448	0.516826	0.155518	3.2501	0.00115366	0.00382971		ENSMUSG00000006403.12	Adamts4	413.297	0.0549058	0.110584	0.0809602	0.678183	0.497656	0.999799		ENSMUSG00000006403.12	Adamts4	388.409	-0.0985223	-0.135795	0.108939	-0.904383	0.365792	0.79305
ENSMUSG00000006411.12	chr1	171370099	171388598	Nectin4	protein_coding	KNOWN	18500		ENSMUSG00000006411.12	Nectin4	240.917	-0.479224	-0.497536	0.141501	-3.38673	0.000707311	0.0030683		ENSMUSG00000006411.12	Nectin4	290.516	-0.397665	-0.413586	0.152298	-2.61109	0.00902549	0.0228002		ENSMUSG00000006411.12	Nectin4	378.921	0.0113435	0.0222334	0.0805992	0.140739	0.888076	0.999799		ENSMUSG00000006411.12	Nectin4	197.689	-0.0408301	-0.0618702	0.109908	-0.371494	0.71027	0.92213
ENSMUSG00000006412.10	chr1	171345670	171359254	Pfdn2	protein_coding	KNOWN	13585		ENSMUSG00000006412.10	Pfdn2	2194.76	0.377732	0.385306	0.0821277	4.59932	4.2387e-06	3.27506e-05		ENSMUSG00000006412.10	Pfdn2	2754.97	0.381292	0.387487	0.0952686	4.00228	6.27346e-05	0.000287269		ENSMUSG00000006412.10	Pfdn2	2533.67	-0.0587351	-0.0756519	0.0624729	-0.94017	0.34713	0.999799		ENSMUSG00000006412.10	Pfdn2	2368.79	-0.0686503	-0.0774496	0.0737603	-0.930721	0.351998	0.785246
ENSMUSG00000006576.16	chr1	75546266	75562172	Slc4a3	protein_coding	KNOWN	15907		ENSMUSG00000006576.16	Slc4a3	6838.11	0.0602015	0.0565057	0.0777327	0.774469	0.438653	0.576953		ENSMUSG00000006576.16	Slc4a3	8319.44	0.142304	0.157183	0.092231	1.54291	0.122854	0.203892		ENSMUSG00000006576.16	Slc4a3	8747.03	0.0129208	0.0273679	0.052545	0.2459	0.805759	0.999799		ENSMUSG00000006576.16	Slc4a3	6739.54	-0.0626021	-0.0729372	0.076961	-0.813426	0.415974	0.818851
ENSMUSG00000007097.14	chr1	172271709	172298064	Atp1a2	protein_coding	KNOWN	26356		ENSMUSG00000007097.14	Atp1a2	47672.2	0.191362	0.195179	0.0764908	2.50177	0.0123575	0.0352886		ENSMUSG00000007097.14	Atp1a2	60382.4	0.222486	0.204548	0.0973257	2.286	0.0222545	0.0492186		ENSMUSG00000007097.14	Atp1a2	59903.9	-0.0390095	-0.0844946	0.0532534	-0.732527	0.463847	0.999799		ENSMUSG00000007097.14	Atp1a2	49220.7	-0.0794221	-0.093529	0.0805916	-0.985489	0.324384	0.771442
ENSMUSG00000007122.11	chr1	172209894	172219868	Casq1	protein_coding	KNOWN	9975		ENSMUSG00000007122.11	Casq1	58.5758	0.036994	0.0447959	0.260727	0.141888	0.887168	0.928934		ENSMUSG00000007122.11	Casq1	66.5144	0.324778	0.356542	0.252694	1.28526	0.198702	0.299709		ENSMUSG00000007122.11	Casq1	69.8135	0.048784	0.255933	0.0652023	0.748195	0.454343	0.999799		ENSMUSG00000007122.11	Casq1	57.1654	-0.0300548	-0.0562044	0.120816	-0.248766	0.803542	0.950792
ENSMUSG00000008136.14	chr1	43123074	43196984	Fhl2	protein_coding	KNOWN	73911		ENSMUSG00000008136.14	Fhl2	1198.7	0.977699	1.04874	0.18244	5.35901	8.36807e-08	9.34594e-07		ENSMUSG00000008136.14	Fhl2	1459.59	1.14343	1.17363	0.136145	8.39862	4.51749e-17	1.40385e-15		ENSMUSG00000008136.14	Fhl2	963.117	0.0592044	0.0594267	0.0734698	0.805833	0.420339	0.999799		ENSMUSG00000008136.14	Fhl2	1488.15	-0.034252	-0.065354	0.11793	-0.290443	0.771478	0.940133
ENSMUSG00000008475.13	chr1	152766542	152775597	Arpc5	protein_coding	KNOWN	9056		ENSMUSG00000008475.13	Arpc5	12077.1	0.861867	0.90406	0.146283	5.89179	3.82043e-09	5.5641e-08		ENSMUSG00000008475.13	Arpc5	13851.1	1.04115	1.0686	0.117404	8.86809	7.44108e-19	2.75178e-17		ENSMUSG00000008475.13	Arpc5	10049	0.157063	0.172566	0.0538594	2.91617	0.00354354	0.104488		ENSMUSG00000008475.13	Arpc5	14215.7	0.00965319	0.00842657	0.108582	0.0889019	0.92916	0.985983
ENSMUSG00000009418.15	chr1	135434580	135607295	Nav1	protein_coding	KNOWN	172716		ENSMUSG00000009418.15	Nav1	6007.84	-0.0185373	-0.0136053	0.093737	-0.197759	0.843234	0.900371		ENSMUSG00000009418.15	Nav1	7520.54	-0.131892	-0.121061	0.0887954	-1.48534	0.137453	0.222948		ENSMUSG00000009418.15	Nav1	8363.6	-0.113757	-0.13328	0.0615778	-1.84736	0.0646943	0.67059		ENSMUSG00000009418.15	Nav1	5703.73	-0.0222521	-0.0255402	0.0701362	-0.317269	0.75104	0.933982
ENSMUSG00000009633.3	chr1	193272161	193273217	G0s2	protein_coding	KNOWN	1057		ENSMUSG00000009633.3	G0s2	145.968	-0.146106	-0.159387	0.21111	-0.692084	0.488884	0.623889		ENSMUSG00000009633.3	G0s2	193.04	0.095323	0.0994404	0.168673	0.565134	0.571983	0.676481		ENSMUSG00000009633.3	G0s2	205.466	-0.000351601	-0.00571558	0.0801952	-0.00438432	0.996502	0.999799		ENSMUSG00000009633.3	G0s2	144.572	-0.153352	-0.263571	0.119489	-1.28339	0.199354	0.683484
ENSMUSG00000009772.15	chr1	132316126	132333488	Nuak2	protein_coding	KNOWN	17363		ENSMUSG00000009772.15	Nuak2	62.4357	0.247659	0.281904	0.236236	1.04835	0.294476	0.430984		ENSMUSG00000009772.15	Nuak2	76.6705	0.272763	0.304067	0.258242	1.05623	0.290863	0.404497		ENSMUSG00000009772.15	Nuak2	74.2303	-0.0061396	-0.0316551	0.0670652	-0.0915468	0.927058	0.999799		ENSMUSG00000009772.15	Nuak2	65.0593	-0.027328	-0.0537538	0.120967	-0.225912	0.82127	0.956884
ENSMUSG00000009905.5	chr1	106720459	106759727	Kdsr	protein_coding	KNOWN	39269		ENSMUSG00000009905.5	Kdsr	1935.01	-0.467965	-0.470833	0.0804154	-5.81935	5.90778e-09	8.32382e-08		ENSMUSG00000009905.5	Kdsr	2290.62	-0.474142	-0.478936	0.0845792	-5.60589	2.07183e-08	1.89187e-07		ENSMUSG00000009905.5	Kdsr	3035.61	0.000648953	0.00356147	0.0602143	0.0107774	0.991401	0.999799		ENSMUSG00000009905.5	Kdsr	1562.23	0.0107348	0.0119471	0.0653536	0.164258	0.869528	0.971714
ENSMUSG00000009907.17	chr1	106764071	106796728	Vps4b	protein_coding	KNOWN	32658		ENSMUSG00000009907.17	Vps4b	3426.5	-0.0786205	-0.0780336	0.0872899	-0.900682	0.367757	0.507275		ENSMUSG00000009907.17	Vps4b	3764.44	-0.16829	-0.167151	0.0945762	-1.77941	0.0751719	0.136373		ENSMUSG00000009907.17	Vps4b	4561.47	0.0570399	0.0661652	0.0564119	1.01113	0.311953	0.999799		ENSMUSG00000009907.17	Vps4b	3000.21	0.138539	0.155522	0.0815587	1.69864	0.0893872	0.548868
ENSMUSG00000010175.13	chr1	190118035	190170714	Prox1	protein_coding	KNOWN	52680		ENSMUSG00000010175.13	Prox1	18109	-0.0786248	-0.0805489	0.120163	-0.654315	0.512909	0.644666		ENSMUSG00000010175.13	Prox1	21510.5	-0.04183	-0.0266774	0.111557	-0.374967	0.707685	0.787615		ENSMUSG00000010175.13	Prox1	24405.7	0.0304719	0.032872	0.060015	0.507738	0.611637	0.999799		ENSMUSG00000010175.13	Prox1	16818.5	-0.010693	-0.0206188	0.0999012	-0.107036	0.91476	0.984748
ENSMUSG00000010290.7	chr1	43098710	43115947	AI597479	protein_coding	KNOWN	17238		ENSMUSG00000010290.7	AI597479	1903.25	-0.347746	-0.358431	0.087679	-3.96612	7.30508e-05	0.000416146		ENSMUSG00000010290.7	AI597479	2061.11	-0.474774	-0.475113	0.0935759	-5.07368	3.90204e-07	2.86696e-06		ENSMUSG00000010290.7	AI597479	2799.83	0.0469456	0.0777137	0.0623128	0.753386	0.451218	0.999799		ENSMUSG00000010290.7	AI597479	1502.97	0.174933	0.194678	0.0768263	2.27699	0.0227868	0.319312
ENSMUSG00000010453.12	chr1	36335730	36369181	Kansl3	protein_coding	KNOWN	33452		ENSMUSG00000010453.12	Kansl3	5593.39	0.144133	0.140687	0.0871045	1.65471	0.0979836	0.188497		ENSMUSG00000010453.12	Kansl3	6184.27	0.0699026	0.0751494	0.0803473	0.870006	0.384297	0.501183		ENSMUSG00000010453.12	Kansl3	6819.75	0.0521786	0.0673742	0.0570255	0.915005	0.360189	0.999799		ENSMUSG00000010453.12	Kansl3	5261.1	0.123261	0.133281	0.0692578	1.77975	0.0751175	0.522514
ENSMUSG00000010609.15	chr1	180227004	180263438	Psen2	protein_coding	KNOWN	36435		ENSMUSG00000010609.15	Psen2	569.678	-0.283804	-0.281699	0.135488	-2.09469	0.0361987	0.0850684		ENSMUSG00000010609.15	Psen2	674.882	-0.1568	-0.171556	0.1109	-1.41388	0.157398	0.248431		ENSMUSG00000010609.15	Psen2	818.83	0.0539495	0.0650711	0.0745852	0.723327	0.469479	0.999799		ENSMUSG00000010609.15	Psen2	500.446	-0.0367775	-0.044962	0.100063	-0.367546	0.713212	0.923166
ENSMUSG00000013275.9	chr1	131827493	131848865	Slc41a1	protein_coding	KNOWN	21373		ENSMUSG00000013275.9	Slc41a1	7438.11	0.391978	0.402038	0.118085	3.31946	0.000901929	0.00378086		ENSMUSG00000013275.9	Slc41a1	8621.22	0.294636	0.308245	0.111299	2.64724	0.00811526	0.0208035		ENSMUSG00000013275.9	Slc41a1	8361.36	-0.00344194	-0.0211741	0.0558919	-0.061582	0.950896	0.999799		ENSMUSG00000013275.9	Slc41a1	7652.09	0.066754	0.0731298	0.0897673	0.743634	0.457098	0.833786
ENSMUSG00000013593.12	chr1	171234853	171251388	Ndufs2	protein_coding	KNOWN	16536		ENSMUSG00000013593.12	Ndufs2	7732.85	0.0767758	0.0810609	0.079188	0.969538	0.332277	0.469823		ENSMUSG00000013593.12	Ndufs2	9271.63	0.0933413	0.101314	0.0889526	1.04934	0.294023	0.407621		ENSMUSG00000013593.12	Ndufs2	9883.56	-0.00452996	0.00100564	0.0524385	-0.0863863	0.931159	0.999799		ENSMUSG00000013593.12	Ndufs2	7530.73	-0.0169616	-0.0189198	0.0720347	-0.235464	0.813849	0.954312
ENSMUSG00000013698.12	chr1	172196728	172206804	Pea15a	protein_coding	KNOWN	10077		ENSMUSG00000013698.12	Pea15a	27836.9	0.345743	0.345352	0.0891539	3.87805	0.000105299	0.000579088		ENSMUSG00000013698.12	Pea15a	35036.1	0.44758	0.467495	0.0907513	4.93195	8.14146e-07	5.55697e-06		ENSMUSG00000013698.12	Pea15a	31876.9	-0.0252465	-0.00285775	0.0524928	-0.480952	0.630551	0.999799		ENSMUSG00000013698.12	Pea15a	30248.9	-0.11108	-0.124565	0.0742614	-1.4958	0.134707	0.616447
ENSMUSG00000013973.12	chr1	171329145	171342331	Dedd	protein_coding	KNOWN	13187		ENSMUSG00000013973.12	Dedd	260.681	0.0466715	0.0348185	0.16624	0.280748	0.778904	0.856651		ENSMUSG00000013973.12	Dedd	289.715	0.0966006	0.102503	0.168715	0.572568	0.566937	0.672054		ENSMUSG00000013973.12	Dedd	324.069	0.0686032	0.13803	0.0810422	0.846512	0.397267	0.999799		ENSMUSG00000013973.12	Dedd	242.902	0.0493291	0.0707822	0.11494	0.429173	0.667797	0.912308
ENSMUSG00000013997.10	chr1	171338008	171345646	Nit1	protein_coding	KNOWN	7639		ENSMUSG00000013997.10	Nit1	1249.55	-0.0617439	-0.0657772	0.0976035	-0.632599	0.526996	0.657038		ENSMUSG00000013997.10	Nit1	1500.08	-0.024591	-0.0404404	0.0905219	-0.271658	0.785885	0.847682		ENSMUSG00000013997.10	Nit1	1692.61	0.0096051	0.00140852	0.0702248	0.136777	0.891207	0.999799		ENSMUSG00000013997.10	Nit1	1166.95	-0.0208263	-0.0234123	0.0699978	-0.297528	0.766063	0.938219
ENSMUSG00000014226.10	chr1	160202367	160212875	Cacybp	protein_coding	KNOWN	10509		ENSMUSG00000014226.10	Cacybp	3732.98	0.223606	0.227728	0.126099	1.77327	0.0761847	0.154222		ENSMUSG00000014226.10	Cacybp	4403.37	0.150046	0.159624	0.121789	1.23201	0.217946	0.321814		ENSMUSG00000014226.10	Cacybp	4536.42	-0.03593	-0.0284605	0.0622017	-0.577636	0.56351	0.999799		ENSMUSG00000014226.10	Cacybp	3711.12	0.0312502	0.0403037	0.10189	0.306706	0.759067	0.936828
ENSMUSG00000014602.15	chr1	93015464	93101951	Kif1a	protein_coding	KNOWN	86488		ENSMUSG00000014602.15	Kif1a	56327.8	0.283142	0.292798	0.0841092	3.36636	0.000761671	0.00326859		ENSMUSG00000014602.15	Kif1a	71690.2	0.278904	0.281651	0.0796072	3.5035	0.000459187	0.00168889		ENSMUSG00000014602.15	Kif1a	68382.5	-0.0784933	-0.103942	0.0553874	-1.41717	0.156434	0.96994		ENSMUSG00000014602.15	Kif1a	59677.9	-0.0835923	-0.0925206	0.0653495	-1.27916	0.200842	0.684974
ENSMUSG00000014980.14	chr1	152370735	152386688	Tsen15	protein_coding	KNOWN	15954		ENSMUSG00000014980.14	Tsen15	821.115	-0.588291	-0.626044	0.146515	-4.01522	5.93909e-05	0.000346573		ENSMUSG00000014980.14	Tsen15	857.126	-0.754692	-0.760195	0.125887	-5.99498	2.03514e-09	2.17916e-08		ENSMUSG00000014980.14	Tsen15	1299.85	0.0839907	0.128376	0.0713176	1.1777	0.238917	0.999799		ENSMUSG00000014980.14	Tsen15	576.838	0.200006	0.262792	0.107315	1.86374	0.0623588	0.49512
ENSMUSG00000015222.17	chr1	66175273	66442583	Map2	protein_coding	KNOWN	267311		ENSMUSG00000015222.17	Map2	91885.6	0.138575	0.141868	0.0887027	1.56224	0.118231	0.217401		ENSMUSG00000015222.17	Map2	111619	0.142752	0.123748	0.0859265	1.66132	0.0966485	0.168106		ENSMUSG00000015222.17	Map2	116230	-7.01532e-05	-0.040562	0.0473923	-0.00148026	0.998819	0.999799		ENSMUSG00000015222.17	Map2	91148.9	-0.019884	-0.0219326	0.0740897	-0.268377	0.788409	0.946103
ENSMUSG00000015484.3	chr1	156075966	156205026	Fam163a	protein_coding	KNOWN	129061		ENSMUSG00000015484.3	Fam163a	497.113	0.0851824	0.0969272	0.15633	0.544889	0.58583	0.708371		ENSMUSG00000015484.3	Fam163a	736.007	0.305484	0.288076	0.105507	2.8954	0.00378672	0.0108122		ENSMUSG00000015484.3	Fam163a	678.426	-0.120673	-0.199881	0.076285	-1.58187	0.113678	0.873102		ENSMUSG00000015484.3	Fam163a	558.284	-0.287644	-0.390367	0.106286	-2.70632	0.00680327	0.161263
ENSMUSG00000015829.13	chr1	159523769	159931729	Tnr	protein_coding	KNOWN	407961		ENSMUSG00000015829.13	Tnr	19637.2	0.00514473	0.0132625	0.0944544	0.0544678	0.956562	0.972721		ENSMUSG00000015829.13	Tnr	23152.6	-0.118327	-0.135162	0.099969	-1.18363	0.236558	0.343946		ENSMUSG00000015829.13	Tnr	26441.7	-0.0273075	-0.0700152	0.0563982	-0.48419	0.628251	0.999799		ENSMUSG00000015829.13	Tnr	18132.3	0.0704142	0.0787614	0.0814017	0.865021	0.387027	0.80192
ENSMUSG00000015843.10	chr1	167598384	167639623	Rxrg	protein_coding	KNOWN	41240		ENSMUSG00000015843.10	Rxrg	135.91	0.313175	0.344374	0.229696	1.36343	0.172747	0.289099		ENSMUSG00000015843.10	Rxrg	195.239	-0.0297821	-0.0183859	0.170803	-0.174366	0.861578	0.904944		ENSMUSG00000015843.10	Rxrg	186.903	-0.185786	-0.488782	0.0786996	-2.3607	0.0182406	0.323403		ENSMUSG00000015843.10	Rxrg	147.672	-0.0886048	-0.126618	0.113672	-0.77948	0.435697	0.826276
ENSMUSG00000015961.8	chr1	177762962	177796511	Adss	protein_coding	KNOWN	33550		ENSMUSG00000015961.8	Adss	3985.18	0.0363253	0.0378263	0.0688132	0.527883	0.59758	0.717714		ENSMUSG00000015961.8	Adss	4759.36	0.00580743	0.00689085	0.0846767	0.0685836	0.945321	0.963958		ENSMUSG00000015961.8	Adss	5226.53	-0.0206672	-0.0229901	0.055508	-0.372328	0.709648	0.999799		ENSMUSG00000015961.8	Adss	3796.47	0.00800836	0.0082182	0.0631589	0.126797	0.899101	0.980122
ENSMUSG00000016179.11	chr1	193346346	193370298	Camk1g	protein_coding	KNOWN	23953		ENSMUSG00000016179.11	Camk1g	711.309	0.335537	0.351263	0.128701	2.6071	0.00913133	0.0274133		ENSMUSG00000016179.11	Camk1g	831.06	0.0908482	0.104542	0.106222	0.855271	0.392401	0.509193		ENSMUSG00000016179.11	Camk1g	848.043	-0.0825667	-0.123859	0.0756807	-1.09099	0.275279	0.999799		ENSMUSG00000016179.11	Camk1g	710.419	0.100089	0.123055	0.0921946	1.08563	0.277644	0.744897
ENSMUSG00000016181.9	chr1	193091104	193130272	Diexf	protein_coding	KNOWN	39169		ENSMUSG00000016181.9	Diexf	1135.61	-0.386051	-0.40123	0.113629	-3.39748	0.000680091	0.00296426		ENSMUSG00000016181.9	Diexf	1213.29	-0.587619	-0.596198	0.124663	-4.71366	2.43301e-06	1.51518e-05		ENSMUSG00000016181.9	Diexf	1705.56	0.0522628	0.0608009	0.0673981	0.775435	0.438083	0.999799		ENSMUSG00000016181.9	Diexf	866.633	0.219033	0.256446	0.0918947	2.38352	0.0171481	0.279852
ENSMUSG00000016194.14	chr1	193221634	193264075	Hsd11b1	protein_coding	KNOWN	42442		ENSMUSG00000016194.14	Hsd11b1	2049.56	0.277457	0.278723	0.133452	2.07907	0.0376106	0.0876817		ENSMUSG00000016194.14	Hsd11b1	2287.73	0.492714	0.505378	0.108831	4.52732	5.97378e-06	3.43956e-05		ENSMUSG00000016194.14	Hsd11b1	2230.7	0.178136	0.236569	0.0653542	2.72571	0.00641636	0.159796		ENSMUSG00000016194.14	Hsd11b1	2087	0.00889239	0.0107035	0.102645	0.0866322	0.930964	0.986729
ENSMUSG00000016200.13	chr1	192891233	193035775	Syt14	protein_coding	KNOWN	144543		ENSMUSG00000016200.13	Syt14	2985.1	0.2032	0.204987	0.104777	1.93936	0.0524577	0.114643		ENSMUSG00000016200.13	Syt14	3427.15	0.16324	0.162259	0.0947114	1.72355	0.0847883	0.150744		ENSMUSG00000016200.13	Syt14	3593.97	0.029031	0.0259303	0.0593675	0.489005	0.624838	0.999799		ENSMUSG00000016200.13	Syt14	2920.52	0.0579919	0.0691464	0.0884654	0.655532	0.512125	0.85808
ENSMUSG00000016262.14	chr1	192844488	192855756	Sertad4	protein_coding	KNOWN	11269		ENSMUSG00000016262.14	Sertad4	1016.33	-0.643301	-0.685878	0.190991	-3.36823	0.000756538	0.00324925		ENSMUSG00000016262.14	Sertad4	1099.1	-0.980973	-0.996627	0.120966	-8.10948	5.08366e-16	1.3959e-14		ENSMUSG00000016262.14	Sertad4	1709.49	0.0133442	0.00534784	0.0699825	0.190679	0.848777	0.999799		ENSMUSG00000016262.14	Sertad4	686.468	0.197956	0.315896	0.118001	1.67758	0.0934289	0.55627
ENSMUSG00000016481.15	chr1	195097382	195131586	Cr1l	protein_coding	KNOWN	34205		ENSMUSG00000016481.15	Cr1l	1304.54	-0.128922	-0.146067	0.0992457	-1.29902	0.193937	0.315342		ENSMUSG00000016481.15	Cr1l	1454.45	-0.196088	-0.188869	0.101885	-1.92461	0.0542786	0.104355		ENSMUSG00000016481.15	Cr1l	1779.69	0.0408357	0.0707056	0.0674622	0.605312	0.544972	0.999799		ENSMUSG00000016481.15	Cr1l	1134	0.101359	0.113941	0.0811811	1.24855	0.211829	0.6949
ENSMUSG00000016493.13	chr1	195036826	195092249	Cd46	protein_coding	KNOWN	55424		ENSMUSG00000016493.13	Cd46	712.1	-0.197447	-0.212814	0.161002	-1.22636	0.220064	0.347483		ENSMUSG00000016493.13	Cd46	913.882	-0.0825237	-0.0851265	0.154816	-0.533044	0.594003	0.695492		ENSMUSG00000016493.13	Cd46	1034.59	-0.0371292	-0.0392383	0.0738062	-0.503064	0.614919	0.999799		ENSMUSG00000016493.13	Cd46	668.381	-0.110044	-0.167316	0.114288	-0.962865	0.335615	0.775132
ENSMUSG00000016494.9	chr1	194938819	194961279	Cd34	protein_coding	KNOWN	22461		ENSMUSG00000016494.9	Cd34	802.687	0.0829154	0.0667037	0.130188	0.636891	0.524196	0.654586		ENSMUSG00000016494.9	Cd34	1143.03	0.233531	0.240802	0.113943	2.04954	0.0404089	0.0813351		ENSMUSG00000016494.9	Cd34	1090.84	-0.112143	-0.155048	0.0757352	-1.48072	0.138682	0.938791		ENSMUSG00000016494.9	Cd34	872.448	-0.269343	-0.328481	0.0928921	-2.89953	0.00373725	0.110065
ENSMUSG00000016526.8	chr1	131127455	131138340	Dyrk3	protein_coding	KNOWN	10886		ENSMUSG00000016526.8	Dyrk3	2588.9	2.30392	2.33727	0.0827811	27.8315	1.80214e-170	1.40288e-166		ENSMUSG00000016526.8	Dyrk3	3300.1	2.47834	2.57448	0.139265	17.7959	7.60603e-71	3.48289e-68		ENSMUSG00000016526.8	Dyrk3	993.434	0.0773056	0.109416	0.0721124	1.07202	0.283713	0.999799		ENSMUSG00000016526.8	Dyrk3	3899.52	-0.0892482	-0.127609	0.0968607	-0.921408	0.356838	0.78747
ENSMUSG00000016528.10	chr1	131053700	131097826	Mapkapk2	protein_coding	KNOWN	44127		ENSMUSG00000016528.10	Mapkapk2	3607.41	1.39563	1.42259	0.0913541	15.2772	1.08537e-52	4.12149e-50		ENSMUSG00000016528.10	Mapkapk2	4677.88	1.53084	1.56176	0.106115	14.4263	3.53541e-47	6.71253e-45		ENSMUSG00000016528.10	Mapkapk2	2442.43	-0.00797849	-0.0140856	0.0630005	-0.126642	0.899224	0.999799		ENSMUSG00000016528.10	Mapkapk2	4921.39	-0.127535	-0.153005	0.0847164	-1.50543	0.132212	0.614557
ENSMUSG00000016918.15	chr1	12692277	12861192	Sulf1	protein_coding	KNOWN	168916		ENSMUSG00000016918.15	Sulf1	167.519	0.371519	0.416005	0.20862	1.78084	0.074938	0.152233		ENSMUSG00000016918.15	Sulf1	220.058	-0.286045	-0.30161	0.189797	-1.50711	0.131783	0.215654		ENSMUSG00000016918.15	Sulf1	229.78	-0.228739	-0.559325	0.0802867	-2.84903	0.00438526	0.122136		ENSMUSG00000016918.15	Sulf1	168.032	0.0822019	0.156959	0.120563	0.681816	0.495355	0.85034
ENSMUSG00000018189.12	chr1	143777272	143807466	Uchl5	protein_coding	KNOWN	30195		ENSMUSG00000018189.12	Uchl5	1705.13	0.329789	0.345309	0.108065	3.05176	0.00227504	0.00843136		ENSMUSG00000018189.12	Uchl5	1971.28	0.218547	0.227317	0.102858	2.12474	0.0336079	0.06946		ENSMUSG00000018189.12	Uchl5	1972.14	-0.0298183	-0.0313662	0.0650339	-0.458504	0.64659	0.999799		ENSMUSG00000018189.12	Uchl5	1720.82	0.0725311	0.0869073	0.087131	0.832437	0.405162	0.812509
ENSMUSG00000018196.18	chr1	143716338	143749676	Glrx2	protein_coding	KNOWN	33339		ENSMUSG00000018196.18	Glrx2	3769.21	-0.333441	-0.345541	0.0922343	-3.61515	0.000300175	0.0014559		ENSMUSG00000018196.18	Glrx2	4826.36	-0.443977	-0.46379	0.0920066	-4.82549	1.39661e-06	9.14758e-06		ENSMUSG00000018196.18	Glrx2	6011.81	-0.133884	-0.165156	0.0595657	-2.24766	0.0245976	0.388793		ENSMUSG00000018196.18	Glrx2	3243.28	-0.0400224	-0.0466302	0.0753171	-0.531385	0.595152	0.888173
ENSMUSG00000018199.8	chr1	143750790	143777068	Trove2	protein_coding	KNOWN	26279		ENSMUSG00000018199.8	Trove2	4632.27	-0.212334	-0.221697	0.0894005	-2.37509	0.0175448	0.0470875		ENSMUSG00000018199.8	Trove2	4876.78	-0.327512	-0.322158	0.102943	-3.18148	0.00146522	0.00472886		ENSMUSG00000018199.8	Trove2	6386.05	0.0898787	0.12403	0.0559169	1.60736	0.107975	0.853334		ENSMUSG00000018199.8	Trove2	3790.77	0.195464	0.224733	0.0864022	2.26226	0.0236813	0.324405
ENSMUSG00000018417.14	chr1	51749765	51916071	Myo1b	protein_coding	KNOWN	166307		ENSMUSG00000018417.14	Myo1b	1345.89	0.224426	0.22503	0.107216	2.09322	0.0363293	0.085262		ENSMUSG00000018417.14	Myo1b	1519.84	0.105418	0.114418	0.0984644	1.07062	0.284338	0.397028		ENSMUSG00000018417.14	Myo1b	1616.09	-0.00464683	0.00919453	0.0687963	-0.0675448	0.946148	0.999799		ENSMUSG00000018417.14	Myo1b	1301.31	0.103831	0.119787	0.0803948	1.29152	0.196524	0.680938
ENSMUSG00000019230.14	chr1	138825186	138848577	Lhx9	protein_coding	KNOWN	23392		ENSMUSG00000019230.14	Lhx9	1493.58	-0.919274	-0.941653	0.11926	-7.70814	1.27667e-14	4.15826e-13		ENSMUSG00000019230.14	Lhx9	1468.35	-0.849596	-0.863521	0.13918	-6.10428	1.03262e-09	1.16923e-08		ENSMUSG00000019230.14	Lhx9	2455.81	0.261635	0.307999	0.0626425	4.17664	2.95843e-05	0.0024242		ENSMUSG00000019230.14	Lhx9	937.176	0.182201	0.230092	0.105785	1.72237	0.0850034	0.540738
ENSMUSG00000019699.16	chr1	177020073	177258203	Akt3	protein_coding	KNOWN	238131		ENSMUSG00000019699.16	Akt3	16613.9	0.0861932	0.0896599	0.0909658	0.947534	0.343367	0.48213		ENSMUSG00000019699.16	Akt3	19292.7	0.103146	0.111895	0.0836799	1.23263	0.217714	0.321532		ENSMUSG00000019699.16	Akt3	20819	0.0363164	0.0483726	0.0509177	0.713238	0.475699	0.999799		ENSMUSG00000019699.16	Akt3	15966.9	0.0237243	0.0265924	0.076717	0.309244	0.757136	0.936323
ENSMUSG00000020423.6	chr1	134075170	134079120	Btg2	protein_coding	KNOWN	3951		ENSMUSG00000020423.6	Btg2	19807.2	1.31725	4.5681	0.37563	3.50678	0.000453557	0.00208363		ENSMUSG00000020423.6	Btg2	20232	2.51133	4.44109	0.408583	6.14645	7.92383e-10	9.13147e-09		ENSMUSG00000020423.6	Btg2	1809.79	0.0680102	0.0973515	0.0650633	1.04529	0.295888	0.999799		ENSMUSG00000020423.6	Btg2	29463.9	0.0193826	0.226806	0.0650931	0.297767	0.765881	0.938219
ENSMUSG00000022995.16	chr1	181896384	182019990	Enah	protein_coding	KNOWN	123607		ENSMUSG00000022995.16	Enah	14064.5	0.144954	0.145537	0.0818911	1.77008	0.0767131	0.15509		ENSMUSG00000022995.16	Enah	15741	0.0858792	0.0841664	0.0786276	1.09223	0.274733	0.386446		ENSMUSG00000022995.16	Enah	17202.7	0.0498176	0.0521814	0.0497954	1.00045	0.317095	0.999799		ENSMUSG00000022995.16	Enah	13332.4	0.103983	0.113855	0.069586	1.4943	0.135096	0.616447
ENSMUSG00000023150.14	chr1	151344477	151364422	Ivns1abp	protein_coding	KNOWN	19946		ENSMUSG00000023150.14	Ivns1abp	21030.1	1.65029	2.04365	0.300919	5.48415	4.15454e-08	4.94133e-07		ENSMUSG00000023150.14	Ivns1abp	26334.5	1.99546	2.24736	0.249739	7.99018	1.34745e-15	3.53172e-14		ENSMUSG00000023150.14	Ivns1abp	9639.38	0.0778001	0.100618	0.0538247	1.44543	0.148336	0.95629		ENSMUSG00000023150.14	Ivns1abp	30513.3	-0.0293761	-0.10253	0.115022	-0.255395	0.798418	0.949732
ENSMUSG00000025776.13	chr1	17727045	17766344	Crispld1	protein_coding	KNOWN	39300		ENSMUSG00000025776.13	Crispld1	437.692	0.200257	0.220509	0.137575	1.45562	0.145498	0.254438		ENSMUSG00000025776.13	Crispld1	512.179	0.00275784	-0.00460757	0.124576	0.0221378	0.982338	0.988433		ENSMUSG00000025776.13	Crispld1	548.897	-0.0648071	-0.108519	0.0788256	-0.822158	0.410987	0.999799		ENSMUSG00000025776.13	Crispld1	423.111	0.08703	0.116788	0.102745	0.847049	0.396968	0.80741
ENSMUSG00000025777.8	chr1	17145362	17164271	Gdap1	protein_coding	KNOWN	18910		ENSMUSG00000025777.8	Gdap1	7583.34	-0.203954	-0.201166	0.0713276	-2.8594	0.00424448	0.0143221		ENSMUSG00000025777.8	Gdap1	8657.82	-0.224214	-0.230717	0.0872671	-2.56929	0.0101908	0.0252926		ENSMUSG00000025777.8	Gdap1	10658.4	0.0411825	0.0439596	0.0519096	0.793349	0.427574	0.999799		ENSMUSG00000025777.8	Gdap1	6564.75	0.0675741	0.0738398	0.0703152	0.961017	0.336544	0.775132
ENSMUSG00000025779.10	chr1	16688051	16709611	Ly96	protein_coding	KNOWN	21561		ENSMUSG00000025779.10	Ly96	37.1893	-0.099365	-0.119261	0.275165	-0.361111	0.718016	0.810351		ENSMUSG00000025779.10	Ly96	45.1418	-0.0718394	-0.0666649	0.275136	-0.261105	0.794011	0.85408		ENSMUSG00000025779.10	Ly96	51.4432	0.000765795	0.000471195	0.0604981	0.0126582	0.989901	0.999799		ENSMUSG00000025779.10	Ly96	34.505	-0.0117772	-0.0514192	0.117487	-0.100243	0.920151	0.985678
ENSMUSG00000025902.13	chr1	4490931	4497354	Sox17	protein_coding	KNOWN	6424		ENSMUSG00000025902.13	Sox17	250.693	-0.0734187	-0.0804345	0.151509	-0.484585	0.627971	0.742868		ENSMUSG00000025902.13	Sox17	318.85	0.246381	0.245334	0.141339	1.7432	0.0812993	0.145572		ENSMUSG00000025902.13	Sox17	330.859	0.0535607	0.0945448	0.0810535	0.660806	0.508736	0.999799		ENSMUSG00000025902.13	Sox17	251.268	-0.175297	-0.23043	0.103914	-1.68694	0.091615	0.553156
ENSMUSG00000025903.14	chr1	4807788	4848410	Lypla1	protein_coding	KNOWN	40623		ENSMUSG00000025903.14	Lypla1	944.566	-0.292116	-0.295649	0.095159	-3.06976	0.00214228	0.00802145		ENSMUSG00000025903.14	Lypla1	1061.1	-0.286132	-0.268308	0.104083	-2.74908	0.00597634	0.0160368		ENSMUSG00000025903.14	Lypla1	1349.75	0.0560132	0.0974471	0.069213	0.809287	0.41835	0.999799		ENSMUSG00000025903.14	Lypla1	793.754	0.0618	0.0702759	0.0818193	0.755323	0.450055	0.830154
ENSMUSG00000025905.13	chr1	5588466	5606131	Oprk1	protein_coding	KNOWN	17666		ENSMUSG00000025905.13	Oprk1	27.9122	0.399625	0.527411	0.335577	1.19086	0.233709	0.363136		ENSMUSG00000025905.13	Oprk1	60.4464	-0.318425	-0.362585	0.275166	-1.15721	0.247186	0.355975		ENSMUSG00000025905.13	Oprk1	53.1514	-0.197023	-1.38417	0.0590342	-3.33744	0.000845531	0.0354827		ENSMUSG00000025905.13	Oprk1	36.5421	-0.145629	-0.494672	0.112052	-1.29965	0.19372	0.679408
ENSMUSG00000025907.14	chr1	6206197	6276648	Rb1cc1	protein_coding	KNOWN	70452		ENSMUSG00000025907.14	Rb1cc1	7349.62	-0.101746	-0.103004	0.0741903	-1.37141	0.170246	0.285982		ENSMUSG00000025907.14	Rb1cc1	8389.78	-0.133745	-0.136398	0.0911011	-1.46809	0.14208	0.229085		ENSMUSG00000025907.14	Rb1cc1	9961.76	0.0338645	0.0415503	0.0536474	0.631242	0.527882	0.999799		ENSMUSG00000025907.14	Rb1cc1	6559.23	0.0685395	0.0752904	0.0694618	0.986721	0.323779	0.771276
ENSMUSG00000025909.16	chr1	8361475	9299878	Sntg1	protein_coding	KNOWN	938404		ENSMUSG00000025909.16	Sntg1	1731.03	0.00513903	0.00504074	0.112638	0.0456241	0.96361	0.977485		ENSMUSG00000025909.16	Sntg1	2153.37	0.00476797	0.00830194	0.0895995	0.0532143	0.957561	0.972675		ENSMUSG00000025909.16	Sntg1	2332.01	-0.0550937	-0.0621103	0.0662992	-0.830987	0.405981	0.999799		ENSMUSG00000025909.16	Sntg1	1675.67	-0.0567854	-0.0652171	0.0823573	-0.6895	0.490508	0.849118
ENSMUSG00000025911.14	chr1	9547948	9580673	Adhfe1	protein_coding	KNOWN	32726		ENSMUSG00000025911.14	Adhfe1	700.112	0.274444	0.272756	0.120478	2.27797	0.0227284	0.0582676		ENSMUSG00000025911.14	Adhfe1	880.777	0.329944	0.355382	0.121577	2.71386	0.00665039	0.0175789		ENSMUSG00000025911.14	Adhfe1	834.725	-0.0320333	-0.0286797	0.0753472	-0.425142	0.670733	0.999799		ENSMUSG00000025911.14	Adhfe1	742.795	-0.0889049	-0.110665	0.0950427	-0.93542	0.349572	0.783467
ENSMUSG00000025912.16	chr1	9667415	9700209	Mybl1	protein_coding	KNOWN	32795		ENSMUSG00000025912.16	Mybl1	174.211	0.361232	0.383918	0.194823	1.85415	0.0637172	0.133731		ENSMUSG00000025912.16	Mybl1	209.285	0.357422	0.379365	0.169598	2.10746	0.0350779	0.0721342		ENSMUSG00000025912.16	Mybl1	197.081	-0.00979038	-0.0166014	0.0800355	-0.122325	0.902641	0.999799		ENSMUSG00000025912.16	Mybl1	183.682	-0.00798288	-0.011327	0.117714	-0.0678159	0.945932	0.989467
ENSMUSG00000025915.14	chr1	9798107	9900845	Sgk3	protein_coding	KNOWN	102739		ENSMUSG00000025915.14	Sgk3	519.301	-0.0326656	-0.0387727	0.117227	-0.278653	0.780511	0.857826		ENSMUSG00000025915.14	Sgk3	567.886	-0.14534	-0.12564	0.117069	-1.24149	0.214423	0.318071		ENSMUSG00000025915.14	Sgk3	679.135	0.0322535	0.0735788	0.0773391	0.41704	0.676649	0.999799		ENSMUSG00000025915.14	Sgk3	459.414	0.137808	0.160704	0.084552	1.62986	0.103131	0.570796
ENSMUSG00000025917.9	chr1	10024601	10038168	Cops5	protein_coding	KNOWN	13568		ENSMUSG00000025917.9	Cops5	2980.07	0.0822784	0.0801411	0.0832104	0.988799	0.322761	0.459961		ENSMUSG00000025917.9	Cops5	3576.3	-0.00217196	0.0161639	0.109783	-0.0197842	0.984216	0.989555		ENSMUSG00000025917.9	Cops5	3877.83	-0.0600001	-0.0491977	0.0616727	-0.97288	0.330613	0.999799		ENSMUSG00000025917.9	Cops5	2867.34	0.0133759	0.0151275	0.0803924	0.166382	0.867856	0.971714
ENSMUSG00000025920.19	chr1	16228674	16520112	Stau2	protein_coding	KNOWN	291439		ENSMUSG00000025920.19	Stau2	8464.64	0.284003	0.298301	0.0977348	2.90585	0.00366254	0.0126071		ENSMUSG00000025920.19	Stau2	9926.21	0.25043	0.257673	0.0965799	2.59299	0.00951465	0.0238463		ENSMUSG00000025920.19	Stau2	9896.53	-0.00274076	-0.00396129	0.0522359	-0.0524689	0.958155	0.999799		ENSMUSG00000025920.19	Stau2	8583.19	0.0311953	0.0370709	0.08556	0.364602	0.715409	0.923642
ENSMUSG00000025921.7	chr1	16105774	16133734	Rdh10	protein_coding	KNOWN	27961		ENSMUSG00000025921.7	Rdh10	722.321	-0.136619	-0.138838	0.111845	-1.2215	0.221898	0.34974		ENSMUSG00000025921.7	Rdh10	993.341	0.0242377	0.0429457	0.121721	0.199126	0.842164	0.890798		ENSMUSG00000025921.7	Rdh10	1045.31	-0.089818	-0.106285	0.0719507	-1.24833	0.211911	0.999799		ENSMUSG00000025921.7	Rdh10	726.226	-0.233537	-0.287792	0.0938431	-2.48859	0.0128252	0.236607
ENSMUSG00000025925.14	chr1	15805646	15844052	Terf1	protein_coding	KNOWN	38407		ENSMUSG00000025925.14	Terf1	505.755	-0.0786814	-0.0960392	0.127016	-0.619461	0.535613	0.664723		ENSMUSG00000025925.14	Terf1	602.113	-0.291597	-0.288467	0.117994	-2.47128	0.0134629	0.0320838		ENSMUSG00000025925.14	Terf1	719.499	-0.0801943	-0.104281	0.0758444	-1.05735	0.290351	0.999799		ENSMUSG00000025925.14	Terf1	450.333	0.0742171	0.0885557	0.0971544	0.76391	0.444921	0.828901
ENSMUSG00000025931.15	chr1	20890606	20939650	Paqr8	protein_coding	KNOWN	49045		ENSMUSG00000025931.15	Paqr8	11906.4	0.102353	0.108025	0.106852	0.957889	0.338119	0.476309		ENSMUSG00000025931.15	Paqr8	15396.9	0.187775	0.179262	0.0839277	2.23734	0.0252638	0.0547055		ENSMUSG00000025931.15	Paqr8	15473.1	-0.0471544	-0.0775744	0.0527735	-0.893524	0.371576	0.999799		ENSMUSG00000025931.15	Paqr8	12238.1	-0.122637	-0.148229	0.0887504	-1.38182	0.167028	0.655192
ENSMUSG00000025932.14	chr1	14168954	14310235	Eya1	protein_coding	KNOWN	141282		ENSMUSG00000025932.14	Eya1	1500.07	-0.217852	-0.22645	0.105399	-2.06692	0.0387414	0.0898637		ENSMUSG00000025932.14	Eya1	1616.59	-0.189962	-0.181253	0.10131	-1.87506	0.0607846	0.114779		ENSMUSG00000025932.14	Eya1	2042.41	0.125694	0.167289	0.0668198	1.88109	0.0599601	0.649541		ENSMUSG00000025932.14	Eya1	1267.32	0.103755	0.122587	0.0865629	1.1986	0.230682	0.710622
ENSMUSG00000025933.15	chr1	21218575	21230167	Tmem14a	protein_coding	KNOWN	11593		ENSMUSG00000025933.15	Tmem14a	977.528	-0.0388211	-0.0457231	0.102769	-0.37775	0.705617	0.801587		ENSMUSG00000025933.15	Tmem14a	1139.45	0.0726493	0.0731686	0.128027	0.567453	0.570406	0.675049		ENSMUSG00000025933.15	Tmem14a	1271.38	0.067281	0.0980315	0.071292	0.943738	0.345304	0.999799		ENSMUSG00000025933.15	Tmem14a	917.522	-0.0159962	-0.0202871	0.0934362	-0.171199	0.864067	0.971009
ENSMUSG00000025934.15	chr1	21240589	21265661	Gsta3	protein_coding	KNOWN	25073		ENSMUSG00000025934.15	Gsta3	51.6442	-0.660957	-0.760623	0.262462	-2.51829	0.0117925	0.0339305		ENSMUSG00000025934.15	Gsta3	64.1893	-0.723981	-0.788743	0.240562	-3.00954	0.00261646	0.00787011		ENSMUSG00000025934.15	Gsta3	91.4428	-0.0175594	-0.0750737	0.070895	-0.247682	0.804381	0.999799		ENSMUSG00000025934.15	Gsta3	38.2175	-0.01982	-0.0474861	0.119017	-0.166532	0.867739	0.971714
ENSMUSG00000025935.10	chr1	13564698	13589910	Tram1	protein_coding	KNOWN	25213		ENSMUSG00000025935.10	Tram1	1991.44	-0.171175	-0.167686	0.0831387	-2.05891	0.039503	0.0913444		ENSMUSG00000025935.10	Tram1	2288.49	-0.251985	-0.258162	0.0893098	-2.82147	0.00478038	0.0131935		ENSMUSG00000025935.10	Tram1	2804.37	0.0077802	0.00193148	0.0604728	0.128656	0.89763	0.999799		ENSMUSG00000025935.10	Tram1	1731.5	0.083722	0.0927443	0.0733042	1.14212	0.253405	0.729708
ENSMUSG00000025937.6	chr1	13623330	13660546	Lactb2	protein_coding	KNOWN	37217		ENSMUSG00000025937.6	Lactb2	1004.79	-0.282804	-0.305752	0.109337	-2.58654	0.00969457	0.0288208		ENSMUSG00000025937.6	Lactb2	1145.51	-0.266501	-0.259626	0.0984622	-2.70664	0.00679686	0.0179053		ENSMUSG00000025937.6	Lactb2	1446.6	0.0489607	0.0859489	0.0699759	0.699679	0.484128	0.999799		ENSMUSG00000025937.6	Lactb2	850.276	0.0332715	0.0401969	0.0871846	0.381621	0.702743	0.92003
ENSMUSG00000025938.16	chr1	12866549	12992650	Slco5a1	protein_coding	KNOWN	126102		ENSMUSG00000025938.16	Slco5a1	412.181	0.271558	0.283071	0.153504	1.76906	0.0768843	0.155355		ENSMUSG00000025938.16	Slco5a1	460.287	0.465088	0.497952	0.154404	3.01215	0.00259401	0.00781467		ENSMUSG00000025938.16	Slco5a1	448.958	0.136414	0.228224	0.0800485	1.70415	0.0883539	0.78158		ENSMUSG00000025938.16	Slco5a1	419.664	0.0165667	0.0136815	0.11728	0.141258	0.887666	0.976546
ENSMUSG00000025939.17	chr1	16540790	16619489	Ube2w	protein_coding	KNOWN	78700		ENSMUSG00000025939.17	Ube2w	3870.84	0.224114	0.222321	0.0851265	2.63272	0.00847044	0.0256969		ENSMUSG00000025939.17	Ube2w	4521.21	0.148029	0.14203	0.0877912	1.68615	0.0917669	0.161115		ENSMUSG00000025939.17	Ube2w	4703.15	-0.0144893	-0.021453	0.0574964	-0.252003	0.801038	0.999799		ENSMUSG00000025939.17	Ube2w	3817.43	0.0553586	0.0592466	0.0728977	0.759401	0.447612	0.829719
ENSMUSG00000025940.6	chr1	16665207	16678275	Tmem70	protein_coding	KNOWN	13069		ENSMUSG00000025940.6	Tmem70	1667.51	-0.291331	-0.295378	0.087985	-3.31115	0.000929145	0.00387721		ENSMUSG00000025940.6	Tmem70	1912.3	-0.397942	-0.400656	0.137616	-2.89167	0.00383197	0.0109008		ENSMUSG00000025940.6	Tmem70	2463.5	-0.000578862	-0.000527423	0.0629982	-0.00918855	0.992669	0.999799		ENSMUSG00000025940.6	Tmem70	1385.14	0.0882618	0.105192	0.0982051	0.89875	0.368786	0.793881
ENSMUSG00000025949.15	chr1	65186683	65278695	Pikfyve	protein_coding	KNOWN	92013		ENSMUSG00000025949.15	Pikfyve	4298.18	0.0900952	0.0921232	0.093783	0.960677	0.336715	0.47489		ENSMUSG00000025949.15	Pikfyve	4921.13	-0.00200063	-0.00583046	0.103956	-0.0192449	0.984646	0.989795		ENSMUSG00000025949.15	Pikfyve	5472.82	0.00898331	-0.00106459	0.0550048	0.163319	0.870268	0.999799		ENSMUSG00000025949.15	Pikfyve	4035.5	0.0867615	0.0971202	0.0881839	0.98387	0.32518	0.771871
ENSMUSG00000025950.16	chr1	65158616	65186500	Idh1	protein_coding	KNOWN	27885		ENSMUSG00000025950.16	Idh1	2127.94	0.208623	0.206022	0.0989978	2.10735	0.0350876	0.0829581		ENSMUSG00000025950.16	Idh1	2580.41	0.153328	0.177999	0.0924608	1.6583	0.0972572	0.168995		ENSMUSG00000025950.16	Idh1	2624.02	-0.0568462	-0.0440634	0.064472	-0.881719	0.377929	0.999799		ENSMUSG00000025950.16	Idh1	2143.91	-0.0135534	-0.0156566	0.0782265	-0.173259	0.862448	0.970583
ENSMUSG00000025956.10	chr1	64606473	64617242	Mettl21a	protein_coding	KNOWN	10770		ENSMUSG00000025956.10	Mettl21a	453.829	-0.320101	-0.324106	0.108364	-2.95394	0.0031375	0.0110515		ENSMUSG00000025956.10	Mettl21a	536.131	-0.401037	-0.403189	0.140622	-2.85188	0.0043462	0.0121505		ENSMUSG00000025956.10	Mettl21a	684.333	-0.0232915	-0.0297633	0.0761997	-0.305664	0.75986	0.999799		ENSMUSG00000025956.10	Mettl21a	380.454	0.0396007	0.049691	0.100145	0.395434	0.692523	0.917713
ENSMUSG00000025958.14	chr1	64532645	64604548	Creb1	protein_coding	KNOWN	71904		ENSMUSG00000025958.14	Creb1	4822.44	0.115456	0.12023	0.163085	0.707952	0.478975	0.614923		ENSMUSG00000025958.14	Creb1	5294.79	-0.0353819	-0.00894189	0.137729	-0.256895	0.79726	0.856531		ENSMUSG00000025958.14	Creb1	5982.84	0.0345647	0.0410859	0.0548423	0.630256	0.528527	0.999799		ENSMUSG00000025958.14	Creb1	4454.5	0.121456	0.170606	0.11657	1.04192	0.297451	0.756173
ENSMUSG00000025959.13	chr1	64029447	64122282	Klf7	protein_coding	KNOWN	92836		ENSMUSG00000025959.13	Klf7	1831.93	0.630692	0.690555	0.209151	3.01548	0.00256573	0.00931356		ENSMUSG00000025959.13	Klf7	2290.39	0.741441	0.82639	0.179048	4.14102	3.45768e-05	0.000167546		ENSMUSG00000025959.13	Klf7	1777.2	0.0312442	0.0226912	0.0678106	0.460757	0.644973	0.999799		ENSMUSG00000025959.13	Klf7	2152.3	-0.0271699	-0.1127	0.111925	-0.242751	0.808198	0.953025
ENSMUSG00000025961.1	chr1	63754907	63769267	4933402D24Rik	protein_coding	KNOWN	14361		ENSMUSG00000025961.1	4933402D24Rik	63.0166	-0.626376	-0.69702	0.229493	-2.72939	0.0063451	0.0201651		ENSMUSG00000025961.1	4933402D24Rik	74.7562	-0.686745	-0.754508	0.227257	-3.02188	0.00251207	0.00760163		ENSMUSG00000025961.1	4933402D24Rik	107.349	-0.00696354	-0.021146	0.0735065	-0.0947337	0.924526	0.999799		ENSMUSG00000025961.1	4933402D24Rik	46.4267	0.0184126	0.0358793	0.120828	0.152387	0.878882	0.974272
ENSMUSG00000025962.15	chr1	63730614	63754655	Fastkd2	protein_coding	KNOWN	24042		ENSMUSG00000025962.15	Fastkd2	1089.94	-0.223757	-0.233311	0.105734	-2.11621	0.0343267	0.0814495		ENSMUSG00000025962.15	Fastkd2	1231.89	-0.343065	-0.357269	0.115221	-2.97746	0.00290644	0.00861793		ENSMUSG00000025962.15	Fastkd2	1568.59	0.0157426	0.00966264	0.0687721	0.228909	0.81894	0.999799		ENSMUSG00000025962.15	Fastkd2	915.232	0.115477	0.134125	0.0879128	1.31354	0.189	0.676321
ENSMUSG00000025964.15	chr1	63445891	63596276	Adam23	protein_coding	KNOWN	150386		ENSMUSG00000025964.15	Adam23	5872.22	0.0607633	0.0684221	0.105727	0.574717	0.565483	0.690564		ENSMUSG00000025964.15	Adam23	6220.1	-0.0487539	-0.0536683	0.0864311	-0.564078	0.572701	0.677177		ENSMUSG00000025964.15	Adam23	7298.92	0.102483	0.0979512	0.0534762	1.91643	0.0553107	0.620859		ENSMUSG00000025964.15	Adam23	5259.7	0.189422	0.220342	0.0841507	2.25099	0.0243863	0.329575
ENSMUSG00000025967.16	chr1	63176825	63180486	Eef1b2	protein_coding	KNOWN	3662		ENSMUSG00000025967.16	Eef1b2	6759.84	0.307947	0.314537	0.103271	2.98194	0.00286432	0.0102071		ENSMUSG00000025967.16	Eef1b2	8661.1	0.40252	0.413014	0.109689	3.66965	0.000242881	0.000963174		ENSMUSG00000025967.16	Eef1b2	7959.88	-0.0453826	-0.0443752	0.0588772	-0.770802	0.440824	0.999799		ENSMUSG00000025967.16	Eef1b2	7334.12	-0.119561	-0.142443	0.0865549	-1.38133	0.167177	0.655448
ENSMUSG00000025968.16	chr1	63143596	63176833	Ndufs1	protein_coding	KNOWN	33238		ENSMUSG00000025968.16	Ndufs1	6496.08	0.0336729	0.0366456	0.0663706	0.507347	0.611911	0.73025		ENSMUSG00000025968.16	Ndufs1	7657.64	-0.00385768	-0.0126003	0.0792831	-0.048657	0.961193	0.975287		ENSMUSG00000025968.16	Ndufs1	8498.83	-0.00525898	-0.0146459	0.0527798	-0.09964	0.92063	0.999799		ENSMUSG00000025968.16	Ndufs1	6130.01	0.0329397	0.0349027	0.0599292	0.549644	0.582564	0.883814
ENSMUSG00000025969.15	chr1	62703285	62818695	Nrp2	protein_coding	KNOWN	115411		ENSMUSG00000025969.15	Nrp2	8992.44	0.403763	0.420146	0.101944	3.96064	7.47485e-05	0.000424367		ENSMUSG00000025969.15	Nrp2	11969.4	0.49724	0.516894	0.131985	3.76741	0.000164952	0.000681746		ENSMUSG00000025969.15	Nrp2	10307.6	-0.0548227	-0.0989847	0.0536191	-1.02245	0.30657	0.999799		ENSMUSG00000025969.15	Nrp2	10218.6	-0.130076	-0.195673	0.105705	-1.23056	0.218489	0.699789
ENSMUSG00000025971.6	chr1	57406328	57417953	9430016H08Rik	protein_coding	KNOWN	11626		ENSMUSG00000025971.6	9430016H08Rik	700.819	-0.246233	-0.256147	0.137063	-1.7965	0.0724152	0.148346		ENSMUSG00000025971.6	9430016H08Rik	791.442	-0.240032	-0.23699	0.114439	-2.09747	0.0359519	0.0736203		ENSMUSG00000025971.6	9430016H08Rik	991.114	0.0581811	0.0857059	0.0741539	0.7846	0.432688	0.999799		ENSMUSG00000025971.6	9430016H08Rik	597.387	0.0546685	0.0667337	0.100383	0.5446	0.586029	0.884723
ENSMUSG00000025978.14	chr1	55170159	55226782	Rftn2	protein_coding	KNOWN	56624		ENSMUSG00000025978.14	Rftn2	1664.01	0.239558	0.233088	0.100169	2.39155	0.0167776	0.0453569		ENSMUSG00000025978.14	Rftn2	2042.76	0.398952	0.391541	0.0920568	4.33376	1.46586e-05	7.75994e-05		ENSMUSG00000025978.14	Rftn2	1961.07	0.0492104	0.0537997	0.0648757	0.758534	0.448131	0.999799		ENSMUSG00000025978.14	Rftn2	1742.66	-0.0857202	-0.103819	0.0903279	-0.948989	0.342626	0.777985
ENSMUSG00000025979.13	chr1	55131231	55154899	Mob4	protein_coding	KNOWN	23669		ENSMUSG00000025979.13	Mob4	3451.6	0.181369	0.175071	0.0954846	1.89946	0.0575039	0.123113		ENSMUSG00000025979.13	Mob4	3971.15	0.134811	0.145807	0.0990262	1.36136	0.173399	0.268568		ENSMUSG00000025979.13	Mob4	4200.54	0.0155032	0.0311304	0.0627136	0.247207	0.804748	0.999799		ENSMUSG00000025979.13	Mob4	3358.31	0.0580358	0.0606835	0.0797197	0.727998	0.466615	0.837528
ENSMUSG00000025980.14	chr1	55077835	55088243	Hspd1	protein_coding	KNOWN	10409		ENSMUSG00000025980.14	Hspd1	9611.07	0.473758	0.494462	0.132718	3.56966	0.000357439	0.0016956		ENSMUSG00000025980.14	Hspd1	10840.9	0.234496	0.231938	0.0960844	2.44052	0.0146662	0.0345478		ENSMUSG00000025980.14	Hspd1	10616.4	-0.0688282	-0.0886006	0.0532983	-1.29138	0.196573	0.999799		ENSMUSG00000025980.14	Hspd1	9781.3	0.134237	0.174423	0.102207	1.31339	0.189052	0.676321
ENSMUSG00000025981.13	chr1	55052770	55072702	Coq10b	protein_coding	KNOWN	19933		ENSMUSG00000025981.13	Coq10b	3303.45	2.36949	2.86585	0.288056	8.22581	1.9388e-16	8.0709e-15		ENSMUSG00000025981.13	Coq10b	4040.06	2.7232	2.87565	0.162753	16.7322	7.64135e-63	2.64374e-60		ENSMUSG00000025981.13	Coq10b	959.903	-0.0315567	-0.0305512	0.0740035	-0.426421	0.669801	0.999799		ENSMUSG00000025981.13	Coq10b	5022.82	-0.0100674	-0.0398337	0.120737	-0.0833831	0.933547	0.986981
ENSMUSG00000025982.13	chr1	54985169	55027481	Sf3b1	protein_coding	KNOWN	42313		ENSMUSG00000025982.13	Sf3b1	39622.5	1.25994	1.32129	0.161137	7.8191	5.32039e-15	1.82452e-13		ENSMUSG00000025982.13	Sf3b1	49457.3	1.33967	1.41267	0.144936	9.24317	2.39297e-20	1.01793e-18		ENSMUSG00000025982.13	Sf3b1	28170.9	0.00721128	0.00181006	0.0491546	0.146706	0.883364	0.999799		ENSMUSG00000025982.13	Sf3b1	52005	-0.0402062	-0.0889952	0.117598	-0.341895	0.73243	0.9287
ENSMUSG00000025986.6	chr1	46807544	46892852	Slc39a10	protein_coding	KNOWN	85309		ENSMUSG00000025986.6	Slc39a10	7803.92	-0.238972	-0.239377	0.0856926	-2.78871	0.00529188	0.0173342		ENSMUSG00000025986.6	Slc39a10	8929.66	-0.385744	-0.390997	0.0826123	-4.66933	3.02182e-06	1.84208e-05		ENSMUSG00000025986.6	Slc39a10	11380.3	-0.0164435	-0.0219611	0.0556168	-0.295657	0.767492	0.999799		ENSMUSG00000025986.6	Slc39a10	6548.44	0.11872	0.129895	0.0704867	1.68428	0.0921266	0.553501
ENSMUSG00000025993.10	chr1	45908068	45926523	Slc40a1	protein_coding	KNOWN	18456		ENSMUSG00000025993.10	Slc40a1	485.139	-0.286736	-0.300879	0.113271	-2.53142	0.0113602	0.032875		ENSMUSG00000025993.10	Slc40a1	709.669	-0.103843	-0.109523	0.110434	-0.940317	0.347055	0.463524		ENSMUSG00000025993.10	Slc40a1	770.012	-0.134296	-0.19524	0.075446	-1.78003	0.0750709	0.718364		ENSMUSG00000025993.10	Slc40a1	480.916	-0.326833	-0.386481	0.0869484	-3.75893	0.00017064	0.0116013
ENSMUSG00000025995.16	chr1	45795166	45823619	Wdr75	protein_coding	KNOWN	28454		ENSMUSG00000025995.16	Wdr75	1941.01	-0.11098	-0.123414	0.102433	-1.08345	0.278611	0.41331		ENSMUSG00000025995.16	Wdr75	2246.91	-0.229572	-0.22784	0.109471	-2.0971	0.0359846	0.0736582		ENSMUSG00000025995.16	Wdr75	2705.39	-0.0167011	-0.0167409	0.0626018	-0.266783	0.789636	0.999799		ENSMUSG00000025995.16	Wdr75	1713.98	0.0796674	0.0880925	0.08716	0.914036	0.360698	0.790222
ENSMUSG00000025997.13	chr1	69531214	69687245	Ikzf2	protein_coding	KNOWN	156032		ENSMUSG00000025997.13	Ikzf2	338.204	0.0953455	0.0967814	0.139816	0.681938	0.495278	0.629365		ENSMUSG00000025997.13	Ikzf2	405.94	-0.0754174	-0.0672479	0.147067	-0.51281	0.608084	0.707042		ENSMUSG00000025997.13	Ikzf2	446.142	-0.0610634	-0.106638	0.0802727	-0.7607	0.446837	0.999799		ENSMUSG00000025997.13	Ikzf2	322.229	0.041071	0.0575944	0.106631	0.38517	0.700112	0.919292
ENSMUSG00000026000.16	chr1	67000517	67038872	Lancl1	protein_coding	KNOWN	38356		ENSMUSG00000026000.16	Lancl1	8611.91	0.0327859	0.0404698	0.0733557	0.446944	0.654915	0.765055		ENSMUSG00000026000.16	Lancl1	10281.8	0.0398297	0.0417052	0.0886328	0.449379	0.653158	0.743404		ENSMUSG00000026000.16	Lancl1	11208.3	0.00231443	-0.00404224	0.0542385	0.0426714	0.965963	0.999799		ENSMUSG00000026000.16	Lancl1	8248.13	-0.00379795	-0.00503522	0.0666118	-0.0570162	0.954532	0.990461
ENSMUSG00000026003.5	chr1	66830839	66863277	Acadl	protein_coding	KNOWN	32439		ENSMUSG00000026003.5	Acadl	1414.37	0.286301	0.27936	0.101609	2.81766	0.00483747	0.0160617		ENSMUSG00000026003.5	Acadl	1886.89	0.420436	0.421083	0.099269	4.23532	2.28225e-05	0.000115365		ENSMUSG00000026003.5	Acadl	1709.66	-0.0620742	-0.075708	0.0661882	-0.937845	0.348324	0.999799		ENSMUSG00000026003.5	Acadl	1562.86	-0.179854	-0.216718	0.0896596	-2.00597	0.0448595	0.427325
ENSMUSG00000026004.15	chr1	66719248	66817562	Kansl1l	protein_coding	KNOWN	98315		ENSMUSG00000026004.15	Kansl1l	1973.06	1.06243	1.07107	0.115015	9.23733	2.52723e-20	1.50753e-18		ENSMUSG00000026004.15	Kansl1l	2208.9	1.01056	1.06093	0.128516	7.86328	3.74195e-15	9.2181e-14		ENSMUSG00000026004.15	Kansl1l	1556.15	0.0488479	0.0805882	0.0674053	0.72469	0.468642	0.999799		ENSMUSG00000026004.15	Kansl1l	2330.79	0.0834757	0.0914039	0.0995938	0.838162	0.40194	0.81054
ENSMUSG00000026005.15	chr1	66700831	66719805	Rpe	protein_coding	KNOWN	18975		ENSMUSG00000026005.15	Rpe	1277.02	0.0210708	0.0221331	0.0968452	0.217572	0.827763	0.890447		ENSMUSG00000026005.15	Rpe	1459	0.0156113	0.0136574	0.0972654	0.160502	0.872486	0.913806		ENSMUSG00000026005.15	Rpe	1641.29	0.041582	0.0538763	0.0674894	0.616127	0.537811	0.999799		ENSMUSG00000026005.15	Rpe	1188.64	0.0558318	0.0627755	0.0793577	0.703546	0.481715	0.846136
ENSMUSG00000026014.15	chr1	60482292	60567104	Raph1	protein_coding	KNOWN	84813		ENSMUSG00000026014.15	Raph1	3540.09	0.233432	0.24145	0.0754901	3.09222	0.00198667	0.00750556		ENSMUSG00000026014.15	Raph1	4164.27	-0.00978194	-0.0147915	0.0975503	-0.100276	0.920125	0.946896		ENSMUSG00000026014.15	Raph1	4442.04	-0.0995167	-0.134747	0.0592485	-1.67965	0.0930256	0.79989		ENSMUSG00000026014.15	Raph1	3436.08	0.11245	0.121714	0.0693518	1.62144	0.104923	0.572742
ENSMUSG00000026017.13	chr1	60098247	60153953	Carf	protein_coding	KNOWN	55707		ENSMUSG00000026017.13	Carf	1333.21	-0.600807	-0.617647	0.124884	-4.81092	1.50237e-06	1.28448e-05		ENSMUSG00000026017.13	Carf	1501.68	-0.6424	-0.660516	0.109107	-5.88782	3.91316e-09	4.02404e-08		ENSMUSG00000026017.13	Carf	2154.02	0.0528411	0.059466	0.0635748	0.831164	0.405881	0.999799		ENSMUSG00000026017.13	Carf	989.566	0.0812549	0.102338	0.0991368	0.819624	0.41243	0.816211
ENSMUSG00000026018.12	chr1	59982490	60043184	Ica1l	protein_coding	KNOWN	60695		ENSMUSG00000026018.12	Ica1l	2608.09	-0.0532464	-0.0484323	0.0735656	-0.723795	0.469191	0.606389		ENSMUSG00000026018.12	Ica1l	3181.41	-0.163505	-0.166251	0.0908203	-1.80031	0.0718119	0.131457		ENSMUSG00000026018.12	Ica1l	3638.15	-0.0842942	-0.100903	0.0586627	-1.43693	0.150738	0.959792		ENSMUSG00000026018.12	Ica1l	2414.15	0.0169959	0.0171599	0.0642162	0.264667	0.791266	0.947414
ENSMUSG00000026019.15	chr1	60069785	60098645	Wdr12	protein_coding	KNOWN	28861		ENSMUSG00000026019.15	Wdr12	2306.79	-0.0864861	-0.0847045	0.0890048	-0.971702	0.331199	0.468724		ENSMUSG00000026019.15	Wdr12	2735.63	-0.235264	-0.242178	0.105335	-2.23349	0.0255165	0.0551146		ENSMUSG00000026019.15	Wdr12	3239.95	-0.0643558	-0.0806426	0.0594404	-1.0827	0.278944	0.999799		ENSMUSG00000026019.15	Wdr12	2068.95	0.067655	0.0772315	0.0855606	0.790726	0.429104	0.823433
ENSMUSG00000026020.9	chr1	59684971	59719044	Nop58	protein_coding	KNOWN	34074		ENSMUSG00000026020.9	Nop58	4283.72	0.526238	0.522474	0.0776854	6.77397	1.25298e-11	2.6907e-10		ENSMUSG00000026020.9	Nop58	5211.33	0.527638	0.553723	0.101576	5.19452	2.05251e-07	1.58903e-06		ENSMUSG00000026020.9	Nop58	4546.24	-0.0282838	-0.0111961	0.0585767	-0.482851	0.629202	0.999799		ENSMUSG00000026020.9	Nop58	4722.17	-0.035874	-0.0419746	0.0774201	-0.463367	0.643101	0.903771
ENSMUSG00000026021.15	chr1	59586558	59670834	Sumo1	protein_coding	KNOWN	84277		ENSMUSG00000026021.15	Sumo1	3625.15	0.234558	0.237494	0.107039	2.19134	0.0284272	0.069734		ENSMUSG00000026021.15	Sumo1	4552.34	0.31621	0.328332	0.107845	2.93206	0.00336717	0.00977867		ENSMUSG00000026021.15	Sumo1	4376.43	-0.030678	-0.0214026	0.0638193	-0.480701	0.630729	0.999799		ENSMUSG00000026021.15	Sumo1	3811.03	-0.0960291	-0.111837	0.0842544	-1.13975	0.254389	0.729708
ENSMUSG00000026024.14	chr1	59162926	59237231	Als2	protein_coding	KNOWN	74306		ENSMUSG00000026024.14	Als2	4661.52	-0.249897	-0.245713	0.106244	-2.35211	0.0186674	0.0496046		ENSMUSG00000026024.14	Als2	5499.68	-0.370759	-0.389611	0.0954559	-3.88409	0.000102714	0.000447067		ENSMUSG00000026024.14	Als2	6910.54	-0.0261955	-0.0620728	0.0615904	-0.425318	0.670605	0.999799		ENSMUSG00000026024.14	Als2	3966.61	0.0737176	0.0820781	0.0783788	0.94053	0.346946	0.781821
ENSMUSG00000026027.13	chr1	58973522	58995715	Stradb	protein_coding	KNOWN	22194		ENSMUSG00000026027.13	Stradb	1631.41	-0.364743	-0.368004	0.0901776	-4.04472	5.23862e-05	0.000310468		ENSMUSG00000026027.13	Stradb	1879.56	-0.474452	-0.477581	0.103505	-4.58387	4.56446e-06	2.68572e-05		ENSMUSG00000026027.13	Stradb	2479.75	-0.00892586	-0.00800317	0.0615726	-0.144965	0.884739	0.999799		ENSMUSG00000026027.13	Stradb	1323.86	0.08976	0.1018	0.0868631	1.03335	0.30144	0.759478
ENSMUSG00000026028.12	chr1	58900449	58973430	Trak2	protein_coding	KNOWN	72982		ENSMUSG00000026028.12	Trak2	12652	0.0520758	0.0531291	0.0689259	0.755534	0.449929	0.588155		ENSMUSG00000026028.12	Trak2	13435.2	0.00236364	0.00559592	0.0954022	0.0247756	0.980234	0.987615		ENSMUSG00000026028.12	Trak2	15619.5	0.122242	0.136875	0.0504385	2.42359	0.015368	0.290518		ENSMUSG00000026028.12	Trak2	11412	0.167841	0.184927	0.0724574	2.3164	0.0205363	0.301916
ENSMUSG00000026029.14	chr1	58795374	58847503	Casp8	protein_coding	KNOWN	52130		ENSMUSG00000026029.14	Casp8	135.376	0.21725	0.219926	0.17002	1.27779	0.201322	0.324303		ENSMUSG00000026029.14	Casp8	173.242	0.416956	0.442807	0.175546	2.37519	0.0175397	0.0401465		ENSMUSG00000026029.14	Casp8	161.482	0.0105745	0.0347856	0.0782555	0.135128	0.89251	0.999799		ENSMUSG00000026029.14	Casp8	145.622	-0.132084	-0.187292	0.110283	-1.19768	0.231041	0.711064
ENSMUSG00000026031.15	chr1	58711508	58758884	Cflar	protein_coding	KNOWN	47377		ENSMUSG00000026031.15	Cflar	1662.52	-0.0150414	-0.02609	0.102812	-0.146299	0.883685	0.927033		ENSMUSG00000026031.15	Cflar	2031.01	-0.0496046	-0.0449117	0.114226	-0.434268	0.664094	0.75162		ENSMUSG00000026031.15	Cflar	2256.51	-0.0426238	-0.0485698	0.0631522	-0.674938	0.499715	0.999799		ENSMUSG00000026031.15	Cflar	1574.57	-0.0220557	-0.0291394	0.0895717	-0.246236	0.8055	0.95155
ENSMUSG00000026032.8	chr1	58586384	58595964	Ndufb3	protein_coding	KNOWN	9581		ENSMUSG00000026032.8	Ndufb3	2266.81	0.210784	0.222192	0.0904882	2.32941	0.0198372	0.0520731		ENSMUSG00000026032.8	Ndufb3	2752.88	0.323938	0.330142	0.125669	2.57771	0.00994575	0.0247991		ENSMUSG00000026032.8	Ndufb3	2699	0.0340902	0.0373228	0.0623747	0.546538	0.584696	0.999799		ENSMUSG00000026032.8	Ndufb3	2338.04	-0.0571424	-0.0702274	0.0917259	-0.622969	0.533305	0.865779
ENSMUSG00000026034.17	chr1	58410189	58424066	Clk1	protein_coding	KNOWN	13878		ENSMUSG00000026034.17	Clk1	11115.1	0.178572	0.168578	0.123083	1.45083	0.146827	0.256503		ENSMUSG00000026034.17	Clk1	13125.4	0.206786	0.221701	0.114656	1.80353	0.0713058	0.13073		ENSMUSG00000026034.17	Clk1	13507.7	0.0236434	0.043154	0.0614128	0.384991	0.700244	0.999799		ENSMUSG00000026034.17	Clk1	11059.5	-0.00237617	-0.00945779	0.097073	-0.0244781	0.980471	0.996405
ENSMUSG00000026035.15	chr1	58430994	58445486	Ppil3	protein_coding	KNOWN	14493		ENSMUSG00000026035.15	Ppil3	479.227	-0.454341	-0.486511	0.128383	-3.53895	0.000401717	0.00187705		ENSMUSG00000026035.15	Ppil3	565.997	-0.344697	-0.351391	0.143838	-2.39642	0.0165559	0.0381696		ENSMUSG00000026035.15	Ppil3	736.745	0.0361074	0.0783764	0.0781454	0.462055	0.644042	0.999799		ENSMUSG00000026035.15	Ppil3	394.062	-0.0428254	-0.0561114	0.100033	-0.428113	0.668569	0.912824
ENSMUSG00000026036.17	chr1	58445151	58481816	Nif3l1	protein_coding	KNOWN	36666		ENSMUSG00000026036.17	Nif3l1	943.876	-0.372591	-0.382708	0.105995	-3.51516	0.000439489	0.00202798		ENSMUSG00000026036.17	Nif3l1	1103.41	-0.543029	-0.556827	0.119904	-4.52885	5.93047e-06	3.41715e-05		ENSMUSG00000026036.17	Nif3l1	1468.58	-0.0378996	-0.0598158	0.0674117	-0.562211	0.573973	0.999799		ENSMUSG00000026036.17	Nif3l1	758.901	0.0997897	0.114582	0.0921972	1.08235	0.279097	0.744911
ENSMUSG00000026037.14	chr1	58462771	58505109	Orc2	protein_coding	KNOWN	42339		ENSMUSG00000026037.14	Orc2	1373.48	-0.196187	-0.214075	0.120307	-1.63072	0.10295	0.195401		ENSMUSG00000026037.14	Orc2	1522.27	-0.327706	-0.315949	0.130789	-2.50561	0.0122239	0.0295289		ENSMUSG00000026037.14	Orc2	1936.4	0.0258617	0.0490001	0.0670046	0.385969	0.699519	0.999799		ENSMUSG00000026037.14	Orc2	1154	0.125994	0.151368	0.101216	1.24481	0.213203	0.695458
ENSMUSG00000026042.16	chr1	45374321	45503282	Col5a2	protein_coding	KNOWN	128962		ENSMUSG00000026042.16	Col5a2	590.371	0.163627	0.146	0.10124	1.61623	0.106045	0.199809		ENSMUSG00000026042.16	Col5a2	806.426	0.248949	0.225947	0.118976	2.09242	0.0364009	0.07434		ENSMUSG00000026042.16	Col5a2	775.537	-0.0890003	-0.150964	0.0769806	-1.15614	0.247624	0.999799		ENSMUSG00000026042.16	Col5a2	632.281	-0.194647	-0.23028	0.0905309	-2.15006	0.0315502	0.369969
ENSMUSG00000026043.18	chr1	45311538	45349706	Col3a1	protein_coding	KNOWN	38169		ENSMUSG00000026043.18	Col3a1	123.586	0.379751	0.51619	0.311893	1.21757	0.223389	0.351413		ENSMUSG00000026043.18	Col3a1	187.997	0.113932	0.100449	0.217365	0.524148	0.600176	0.700828		ENSMUSG00000026043.18	Col3a1	165.724	-0.174617	-0.613546	0.0749143	-2.3309	0.0197589	0.337765		ENSMUSG00000026043.18	Col3a1	143.685	-0.0382264	-0.200613	0.0909764	-0.42018	0.674354	0.912824
ENSMUSG00000026047.13	chr1	44106546	44118808	Kdelc1	protein_coding	KNOWN	12263		ENSMUSG00000026047.13	Kdelc1	313.137	-0.611271	-0.642592	0.131117	-4.66201	3.13133e-06	2.49624e-05		ENSMUSG00000026047.13	Kdelc1	381.067	-0.505089	-0.525491	0.127691	-3.95556	7.6356e-05	0.000343381		ENSMUSG00000026047.13	Kdelc1	516.411	0.00839718	0.0227892	0.0791461	0.106097	0.915505	0.999799		ENSMUSG00000026047.13	Kdelc1	246.541	-0.0766496	-0.0940555	0.0979949	-0.78218	0.434109	0.825707
ENSMUSG00000026048.16	chr1	44147744	44181260	Ercc5	protein_coding	KNOWN	33517		ENSMUSG00000026048.16	Ercc5	1595.1	0.29143	0.296389	0.104763	2.7818	0.00540583	0.0176295		ENSMUSG00000026048.16	Ercc5	1836.02	0.25437	0.275124	0.103422	2.45952	0.0139122	0.0329779		ENSMUSG00000026048.16	Ercc5	1841.66	0.0220952	0.0348072	0.0649563	0.340155	0.73374	0.999799		ENSMUSG00000026048.16	Ercc5	1606.16	0.0476366	0.0564454	0.09131	0.521702	0.601878	0.889984
ENSMUSG00000026049.11	chr1	44086613	44102441	Tex30	protein_coding	KNOWN	15829		ENSMUSG00000026049.11	Tex30	383.888	1.51387	1.58342	0.161746	9.35959	8.00489e-21	4.96526e-19		ENSMUSG00000026049.11	Tex30	441.365	1.52244	1.58778	0.133103	11.438	2.69905e-30	2.24714e-28		ENSMUSG00000026049.11	Tex30	232.533	0.0178175	0.0532283	0.0806682	0.220875	0.82519	0.999799		ENSMUSG00000026049.11	Tex30	499.216	0.0383849	0.0493903	0.102082	0.37602	0.706902	0.921011
ENSMUSG00000026058.11	chr1	32172714	32658568	Khdrbs2	protein_coding	KNOWN	485855		ENSMUSG00000026058.11	Khdrbs2	715.714	0.0789544	0.0698839	0.119054	0.663179	0.507216	0.639553		ENSMUSG00000026058.11	Khdrbs2	881.147	0.194241	0.215958	0.138898	1.39845	0.161978	0.25432		ENSMUSG00000026058.11	Khdrbs2	907.298	0.0167202	0.0379301	0.0730728	0.228816	0.819012	0.999799		ENSMUSG00000026058.11	Khdrbs2	716.971	-0.0757749	-0.107984	0.105522	-0.718094	0.472699	0.840312
ENSMUSG00000026062.12	chr1	40680574	40769273	Slc9a2	protein_coding	KNOWN	88700		ENSMUSG00000026062.12	Slc9a2	1336.08	-0.035608	-0.0378486	0.144635	-0.246193	0.805533	0.874876		ENSMUSG00000026062.12	Slc9a2	1002.61	-0.214879	-0.233621	0.177009	-1.21394	0.224771	0.330076		ENSMUSG00000026062.12	Slc9a2	1504.05	0.44493	0.557787	0.0685813	6.48762	8.72009e-11	4.2426e-08		ENSMUSG00000026062.12	Slc9a2	994.277	0.494759	0.754227	0.115213	4.2943	1.75243e-05	0.00197462
ENSMUSG00000026064.15	chr1	30940302	30949770	Ptp4a1	protein_coding	KNOWN	9469		ENSMUSG00000026064.15	Ptp4a1	2750.57	1.1158	1.16477	0.146115	7.63644	2.23304e-14	6.91176e-13		ENSMUSG00000026064.15	Ptp4a1	3259.8	1.06648	1.10218	0.0958952	11.1213	9.87685e-29	7.53787e-27		ENSMUSG00000026064.15	Ptp4a1	2155.39	-0.0355534	-0.0407147	0.0671148	-0.52974	0.596292	0.999799		ENSMUSG00000026064.15	Ptp4a1	3382.15	0.020274	0.022324	0.103877	0.195172	0.845258	0.963124
ENSMUSG00000026065.8	chr1	40580081	40630725	Slc9a4	protein_coding	KNOWN	50645		ENSMUSG00000026065.8	Slc9a4	1065.5	0.159744	0.166014	0.122003	1.30934	0.190418	0.311115		ENSMUSG00000026065.8	Slc9a4	1060.15	-0.0485028	-0.05219	0.14912	-0.32526	0.744984	0.816634		ENSMUSG00000026065.8	Slc9a4	1258.39	0.114267	0.131348	0.0696105	1.64152	0.100689	0.827678		ENSMUSG00000026065.8	Slc9a4	942.276	0.265286	0.350107	0.10622	2.49752	0.0125064	0.233468
ENSMUSG00000026072.12	chr1	40225080	40317257	Il1r1	protein_coding	KNOWN	92178		ENSMUSG00000026072.12	Il1r1	1189.11	-1.22803	-1.29887	0.166557	-7.37307	1.66743e-13	4.65236e-12		ENSMUSG00000026072.12	Il1r1	1302.9	-1.60819	-1.64358	0.14241	-11.2927	1.42654e-29	1.15076e-27		ENSMUSG00000026072.12	Il1r1	2370.8	-0.00256793	0.00708321	0.0642619	-0.0399603	0.968125	0.999799		ENSMUSG00000026072.12	Il1r1	616.162	0.231735	0.352541	0.115209	2.01143	0.0442801	0.426343
ENSMUSG00000026074.14	chr1	39900913	40026310	Map4k4	protein_coding	KNOWN	125398		ENSMUSG00000026074.14	Map4k4	8636.25	0.151026	0.153614	0.105696	1.42887	0.153042	0.264453		ENSMUSG00000026074.14	Map4k4	10136.7	0.169748	0.171789	0.0838127	2.02533	0.0428337	0.0855191		ENSMUSG00000026074.14	Map4k4	10605.6	0.0318924	0.0306224	0.0571737	0.557816	0.57697	0.999799		ENSMUSG00000026074.14	Map4k4	8491.7	0.0121689	0.0130768	0.0852846	0.142686	0.886538	0.976323
ENSMUSG00000026077.15	chr1	39193731	39363236	Npas2	protein_coding	KNOWN	169506		ENSMUSG00000026077.15	Npas2	954.255	0.00237377	0.00551216	0.108912	0.0217953	0.982611	0.989219		ENSMUSG00000026077.15	Npas2	961.165	-0.197169	-0.190428	0.109016	-1.80862	0.0705097	0.129514		ENSMUSG00000026077.15	Npas2	1202.75	0.0837566	0.131749	0.0722019	1.16003	0.246036	0.999799		ENSMUSG00000026077.15	Npas2	811.174	0.279636	0.327607	0.0861662	3.24531	0.00117322	0.0490483
ENSMUSG00000026078.10	chr1	38985608	38997238	Pdcl3	protein_coding	KNOWN	11631		ENSMUSG00000026078.10	Pdcl3	1020.74	-0.109508	-0.110337	0.0960727	-1.13985	0.254349	0.385924		ENSMUSG00000026078.10	Pdcl3	1200.97	0.0704898	0.0805177	0.0976902	0.721565	0.470562	0.584925		ENSMUSG00000026078.10	Pdcl3	1349.02	0.0839688	0.124942	0.0695304	1.20766	0.22718	0.999799		ENSMUSG00000026078.10	Pdcl3	954.245	-0.0588226	-0.0657627	0.0731176	-0.804493	0.421112	0.820266
ENSMUSG00000026080.13	chr1	38863867	38898161	Chst10	protein_coding	KNOWN	34295		ENSMUSG00000026080.13	Chst10	3189.3	-0.23955	-0.239079	0.0888956	-2.69473	0.00704455	0.0220013		ENSMUSG00000026080.13	Chst10	3978.63	-0.214115	-0.223226	0.091665	-2.33585	0.0194992	0.044014		ENSMUSG00000026080.13	Chst10	4712.61	-0.0449076	-0.0596888	0.0559839	-0.802153	0.422465	0.999799		ENSMUSG00000026080.13	Chst10	2872.05	-0.0659858	-0.0750769	0.079105	-0.834154	0.404194	0.812254
ENSMUSG00000026082.11	chr1	38052786	38129801	Rev1	protein_coding	KNOWN	77016		ENSMUSG00000026082.11	Rev1	1970.67	0.2646	0.261725	0.130691	2.02461	0.042907	0.097635		ENSMUSG00000026082.11	Rev1	2136.81	0.0826351	0.0931462	0.113611	0.727351	0.467011	0.581532		ENSMUSG00000026082.11	Rev1	2310.89	0.0156936	0.0327828	0.0627467	0.25011	0.802502	0.999799		ENSMUSG00000026082.11	Rev1	1873.63	0.159108	0.201663	0.102153	1.55755	0.119341	0.596813
ENSMUSG00000026083.12	chr1	37998010	38055579	Eif5b	protein_coding	KNOWN	57570		ENSMUSG00000026083.12	Eif5b	6135.59	0.422368	0.411127	0.0829525	5.09169	3.54887e-07	3.48156e-06		ENSMUSG00000026083.12	Eif5b	6883.67	0.322732	0.351333	0.0924261	3.49178	0.00047981	0.00175603		ENSMUSG00000026083.12	Eif5b	6709.58	0.0189108	0.0469948	0.0538753	0.35101	0.725581	0.999799		ENSMUSG00000026083.12	Eif5b	6255.05	0.101526	0.107272	0.0726274	1.3979	0.162144	0.649602
ENSMUSG00000026087.11	chr1	37890477	37898535	Mrpl30	protein_coding	KNOWN	8059		ENSMUSG00000026087.11	Mrpl30	1677.22	0.0643776	0.0555564	0.0975461	0.659971	0.509272	0.641234		ENSMUSG00000026087.11	Mrpl30	1988.35	0.137616	0.149495	0.126256	1.08997	0.275724	0.387678		ENSMUSG00000026087.11	Mrpl30	2121.97	0.0292929	0.0607922	0.0661691	0.442698	0.657984	0.999799		ENSMUSG00000026087.11	Mrpl30	1629.3	-0.0269338	-0.0326379	0.0913774	-0.294754	0.768182	0.93913
ENSMUSG00000026088.15	chr1	37874801	37890411	Mitd1	protein_coding	KNOWN	15611		ENSMUSG00000026088.15	Mitd1	296.03	-0.355919	-0.390855	0.148165	-2.40218	0.0162976	0.0441821		ENSMUSG00000026088.15	Mitd1	339.257	-0.48023	-0.495891	0.176189	-2.72565	0.00641743	0.0170384		ENSMUSG00000026088.15	Mitd1	451.967	-0.00738284	0.00217403	0.0807354	-0.0914449	0.927139	0.999799		ENSMUSG00000026088.15	Mitd1	237.869	0.0775777	0.10792	0.113049	0.686229	0.492568	0.849822
ENSMUSG00000026090.16	chr1	37611677	37720085	2010300C02Rik	protein_coding	KNOWN	108409		ENSMUSG00000026090.16	2010300C02Rik	31968.1	0.0312524	0.0288848	0.109248	0.286068	0.774826	0.853493		ENSMUSG00000026090.16	2010300C02Rik	36039.4	0.0996877	0.0999514	0.0835745	1.1928	0.232947	0.339743		ENSMUSG00000026090.16	2010300C02Rik	40083.3	0.110399	0.119347	0.0495354	2.22869	0.0258347	0.401417		ENSMUSG00000026090.16	2010300C02Rik	29957.6	0.0405447	0.0484764	0.0884572	0.458354	0.646698	0.90446
ENSMUSG00000026094.14	chr1	53755506	53785224	Stk17b	protein_coding	KNOWN	29719		ENSMUSG00000026094.14	Stk17b	296.761	0.105567	0.105475	0.167418	0.630562	0.528327	0.657937		ENSMUSG00000026094.14	Stk17b	354.304	0.129654	0.140737	0.157429	0.82357	0.410184	0.526693		ENSMUSG00000026094.14	Stk17b	373.576	-0.00229527	0.016231	0.0809666	-0.0283484	0.977384	0.999799		ENSMUSG00000026094.14	Stk17b	291.01	-0.0136686	-0.0185385	0.105491	-0.129572	0.896905	0.979216
ENSMUSG00000026095.15	chr1	53344617	53352752	Asnsd1	protein_coding	KNOWN	8136		ENSMUSG00000026095.15	Asnsd1	55.3776	-0.434253	-0.50059	0.24847	-1.74771	0.0805151	0.161455		ENSMUSG00000026095.15	Asnsd1	63.9175	-0.124539	-0.143935	0.235638	-0.528519	0.59714	0.698277		ENSMUSG00000026095.15	Asnsd1	81.4361	0.051444	0.227992	0.0691317	0.744145	0.456789	0.999799		ENSMUSG00000026095.15	Asnsd1	46.4898	-0.059543	-0.128433	0.120818	-0.492832	0.622131	0.895936
ENSMUSG00000026096.14	chr1	53313624	53326343	Osgepl1	protein_coding	KNOWN	12720		ENSMUSG00000026096.14	Osgepl1	486.959	-0.572486	-0.607402	0.138654	-4.12889	3.64519e-05	0.000226284		ENSMUSG00000026096.14	Osgepl1	533.485	-0.59833	-0.603621	0.125971	-4.74974	2.03677e-06	1.29378e-05		ENSMUSG00000026096.14	Osgepl1	768.109	0.0729642	0.121048	0.0756253	0.964812	0.334639	0.999799		ENSMUSG00000026096.14	Osgepl1	361.049	0.0895201	0.117653	0.104079	0.860114	0.389726	0.803413
ENSMUSG00000026097.9	chr1	53297095	53310309	Ormdl1	protein_coding	KNOWN	13215		ENSMUSG00000026097.9	Ormdl1	253.217	-0.568507	-0.6048	0.154992	-3.66797	0.00024448	0.00121997		ENSMUSG00000026097.9	Ormdl1	292.422	-0.65061	-0.669806	0.161725	-4.02294	5.74753e-05	0.000265136		ENSMUSG00000026097.9	Ormdl1	413.914	0.00130797	0.0132687	0.0808931	0.0161691	0.987099	0.999799		ENSMUSG00000026097.9	Ormdl1	190.379	0.0610771	0.0784981	0.111902	0.54581	0.585197	0.884723
ENSMUSG00000026098.13	chr1	53189187	53297018	Pms1	protein_coding	KNOWN	107832		ENSMUSG00000026098.13	Pms1	236.385	0.195355	0.193933	0.13519	1.44504	0.148446	0.258606		ENSMUSG00000026098.13	Pms1	293.501	0.0795704	0.0825997	0.146102	0.544622	0.586014	0.689186		ENSMUSG00000026098.13	Pms1	301.828	-0.0632702	-0.127573	0.0811936	-0.779251	0.435832	0.999799		ENSMUSG00000026098.13	Pms1	237.364	-0.0109379	-0.0158435	0.101464	-0.107801	0.914153	0.984604
ENSMUSG00000026102.9	chr1	52785427	52817688	Inpp1	protein_coding	KNOWN	32262		ENSMUSG00000026102.9	Inpp1	1502.29	-0.364289	-0.370142	0.0857794	-4.24681	2.16839e-05	0.000142868		ENSMUSG00000026102.9	Inpp1	1845.47	-0.527437	-0.531967	0.0983304	-5.36393	8.1432e-08	6.81988e-07		ENSMUSG00000026102.9	Inpp1	2382.71	-0.102053	-0.125864	0.0632359	-1.61385	0.10656	0.848607		ENSMUSG00000026102.9	Inpp1	1245.55	0.0339043	0.0361591	0.0757091	0.447823	0.654281	0.906927
ENSMUSG00000026103.14	chr1	52163448	52233232	Gls	protein_coding	KNOWN	69785		ENSMUSG00000026103.14	Gls	36138.5	0.395756	0.408035	0.0676889	5.84669	5.01445e-09	7.15582e-08		ENSMUSG00000026103.14	Gls	45118.4	0.514911	0.517152	0.0960729	5.35958	8.34156e-08	6.971e-07		ENSMUSG00000026103.14	Gls	40199.8	0.0139582	0.00136497	0.0485308	0.287614	0.773642	0.999799		ENSMUSG00000026103.14	Gls	39647.7	-0.0939148	-0.107629	0.0724133	-1.29693	0.194656	0.680635
ENSMUSG00000026104.14	chr1	52119440	52161865	Stat1	protein_coding	KNOWN	42426		ENSMUSG00000026104.14	Stat1	413.715	-0.260368	-0.263629	0.131488	-1.98017	0.0476847	0.106133		ENSMUSG00000026104.14	Stat1	468.394	-0.334416	-0.321227	0.131052	-2.55178	0.0107174	0.0264018		ENSMUSG00000026104.14	Stat1	595.438	0.0235385	0.0418275	0.0784508	0.300042	0.764145	0.999799		ENSMUSG00000026104.14	Stat1	347.912	0.0809732	0.0994046	0.103472	0.782561	0.433885	0.825707
ENSMUSG00000026107.11	chr1	51465862	51478425	Nabp1	protein_coding	KNOWN	12564		ENSMUSG00000026107.11	Nabp1	1199.35	0.719619	0.764869	0.177625	4.05134	5.0925e-05	0.000303193		ENSMUSG00000026107.11	Nabp1	1440.03	0.571023	0.56977	0.112993	5.05362	4.3351e-07	3.15684e-06		ENSMUSG00000026107.11	Nabp1	1191.92	-0.0953948	-0.145462	0.0755733	-1.26228	0.206847	0.999799		ENSMUSG00000026107.11	Nabp1	1352.45	0.0330642	0.0503274	0.112845	0.293004	0.769519	0.939667
ENSMUSG00000026109.14	chr1	50900647	51187270	Tmeff2	protein_coding	KNOWN	286624		ENSMUSG00000026109.14	Tmeff2	5880.03	-0.0333059	-0.0223048	0.0779784	-0.427117	0.669294	0.775028		ENSMUSG00000026109.14	Tmeff2	7161.27	-0.0206482	-0.0193026	0.0811215	-0.254535	0.799083	0.857817		ENSMUSG00000026109.14	Tmeff2	7922.2	-0.0296654	-0.0317702	0.053739	-0.552026	0.58093	0.999799		ENSMUSG00000026109.14	Tmeff2	5584.84	-0.033486	-0.0347381	0.0645127	-0.51906	0.603719	0.890927
ENSMUSG00000026110.15	chr1	37439340	37541016	Mgat4a	protein_coding	KNOWN	101677		ENSMUSG00000026110.15	Mgat4a	4275.33	0.525092	0.537951	0.10882	4.82532	1.39778e-06	1.20432e-05		ENSMUSG00000026110.15	Mgat4a	4454.49	0.365224	0.378273	0.100112	3.64815	0.000264135	0.00103637		ENSMUSG00000026110.15	Mgat4a	4354.54	0.0827114	0.0883997	0.0565781	1.4619	0.143769	0.947903		ENSMUSG00000026110.15	Mgat4a	4292.82	0.211662	0.248607	0.0889819	2.37871	0.0173733	0.281462
ENSMUSG00000026111.15	chr1	37430139	37439124	Unc50	protein_coding	KNOWN	8986		ENSMUSG00000026111.15	Unc50	1585.42	-0.176713	-0.183964	0.0924672	-1.91109	0.0559928	0.120508		ENSMUSG00000026111.15	Unc50	1867.98	-0.138241	-0.133017	0.113121	-1.22207	0.221683	0.326403		ENSMUSG00000026111.15	Unc50	2215.5	0.0260512	0.0420715	0.063587	0.409694	0.68203	0.999799		ENSMUSG00000026111.15	Unc50	1419.62	-0.00539479	-0.00838308	0.0876594	-0.0615426	0.950927	0.990182
ENSMUSG00000026112.7	chr1	37417084	37430103	Coa5	protein_coding	KNOWN	13020		ENSMUSG00000026112.7	Coa5	5725.58	-0.0139796	-0.00782893	0.0875984	-0.159587	0.873207	0.920444		ENSMUSG00000026112.7	Coa5	6641.72	0.0572779	0.0565275	0.0964418	0.593912	0.552571	0.659283		ENSMUSG00000026112.7	Coa5	7396.52	0.0635394	0.0738471	0.0538423	1.1801	0.23796	0.999799		ENSMUSG00000026112.7	Coa5	5378.52	0.00836997	0.00989055	0.0791338	0.10577	0.915765	0.984986
ENSMUSG00000026113.17	chr1	37299865	37410736	Inpp4a	protein_coding	KNOWN	110872		ENSMUSG00000026113.17	Inpp4a	9324.64	0.0703489	0.0820101	0.0898234	0.783191	0.433515	0.572516		ENSMUSG00000026113.17	Inpp4a	10506.1	-0.0135298	-0.0207945	0.0852331	-0.158739	0.873875	0.914707		ENSMUSG00000026113.17	Inpp4a	11837.5	0.0347958	0.0195176	0.056432	0.616598	0.5375	0.999799		ENSMUSG00000026113.17	Inpp4a	8655.99	0.110899	0.122556	0.0712136	1.55727	0.119407	0.596813
ENSMUSG00000026116.11	chr1	36792191	36943666	Tmem131	protein_coding	KNOWN	151476		ENSMUSG00000026116.11	Tmem131	7027.59	-0.0641854	-0.0627285	0.102382	-0.626918	0.530713	0.659957		ENSMUSG00000026116.11	Tmem131	8131.71	-0.160081	-0.166887	0.102838	-1.55664	0.119556	0.199483		ENSMUSG00000026116.11	Tmem131	9569.83	-0.000843982	-0.017202	0.06382	-0.0132244	0.989449	0.999799		ENSMUSG00000026116.11	Tmem131	6324.39	0.0776894	0.0872547	0.0855753	0.907848	0.363958	0.79231
ENSMUSG00000026117.10	chr1	36761798	36782818	Zap70	protein_coding	KNOWN	21021		ENSMUSG00000026117.10	Zap70	167.909	-0.133516	-0.130639	0.19709	-0.677435	0.49813	0.631906		ENSMUSG00000026117.10	Zap70	242.214	-0.12158	-0.132515	0.215687	-0.563686	0.572968	0.677441		ENSMUSG00000026117.10	Zap70	258.196	-0.119968	-0.278683	0.0810033	-1.48102	0.1386	0.938791		ENSMUSG00000026117.10	Zap70	168.567	-0.145354	-0.276501	0.120922	-1.20205	0.229342	0.709867
ENSMUSG00000026121.13	chr1	36548639	36558349	Sema4c	protein_coding	KNOWN	9711		ENSMUSG00000026121.13	Sema4c	1182.85	1.93162	2.00411	0.144388	13.378	8.13386e-41	1.68848e-38		ENSMUSG00000026121.13	Sema4c	1577.29	2.05777	2.105	0.123824	16.6185	5.11907e-62	1.66039e-59		ENSMUSG00000026121.13	Sema4c	590.326	-0.0402982	-0.0789027	0.0786225	-0.512553	0.608264	0.999799		ENSMUSG00000026121.13	Sema4c	1757.18	-0.132808	-0.179128	0.105909	-1.25398	0.20985	0.693812
ENSMUSG00000026123.11	chr1	34849976	34879580	Plekhb2	protein_coding	KNOWN	29605		ENSMUSG00000026123.11	Plekhb2	11909.1	0.267693	0.280485	0.0729167	3.67121	0.000241402	0.00120739		ENSMUSG00000026123.11	Plekhb2	14728.2	0.29433	0.307428	0.0844307	3.48606	0.000490194	0.00179151		ENSMUSG00000026123.11	Plekhb2	14202.6	-0.0409046	-0.0388445	0.0521195	-0.784823	0.432557	0.999799		ENSMUSG00000026123.11	Plekhb2	12455.7	-0.0608552	-0.0655918	0.0588259	-1.0345	0.300904	0.759159
ENSMUSG00000026127.13	chr1	34439851	34449356	Imp4	protein_coding	KNOWN	9506		ENSMUSG00000026127.13	Imp4	1423.51	-0.0914175	-0.0977487	0.136677	-0.668858	0.503586	0.636804		ENSMUSG00000026127.13	Imp4	1613.17	-0.286945	-0.275038	0.122854	-2.33566	0.0195091	0.0440262		ENSMUSG00000026127.13	Imp4	1970.45	-0.0265275	-0.0251531	0.064508	-0.411228	0.680905	0.999799		ENSMUSG00000026127.13	Imp4	1240.2	0.118633	0.152607	0.105439	1.12513	0.260536	0.732365
ENSMUSG00000026131.17	chr1	33908225	34308661	Dst	protein_coding	KNOWN	400437		ENSMUSG00000026131.17	Dst	25568.4	0.12421	0.129652	0.0825824	1.50408	0.132562	0.237334		ENSMUSG00000026131.17	Dst	26801	0.0290913	0.0262164	0.100731	0.288802	0.772733	0.837791		ENSMUSG00000026131.17	Dst	30743.5	0.117103	0.122473	0.0562273	2.08267	0.0372816	0.504245		ENSMUSG00000026131.17	Dst	23261.3	0.201094	0.226214	0.077211	2.60447	0.00920153	0.194544
ENSMUSG00000026134.11	chr1	33453810	33669795	Prim2	protein_coding	KNOWN	215986		ENSMUSG00000026134.11	Prim2	278.445	0.212061	0.210554	0.129554	1.63685	0.101661	0.193562		ENSMUSG00000026134.11	Prim2	315.554	0.132187	0.149422	0.134252	0.984622	0.32481	0.440464		ENSMUSG00000026134.11	Prim2	333.564	0.0113947	0.0336613	0.0809808	0.140709	0.8881	0.999799		ENSMUSG00000026134.11	Prim2	270.425	0.07853	0.0952206	0.0938963	0.836347	0.40296	0.810972
ENSMUSG00000026135.17	chr1	74565127	74588246	Zfp142	protein_coding	KNOWN	23120		ENSMUSG00000026135.17	Zfp142	2856.88	0.357884	0.365186	0.131987	2.7115	0.00669799	0.021096		ENSMUSG00000026135.17	Zfp142	3222.72	0.20296	0.221033	0.0988195	2.05384	0.0399907	0.0805662		ENSMUSG00000026135.17	Zfp142	3253.9	-0.0161623	-0.0123502	0.0602136	-0.268416	0.788379	0.999799		ENSMUSG00000026135.17	Zfp142	2854.41	0.106849	0.132036	0.0984484	1.08533	0.277774	0.744911
ENSMUSG00000026141.13	chr1	24261890	24587472	Col19a1	protein_coding	KNOWN	325583		ENSMUSG00000026141.13	Col19a1	2234.93	0.115349	0.103422	0.0925355	1.24654	0.212566	0.338596		ENSMUSG00000026141.13	Col19a1	2389.81	0.101022	0.0993297	0.117607	0.858981	0.390351	0.507306		ENSMUSG00000026141.13	Col19a1	2690.15	0.117865	0.151855	0.0615337	1.91545	0.0554351	0.621808		ENSMUSG00000026141.13	Col19a1	2064.49	0.130036	0.15623	0.0903032	1.43999	0.14987	0.636854
ENSMUSG00000026142.15	chr1	82316452	82445366	Rhbdd1	protein_coding	KNOWN	128915		ENSMUSG00000026142.15	Rhbdd1	459.615	0.021961	0.0265625	0.129749	0.169258	0.865594	0.915394		ENSMUSG00000026142.15	Rhbdd1	584.76	0.148878	0.167553	0.129293	1.15148	0.249537	0.358564		ENSMUSG00000026142.15	Rhbdd1	603.524	-0.015241	-0.0135826	0.0778319	-0.19582	0.844751	0.999799		ENSMUSG00000026142.15	Rhbdd1	462.32	-0.123804	-0.154521	0.0970327	-1.2759	0.201993	0.686409
ENSMUSG00000026147.16	chr1	24177610	24252684	Col9a1	protein_coding	KNOWN	75075		ENSMUSG00000026147.16	Col9a1	46.9777	0.13835	0.165273	0.275494	0.502189	0.615534	0.733388		ENSMUSG00000026147.16	Col9a1	51.7631	0.25898	0.307037	0.290834	0.890475	0.373211	0.490215		ENSMUSG00000026147.16	Col9a1	54.3067	0.0311257	0.197319	0.0599934	0.518819	0.603887	0.999799		ENSMUSG00000026147.16	Col9a1	45.6623	0.0243895	0.0560607	0.118144	0.206439	0.836448	0.960427
ENSMUSG00000026150.14	chr1	82724890	82752394	Mff	protein_coding	KNOWN	27505		ENSMUSG00000026150.14	Mff	7892.16	-0.0352796	-0.0370655	0.0731032	-0.482599	0.62938	0.744063		ENSMUSG00000026150.14	Mff	9195.13	-0.0246931	-0.0201639	0.0958743	-0.257557	0.796749	0.856138		ENSMUSG00000026150.14	Mff	10432.4	0.0259	0.0400814	0.0544272	0.475865	0.634171	0.999799		ENSMUSG00000026150.14	Mff	7314.41	0.0218633	0.02351	0.0721109	0.30319	0.761745	0.937396
ENSMUSG00000026153.15	chr1	24011093	24100341	Fam135a	protein_coding	KNOWN	89249		ENSMUSG00000026153.15	Fam135a	3172.58	0.0988672	0.0943595	0.10625	0.930519	0.352102	0.491384		ENSMUSG00000026153.15	Fam135a	3773.07	0.180693	0.200988	0.100435	1.79909	0.0720037	0.13169		ENSMUSG00000026153.15	Fam135a	3946.35	0.027773	0.064463	0.062786	0.442344	0.65824	0.999799		ENSMUSG00000026153.15	Fam135a	3126.24	-0.0355782	-0.0421534	0.0837799	-0.424663	0.671083	0.912824
ENSMUSG00000026154.4	chr1	23995939	24005656	Sdhaf4	protein_coding	KNOWN	9718		ENSMUSG00000026154.4	Sdhaf4	517.32	-0.0512128	-0.0369064	0.114205	-0.448429	0.653844	0.764069		ENSMUSG00000026154.4	Sdhaf4	594.71	-0.042371	-0.0464032	0.139086	-0.304638	0.760642	0.828432		ENSMUSG00000026154.4	Sdhaf4	682.767	0.0294157	0.0444529	0.0763733	0.385156	0.700122	0.999799		ENSMUSG00000026154.4	Sdhaf4	474.41	0.0401437	0.0540743	0.0992732	0.404376	0.685936	0.915523
ENSMUSG00000026155.13	chr1	23844846	23922317	Smap1	protein_coding	KNOWN	77472		ENSMUSG00000026155.13	Smap1	1510.51	0.0323033	0.0400426	0.0885544	0.364785	0.715272	0.808426		ENSMUSG00000026155.13	Smap1	1780.63	-0.00919738	-0.0124825	0.0965318	-0.0952782	0.924094	0.949526		ENSMUSG00000026155.13	Smap1	1974.81	-0.00669875	-0.0165981	0.0671072	-0.0998216	0.920486	0.999799		ENSMUSG00000026155.13	Smap1	1426.09	0.0330166	0.0362743	0.0717052	0.460449	0.645194	0.904163
ENSMUSG00000026156.8	chr1	23761753	23849158	B3gat2	protein_coding	KNOWN	87406		ENSMUSG00000026156.8	B3gat2	612.577	0.0708166	0.0796979	0.125645	0.563624	0.57301	0.697404		ENSMUSG00000026156.8	B3gat2	751.128	0.123511	0.101393	0.105822	1.16716	0.243148	0.351394		ENSMUSG00000026156.8	B3gat2	792.051	-0.00555691	-0.0305621	0.0745906	-0.0744988	0.940614	0.999799		ENSMUSG00000026156.8	B3gat2	603.28	-0.0440533	-0.0519271	0.0931339	-0.473011	0.636205	0.90202
ENSMUSG00000026158.11	chr1	23366424	23397772	Ogfrl1	protein_coding	KNOWN	31349		ENSMUSG00000026158.11	Ogfrl1	13239.3	-0.15902	-0.153229	0.0830515	-1.91471	0.0555292	0.119775		ENSMUSG00000026158.11	Ogfrl1	14929.8	-0.189835	-0.192089	0.116344	-1.63167	0.102749	0.176664		ENSMUSG00000026158.11	Ogfrl1	18198.5	0.0579011	0.0564859	0.0498562	1.16136	0.245494	0.999799		ENSMUSG00000026158.11	Ogfrl1	11551.8	0.0814476	0.0958045	0.0915196	0.889946	0.373495	0.79542
ENSMUSG00000026159.13	chr1	82839483	82901182	Agfg1	protein_coding	KNOWN	61700		ENSMUSG00000026159.13	Agfg1	7268.45	0.0960075	0.0915614	0.0862467	1.11317	0.265634	0.398541		ENSMUSG00000026159.13	Agfg1	8198.2	-0.0278906	-0.0207123	0.0884164	-0.315445	0.752423	0.821599		ENSMUSG00000026159.13	Agfg1	9213.84	0.00417256	0.0124502	0.0522769	0.0798166	0.936383	0.999799		ENSMUSG00000026159.13	Agfg1	6760.24	0.114364	0.125031	0.0764869	1.49521	0.13486	0.616447
ENSMUSG00000026162.7	chr1	74967139	75125200	Nhej1	protein_coding	KNOWN	158062		ENSMUSG00000026162.7	Nhej1	79.8154	0.282424	0.30708	0.223539	1.26342	0.206437	0.330899		ENSMUSG00000026162.7	Nhej1	100.555	0.262047	0.275906	0.200532	1.30675	0.191296	0.290905		ENSMUSG00000026162.7	Nhej1	96.2276	-0.0257128	-0.101669	0.0713187	-0.360534	0.718448	0.999799		ENSMUSG00000026162.7	Nhej1	84.2071	-0.0396622	-0.070275	0.118789	-0.333888	0.738464	0.930594
ENSMUSG00000026163.17	chr1	83254139	83408200	Sphkap	protein_coding	KNOWN	154062		ENSMUSG00000026163.17	Sphkap	24225.3	-0.373357	-0.379623	0.0942354	-3.96196	7.43367e-05	0.000422544		ENSMUSG00000026163.17	Sphkap	28780.7	-0.447321	-0.473029	0.0889331	-5.02986	4.90826e-07	3.53618e-06		ENSMUSG00000026163.17	Sphkap	37445.3	-0.0061403	-0.0442501	0.0493722	-0.124367	0.901024	0.999799		ENSMUSG00000026163.17	Sphkap	19932	0.0433153	0.0494997	0.0758617	0.570977	0.568015	0.877437
ENSMUSG00000026167.14	chr1	74791516	74804179	Wnt10a	protein_coding	KNOWN	12664		ENSMUSG00000026167.14	Wnt10a	96.2989	-0.5723	-0.625516	0.213062	-2.68607	0.00722971	0.0225029		ENSMUSG00000026167.14	Wnt10a	143.058	-0.476223	-0.497661	0.176042	-2.70517	0.00682701	0.0179817		ENSMUSG00000026167.14	Wnt10a	174.88	-0.0938203	-0.259435	0.079106	-1.18601	0.235619	0.999799		ENSMUSG00000026167.14	Wnt10a	85.1778	-0.235776	-0.386647	0.118049	-1.99727	0.0457955	0.428995
ENSMUSG00000026170.6	chr1	74713574	74737892	Cyp27a1	protein_coding	KNOWN	24319		ENSMUSG00000026170.6	Cyp27a1	65.8938	0.0561818	0.0626605	0.261909	0.214509	0.83015	0.892029		ENSMUSG00000026170.6	Cyp27a1	97.5191	0.112194	0.126129	0.210636	0.532642	0.594281	0.695601		ENSMUSG00000026170.6	Cyp27a1	93.8699	-0.063076	-0.277605	0.0692804	-0.910444	0.362588	0.999799		ENSMUSG00000026170.6	Cyp27a1	71.8313	-0.170615	-0.341131	0.120976	-1.41032	0.158444	0.646694
ENSMUSG00000026171.12	chr1	74593748	74601397	Rnf25	protein_coding	KNOWN	7650		ENSMUSG00000026171.12	Rnf25	1733.15	0.110249	0.0983636	0.0952757	1.15716	0.247207	0.378034		ENSMUSG00000026171.12	Rnf25	2091.03	-0.00403858	-0.00743059	0.0866699	-0.0465973	0.962834	0.976254		ENSMUSG00000026171.12	Rnf25	2264.06	-0.0674282	-0.0812246	0.0640967	-1.05198	0.29281	0.999799		ENSMUSG00000026171.12	Rnf25	1670.68	0.0221889	0.0250065	0.0761705	0.291306	0.770818	0.940098
ENSMUSG00000026172.12	chr1	74588289	74592443	Bcs1l	protein_coding	KNOWN	4155		ENSMUSG00000026172.12	Bcs1l	826.857	-0.231986	-0.238374	0.0911594	-2.54484	0.0109328	0.0318334		ENSMUSG00000026172.12	Bcs1l	959.319	-0.268288	-0.277005	0.105426	-2.54481	0.0109336	0.0268368		ENSMUSG00000026172.12	Bcs1l	1189.57	0.0222207	0.0161055	0.0711998	0.312089	0.754973	0.999799		ENSMUSG00000026172.12	Bcs1l	711.786	0.0490306	0.0552552	0.0772635	0.63459	0.525696	0.863149
ENSMUSG00000026173.15	chr1	74542888	74567794	Plcd4	protein_coding	KNOWN	24907		ENSMUSG00000026173.15	Plcd4	909.034	0.217866	0.216326	0.123323	1.76663	0.0772906	0.156095		ENSMUSG00000026173.15	Plcd4	1045.79	0.187907	0.176693	0.103363	1.81793	0.0690752	0.12724		ENSMUSG00000026173.15	Plcd4	1089.69	0.0253979	0.024724	0.0711844	0.35679	0.721249	0.999799		ENSMUSG00000026173.15	Plcd4	893.512	0.0506777	0.0650586	0.0970626	0.522114	0.601591	0.889729
ENSMUSG00000026174.9	chr1	74506058	74530842	Rqcd1	protein_coding	KNOWN	24785		ENSMUSG00000026174.9	Rqcd1	1633.66	-0.0617115	-0.0681618	0.0973751	-0.633751	0.526244	0.656392		ENSMUSG00000026174.9	Rqcd1	1910.21	-0.199888	-0.191455	0.102115	-1.95748	0.0502912	0.0978607		ENSMUSG00000026174.9	Rqcd1	2249.22	-0.0431206	-0.0424158	0.0631647	-0.682669	0.494816	0.999799		ENSMUSG00000026174.9	Rqcd1	1470.63	0.0720664	0.0811401	0.0839406	0.858541	0.390594	0.80396
ENSMUSG00000026176.13	chr1	74391509	74397285	Ctdsp1	protein_coding	KNOWN	5777		ENSMUSG00000026176.13	Ctdsp1	1257.08	0.028603	0.028336	0.104618	0.273406	0.784541	0.86036		ENSMUSG00000026176.13	Ctdsp1	1590.14	0.209423	0.226714	0.105632	1.98256	0.0474167	0.0932934		ENSMUSG00000026176.13	Ctdsp1	1625.12	0.00906328	0.0294889	0.0680119	0.13326	0.893988	0.999799		ENSMUSG00000026176.13	Ctdsp1	1271.89	-0.146016	-0.168544	0.0809182	-1.80448	0.0711554	0.512642
ENSMUSG00000026177.11	chr1	74375195	74386062	Slc11a1	protein_coding	KNOWN	10868		ENSMUSG00000026177.11	Slc11a1	79.6459	0.166301	0.187735	0.216353	0.768656	0.442098	0.580604		ENSMUSG00000026177.11	Slc11a1	98.3515	0.312232	0.342525	0.207478	1.50489	0.132352	0.216426		ENSMUSG00000026177.11	Slc11a1	96.0583	0.0103627	0.0419536	0.0719285	0.144069	0.885446	0.999799		ENSMUSG00000026177.11	Slc11a1	82.6161	-0.0658774	-0.112654	0.119789	-0.549946	0.582357	0.883814
ENSMUSG00000026179.14	chr1	74284930	74353694	Pnkd	protein_coding	KNOWN	68765		ENSMUSG00000026179.14	Pnkd	6070.14	-0.0288741	-0.0212678	0.0828662	-0.348442	0.727508	0.817567		ENSMUSG00000026179.14	Pnkd	6967.08	-0.0374685	-0.0311156	0.0875512	-0.427961	0.66868	0.755601		ENSMUSG00000026179.14	Pnkd	7956.7	0.0385162	0.0465444	0.0551138	0.698849	0.484646	0.999799		ENSMUSG00000026179.14	Pnkd	5588.8	0.0505462	0.0565588	0.0733304	0.689293	0.490639	0.849128
ENSMUSG00000026185.8	chr1	72857932	72874884	Igfbp5	protein_coding	KNOWN	16953		ENSMUSG00000026185.8	Igfbp5	8994.58	-0.347823	-0.350294	0.0784346	-4.43456	9.22609e-06	6.61331e-05		ENSMUSG00000026185.8	Igfbp5	13417.5	-0.30746	-0.296178	0.127968	-2.40264	0.0162773	0.0376667		ENSMUSG00000026185.8	Igfbp5	15103.9	-0.285654	-0.298115	0.0506614	-5.63849	1.71546e-08	4.30775e-06		ENSMUSG00000026185.8	Igfbp5	8652.56	-0.287517	-0.352177	0.0899298	-3.19713	0.00138804	0.0549881
ENSMUSG00000026187.8	chr1	72307421	72394952	Xrcc5	protein_coding	KNOWN	87532		ENSMUSG00000026187.8	Xrcc5	753.293	0.0845725	0.0912202	0.108796	0.777353	0.436951	0.575832		ENSMUSG00000026187.8	Xrcc5	961.471	0.16244	0.172735	0.118155	1.3748	0.169195	0.263419		ENSMUSG00000026187.8	Xrcc5	977.009	-0.0453656	-0.0526641	0.073394	-0.61811	0.536503	0.999799		ENSMUSG00000026187.8	Xrcc5	766.412	-0.116423	-0.134083	0.0820849	-1.41833	0.156095	0.644285
ENSMUSG00000026188.11	chr1	72284369	72303104	Tmem169	protein_coding	KNOWN	18736		ENSMUSG00000026188.11	Tmem169	613.331	-0.865979	-0.885271	0.112659	-7.68676	1.50909e-14	4.88462e-13		ENSMUSG00000026188.11	Tmem169	695.547	-1.13821	-1.16575	0.144172	-7.89485	2.90671e-15	7.26398e-14		ENSMUSG00000026188.11	Tmem169	1113.83	-0.0228352	-0.0416247	0.070724	-0.322877	0.746788	0.999799		ENSMUSG00000026188.11	Tmem169	392.633	0.190567	0.239072	0.104193	1.82899	0.0674012	0.50572
ENSMUSG00000026189.13	chr1	72259167	72284314	Pecr	protein_coding	KNOWN	25148		ENSMUSG00000026189.13	Pecr	212.422	-0.139346	-0.145202	0.179588	-0.775918	0.437798	0.576318		ENSMUSG00000026189.13	Pecr	251.96	-0.216891	-0.210318	0.142599	-1.52098	0.128265	0.211184		ENSMUSG00000026189.13	Pecr	299.976	-0.0140732	-0.0305901	0.0811941	-0.173328	0.862394	0.999799		ENSMUSG00000026189.13	Pecr	189.678	0.0230138	0.0346935	0.11174	0.205959	0.836823	0.960427
ENSMUSG00000026192.13	chr1	71557150	71579631	Atic	protein_coding	KNOWN	22482		ENSMUSG00000026192.13	Atic	1014.45	-0.219296	-0.20582	0.0942993	-2.32553	0.0200436	0.0525617		ENSMUSG00000026192.13	Atic	1218.68	-0.426001	-0.441217	0.108191	-3.93749	8.234e-05	0.000367321		ENSMUSG00000026192.13	Atic	1521.23	-0.0939421	-0.135144	0.0687963	-1.36551	0.172093	0.999799		ENSMUSG00000026192.13	Atic	869.004	0.0836239	0.100049	0.0862336	0.969737	0.332178	0.773633
ENSMUSG00000026193.15	chr1	71585520	71653200	Fn1	protein_coding	KNOWN	67681		ENSMUSG00000026193.15	Fn1	1388.8	0.34805	0.387928	0.175363	1.98473	0.047174	0.105252		ENSMUSG00000026193.15	Fn1	2008.65	-0.124618	-0.124372	0.177042	-0.703887	0.481503	0.594537		ENSMUSG00000026193.15	Fn1	1949.6	-0.396377	-0.585408	0.075489	-5.25079	1.51449e-07	2.774e-05		ENSMUSG00000026193.15	Fn1	1497.14	-0.0459725	-0.0745189	0.118945	-0.386503	0.699124	0.9192
ENSMUSG00000026197.12	chr1	75168646	75171629	Zfand2b	protein_coding	KNOWN	2984		ENSMUSG00000026197.12	Zfand2b	821.395	-0.178402	-0.191501	0.112281	-1.58888	0.112087	0.208641		ENSMUSG00000026197.12	Zfand2b	960.473	-0.223715	-0.233807	0.111847	-2.00018	0.0454806	0.0900531		ENSMUSG00000026197.12	Zfand2b	1166.79	0.000369525	0.00269366	0.0721678	0.00512036	0.995915	0.999799		ENSMUSG00000026197.12	Zfand2b	720.27	0.037469	0.0453607	0.0897041	0.417696	0.67617	0.912904
ENSMUSG00000026199.17	chr1	75192151	75199387	Ankzf1	protein_coding	KNOWN	7237		ENSMUSG00000026199.17	Ankzf1	1091.61	-0.54859	-0.571859	0.122269	-4.48676	7.23139e-06	5.29577e-05		ENSMUSG00000026199.17	Ankzf1	1187	-0.652466	-0.671871	0.109443	-5.96168	2.49652e-09	2.64231e-08		ENSMUSG00000026199.17	Ankzf1	1723.46	0.0678682	0.0835223	0.06893	0.984596	0.324822	0.999799		ENSMUSG00000026199.17	Ankzf1	802.359	0.149663	0.183787	0.0944249	1.585	0.112967	0.586231
ENSMUSG00000026200.13	chr1	75198236	75210813	Glb1l	protein_coding	KNOWN	12578		ENSMUSG00000026200.13	Glb1l	429.678	-0.0987705	-0.119367	0.134027	-0.736945	0.461156	0.59936		ENSMUSG00000026200.13	Glb1l	532.627	0.00313829	-0.00524235	0.125053	0.0250958	0.979979	0.987591		ENSMUSG00000026200.13	Glb1l	593.446	0.000785027	0.00495613	0.0784864	0.0100021	0.99202	0.999799		ENSMUSG00000026200.13	Glb1l	406.832	-0.0834148	-0.108964	0.103307	-0.807445	0.41941	0.820252
ENSMUSG00000026201.12	chr1	75210838	75215606	Stk16	protein_coding	KNOWN	4769		ENSMUSG00000026201.12	Stk16	2083.9	0.249618	0.257758	0.0817672	3.05279	0.00226727	0.00840998		ENSMUSG00000026201.12	Stk16	2588.41	0.278304	0.265331	0.0891853	3.12052	0.00180535	0.00569207		ENSMUSG00000026201.12	Stk16	2525.79	-0.0295391	-0.0572266	0.0625044	-0.472591	0.636505	0.999799		ENSMUSG00000026201.12	Stk16	2165.78	-0.0567077	-0.0645191	0.0727531	-0.779454	0.435712	0.826276
ENSMUSG00000026202.13	chr1	75214228	75219865	Tuba4a	protein_coding	KNOWN	5638		ENSMUSG00000026202.13	Tuba4a	21358.7	0.835673	0.860369	0.108932	7.67152	1.69973e-14	5.42276e-13		ENSMUSG00000026202.13	Tuba4a	27456.9	0.876757	0.889084	0.101511	8.63703	5.76919e-18	1.98718e-16		ENSMUSG00000026202.13	Tuba4a	19870.1	-0.0569006	-0.0910799	0.0547512	-1.03926	0.298685	0.999799		ENSMUSG00000026202.13	Tuba4a	26071.7	-0.0937565	-0.11943	0.0931141	-1.0069	0.313983	0.765498
ENSMUSG00000026203.16	chr1	75236406	75245692	Dnajb2	protein_coding	KNOWN	9287		ENSMUSG00000026203.16	Dnajb2	3674.4	0.699591	0.711855	0.0921365	7.59298	3.1262e-14	9.5062e-13		ENSMUSG00000026203.16	Dnajb2	4483.45	0.738616	0.750353	0.099365	7.43336	1.05875e-13	2.14074e-12		ENSMUSG00000026203.16	Dnajb2	3568.52	-0.00962795	-0.00968643	0.0601623	-0.160033	0.872855	0.999799		ENSMUSG00000026203.16	Dnajb2	4237.63	-0.0405485	-0.0478841	0.0800343	-0.50664	0.612408	0.8939
ENSMUSG00000026204.15	chr1	75247027	75264502	Ptprn	protein_coding	KNOWN	17476		ENSMUSG00000026204.15	Ptprn	22824.9	0.731355	0.741116	0.0932391	7.84387	4.36874e-15	1.53884e-13		ENSMUSG00000026204.15	Ptprn	28577.8	0.795266	0.803312	0.117674	6.75821	1.39708e-11	2.13247e-10		ENSMUSG00000026204.15	Ptprn	22017.6	0.00468037	-0.0302464	0.0558856	0.0837491	0.933256	0.999799		ENSMUSG00000026204.15	Ptprn	26912	-0.0672613	-0.0920265	0.0990481	-0.679078	0.497089	0.850621
ENSMUSG00000026207.16	chr1	75375297	75432320	Speg	protein_coding	KNOWN	57024		ENSMUSG00000026207.16	Speg	7599.91	-0.217759	-0.220956	0.0854577	-2.54816	0.0108294	0.0315914		ENSMUSG00000026207.16	Speg	9312.28	-0.126032	-0.130796	0.0768429	-1.64013	0.100979	0.174323		ENSMUSG00000026207.16	Speg	10899.5	0.0142362	0.00656219	0.0532814	0.267189	0.789324	0.999799		ENSMUSG00000026207.16	Speg	6903.89	-0.0763298	-0.0832269	0.0674102	-1.13232	0.257501	0.731478
ENSMUSG00000026208.9	chr1	75360329	75368579	Des	protein_coding	KNOWN	8251		ENSMUSG00000026208.9	Des	40.871	0.228547	0.272484	0.263271	0.868105	0.385337	0.525003		ENSMUSG00000026208.9	Des	80.5362	0.582367	0.62863	0.22706	2.56482	0.010323	0.0255834		ENSMUSG00000026208.9	Des	58.1906	-0.0857065	-0.497886	0.062526	-1.37073	0.170458	0.999799		ENSMUSG00000026208.9	Des	58.5118	-0.444939	-0.854103	0.120889	-3.68057	0.000232714	0.0150963
ENSMUSG00000026209.15	chr1	75307896	75317990	Dnpep	protein_coding	KNOWN	10095		ENSMUSG00000026209.15	Dnpep	979.385	0.174345	0.175317	0.0927956	1.87881	0.060271	0.127964		ENSMUSG00000026209.15	Dnpep	1292.36	0.0790448	0.0984896	0.101381	0.779678	0.435581	0.551391		ENSMUSG00000026209.15	Dnpep	1291.67	-0.161193	-0.19479	0.0691576	-2.3308	0.0197639	0.337765		ENSMUSG00000026209.15	Dnpep	1014.39	-0.105487	-0.117751	0.0750197	-1.40613	0.159686	0.647546
ENSMUSG00000026211.17	chr1	75479310	75506452	Obsl1	protein_coding	KNOWN	27143		ENSMUSG00000026211.17	Obsl1	1512.39	0.447128	0.457011	0.111689	4.00332	6.24609e-05	0.00036218		ENSMUSG00000026211.17	Obsl1	1971.71	0.43576	0.459798	0.118222	3.68594	0.000227862	0.000910805		ENSMUSG00000026211.17	Obsl1	1724.36	-0.108238	-0.129893	0.0667488	-1.62157	0.104895	0.842676		ENSMUSG00000026211.17	Obsl1	1694.9	-0.101891	-0.132247	0.0953999	-1.06804	0.285501	0.747666
ENSMUSG00000026213.15	chr1	75521529	75537335	Stk11ip	protein_coding	KNOWN	15807		ENSMUSG00000026213.15	Stk11ip	1195.9	-0.166637	-0.168915	0.0991701	-1.68031	0.092897	0.180834		ENSMUSG00000026213.15	Stk11ip	1444.47	-0.184923	-0.205191	0.0926574	-1.99577	0.0459587	0.0908266		ENSMUSG00000026213.15	Stk11ip	1710.33	-0.0172031	-0.0411932	0.0687767	-0.25013	0.802487	0.999799		ENSMUSG00000026213.15	Stk11ip	1074.47	-0.00383405	-0.00457952	0.071662	-0.0535019	0.957332	0.991202
ENSMUSG00000026219.14	chr1	84721189	84840516	Trip12	protein_coding	KNOWN	119328		ENSMUSG00000026219.14	Trip12	15469.5	0.234688	0.234604	0.0743945	3.15464	0.00160695	0.00624528		ENSMUSG00000026219.14	Trip12	18168.4	0.170547	0.170531	0.0840468	2.02919	0.0424393	0.0849059		ENSMUSG00000026219.14	Trip12	18687.9	-0.0123053	-0.0199001	0.0502822	-0.244726	0.806669	0.999799		ENSMUSG00000026219.14	Trip12	15384.2	0.0403955	0.0445829	0.0691244	0.584389	0.558959	0.874945
ENSMUSG00000026220.6	chr1	84905898	84935134	Slc16a14	protein_coding	KNOWN	29237		ENSMUSG00000026220.6	Slc16a14	229.858	-0.328237	-0.329164	0.145643	-2.2537	0.0242148	0.0613506		ENSMUSG00000026220.6	Slc16a14	361.574	-0.55409	-0.568586	0.153455	-3.61077	0.000305291	0.00117592		ENSMUSG00000026220.6	Slc16a14	418.393	-0.284795	-0.520885	0.0804424	-3.54035	0.000399592	0.0196254		ENSMUSG00000026220.6	Slc16a14	216.705	-0.20252	-0.281405	0.108283	-1.87028	0.0614443	0.492345
ENSMUSG00000026222.16	chr1	85649988	85709998	Sp100	protein_coding	KNOWN	60011		ENSMUSG00000026222.16	Sp100	96.5861	-0.0357587	-0.0454221	0.211367	-0.169179	0.865656	0.915398		ENSMUSG00000026222.16	Sp100	124.685	0.268332	0.279112	0.207577	1.29268	0.19612	0.296619		ENSMUSG00000026222.16	Sp100	126.611	0.0239678	0.0742247	0.0758132	0.316143	0.751894	0.999799		ENSMUSG00000026222.16	Sp100	98.5377	-0.138104	-0.250315	0.119829	-1.15251	0.249113	0.728726
ENSMUSG00000026223.15	chr1	85894281	85908675	Itm2c	protein_coding	KNOWN	14395		ENSMUSG00000026223.15	Itm2c	34958.4	0.0115377	0.0288167	0.103227	0.11177	0.911006	0.943613		ENSMUSG00000026223.15	Itm2c	42111	0.130181	0.12119	0.0894918	1.45467	0.145759	0.233951		ENSMUSG00000026223.15	Itm2c	45080.3	0.0540724	0.0363286	0.050327	1.07442	0.282634	0.999799		ENSMUSG00000026223.15	Itm2c	33966.6	-0.0483991	-0.0558322	0.086696	-0.558262	0.576665	0.88107
ENSMUSG00000026224.11	chr1	85928483	85940624	4933407L21Rik	protein_coding	KNOWN	12142		ENSMUSG00000026224.11	4933407L21Rik	51.5659	-0.239471	-0.284931	0.261874	-0.914452	0.360479	0.499849		ENSMUSG00000026224.11	4933407L21Rik	68.8339	0.00812664	0.00923231	0.243333	0.0333972	0.973358	0.98321		ENSMUSG00000026224.11	4933407L21Rik	76.0007	-0.00301812	-0.00453224	0.0665566	-0.0453467	0.963831	0.999799		ENSMUSG00000026224.11	4933407L21Rik	49.6671	-0.139838	-0.298345	0.120818	-1.15742	0.2471	0.727303
ENSMUSG00000026227.11	chr1	86045863	86055456	2810459M11Rik	protein_coding	KNOWN	9594		ENSMUSG00000026227.11	2810459M11Rik	1174.4	0.344373	0.316524	0.111669	3.08387	0.00204326	0.00769138		ENSMUSG00000026227.11	2810459M11Rik	1337.82	0.288127	0.313773	0.102935	2.79912	0.00512414	0.0140059		ENSMUSG00000026227.11	2810459M11Rik	1332.11	0.0116421	0.0612872	0.0741695	0.156966	0.875272	0.999799		ENSMUSG00000026227.11	2810459M11Rik	1185.61	0.0553582	0.0645289	0.0768647	0.720203	0.4714	0.839407
ENSMUSG00000026229.17	chr1	86064387	86139151	Psmd1	protein_coding	KNOWN	74765		ENSMUSG00000026229.17	Psmd1	6117.54	0.249002	0.248598	0.0777206	3.20381	0.00135623	0.0053934		ENSMUSG00000026229.17	Psmd1	7079.23	0.15923	0.170488	0.0873025	1.82389	0.0681686	0.125793		ENSMUSG00000026229.17	Psmd1	7313.85	-0.0143281	-0.00706093	0.0555981	-0.257708	0.796633	0.999799		ENSMUSG00000026229.17	Psmd1	6051.31	0.065978	0.0714886	0.0696051	0.947891	0.343185	0.778076
ENSMUSG00000026234.12	chr1	86344719	86359400	Ncl	protein_coding	KNOWN	14682		ENSMUSG00000026234.12	Ncl	16687.4	0.292234	0.295589	0.0753404	3.87884	0.000104954	0.000577395		ENSMUSG00000026234.12	Ncl	19512.1	0.23859	0.247412	0.0728368	3.27567	0.00105411	0.00353847		ENSMUSG00000026234.12	Ncl	19535.8	-0.00993269	-0.00436875	0.0504889	-0.19673	0.844039	0.999799		ENSMUSG00000026234.12	Ncl	16867.9	0.0415273	0.0439364	0.0638821	0.650061	0.515653	0.859776
ENSMUSG00000026235.14	chr1	77367185	77515088	Epha4	protein_coding	KNOWN	147904		ENSMUSG00000026235.14	Epha4	25408	-0.198526	-0.197368	0.0928884	-2.13726	0.0325771	0.0780898		ENSMUSG00000026235.14	Epha4	29012.6	-0.3023	-0.324421	0.0942879	-3.20613	0.00134531	0.00437817		ENSMUSG00000026235.14	Epha4	36297.6	0.0279164	-0.00749096	0.055856	0.499792	0.617222	0.999799		ENSMUSG00000026235.14	Epha4	21685.7	0.112381	0.119916	0.0590865	1.90198	0.057174	0.477436
ENSMUSG00000026238.14	chr1	86526726	86530712	Ptma	protein_coding	KNOWN	3987		ENSMUSG00000026238.14	Ptma	17915.8	1.04977	1.0946	0.139655	7.51687	5.61028e-14	1.65743e-12		ENSMUSG00000026238.14	Ptma	24077.4	1.2027	1.25221	0.123838	9.71187	2.68358e-22	1.31386e-20		ENSMUSG00000026238.14	Ptma	14641.5	-0.0529628	-0.0572327	0.0517006	-1.02441	0.305641	0.999799		ENSMUSG00000026238.14	Ptma	23682.1	-0.146925	-0.214363	0.107136	-1.3714	0.170251	0.658816
ENSMUSG00000026239.14	chr1	86542994	86582629	Pde6d	protein_coding	KNOWN	39636		ENSMUSG00000026239.14	Pde6d	1219.1	-0.176241	-0.169443	0.101471	-1.73687	0.0824109	0.164558		ENSMUSG00000026239.14	Pde6d	1499.29	-0.180952	-0.181701	0.105864	-1.70929	0.0873974	0.154729		ENSMUSG00000026239.14	Pde6d	1751.92	-0.0476568	-0.0541475	0.066895	-0.712412	0.476209	0.999799		ENSMUSG00000026239.14	Pde6d	1109.26	-0.0360081	-0.0417363	0.0877097	-0.410537	0.681412	0.91453
ENSMUSG00000026240.12	chr1	86582904	86609375	Cops7b	protein_coding	KNOWN	26472		ENSMUSG00000026240.12	Cops7b	1322.12	0.186455	0.191568	0.0892026	2.09025	0.0365956	0.0857552		ENSMUSG00000026240.12	Cops7b	1539.78	0.16254	0.174566	0.0954508	1.70287	0.0885922	0.156649		ENSMUSG00000026240.12	Cops7b	1603.61	0.0126048	0.0208231	0.0664976	0.189553	0.84966	0.999799		ENSMUSG00000026240.12	Cops7b	1302.31	0.0346586	0.0380598	0.0780609	0.443994	0.657047	0.907412
ENSMUSG00000026241.5	chr1	86666291	86670571	Nppc	protein_coding	KNOWN	4281		ENSMUSG00000026241.5	Nppc	77.1865	-0.00607205	0.00158625	0.23486	-0.025854	0.979374	0.986981		ENSMUSG00000026241.5	Nppc	120.489	0.00791177	0.0273869	0.218528	0.0362048	0.971119	0.981904		ENSMUSG00000026241.5	Nppc	117.095	-0.106639	-0.376841	0.0746353	-1.42881	0.15306	0.962824		ENSMUSG00000026241.5	Nppc	84.6962	-0.167464	-0.402319	0.120142	-1.39389	0.163352	0.651609
ENSMUSG00000026245.16	chr1	78417975	78488897	Farsb	protein_coding	KNOWN	70923		ENSMUSG00000026245.16	Farsb	3035.96	0.0129665	0.02237	0.081834	0.158449	0.874103	0.920952		ENSMUSG00000026245.16	Farsb	3709.24	-0.0654565	-0.0631213	0.0933457	-0.701227	0.483161	0.596065		ENSMUSG00000026245.16	Farsb	4097.35	-0.0690297	-0.0865829	0.0580192	-1.18977	0.234135	0.999799		ENSMUSG00000026245.16	Farsb	2888.19	-0.000763849	-0.000804576	0.0749147	-0.0101963	0.991865	0.998162
ENSMUSG00000026247.13	chr1	87147655	87156521	Ecel1	protein_coding	KNOWN	8867		ENSMUSG00000026247.13	Ecel1	83.4639	0.621323	0.703381	0.235934	2.63346	0.00845209	0.0256512		ENSMUSG00000026247.13	Ecel1	200.821	0.275362	0.306898	0.192312	1.43185	0.152186	0.241895		ENSMUSG00000026247.13	Ecel1	138.698	-0.395798	-1.27501	0.0762513	-5.19071	2.09499e-07	3.50754e-05		ENSMUSG00000026247.13	Ecel1	134.051	-0.544957	-0.879637	0.117348	-4.64392	3.41853e-06	0.000554803
ENSMUSG00000026248.9	chr1	79776018	79781445	Mrpl44	protein_coding	KNOWN	5428		ENSMUSG00000026248.9	Mrpl44	690.713	-0.462833	-0.475418	0.133284	-3.47252	0.000515587	0.00232672		ENSMUSG00000026248.9	Mrpl44	757.802	-0.612832	-0.621314	0.125335	-4.88956	1.01062e-06	6.785e-06		ENSMUSG00000026248.9	Mrpl44	1068.97	0.0352894	0.047673	0.072631	0.485872	0.627058	0.999799		ENSMUSG00000026248.9	Mrpl44	523.87	0.149051	0.193796	0.106238	1.40299	0.16062	0.648185
ENSMUSG00000026249.10	chr1	79794197	79861180	Serpine2	protein_coding	KNOWN	66984		ENSMUSG00000026249.10	Serpine2	8620.07	0.223112	0.219866	0.109382	2.03974	0.0413761	0.0948027		ENSMUSG00000026249.10	Serpine2	10778.7	0.358744	0.369656	0.0869363	4.12652	3.683e-05	0.000177525		ENSMUSG00000026249.10	Serpine2	10329.6	0.00968067	0.0214737	0.058209	0.166309	0.867914	0.999799		ENSMUSG00000026249.10	Serpine2	9072.41	-0.106011	-0.127698	0.0891799	-1.18873	0.234548	0.714333
ENSMUSG00000026254.17	chr1	87213914	87240488	Eif4e2	protein_coding	KNOWN	26575		ENSMUSG00000026254.17	Eif4e2	3232.6	0.0847317	0.0800069	0.0754856	1.12249	0.261655	0.393747		ENSMUSG00000026254.17	Eif4e2	3827.08	-0.0367381	-0.032293	0.0795834	-0.46163	0.644347	0.735795		ENSMUSG00000026254.17	Eif4e2	4218.51	-0.0592475	-0.057253	0.0578202	-1.02468	0.305512	0.999799		ENSMUSG00000026254.17	Eif4e2	3067.58	0.0520018	0.0553616	0.0583196	0.891669	0.37257	0.795031
ENSMUSG00000026255.15	chr1	87264363	87310839	Efhd1	protein_coding	KNOWN	46477		ENSMUSG00000026255.15	Efhd1	453.179	0.337434	0.362728	0.142091	2.37478	0.0175596	0.0471192		ENSMUSG00000026255.15	Efhd1	516.869	0.30158	0.292214	0.120763	2.4973	0.0125145	0.0301276		ENSMUSG00000026255.15	Efhd1	511.497	0.0215047	0.0169511	0.0794763	0.27058	0.786714	0.999799		ENSMUSG00000026255.15	Efhd1	459.29	0.0674784	0.0879474	0.0984645	0.685307	0.49315	0.850167
ENSMUSG00000026259.14	chr1	87476834	87573870	Ngef	protein_coding	KNOWN	97037		ENSMUSG00000026259.14	Ngef	4948.06	0.058429	0.0621089	0.081716	0.715025	0.474593	0.611061		ENSMUSG00000026259.14	Ngef	6554.64	-5.12501e-06	0.0152492	0.0875005	-5.85712e-05	0.999953	0.999953		ENSMUSG00000026259.14	Ngef	6803.05	-0.168707	-0.181815	0.05608	-3.00832	0.00262695	0.0817703		ENSMUSG00000026259.14	Ngef	4993.67	-0.122576	-0.134859	0.067907	-1.80506	0.0710652	0.512642
ENSMUSG00000026260.12	chr1	92439010	92473860	Ndufa10	protein_coding	KNOWN	34851		ENSMUSG00000026260.12	Ndufa10	5127.03	0.149206	0.158815	0.0739999	2.0163	0.0437682	0.0991311		ENSMUSG00000026260.12	Ndufa10	6223.15	0.0827913	0.0843077	0.0998066	0.829518	0.406812	0.523356		ENSMUSG00000026260.12	Ndufa10	6513.63	-0.0570771	-0.0726664	0.0563653	-1.01263	0.311238	0.999799		ENSMUSG00000026260.12	Ndufa10	5066.74	0.00188067	0.00213974	0.0748342	0.0251311	0.97995	0.996405
ENSMUSG00000026269.14	chr1	92910783	92924384	Rnpepl1	protein_coding	KNOWN	13602		ENSMUSG00000026269.14	Rnpepl1	1536.9	-0.481958	-0.50021	0.102445	-4.70456	2.54411e-06	2.07704e-05		ENSMUSG00000026269.14	Rnpepl1	1872.75	-0.505193	-0.514308	0.101884	-4.95853	7.10282e-07	4.91265e-06		ENSMUSG00000026269.14	Rnpepl1	2473.28	-0.0353217	-0.0410886	0.0624699	-0.56542	0.571788	0.999799		ENSMUSG00000026269.14	Rnpepl1	1244.55	-0.0213162	-0.0267404	0.0862043	-0.247275	0.804695	0.951026
ENSMUSG00000026270.11	chr1	92934376	92947941	Capn10	protein_coding	KNOWN	13566		ENSMUSG00000026270.11	Capn10	1137.49	-0.505207	-0.504848	0.0862566	-5.85703	4.71232e-09	6.75562e-08		ENSMUSG00000026270.11	Capn10	1370.49	-0.449619	-0.456063	0.109239	-4.11591	3.85651e-05	0.000184802		ENSMUSG00000026270.11	Capn10	1803.61	0.00270715	0.00594293	0.065228	0.0415028	0.966895	0.999799		ENSMUSG00000026270.11	Capn10	924.643	-0.0366285	-0.0426051	0.0828076	-0.442333	0.658248	0.90814
ENSMUSG00000026271.15	chr1	92950865	92986391	Gpr35	protein_coding	KNOWN	35527		ENSMUSG00000026271.15	Gpr35	34.2802	-0.140281	-0.168741	0.307875	-0.455644	0.648646	0.759747		ENSMUSG00000026271.15	Gpr35	46.1394	-0.703388	-0.79776	0.271386	-2.59183	0.00954656	0.0239109		ENSMUSG00000026271.15	Gpr35	57.9722	-0.0850669	-0.484769	0.0629479	-1.35139	0.176572	0.999799		ENSMUSG00000026271.15	Gpr35	29.3022	0.0397981	0.145579	0.112655	0.353274	0.723883	0.926287
ENSMUSG00000026273.13	chr1	93299211	93305915	Mterf4	protein_coding	KNOWN	6705		ENSMUSG00000026273.13	Mterf4	619.725	-0.415043	-0.451493	0.167634	-2.47589	0.0132904	0.0374513		ENSMUSG00000026273.13	Mterf4	682.071	-0.51206	-0.516966	0.157083	-3.25981	0.00111486	0.003716		ENSMUSG00000026273.13	Mterf4	940.709	0.0519471	0.0806606	0.0733451	0.708256	0.478786	0.999799		ENSMUSG00000026273.13	Mterf4	481.418	0.104857	0.146629	0.116044	0.903594	0.366211	0.793091
ENSMUSG00000026274.11	chr1	93308770	93343482	Pask	protein_coding	KNOWN	34713		ENSMUSG00000026274.11	Pask	174.553	-0.656344	-0.689224	0.165329	-3.96994	7.18914e-05	0.000410292		ENSMUSG00000026274.11	Pask	240.427	-0.562437	-0.577917	0.165339	-3.40172	0.000669632	0.00237971		ENSMUSG00000026274.11	Pask	311.676	-0.0792083	-0.159629	0.0812038	-0.975426	0.329349	0.999799		ENSMUSG00000026274.11	Pask	144.072	-0.180972	-0.270904	0.113408	-1.59576	0.110543	0.581951
ENSMUSG00000026275.13	chr1	93342854	93373489	Ppp1r7	protein_coding	KNOWN	30636		ENSMUSG00000026275.13	Ppp1r7	6046.02	-0.101099	-0.0961732	0.0730356	-1.38425	0.166283	0.281367		ENSMUSG00000026275.13	Ppp1r7	7958.41	-0.119597	-0.110904	0.0837914	-1.42732	0.153487	0.243692		ENSMUSG00000026275.13	Ppp1r7	8757.06	-0.141941	-0.153711	0.0539069	-2.63308	0.00846154	0.192827		ENSMUSG00000026275.13	Ppp1r7	5827.87	-0.12704	-0.138815	0.0668903	-1.89923	0.0575341	0.478599
ENSMUSG00000026276.17	chr1	93478964	93510260	Sept2	protein_coding	KNOWN	31297		ENSMUSG00000026276.17	Sept2	4857.34	0.389651	0.38345	0.0862454	4.51794	6.24448e-06	4.6428e-05		ENSMUSG00000026276.17	Sept2	5671.95	0.421745	0.421865	0.0847283	4.97762	6.43715e-07	4.51238e-06		ENSMUSG00000026276.17	Sept2	5368.51	0.0356418	0.051795	0.0604929	0.58919	0.555734	0.999799		ENSMUSG00000026276.17	Sept2	5075.46	0.0131806	0.0138137	0.0661322	0.199306	0.842023	0.962266
ENSMUSG00000026277.13	chr1	93619751	93658659	Stk25	protein_coding	KNOWN	38909		ENSMUSG00000026277.13	Stk25	10737.8	0.209052	0.210004	0.0687936	3.03883	0.002375	0.00872932		ENSMUSG00000026277.13	Stk25	12659.3	0.156043	0.149538	0.0851748	1.83203	0.0669463	0.12392		ENSMUSG00000026277.13	Stk25	13121.5	-0.0062974	-0.0229935	0.050698	-0.124214	0.901146	0.999799		ENSMUSG00000026277.13	Stk25	10631.2	0.0353779	0.0378854	0.0612395	0.577698	0.563468	0.876248
ENSMUSG00000026278.14	chr1	93685660	93695764	Bok	protein_coding	KNOWN	10105		ENSMUSG00000026278.14	Bok	2420.62	0.122645	0.137868	0.140028	0.875859	0.381107	0.520889		ENSMUSG00000026278.14	Bok	4001.69	0.266833	0.272212	0.143757	1.85615	0.0634329	0.118772		ENSMUSG00000026278.14	Bok	3497.23	-0.308638	-0.392927	0.0608345	-5.0734	3.90768e-07	6.02363e-05		ENSMUSG00000026278.14	Bok	2904.55	-0.365533	-0.526503	0.111472	-3.27916	0.00104116	0.0449338
ENSMUSG00000026279.14	chr1	93701935	93754864	Thap4	protein_coding	KNOWN	52930		ENSMUSG00000026279.14	Thap4	438.089	-0.118252	-0.127923	0.119451	-0.989961	0.322193	0.459378		ENSMUSG00000026279.14	Thap4	504.386	-0.339709	-0.334321	0.140004	-2.42642	0.0152485	0.0357161		ENSMUSG00000026279.14	Thap4	621.481	-0.0426507	-0.0621877	0.0774236	-0.550876	0.581719	0.999799		ENSMUSG00000026279.14	Thap4	379.098	0.119832	0.144761	0.0989006	1.21164	0.225648	0.70673
ENSMUSG00000026280.17	chr1	93751500	93790610	Atg4b	protein_coding	KNOWN	39111		ENSMUSG00000026280.17	Atg4b	3462.37	-0.0016355	-0.00303451	0.0955947	-0.0171087	0.98635	0.99138		ENSMUSG00000026280.17	Atg4b	3910.95	-0.0979625	-0.0840877	0.0938574	-1.04374	0.296607	0.410368		ENSMUSG00000026280.17	Atg4b	4532.27	0.0170542	0.0294644	0.056482	0.301941	0.762697	0.999799		ENSMUSG00000026280.17	Atg4b	3147.39	0.099388	0.110761	0.0844578	1.17678	0.239285	0.718361
ENSMUSG00000026281.15	chr1	93792576	93801934	Dtymk	protein_coding	KNOWN	9359		ENSMUSG00000026281.15	Dtymk	1348.25	-0.223777	-0.227214	0.0941456	-2.37692	0.0174577	0.0468698		ENSMUSG00000026281.15	Dtymk	1608.71	-0.176786	-0.175533	0.0945978	-1.86882	0.061648	0.1161		ENSMUSG00000026281.15	Dtymk	1926.56	0.0125711	0.0238486	0.0646749	0.194373	0.845884	0.999799		ENSMUSG00000026281.15	Dtymk	1198.45	-0.0240506	-0.0274221	0.078084	-0.30801	0.758075	0.936592
ENSMUSG00000026283.13	chr1	93803965	93822101	Ing5	protein_coding	KNOWN	18137		ENSMUSG00000026283.13	Ing5	920.093	0.439829	0.444996	0.0896687	4.90504	9.34066e-07	8.31949e-06		ENSMUSG00000026283.13	Ing5	1074.23	0.397065	0.416006	0.110312	3.59946	0.000318881	0.00122222		ENSMUSG00000026283.13	Ing5	1004.18	-0.0023191	0.00887589	0.0722065	-0.0321176	0.974378	0.999799		ENSMUSG00000026283.13	Ing5	968.094	0.0342131	0.0380662	0.0762962	0.448425	0.653847	0.906927
ENSMUSG00000026288.14	chr1	87620312	87720507	Inpp5d	protein_coding	KNOWN	100196		ENSMUSG00000026288.14	Inpp5d	653.618	0.316703	0.330195	0.151378	2.09213	0.0364269	0.0854498		ENSMUSG00000026288.14	Inpp5d	824.049	0.568398	0.568981	0.129479	4.3899	1.13404e-05	6.15402e-05		ENSMUSG00000026288.14	Inpp5d	734.675	0.059924	0.0706801	0.0759144	0.789362	0.4299	0.999799		ENSMUSG00000026288.14	Inpp5d	718.736	-0.115809	-0.167334	0.110968	-1.04362	0.296659	0.755073
ENSMUSG00000026289.15	chr1	87755870	87792428	Atg16l1	protein_coding	KNOWN	36559		ENSMUSG00000026289.15	Atg16l1	3847.91	-0.0733731	-0.0852164	0.090751	-0.80851	0.418797	0.557914		ENSMUSG00000026289.15	Atg16l1	4676.15	-0.0441444	-0.0407445	0.0977009	-0.451832	0.65139	0.742096		ENSMUSG00000026289.15	Atg16l1	5264.28	-0.00968664	-0.0054046	0.0552186	-0.175423	0.860747	0.999799		ENSMUSG00000026289.15	Atg16l1	3605.15	-0.043983	-0.0494401	0.0840409	-0.523352	0.600729	0.888912
ENSMUSG00000026303.6	chr1	90915085	90951142	Mlph	protein_coding	KNOWN	36058		ENSMUSG00000026303.6	Mlph	67.6378	-0.0913133	-0.103744	0.243171	-0.375511	0.70728	0.802696		ENSMUSG00000026303.6	Mlph	85.6315	-0.223148	-0.242794	0.222618	-1.00238	0.316159	0.431552		ENSMUSG00000026303.6	Mlph	98.6507	-0.04084	-0.164714	0.0715744	-0.570595	0.568274	0.999799		ENSMUSG00000026303.6	Mlph	62.4699	-0.0101661	-0.0258212	0.121005	-0.0840134	0.933046	0.986928
ENSMUSG00000026305.15	chr1	90998737	91128944	Lrrfip1	protein_coding	KNOWN	130208		ENSMUSG00000026305.15	Lrrfip1	4405.17	0.0682354	0.0676963	0.0953651	0.715517	0.47429	0.610771		ENSMUSG00000026305.15	Lrrfip1	5322.03	-0.0131235	-0.0136447	0.0847517	-0.154846	0.876942	0.917055		ENSMUSG00000026305.15	Lrrfip1	5800.92	-0.0529714	-0.0687527	0.0574686	-0.921745	0.356662	0.999799		ENSMUSG00000026305.15	Lrrfip1	4226.99	0.0110086	0.0130902	0.0764101	0.144072	0.885443	0.976031
ENSMUSG00000026307.12	chr1	91298338	91321075	Scly	protein_coding	KNOWN	22738		ENSMUSG00000026307.12	Scly	557.216	-0.171113	-0.166891	0.117145	-1.4607	0.144097	0.252755		ENSMUSG00000026307.12	Scly	696.81	-0.173475	-0.169317	0.106623	-1.627	0.103738	0.178051		ENSMUSG00000026307.12	Scly	805.332	-0.0430622	-0.0728963	0.0751201	-0.573244	0.566479	0.999799		ENSMUSG00000026307.12	Scly	512.61	-0.0584742	-0.0703494	0.0854645	-0.684193	0.493853	0.850176
ENSMUSG00000026309.14	chr1	91373861	91398815	Ilkap	protein_coding	KNOWN	24955		ENSMUSG00000026309.14	Ilkap	2403.4	-0.0244578	-0.0345488	0.121034	-0.202073	0.839859	0.898061		ENSMUSG00000026309.14	Ilkap	2879.71	-0.0708549	-0.0784842	0.0915381	-0.774048	0.438902	0.554424		ENSMUSG00000026309.14	Ilkap	3256.95	-0.0269507	-0.0346161	0.0592135	-0.455145	0.649005	0.999799		ENSMUSG00000026309.14	Ilkap	2239.9	0.00896449	0.00970136	0.0926095	0.0967988	0.922886	0.985829
ENSMUSG00000026311.16	chr1	91540544	91559589	Asb1	protein_coding	KNOWN	19046		ENSMUSG00000026311.16	Asb1	2661.63	-0.0794041	-0.0751315	0.077009	-1.0311	0.302493	0.438543		ENSMUSG00000026311.16	Asb1	3031.08	-0.0504473	-0.0410336	0.0914847	-0.551429	0.58134	0.684998		ENSMUSG00000026311.16	Asb1	3519.79	0.0644223	0.0826073	0.0609787	1.05647	0.290752	0.999799		ENSMUSG00000026311.16	Asb1	2417.47	0.045391	0.0487408	0.0712151	0.63738	0.523878	0.862286
ENSMUSG00000026312.17	chr1	109982431	110140157	Cdh7	protein_coding	KNOWN	157727		ENSMUSG00000026312.17	Cdh7	334.414	-0.190182	-0.215492	0.172258	-1.10405	0.269571	0.403088		ENSMUSG00000026312.17	Cdh7	401.232	-0.146279	-0.144092	0.163129	-0.896709	0.369874	0.486983		ENSMUSG00000026312.17	Cdh7	475.302	0.000974127	0.0268012	0.0796323	0.0122328	0.99024	0.999799		ENSMUSG00000026312.17	Cdh7	300.149	-0.0275288	-0.0449339	0.114708	-0.23999	0.810338	0.953252
ENSMUSG00000026313.15	chr1	91928779	92180341	Hdac4	protein_coding	KNOWN	251563		ENSMUSG00000026313.15	Hdac4	2882.08	-0.141057	-0.140282	0.112042	-1.25896	0.208045	0.333009		ENSMUSG00000026313.15	Hdac4	3156.05	-0.24659	-0.258464	0.109031	-2.26165	0.0237189	0.0519089		ENSMUSG00000026313.15	Hdac4	3942.4	0.065617	0.056366	0.0609705	1.07621	0.281834	0.999799		ENSMUSG00000026313.15	Hdac4	2460.01	0.148669	0.175311	0.0893945	1.66306	0.0963002	0.559648
ENSMUSG00000026315.13	chr1	107590006	107610484	Serpinb8	protein_coding	KNOWN	20479		ENSMUSG00000026315.13	Serpinb8	301.626	-0.411546	-0.435638	0.14889	-2.76409	0.00570815	0.0184455		ENSMUSG00000026315.13	Serpinb8	389.677	-0.538746	-0.564483	0.183402	-2.93751	0.00330859	0.00962472		ENSMUSG00000026315.13	Serpinb8	499.418	-0.092678	-0.181296	0.0799618	-1.15903	0.246445	0.999799		ENSMUSG00000026315.13	Serpinb8	252.133	-0.0253595	-0.0518924	0.106722	-0.237623	0.812174	0.953647
ENSMUSG00000026319.13	chr1	105663861	105755191	2310035C23Rik	protein_coding	KNOWN	91331		ENSMUSG00000026319.13	2310035C23Rik	4940.16	-0.205771	-0.212481	0.113908	-1.80648	0.0708441	0.145626		ENSMUSG00000026319.13	2310035C23Rik	5584.19	-0.31631	-0.314328	0.10933	-2.89315	0.00381398	0.0108615		ENSMUSG00000026319.13	2310035C23Rik	7028.85	0.0208025	0.0205233	0.053266	0.390539	0.696138	0.999799		ENSMUSG00000026319.13	2310035C23Rik	4191.94	0.104691	0.122566	0.0972503	1.07651	0.281698	0.745495
ENSMUSG00000026321.7	chr1	105780718	105847981	Tnfrsf11a	protein_coding	KNOWN	67264		ENSMUSG00000026321.7	Tnfrsf11a	136.212	0.372585	0.3996	0.184015	2.02475	0.0428928	0.0976171		ENSMUSG00000026321.7	Tnfrsf11a	164.667	0.440088	0.477641	0.204666	2.15027	0.0315335	0.0657751		ENSMUSG00000026321.7	Tnfrsf11a	150.722	0.00805476	0.0274444	0.077896	0.103404	0.917642	0.999799		ENSMUSG00000026321.7	Tnfrsf11a	146.119	-0.027221	-0.0503049	0.11763	-0.231411	0.816996	0.955873
ENSMUSG00000026333.14	chr1	97770172	97793709	Gin1	protein_coding	KNOWN	23538		ENSMUSG00000026333.14	Gin1	343.85	-0.902439	-0.936279	0.131955	-6.83899	7.97546e-12	1.75878e-10		ENSMUSG00000026333.14	Gin1	380.701	-0.903799	-0.9344	0.170348	-5.3056	1.12301e-07	9.1877e-07		ENSMUSG00000026333.14	Gin1	602.65	0.0613726	0.104791	0.0777451	0.789408	0.429873	0.999799		ENSMUSG00000026333.14	Gin1	225.369	0.0730663	0.103117	0.113676	0.642758	0.520381	0.860561
ENSMUSG00000026335.16	chr1	97795114	98095646	Pam	protein_coding	KNOWN	300533		ENSMUSG00000026335.16	Pam	12736.7	0.355396	0.359713	0.0795635	4.46682	7.9391e-06	5.75705e-05		ENSMUSG00000026335.16	Pam	15153.5	0.404531	0.410394	0.0916031	4.41613	1.00485e-05	5.51642e-05		ENSMUSG00000026335.16	Pam	14318.5	0.0317075	0.0324546	0.0506749	0.625705	0.531509	0.999799		ENSMUSG00000026335.16	Pam	13374	-0.0118631	-0.017903	0.0769375	-0.154192	0.877458	0.973824
ENSMUSG00000026339.18	chr1	121431049	121506460	Ccdc93	protein_coding	KNOWN	75412		ENSMUSG00000026339.18	Ccdc93	2505.64	-0.309848	-0.316576	0.0904844	-3.42433	0.000616324	0.00271788		ENSMUSG00000026339.18	Ccdc93	2943.2	-0.437702	-0.435979	0.0881768	-4.96391	6.90893e-07	4.7828e-06		ENSMUSG00000026339.18	Ccdc93	3784.06	-0.0442589	-0.0418011	0.0580251	-0.762755	0.445609	0.999799		ENSMUSG00000026339.18	Ccdc93	2085.8	0.0698247	0.0779454	0.0776207	0.899562	0.368353	0.793881
ENSMUSG00000026341.16	chr1	125392905	125435727	Actr3	protein_coding	KNOWN	42823		ENSMUSG00000026341.16	Actr3	18717.7	0.381865	0.397141	0.102474	3.72645	0.000194198	0.000994236		ENSMUSG00000026341.16	Actr3	23349.7	0.476734	0.496452	0.101056	4.71752	2.3874e-06	1.49035e-05		ENSMUSG00000026341.16	Actr3	20961.1	-0.00785497	-0.00397475	0.0521714	-0.150561	0.880322	0.999799		ENSMUSG00000026341.16	Actr3	20448.5	-0.0837203	-0.103055	0.087062	-0.961618	0.336242	0.775132
ENSMUSG00000026342.10	chr1	125560595	125595820	Slc35f5	protein_coding	KNOWN	35226		ENSMUSG00000026342.10	Slc35f5	1360.08	0.180715	0.173033	0.118654	1.52304	0.127748	0.230626		ENSMUSG00000026342.10	Slc35f5	1577.73	0.192525	0.216391	0.106467	1.80831	0.0705587	0.129589		ENSMUSG00000026342.10	Slc35f5	1638.69	0.0248717	0.0630144	0.0699282	0.355675	0.722084	0.999799		ENSMUSG00000026342.10	Slc35f5	1341.19	0.0161872	0.0201824	0.0899577	0.179942	0.857198	0.968484
ENSMUSG00000026344.9	chr1	125867622	125913101	Lypd1	protein_coding	KNOWN	45480		ENSMUSG00000026344.9	Lypd1	3032.15	-0.496499	-0.489931	0.117629	-4.2209	2.43334e-05	0.00015805		ENSMUSG00000026344.9	Lypd1	4765.56	-0.391491	-0.392275	0.0896208	-4.36831	1.25214e-05	6.73388e-05		ENSMUSG00000026344.9	Lypd1	5458.07	-0.28198	-0.352923	0.0650543	-4.33453	1.46075e-05	0.00132223		ENSMUSG00000026344.9	Lypd1	2888.44	-0.410786	-0.450786	0.0699956	-5.86874	4.39126e-09	1.58994e-06
ENSMUSG00000026347.13	chr1	127486546	127679548	Tmem163	protein_coding	KNOWN	193003		ENSMUSG00000026347.13	Tmem163	216.821	0.164705	0.188841	0.175944	0.936122	0.34921	0.488366		ENSMUSG00000026347.13	Tmem163	257.971	0.197371	0.217933	0.158975	1.24152	0.214413	0.318071		ENSMUSG00000026347.13	Tmem163	263.545	0.00456283	0.0179893	0.0810094	0.0563247	0.955083	0.999799		ENSMUSG00000026347.13	Tmem163	217.05	-0.0103796	-0.0115724	0.11686	-0.0888211	0.929224	0.985983
ENSMUSG00000026349.14	chr1	127774164	127808061	Ccnt2	protein_coding	KNOWN	33898		ENSMUSG00000026349.14	Ccnt2	12907.3	0.439257	0.44876	0.150708	2.91462	0.00356116	0.0123154		ENSMUSG00000026349.14	Ccnt2	14123.2	0.353007	0.372667	0.133281	2.6486	0.00808267	0.0207313		ENSMUSG00000026349.14	Ccnt2	13761.4	0.0691836	0.0723555	0.0515394	1.34234	0.179484	0.999799		ENSMUSG00000026349.14	Ccnt2	13097.7	0.110794	0.148955	0.11005	1.00676	0.31405	0.765498
ENSMUSG00000026353.9	chr1	128243964	128279378	Ubxn4	protein_coding	KNOWN	35415		ENSMUSG00000026353.9	Ubxn4	5168.37	0.281325	0.279481	0.0902197	3.11822	0.00181945	0.0069514		ENSMUSG00000026353.9	Ubxn4	5911.32	0.169642	0.181681	0.0847263	2.00223	0.0452595	0.0897065		ENSMUSG00000026353.9	Ubxn4	6088.53	-0.00642717	-0.00251454	0.0545184	-0.11789	0.906155	0.999799		ENSMUSG00000026353.9	Ubxn4	5112.9	0.0878928	0.0957596	0.0723639	1.21459	0.224521	0.705809
ENSMUSG00000026354.8	chr1	128284756	128328318	Lct	protein_coding	KNOWN	43563		ENSMUSG00000026354.8	Lct	3418.17	-0.61633	-0.814248	0.330661	-1.86393	0.0623314	0.13146		ENSMUSG00000026354.8	Lct	3278.27	-1.13031	-1.15394	0.157489	-7.1771	7.12068e-13	1.3012e-11		ENSMUSG00000026354.8	Lct	5649.92	0.0750905	0.17425	0.0807417	0.930008	0.352367	0.999799		ENSMUSG00000026354.8	Lct	2071.53	0.157386	0.514193	0.111173	1.41569	0.156866	0.644877
ENSMUSG00000026355.11	chr1	128331590	128359664	Mcm6	protein_coding	KNOWN	28075		ENSMUSG00000026355.11	Mcm6	483.956	-0.591214	-0.623518	0.159495	-3.70678	0.00020991	0.00106765		ENSMUSG00000026355.11	Mcm6	568.044	-0.603293	-0.611142	0.12816	-4.70735	2.50959e-06	1.55727e-05		ENSMUSG00000026355.11	Mcm6	792.481	0.00806094	0.0255677	0.0748753	0.107658	0.914267	0.999799		ENSMUSG00000026355.11	Mcm6	369.46	0.0103114	0.0129428	0.111202	0.0927268	0.926121	0.985983
ENSMUSG00000026356.15	chr1	128363707	128417368	Dars	protein_coding	KNOWN	53662		ENSMUSG00000026356.15	Dars	3429.76	-0.0362308	-0.0310057	0.0832615	-0.435144	0.663458	0.771253		ENSMUSG00000026356.15	Dars	4046.91	-0.0605646	-0.0641396	0.0923286	-0.655968	0.511845	0.62335		ENSMUSG00000026356.15	Dars	4596.05	-0.00136825	-0.00642198	0.0585204	-0.0233808	0.981347	0.999799		ENSMUSG00000026356.15	Dars	3180.74	0.0242311	0.0270864	0.0731726	0.33115	0.740531	0.931115
ENSMUSG00000026360.9	chr1	143999338	144004161	Rgs2	protein_coding	KNOWN	4824		ENSMUSG00000026360.9	Rgs2	11057.5	1.92409	3.67675	0.381838	5.03901	4.67947e-07	4.47511e-06		ENSMUSG00000026360.9	Rgs2	13372.4	2.62256	3.6232	0.364945	7.18618	6.66306e-13	1.22332e-11		ENSMUSG00000026360.9	Rgs2	1937.36	-0.0808493	-0.0737714	0.0671618	-1.2038	0.228668	0.999799		ENSMUSG00000026360.9	Rgs2	17393.8	-3.08761e-05	-0.0196878	0.085801	-0.000359857	0.999713	0.999968
ENSMUSG00000026361.8	chr1	143598800	143702893	Cdc73	protein_coding	KNOWN	104094		ENSMUSG00000026361.8	Cdc73	4641.26	0.0758102	0.0823184	0.0885962	0.855683	0.392173	0.531535		ENSMUSG00000026361.8	Cdc73	5182.52	-0.0505845	-0.0363662	0.087406	-0.578731	0.562771	0.668481		ENSMUSG00000026361.8	Cdc73	5883.12	0.00594321	0.0235532	0.0559222	0.106276	0.915363	0.999799		ENSMUSG00000026361.8	Cdc73	4280.31	0.125244	0.142438	0.0813499	1.53958	0.123663	0.604495
ENSMUSG00000026365.15	chr1	140084708	140183764	Cfh	protein_coding	KNOWN	99057		ENSMUSG00000026365.15	Cfh	1027.9	0.244709	0.26496	0.154197	1.58699	0.112514	0.209237		ENSMUSG00000026365.15	Cfh	1431.46	0.308571	0.294577	0.121664	2.53626	0.0112042	0.0274317		ENSMUSG00000026365.15	Cfh	1312.1	-0.135911	-0.208675	0.0754423	-1.80153	0.0716199	0.701289		ENSMUSG00000026365.15	Cfh	1139.95	-0.179569	-0.238898	0.105942	-1.69497	0.0900804	0.550369
ENSMUSG00000026374.14	chr1	118294778	118311739	Tsn	protein_coding	KNOWN	16962		ENSMUSG00000026374.14	Tsn	4223.14	-0.134168	-0.133741	0.0805298	-1.66606	0.0957012	0.185067		ENSMUSG00000026374.14	Tsn	4890.46	-0.188606	-0.186202	0.0798253	-2.36274	0.0181405	0.041303		ENSMUSG00000026374.14	Tsn	5853.38	0.0085588	0.0107363	0.0549598	0.155728	0.876247	0.999799		ENSMUSG00000026374.14	Tsn	3747.85	0.0584551	0.0633813	0.0666845	0.876593	0.380708	0.798603
ENSMUSG00000026377.12	chr1	118321839	118333822	Nifk	protein_coding	KNOWN	11984		ENSMUSG00000026377.12	Nifk	1723.19	0.0984673	0.0981831	0.14786	0.665951	0.505442	0.638211		ENSMUSG00000026377.12	Nifk	2032.27	-0.111138	-0.0976383	0.138937	-0.799915	0.42376	0.540161		ENSMUSG00000026377.12	Nifk	2265.61	-0.082461	-0.0989196	0.0651579	-1.26556	0.205672	0.999799		ENSMUSG00000026377.12	Nifk	1620.56	0.0760372	0.0972798	0.111992	0.678949	0.49717	0.850621
ENSMUSG00000026380.10	chr1	118627945	118685168	Tfcp2l1	protein_coding	KNOWN	57224		ENSMUSG00000026380.10	Tfcp2l1	615.299	-0.0241962	-0.0286523	0.106589	-0.227005	0.82042	0.884626		ENSMUSG00000026380.10	Tfcp2l1	481.223	0.140339	0.165308	0.127471	1.10095	0.270916	0.382333		ENSMUSG00000026380.10	Tfcp2l1	660.679	0.45828	0.71858	0.0770495	5.94787	2.71657e-09	8.29301e-07		ENSMUSG00000026380.10	Tfcp2l1	488.517	0.435006	0.525248	0.0914854	4.75492	1.98522e-06	0.000343422
ENSMUSG00000026383.14	chr1	119545037	119649000	Epb41l5	protein_coding	KNOWN	103964		ENSMUSG00000026383.14	Epb41l5	537.904	0.185302	0.185078	0.123682	1.49822	0.134076	0.239138		ENSMUSG00000026383.14	Epb41l5	672.958	0.201602	0.203304	0.127382	1.58266	0.113499	0.191276		ENSMUSG00000026383.14	Epb41l5	673.198	-0.0455764	-0.0611978	0.0768429	-0.593111	0.553107	0.999799		ENSMUSG00000026383.14	Epb41l5	551.01	-0.0646363	-0.0793159	0.0956108	-0.676036	0.499018	0.851141
ENSMUSG00000026384.13	chr1	119652467	119837613	Ptpn4	protein_coding	KNOWN	185147		ENSMUSG00000026384.13	Ptpn4	6902.65	-0.0266646	-0.0153413	0.0853723	-0.312333	0.754788	0.839378		ENSMUSG00000026384.13	Ptpn4	7577.2	-0.0697618	-0.0663232	0.0969123	-0.719845	0.47162	0.585864		ENSMUSG00000026384.13	Ptpn4	8902.13	0.0667584	0.0876672	0.0558338	1.19566	0.231829	0.999799		ENSMUSG00000026384.13	Ptpn4	6193.11	0.121407	0.138735	0.0767158	1.58255	0.113523	0.587062
ENSMUSG00000026385.16	chr1	120113280	120121078	Dbi	protein_coding	KNOWN	7799		ENSMUSG00000026385.16	Dbi	3735.53	0.252708	0.257787	0.11873	2.12841	0.0333029	0.0794268		ENSMUSG00000026385.16	Dbi	4948.67	0.404616	0.41908	0.124705	3.2446	0.00117615	0.00389359		ENSMUSG00000026385.16	Dbi	4521.71	-0.0511561	-0.0535393	0.0625462	-0.817892	0.413419	0.999799		ENSMUSG00000026385.16	Dbi	4099.75	-0.166796	-0.214198	0.0996875	-1.67319	0.0942894	0.557492
ENSMUSG00000026387.15	chr1	120006894	120063536	Sctr	protein_coding	KNOWN	56643		ENSMUSG00000026387.15	Sctr	35.8274	0.067124	0.0852719	0.310706	0.216037	0.828959	0.891056		ENSMUSG00000026387.15	Sctr	58.6357	0.159676	0.181715	0.250915	0.636375	0.524532	0.634237		ENSMUSG00000026387.15	Sctr	53.0859	-0.05514	-0.40276	0.0571141	-0.965435	0.334327	0.999799		ENSMUSG00000026387.15	Sctr	41.8626	-0.21998	-0.498275	0.120414	-1.82686	0.0677215	0.506626
ENSMUSG00000026388.15	chr1	120121187	120188189	3110009E18Rik	protein_coding	KNOWN	67003		ENSMUSG00000026388.15	3110009E18Rik	88.0269	-0.347469	-0.383802	0.196102	-1.77188	0.0764145	0.154606		ENSMUSG00000026388.15	3110009E18Rik	107.21	-0.245049	-0.248567	0.203322	-1.20522	0.228117	0.333981		ENSMUSG00000026388.15	3110009E18Rik	132.496	0.010627	0.0363748	0.0763253	0.139234	0.889266	0.999799		ENSMUSG00000026388.15	3110009E18Rik	76.1566	-0.0549365	-0.0980968	0.119118	-0.461193	0.64466	0.904163
ENSMUSG00000026389.16	chr1	120190757	120272705	Steap3	protein_coding	KNOWN	81949		ENSMUSG00000026389.16	Steap3	242.244	-0.0509962	-0.0492799	0.164334	-0.31032	0.756318	0.840309		ENSMUSG00000026389.16	Steap3	360.685	0.335265	0.326016	0.141562	2.36833	0.0178688	0.0407737		ENSMUSG00000026389.16	Steap3	337.963	-0.0450557	-0.100237	0.0812134	-0.554782	0.579044	0.999799		ENSMUSG00000026389.16	Steap3	269.487	-0.358166	-0.475793	0.104967	-3.41218	0.000644466	0.0315883
ENSMUSG00000026393.10	chr1	138482875	138620141	Nek7	protein_coding	KNOWN	137267		ENSMUSG00000026393.10	Nek7	2666.56	0.132617	0.125126	0.0881014	1.50528	0.132252	0.236888		ENSMUSG00000026393.10	Nek7	2839.87	0.114736	0.1263	0.100727	1.13908	0.254669	0.36399		ENSMUSG00000026393.10	Nek7	3172	0.116321	0.160781	0.0610319	1.90591	0.0566615	0.62912		ENSMUSG00000026393.10	Nek7	2475.29	0.14175	0.160185	0.0782299	1.81197	0.0699915	0.511779
ENSMUSG00000026395.16	chr1	138062861	138175708	Ptprc	protein_coding	KNOWN	112848		ENSMUSG00000026395.16	Ptprc	237.626	0.31062	0.314102	0.154956	2.00458	0.0450085	0.101321		ENSMUSG00000026395.16	Ptprc	288.55	0.340346	0.357595	0.139649	2.43716	0.0148032	0.0347986		ENSMUSG00000026395.16	Ptprc	275.735	-0.00490742	-0.00191667	0.0811442	-0.0604778	0.951775	0.999799		ENSMUSG00000026395.16	Ptprc	248.971	-0.0366317	-0.0449528	0.105289	-0.347916	0.727903	0.926731
ENSMUSG00000026399.12	chr1	130439027	130462744	Cd55	protein_coding	KNOWN	23718		ENSMUSG00000026399.12	Cd55	133.067	0.171754	0.192051	0.23559	0.729036	0.46598	0.603715		ENSMUSG00000026399.12	Cd55	181.801	0.129013	0.130804	0.170082	0.758531	0.448133	0.563024		ENSMUSG00000026399.12	Cd55	176.973	-0.0862722	-0.236027	0.078765	-1.09531	0.27338	0.999799		ENSMUSG00000026399.12	Cd55	141.332	-0.095486	-0.175121	0.12069	-0.791168	0.428846	0.823433
ENSMUSG00000026404.12	chr1	136415271	136440158	Ddx59	protein_coding	KNOWN	24888		ENSMUSG00000026404.12	Ddx59	337.62	-0.0314035	-0.03974	0.125431	-0.250365	0.802305	0.872818		ENSMUSG00000026404.12	Ddx59	385.38	0.0337865	0.027824	0.12684	0.26637	0.789954	0.85107		ENSMUSG00000026404.12	Ddx59	437.994	0.0508902	0.0987003	0.0804674	0.632432	0.527104	0.999799		ENSMUSG00000026404.12	Ddx59	311.841	0.0260021	0.0314907	0.0902185	0.288212	0.773184	0.940255
ENSMUSG00000026405.14	chr1	130634773	130661632	C4bp	protein_coding	KNOWN	26860		ENSMUSG00000026405.14	C4bp	32.6516	0.135568	0.17577	0.30943	0.438122	0.661298	0.769513		ENSMUSG00000026405.14	C4bp	54.9818	0.129243	0.150406	0.280077	0.461453	0.644474	0.735886		ENSMUSG00000026405.14	C4bp	48.7893	-0.0741144	-0.51582	0.0580446	-1.27685	0.201654	0.999799		ENSMUSG00000026405.14	C4bp	39.0162	-0.179927	-0.489309	0.116481	-1.5447	0.122419	0.60185
ENSMUSG00000026409.14	chr1	130689182	130729253	Pfkfb2	protein_coding	KNOWN	40072		ENSMUSG00000026409.14	Pfkfb2	1952.81	-0.270692	-0.282585	0.105527	-2.56513	0.0103137	0.0303484		ENSMUSG00000026409.14	Pfkfb2	2314.11	-0.252472	-0.266284	0.0949628	-2.65864	0.00784575	0.0202069		ENSMUSG00000026409.14	Pfkfb2	2856.67	0.0202503	0.0144755	0.0628918	0.321987	0.747463	0.999799		ENSMUSG00000026409.14	Pfkfb2	1689.29	-0.00156639	-0.0016281	0.083936	-0.0186617	0.985111	0.997149
ENSMUSG00000026411.17	chr1	136008150	136035342	Tmem9	protein_coding	KNOWN	27193		ENSMUSG00000026411.17	Tmem9	2962.48	-0.208739	-0.207983	0.0717332	-2.90993	0.00361507	0.0124741		ENSMUSG00000026411.17	Tmem9	3571.37	-0.122279	-0.123747	0.103267	-1.1841	0.236375	0.343775		ENSMUSG00000026411.17	Tmem9	4198.67	0.0262734	0.0269564	0.0573423	0.458186	0.646819	0.999799		ENSMUSG00000026411.17	Tmem9	2677.29	-0.0506991	-0.0569501	0.0760935	-0.666274	0.505236	0.854614
ENSMUSG00000026413.12	chr1	135871395	135919207	Pkp1	protein_coding	KNOWN	47813		ENSMUSG00000026413.12	Pkp1	38.7228	0.523716	0.72914	0.349037	1.50046	0.133495	0.238484		ENSMUSG00000026413.12	Pkp1	63.5639	-0.457771	-0.635204	0.367919	-1.24422	0.213419	0.316903		ENSMUSG00000026413.12	Pkp1	62.8979	-0.191206	-1.25307	0.0607647	-3.14666	0.00165146	0.0577787		ENSMUSG00000026413.12	Pkp1	42.4236	0.0420089	0.111356	0.112463	0.373534	0.708751	0.921773
ENSMUSG00000026414.13	chr1	135836354	135852260	Tnnt2	protein_coding	KNOWN	15907		ENSMUSG00000026414.13	Tnnt2	59.7614	0.540569	0.607843	0.260649	2.07393	0.0380857	0.0885671		ENSMUSG00000026414.13	Tnnt2	69.7661	0.451099	0.502689	0.276538	1.63124	0.10284	0.176782		ENSMUSG00000026414.13	Tnnt2	61.6295	-0.0063409	-0.0413858	0.061786	-0.102627	0.918259	0.999799		ENSMUSG00000026414.13	Tnnt2	64.7984	0.0326637	0.0630976	0.121013	0.26992	0.787222	0.945642
ENSMUSG00000026421.14	chr1	135720061	135752232	Csrp1	protein_coding	KNOWN	32172		ENSMUSG00000026421.14	Csrp1	8179.89	0.289169	0.28978	0.0982342	2.94367	0.00324342	0.0113731		ENSMUSG00000026421.14	Csrp1	10022.8	0.484082	0.501639	0.0967599	5.00292	5.64681e-07	3.99978e-06		ENSMUSG00000026421.14	Csrp1	9287.07	0.0689212	0.0927532	0.0541533	1.27271	0.203122	0.999799		ENSMUSG00000026421.14	Csrp1	8742.31	-0.0985376	-0.118561	0.0854091	-1.15371	0.248618	0.728265
ENSMUSG00000026424.8	chr1	135160234	135167681	Gpr37l1	protein_coding	KNOWN	7448		ENSMUSG00000026424.8	Gpr37l1	9037.16	0.203881	0.208238	0.0998289	2.04231	0.0411209	0.0944072		ENSMUSG00000026424.8	Gpr37l1	12023.1	0.309966	0.309127	0.0827344	3.74652	0.000179307	0.000732905		ENSMUSG00000026424.8	Gpr37l1	11352.7	-0.0756716	-0.098926	0.0530893	-1.42536	0.154052	0.965105		ENSMUSG00000026424.8	Gpr37l1	9733.09	-0.169865	-0.19933	0.0842701	-2.01572	0.0438295	0.424109
ENSMUSG00000026425.15	chr1	131285251	131527352	Srgap2	protein_coding	KNOWN	242102		ENSMUSG00000026425.15	Srgap2	4613.91	0.158064	0.164022	0.0967297	1.63408	0.102242	0.194335		ENSMUSG00000026425.15	Srgap2	5671.37	0.0664872	0.0557976	0.088169	0.754089	0.450796	0.565593		ENSMUSG00000026425.15	Srgap2	5928.96	-0.0768772	-0.110691	0.0570291	-1.34803	0.177647	0.999799		ENSMUSG00000026425.15	Srgap2	4573.48	-0.00204877	-0.00202177	0.0781873	-0.0262033	0.979095	0.996405
ENSMUSG00000026426.10	chr1	135146824	135156269	Arl8a	protein_coding	KNOWN	9446		ENSMUSG00000026426.10	Arl8a	8163.74	-0.0329008	-0.0232844	0.0697787	-0.471502	0.637282	0.750631		ENSMUSG00000026426.10	Arl8a	10091.5	-0.0254868	-0.0237587	0.0912061	-0.279442	0.779906	0.843102		ENSMUSG00000026426.10	Arl8a	11094.3	-0.0516941	-0.0551672	0.0519297	-0.995462	0.319512	0.999799		ENSMUSG00000026426.10	Arl8a	7806.24	-0.0502842	-0.0545914	0.06949	-0.723617	0.469301	0.838958
ENSMUSG00000026427.16	chr1	131153181	131187658	Eif2d	protein_coding	KNOWN	34478		ENSMUSG00000026427.16	Eif2d	2295.98	-0.0292145	-0.0426371	0.115452	-0.253045	0.800234	0.871369		ENSMUSG00000026427.16	Eif2d	2640.12	-0.0446901	-0.0474607	0.0924046	-0.483635	0.628645	0.723811		ENSMUSG00000026427.16	Eif2d	3034.67	0.0324859	0.046681	0.0603248	0.538516	0.590221	0.999799		ENSMUSG00000026427.16	Eif2d	2103.94	0.0437598	0.0517715	0.0907085	0.482423	0.629506	0.89845
ENSMUSG00000026429.8	chr1	134962565	134974162	Ube2t	protein_coding	KNOWN	11598		ENSMUSG00000026429.8	Ube2t	127.627	0.350871	0.368337	0.199483	1.7589	0.0785943	0.158297		ENSMUSG00000026429.8	Ube2t	148.767	0.531083	0.569965	0.196566	2.70181	0.00689642	0.0181185		ENSMUSG00000026429.8	Ube2t	136.927	0.047317	0.160452	0.0761292	0.621535	0.534248	0.999799		ENSMUSG00000026429.8	Ube2t	135.4	-0.0226603	-0.0406656	0.118244	-0.19164	0.848024	0.964771
ENSMUSG00000026430.15	chr1	131176410	131245258	Rassf5	protein_coding	KNOWN	68849		ENSMUSG00000026430.15	Rassf5	926.234	0.0260679	0.0349457	0.0951454	0.27398	0.7841	0.860239		ENSMUSG00000026430.15	Rassf5	987.499	-0.0976051	-0.0885974	0.106342	-0.91784	0.358703	0.475693		ENSMUSG00000026430.15	Rassf5	1170.57	0.0672557	0.0884652	0.0712625	0.943773	0.345286	0.999799		ENSMUSG00000026430.15	Rassf5	823.678	0.186405	0.212179	0.078058	2.38803	0.0169387	0.277599
ENSMUSG00000026433.13	chr1	131867224	131872887	Rab29	protein_coding	KNOWN	5664		ENSMUSG00000026433.13	Rab29	172.614	0.169778	0.186311	0.158408	1.07177	0.283821	0.418845		ENSMUSG00000026433.13	Rab29	226.953	0.0980936	0.0954395	0.156547	0.626608	0.530916	0.639795		ENSMUSG00000026433.13	Rab29	226.889	-0.0843516	-0.197965	0.0806971	-1.04529	0.29589	0.999799		ENSMUSG00000026433.13	Rab29	178.628	-0.0797462	-0.106853	0.1069	-0.745987	0.455675	0.833148
ENSMUSG00000026434.12	chr1	131910534	131936321	Nucks1	protein_coding	KNOWN	25788		ENSMUSG00000026434.12	Nucks1	10419.1	0.103793	0.112445	0.0818367	1.26829	0.204693	0.328849		ENSMUSG00000026434.12	Nucks1	12082.6	0.0144374	0.0152405	0.0867135	0.166495	0.867767	0.910273		ENSMUSG00000026434.12	Nucks1	13241.2	-0.0145468	-0.0193569	0.0522142	-0.278599	0.780553	0.999799		ENSMUSG00000026434.12	Nucks1	9901.56	0.069943	0.0779389	0.0728862	0.959619	0.337247	0.775132
ENSMUSG00000026436.15	chr1	132007607	132032612	Elk4	protein_coding	KNOWN	25006		ENSMUSG00000026436.15	Elk4	2672.99	0.883527	0.923714	0.149905	5.8939	3.77185e-09	5.50364e-08		ENSMUSG00000026436.15	Elk4	3189.52	0.965593	1.02936	0.159819	6.04178	1.52423e-09	1.67341e-08		ENSMUSG00000026436.15	Elk4	2276.84	0.0533762	0.0724694	0.0641133	0.83253	0.40511	0.999799		ENSMUSG00000026436.15	Elk4	3204.13	-0.00912637	-0.0329686	0.115559	-0.0789759	0.937052	0.987682
ENSMUSG00000026437.11	chr1	132112237	132139684	Cdk18	protein_coding	KNOWN	27448		ENSMUSG00000026437.11	Cdk18	769.777	-0.159744	-0.152153	0.136544	-1.16991	0.242039	0.372087		ENSMUSG00000026437.11	Cdk18	1222.94	-0.246687	-0.241463	0.101424	-2.43223	0.0150061	0.0352278		ENSMUSG00000026437.11	Cdk18	1283.4	-0.361214	-0.464956	0.0692973	-5.21252	1.86294e-07	3.18726e-05		ENSMUSG00000026437.11	Cdk18	797.197	-0.298266	-0.376238	0.0994625	-2.99878	0.00271067	0.0886604
ENSMUSG00000026439.14	chr1	132477365	132505659	Rbbp5	protein_coding	KNOWN	28295		ENSMUSG00000026439.14	Rbbp5	3819.46	-0.753681	-0.783657	0.145468	-5.18108	2.20609e-07	2.26262e-06		ENSMUSG00000026439.14	Rbbp5	4372.68	-1.0201	-1.03055	0.12425	-8.21004	2.21111e-16	6.35144e-15		ENSMUSG00000026439.14	Rbbp5	6742.69	-0.033513	-0.0468608	0.0582564	-0.575267	0.565111	0.999799		ENSMUSG00000026439.14	Rbbp5	2577.39	0.152918	0.200322	0.10868	1.40705	0.159412	0.646997
ENSMUSG00000026442.14	chr1	132564690	132741797	Nfasc	protein_coding	KNOWN	177108		ENSMUSG00000026442.14	Nfasc	13339	0.159318	0.171364	0.102893	1.54839	0.121529	0.222206		ENSMUSG00000026442.14	Nfasc	16041.7	0.0998277	0.088952	0.105071	0.950098	0.342062	0.458429		ENSMUSG00000026442.14	Nfasc	16807.4	-0.028528	-0.0642472	0.0615139	-0.463766	0.642816	0.999799		ENSMUSG00000026442.14	Nfasc	13154.3	0.0170616	0.0184552	0.0842177	0.202589	0.839456	0.961058
ENSMUSG00000026443.3	chr1	132880273	132940005	Lrrn2	protein_coding	KNOWN	59733		ENSMUSG00000026443.3	Lrrn2	7955.88	-0.752807	-0.751527	0.0945877	-7.95883	1.73674e-15	6.46873e-14		ENSMUSG00000026443.3	Lrrn2	9077.57	-0.806697	-0.831063	0.107763	-7.48583	7.10975e-14	1.47001e-12		ENSMUSG00000026443.3	Lrrn2	13560.7	0.0517082	0.0260178	0.0572375	0.903398	0.366315	0.999799		ENSMUSG00000026443.3	Lrrn2	5607.71	0.0945884	0.105868	0.0809831	1.168	0.242806	0.722524
ENSMUSG00000026447.16	chr1	133045667	133108687	Pik3c2b	protein_coding	KNOWN	63021		ENSMUSG00000026447.16	Pik3c2b	1057.71	-0.240446	-0.248607	0.124252	-1.93515	0.0529724	0.115411		ENSMUSG00000026447.16	Pik3c2b	1257.58	-0.372999	-0.399095	0.134158	-2.78031	0.00543074	0.0147327		ENSMUSG00000026447.16	Pik3c2b	1577.67	-0.0442192	-0.0765789	0.0742791	-0.595311	0.551635	0.999799		ENSMUSG00000026447.16	Pik3c2b	901.545	0.0590993	0.0740896	0.0991544	0.596033	0.551153	0.873863
ENSMUSG00000026452.15	chr1	134646677	134762593	Syt2	protein_coding	KNOWN	115917		ENSMUSG00000026452.15	Syt2	499.619	0.165555	0.189668	0.120105	1.37841	0.168075	0.283629		ENSMUSG00000026452.15	Syt2	464.814	0.131522	0.106715	0.125273	1.04988	0.293772	0.407387		ENSMUSG00000026452.15	Syt2	552.548	0.191662	0.305599	0.0794625	2.41198	0.0158662	0.295127		ENSMUSG00000026452.15	Syt2	439.408	0.322483	0.388513	0.0902466	3.57335	0.000352443	0.0200996
ENSMUSG00000026455.14	chr1	134455531	134491018	Klhl12	protein_coding	KNOWN	35488		ENSMUSG00000026455.14	Klhl12	2677.02	0.26939	0.274433	0.0970899	2.77465	0.0055262	0.0179769		ENSMUSG00000026455.14	Klhl12	3163.84	0.118502	0.131921	0.10395	1.13999	0.254291	0.36365		ENSMUSG00000026455.14	Klhl12	3243.61	-0.0620845	-0.0764099	0.059472	-1.04393	0.296518	0.999799		ENSMUSG00000026455.14	Klhl12	2670.6	0.062843	0.0662767	0.0872998	0.719852	0.471616	0.839441
ENSMUSG00000026456.18	chr1	134405559	134411740	Cyb5r1	protein_coding	KNOWN	6182		ENSMUSG00000026456.18	Cyb5r1	849.644	0.103365	0.104431	0.110698	0.933759	0.350428	0.489794		ENSMUSG00000026456.18	Cyb5r1	1074.81	0.0171556	0.0125097	0.118799	0.144408	0.885179	0.922755		ENSMUSG00000026456.18	Cyb5r1	1131.58	-0.0929165	-0.14175	0.071226	-1.30453	0.192053	0.999799		ENSMUSG00000026456.18	Cyb5r1	842.007	-0.0413058	-0.0491846	0.0935608	-0.441486	0.658861	0.908655
ENSMUSG00000026457.14	chr1	134415378	134433351	Adipor1	protein_coding	KNOWN	17974		ENSMUSG00000026457.14	Adipor1	3352.24	-0.0551313	-0.0518232	0.0903386	-0.610275	0.54168	0.669957		ENSMUSG00000026457.14	Adipor1	4017.7	0.0186474	0.0202996	0.0915785	0.203621	0.838649	0.888468		ENSMUSG00000026457.14	Adipor1	4471.18	0.0257814	0.0307124	0.0576399	0.447284	0.65467	0.999799		ENSMUSG00000026457.14	Adipor1	3163.39	-0.0361518	-0.0410298	0.0772589	-0.46793	0.639835	0.903486
ENSMUSG00000026458.13	chr1	134296783	134332928	Ppfia4	protein_coding	KNOWN	36146		ENSMUSG00000026458.13	Ppfia4	7997.69	0.00243189	0.00241924	0.0774039	0.0314181	0.974936	0.983974		ENSMUSG00000026458.13	Ppfia4	10656.8	0.150041	0.144885	0.0813641	1.84407	0.0651728	0.121286		ENSMUSG00000026458.13	Ppfia4	10853.9	-0.0631387	-0.0800511	0.0539506	-1.17031	0.241878	0.999799		ENSMUSG00000026458.13	Ppfia4	8191.16	-0.20295	-0.222139	0.0665799	-3.04821	0.00230206	0.0787708
ENSMUSG00000026463.17	chr1	133699457	133801041	Atp2b4	protein_coding	KNOWN	101585		ENSMUSG00000026463.17	Atp2b4	5776.94	-0.0114414	-0.0051644	0.129338	-0.0884616	0.92951	0.955532		ENSMUSG00000026463.17	Atp2b4	9183.71	-0.0342241	-0.0115185	0.115813	-0.295511	0.767604	0.833781		ENSMUSG00000026463.17	Atp2b4	8942.44	-0.39187	-0.421352	0.0597761	-6.55563	5.54087e-11	2.97468e-08		ENSMUSG00000026463.17	Atp2b4	6356.22	-0.36583	-0.415444	0.0788312	-4.64067	3.47277e-06	0.000557397
ENSMUSG00000026466.16	chr1	156004599	156036480	Tor1aip1	protein_coding	KNOWN	31882		ENSMUSG00000026466.16	Tor1aip1	2247.74	0.667421	0.669173	0.0927177	7.19842	6.09138e-13	1.56496e-11		ENSMUSG00000026466.16	Tor1aip1	2547.62	0.669132	0.676648	0.0884806	7.56247	3.95485e-14	8.38871e-13		ENSMUSG00000026466.16	Tor1aip1	2163.61	0.0575395	0.0752874	0.0638989	0.900478	0.367866	0.999799		ENSMUSG00000026466.16	Tor1aip1	2467.32	0.059952	0.0683215	0.0808895	0.741158	0.458597	0.833786
ENSMUSG00000026469.14	chr1	155275701	155417415	Xpr1	protein_coding	KNOWN	141715		ENSMUSG00000026469.14	Xpr1	12782	-0.0306319	-0.0214484	0.074603	-0.410599	0.681367	0.784325		ENSMUSG00000026469.14	Xpr1	14594	-0.0636342	-0.0619031	0.0899847	-0.707166	0.479463	0.592771		ENSMUSG00000026469.14	Xpr1	16811.3	0.0383639	0.03682	0.0508958	0.753774	0.450985	0.999799		ENSMUSG00000026469.14	Xpr1	11685	0.0714714	0.0774826	0.0707504	1.01019	0.312404	0.764297
ENSMUSG00000026470.14	chr1	155158715	155208256	Stx6	protein_coding	KNOWN	49542		ENSMUSG00000026470.14	Stx6	5534.7	-0.0899907	-0.0943071	0.0864936	-1.04043	0.298139	0.434213		ENSMUSG00000026470.14	Stx6	6073.73	-0.11842	-0.105176	0.078896	-1.50096	0.133366	0.217718		ENSMUSG00000026470.14	Stx6	7303.93	0.0854606	0.110816	0.0536972	1.59153	0.11149	0.867017		ENSMUSG00000026470.14	Stx6	4875.81	0.110471	0.121914	0.0707689	1.56102	0.11852	0.596585
ENSMUSG00000026471.14	chr1	155127277	155146814	Mr1	protein_coding	KNOWN	19538		ENSMUSG00000026471.14	Mr1	344.595	0.266124	0.272479	0.128128	2.07703	0.0377991	0.0880189		ENSMUSG00000026471.14	Mr1	385.763	0.285882	0.285697	0.126167	2.2659	0.0234573	0.0514303		ENSMUSG00000026471.14	Mr1	393.687	0.05075	0.0962533	0.0807403	0.628558	0.529638	0.999799		ENSMUSG00000026471.14	Mr1	341.618	0.0691886	0.0830676	0.0891288	0.776277	0.437585	0.826551
ENSMUSG00000026473.15	chr1	153899944	153909723	Glul	protein_coding	KNOWN	9780		ENSMUSG00000026473.15	Glul	63157.1	0.174342	0.174446	0.0894978	1.948	0.0514151	0.112855		ENSMUSG00000026473.15	Glul	76986.2	0.346156	0.348902	0.096347	3.5928	0.00032714	0.00125172		ENSMUSG00000026473.15	Glul	75805.3	0.0772232	0.0725713	0.0531214	1.45371	0.146026	0.949656		ENSMUSG00000026473.15	Glul	65025.8	-0.0785464	-0.101418	0.0898365	-0.874326	0.381941	0.798603
ENSMUSG00000026475.7	chr1	153740349	153745468	Rgs16	protein_coding	KNOWN	5120		ENSMUSG00000026475.7	Rgs16	305.885	1.10636	1.22072	0.221475	4.99539	5.87168e-07	5.48058e-06		ENSMUSG00000026475.7	Rgs16	399.597	0.961929	1.07638	0.219494	4.38248	1.17334e-05	6.34738e-05		ENSMUSG00000026475.7	Rgs16	250.501	-0.106566	-0.24251	0.0808782	-1.31761	0.187633	0.999799		ENSMUSG00000026475.7	Rgs16	396.126	-0.0324367	-0.0973654	0.120402	-0.269404	0.787619	0.945713
ENSMUSG00000026478.14	chr1	153218922	153332786	Lamc1	protein_coding	KNOWN	113865		ENSMUSG00000026478.14	Lamc1	3725.13	0.634147	0.648799	0.109376	5.79787	6.71636e-09	9.35304e-08		ENSMUSG00000026478.14	Lamc1	4522.06	0.694365	0.702883	0.120968	5.74008	9.46336e-09	9.18548e-08		ENSMUSG00000026478.14	Lamc1	3704.38	0.0208464	0.00795163	0.0652012	0.319725	0.749177	0.999799		ENSMUSG00000026478.14	Lamc1	4233.87	-0.0364677	-0.0458576	0.0950274	-0.38376	0.701156	0.919594
ENSMUSG00000026479.13	chr1	153122756	153186447	Lamc2	protein_coding	KNOWN	63692		ENSMUSG00000026479.13	Lamc2	82.1297	0.667133	0.742497	0.218444	3.05402	0.00225793	0.00837992		ENSMUSG00000026479.13	Lamc2	84.7983	0.0451682	0.0532859	0.226491	0.199426	0.84193	0.890678		ENSMUSG00000026479.13	Lamc2	85.2382	-0.048536	-0.233832	0.0668377	-0.726176	0.467731	0.999799		ENSMUSG00000026479.13	Lamc2	81.0577	0.275281	0.454943	0.118158	2.32976	0.0198188	0.298309
ENSMUSG00000026480.12	chr1	152800194	152836991	Ncf2	protein_coding	KNOWN	36798		ENSMUSG00000026480.12	Ncf2	228.452	0.850727	0.961754	0.241119	3.52824	0.000418331	0.00194296		ENSMUSG00000026480.12	Ncf2	284.349	1.01922	1.05684	0.149595	6.81317	9.54727e-12	1.48345e-10		ENSMUSG00000026480.12	Ncf2	195.445	0.00331809	0.00429515	0.0794983	0.0417379	0.966708	0.999799		ENSMUSG00000026480.12	Ncf2	281.588	-0.0483298	-0.0899289	0.12092	-0.399685	0.689388	0.916787
ENSMUSG00000026482.13	chr1	152516760	152766351	Rgl1	protein_coding	KNOWN	249592		ENSMUSG00000026482.13	Rgl1	8481.18	-0.187179	-0.183107	0.0831387	-2.25141	0.0243595	0.0616572		ENSMUSG00000026482.13	Rgl1	8716.23	-0.258103	-0.255506	0.0781549	-3.30245	0.000958437	0.00325735		ENSMUSG00000026482.13	Rgl1	11342	0.153035	0.172823	0.0538938	2.83955	0.00451766	0.124049		ENSMUSG00000026482.13	Rgl1	6981.16	0.224709	0.245655	0.0677745	3.31554	0.000914665	0.0413979
ENSMUSG00000026483.13	chr1	151571186	151721939	Fam129a	protein_coding	KNOWN	150754		ENSMUSG00000026483.13	Fam129a	241.834	0.256144	0.269408	0.137734	1.85971	0.0629269	0.132453		ENSMUSG00000026483.13	Fam129a	237.569	0.25639	0.264112	0.162567	1.57714	0.114764	0.193018		ENSMUSG00000026483.13	Fam129a	261.204	0.123863	0.273436	0.0810026	1.52913	0.126232	0.909169		ENSMUSG00000026483.13	Fam129a	224.831	0.207176	0.278582	0.104587	1.9809	0.0476021	0.43693
ENSMUSG00000026484.13	chr1	151458004	151500955	Rnf2	protein_coding	KNOWN	42952		ENSMUSG00000026484.13	Rnf2	2777.13	0.139384	0.137235	0.125297	1.11243	0.265954	0.398898		ENSMUSG00000026484.13	Rnf2	3099.71	0.012215	0.0307295	0.105236	0.116072	0.907595	0.937959		ENSMUSG00000026484.13	Rnf2	3434.32	0.00867443	0.0300809	0.0603011	0.143852	0.885617	0.999799		ENSMUSG00000026484.13	Rnf2	2606.27	0.113262	0.136792	0.102207	1.10817	0.26779	0.737043
ENSMUSG00000026489.13	chr1	180165238	180199602	Adck3	protein_coding	KNOWN	34365		ENSMUSG00000026489.13	Adck3	2026.8	-0.315491	-0.320967	0.110025	-2.86746	0.0041378	0.0140226		ENSMUSG00000026489.13	Adck3	2372.33	-0.333731	-0.339038	0.101548	-3.28643	0.00101468	0.00342456		ENSMUSG00000026489.13	Adck3	3006.25	0.0187422	0.0145385	0.0615642	0.304433	0.760798	0.999799		ENSMUSG00000026489.13	Adck3	1710.77	0.0266377	0.0329677	0.0883178	0.301611	0.762948	0.937782
ENSMUSG00000026490.17	chr1	179960472	180165603	Cdc42bpa	protein_coding	KNOWN	205132		ENSMUSG00000026490.17	Cdc42bpa	24351.4	0.1441	0.142745	0.0721664	1.99678	0.0458493	0.102902		ENSMUSG00000026490.17	Cdc42bpa	28303.8	0.163295	0.166791	0.0862371	1.89356	0.0582836	0.110647		ENSMUSG00000026490.17	Cdc42bpa	29858.9	0.0455641	0.048271	0.0490412	0.929098	0.352838	0.999799		ENSMUSG00000026490.17	Cdc42bpa	23773.5	0.0230767	0.0247036	0.0721788	0.319715	0.749184	0.933582
ENSMUSG00000026491.13	chr1	179744894	179803680	Ahctf1	protein_coding	KNOWN	58787		ENSMUSG00000026491.13	Ahctf1	6016.87	0.355312	0.362341	0.149134	2.3825	0.0171956	0.0462781		ENSMUSG00000026491.13	Ahctf1	6580.23	0.217867	0.242513	0.12584	1.73131	0.0833965	0.148729		ENSMUSG00000026491.13	Ahctf1	6722.06	0.0306997	0.0472827	0.0543039	0.565332	0.571848	0.999799		ENSMUSG00000026491.13	Ahctf1	5938.57	0.12495	0.167587	0.10976	1.13838	0.25496	0.729708
ENSMUSG00000026492.11	chr1	179528055	179546267	Tfb2m	protein_coding	KNOWN	18213		ENSMUSG00000026492.11	Tfb2m	707.577	-0.495128	-0.507157	0.0958681	-5.16469	2.40844e-07	2.44918e-06		ENSMUSG00000026492.11	Tfb2m	790.768	-0.499188	-0.496851	0.13958	-3.57635	0.000348421	0.0013263		ENSMUSG00000026492.11	Tfb2m	1089.04	0.0559691	0.0955702	0.0708905	0.789514	0.429811	0.999799		ENSMUSG00000026492.11	Tfb2m	549.903	0.0694279	0.0858095	0.0977085	0.710561	0.477356	0.843391
ENSMUSG00000026494.12	chr1	178529125	178939200	Kif26b	protein_coding	KNOWN	410076		ENSMUSG00000026494.12	Kif26b	3569.99	-0.514753	-0.50719	0.094635	-5.43935	5.34757e-08	6.22819e-07		ENSMUSG00000026494.12	Kif26b	4362.83	-0.591166	-0.58723	0.110698	-5.34036	9.27632e-08	7.70256e-07		ENSMUSG00000026494.12	Kif26b	5831.42	-0.0666111	-0.0766262	0.0580908	-1.14667	0.251517	0.999799		ENSMUSG00000026494.12	Kif26b	2853.3	0.00793853	0.00357418	0.0830398	0.0955991	0.923839	0.985829
ENSMUSG00000026495.8	chr1	178406085	178484513	Efcab2	protein_coding	KNOWN	78429		ENSMUSG00000026495.8	Efcab2	839.556	0.0453863	0.0368511	0.118065	0.384419	0.700668	0.797886		ENSMUSG00000026495.8	Efcab2	983.263	0.234443	0.244863	0.100704	2.32805	0.0199096	0.0448066		ENSMUSG00000026495.8	Efcab2	1039.86	0.0946492	0.146822	0.0726093	1.30354	0.19239	0.999799		ENSMUSG00000026495.8	Efcab2	819.223	-0.0528672	-0.0607496	0.0888503	-0.595014	0.551834	0.873961
ENSMUSG00000026496.11	chr1	180568924	180601254	Parp1	protein_coding	KNOWN	32331		ENSMUSG00000026496.11	Parp1	7389.32	0.319316	0.329658	0.119129	2.68042	0.00735307	0.0228412		ENSMUSG00000026496.11	Parp1	8758.57	0.237086	0.223616	0.0982438	2.41324	0.0158115	0.0367896		ENSMUSG00000026496.11	Parp1	8691.54	-0.0182847	-0.0599043	0.0596917	-0.306319	0.759362	0.999799		ENSMUSG00000026496.11	Parp1	7529.83	0.0415302	0.0465303	0.0787164	0.527593	0.597782	0.888317
ENSMUSG00000026499.5	chr1	180726043	180754204	Acbd3	protein_coding	KNOWN	28162		ENSMUSG00000026499.5	Acbd3	2179.16	-0.117346	-0.119989	0.112486	-1.04321	0.296852	0.433229		ENSMUSG00000026499.5	Acbd3	2399.84	-0.291655	-0.286242	0.113475	-2.57021	0.0101638	0.0252376		ENSMUSG00000026499.5	Acbd3	2992.38	0.0208626	0.0225457	0.0599398	0.348058	0.727796	0.999799		ENSMUSG00000026499.5	Acbd3	1863	0.158216	0.189059	0.095918	1.64949	0.0990464	0.562659
ENSMUSG00000026502.13	chr1	178187417	178257301	Desi2	protein_coding	KNOWN	69885		ENSMUSG00000026502.13	Desi2	2434.6	0.109279	0.106075	0.132828	0.822708	0.410674	0.550145		ENSMUSG00000026502.13	Desi2	2707.61	-0.077865	-0.0520535	0.132157	-0.589185	0.555737	0.661944		ENSMUSG00000026502.13	Desi2	3074.29	-0.0118476	0.00653045	0.0616493	-0.192177	0.847604	0.999799		ENSMUSG00000026502.13	Desi2	2243.96	0.129756	0.165017	0.109668	1.18317	0.23674	0.716108
ENSMUSG00000026504.17	chr1	176814660	177020437	Sdccag8	protein_coding	KNOWN	205778		ENSMUSG00000026504.17	Sdccag8	1780.27	0.00796534	0.0059234	0.0893992	0.0890986	0.929004	0.955264		ENSMUSG00000026504.17	Sdccag8	2044.97	-0.0588982	-0.0583698	0.0909446	-0.647628	0.517226	0.62761		ENSMUSG00000026504.17	Sdccag8	2334.11	0.00589236	0.0144665	0.0624142	0.0944074	0.924786	0.999799		ENSMUSG00000026504.17	Sdccag8	1640.1	0.0705349	0.0790778	0.0743348	0.948882	0.342681	0.777985
ENSMUSG00000026509.15	chr1	182467260	182517608	Capn2	protein_coding	KNOWN	50349		ENSMUSG00000026509.15	Capn2	2721.12	0.0286327	0.028264	0.0754824	0.37933	0.704443	0.800604		ENSMUSG00000026509.15	Capn2	3335.89	0.118385	0.116182	0.0920027	1.28676	0.198178	0.299063		ENSMUSG00000026509.15	Capn2	3543.58	0.0107176	0.0083425	0.058224	0.184076	0.853954	0.999799		ENSMUSG00000026509.15	Capn2	2665.8	-0.070755	-0.0793017	0.0728442	-0.97132	0.331389	0.773522
ENSMUSG00000026510.10	chr1	182409172	182462432	Trp53bp2	protein_coding	KNOWN	53261		ENSMUSG00000026510.10	Trp53bp2	2964	0.154583	0.155354	0.0846177	1.82684	0.0677234	0.140342		ENSMUSG00000026510.10	Trp53bp2	2995.25	0.158183	0.155907	0.091366	1.73132	0.0833954	0.148729		ENSMUSG00000026510.10	Trp53bp2	3398.57	0.211172	0.236116	0.0587731	3.593	0.000326892	0.0170785		ENSMUSG00000026510.10	Trp53bp2	2707.95	0.20962	0.235955	0.0756679	2.77026	0.00560116	0.143283
ENSMUSG00000026511.7	chr1	182124737	182132407	Srp9	protein_coding	KNOWN	7671		ENSMUSG00000026511.7	Srp9	2176.2	0.266156	0.267504	0.0909179	2.92743	0.00341772	0.0119039		ENSMUSG00000026511.7	Srp9	2549.35	0.227691	0.245478	0.109048	2.08799	0.0367989	0.07498		ENSMUSG00000026511.7	Srp9	2566.53	-0.00612795	0.00911999	0.0653549	-0.0937643	0.925296	0.999799		ENSMUSG00000026511.7	Srp9	2192.85	0.0277678	0.0314498	0.0799703	0.347226	0.728421	0.926731
ENSMUSG00000026514.14	chr1	181352628	181460641	Cnih3	protein_coding	KNOWN	108014		ENSMUSG00000026514.14	Cnih3	3776.66	-0.546458	-0.551333	0.0840791	-6.49933	8.06761e-11	1.53208e-09		ENSMUSG00000026514.14	Cnih3	4971.88	-0.535939	-0.524509	0.106839	-5.01634	5.26653e-07	3.76468e-06		ENSMUSG00000026514.14	Cnih3	6388.2	-0.12421	-0.132787	0.0628314	-1.97689	0.0480546	0.573755		ENSMUSG00000026514.14	Cnih3	3148.47	-0.142308	-0.159445	0.0719418	-1.97809	0.0479181	0.437517
ENSMUSG00000026516.8	chr1	181087138	181144204	Nvl	protein_coding	KNOWN	57067		ENSMUSG00000026516.8	Nvl	4498.85	-0.0342908	-0.0427602	0.0925872	-0.370362	0.711112	0.804894		ENSMUSG00000026516.8	Nvl	5306.79	-0.0650161	-0.0636096	0.106748	-0.609062	0.542483	0.650569		ENSMUSG00000026516.8	Nvl	6040.91	-0.00118669	0.000867523	0.0557201	-0.0212973	0.983009	0.999799		ENSMUSG00000026516.8	Nvl	4164.73	0.0189311	0.0221283	0.0854041	0.221665	0.824575	0.957393
ENSMUSG00000026519.16	chr1	180942344	180975112	Tmem63a	protein_coding	KNOWN	32769		ENSMUSG00000026519.16	Tmem63a	571.98	0.322617	0.339946	0.118843	2.71464	0.00663481	0.0209358		ENSMUSG00000026519.16	Tmem63a	636.237	0.463315	0.476389	0.124842	3.71122	0.000206262	0.000831943		ENSMUSG00000026519.16	Tmem63a	616.5	0.113185	0.184443	0.0792157	1.42881	0.153058	0.962824		ENSMUSG00000026519.16	Tmem63a	583.992	0.0412403	0.0483294	0.0872552	0.47264	0.63647	0.902239
ENSMUSG00000026520.8	chr1	180904293	180908088	Pycr2	protein_coding	KNOWN	3796		ENSMUSG00000026520.8	Pycr2	942.236	-0.749194	-0.75753	0.104577	-7.16407	7.83167e-13	1.98909e-11		ENSMUSG00000026520.8	Pycr2	1091.08	-0.762095	-0.782326	0.119084	-6.39964	1.55746e-10	1.99081e-09		ENSMUSG00000026520.8	Pycr2	1607.63	0.0343349	0.0284547	0.0668815	0.513369	0.607693	0.999799		ENSMUSG00000026520.8	Pycr2	674.333	0.0478442	0.0534824	0.094163	0.5081	0.611383	0.8939
ENSMUSG00000026526.14	chr1	175600374	175625635	Fh1	protein_coding	KNOWN	25262		ENSMUSG00000026526.14	Fh1	4060.16	0.234283	0.241598	0.082931	2.82504	0.00472746	0.0157506		ENSMUSG00000026526.14	Fh1	4868.98	0.256798	0.262215	0.103421	2.48302	0.0130272	0.0311983		ENSMUSG00000026526.14	Fh1	4854.15	-0.00250445	0.00153042	0.0575917	-0.0434864	0.965314	0.999799		ENSMUSG00000026526.14	Fh1	4134.37	-0.01549	-0.0187492	0.0760105	-0.203788	0.838519	0.960904
ENSMUSG00000026527.13	chr1	175059087	175492500	Rgs7	protein_coding	KNOWN	433414		ENSMUSG00000026527.13	Rgs7	4694.96	0.0781982	0.0852592	0.0856587	0.912904	0.361293	0.500799		ENSMUSG00000026527.13	Rgs7	5395.82	-0.0350652	-0.0242713	0.0843643	-0.41564	0.677673	0.763437		ENSMUSG00000026527.13	Rgs7	6019.62	-0.0167687	-0.0129488	0.0545019	-0.307672	0.758332	0.999799		ENSMUSG00000026527.13	Rgs7	4399.84	0.0875405	0.096808	0.0724355	1.20853	0.226844	0.707363
ENSMUSG00000026544.6	chr1	172630764	172632962	Dusp23	protein_coding	KNOWN	2199		ENSMUSG00000026544.6	Dusp23	108.436	-0.639502	-0.707168	0.227011	-2.81705	0.00484671	0.0160858		ENSMUSG00000026544.6	Dusp23	140.802	-0.522511	-0.565176	0.198472	-2.63267	0.00847165	0.0216328		ENSMUSG00000026544.6	Dusp23	187.888	-0.0206536	-0.0603089	0.0796722	-0.259233	0.795456	0.999799		ENSMUSG00000026544.6	Dusp23	86.6586	-0.102221	-0.20243	0.121017	-0.844682	0.398288	0.808362
ENSMUSG00000026546.16	chr1	172520801	172545870	Cfap45	protein_coding	KNOWN	25070		ENSMUSG00000026546.16	Cfap45	41.8857	-0.22913	-0.262892	0.269273	-0.850921	0.394813	0.534153		ENSMUSG00000026546.16	Cfap45	67.5263	-0.389506	-0.437433	0.255799	-1.5227	0.127833	0.210517		ENSMUSG00000026546.16	Cfap45	74.6339	-0.109351	-0.527202	0.0669684	-1.63288	0.102494	0.833715		ENSMUSG00000026546.16	Cfap45	41.4936	-0.144121	-0.353458	0.118818	-1.21296	0.225145	0.706456
ENSMUSG00000026547.15	chr1	172500047	172507380	Tagln2	protein_coding	KNOWN	7334		ENSMUSG00000026547.15	Tagln2	454.126	0.545286	0.577328	0.162663	3.35224	0.0008016	0.00340429		ENSMUSG00000026547.15	Tagln2	736.556	0.571175	0.591776	0.137639	4.14979	3.32779e-05	0.000162009		ENSMUSG00000026547.15	Tagln2	550.999	-0.245557	-0.437257	0.0801127	-3.06515	0.0021756	0.0704197		ENSMUSG00000026547.15	Tagln2	591.528	-0.317278	-0.451271	0.109763	-2.89057	0.00384543	0.112115
ENSMUSG00000026553.17	chr1	172082529	172122330	Copa	protein_coding	KNOWN	39802		ENSMUSG00000026553.17	Copa	10947.9	0.102772	0.111264	0.0796042	1.29103	0.196692	0.318491		ENSMUSG00000026553.17	Copa	13325	0.016926	0.00731083	0.0885572	0.191131	0.848423	0.895243		ENSMUSG00000026553.17	Copa	14287	-0.0597623	-0.0930422	0.0524541	-1.13933	0.254568	0.999799		ENSMUSG00000026553.17	Copa	10642.2	0.0101641	0.0110788	0.0686765	0.147999	0.882343	0.974729
ENSMUSG00000026554.15	chr1	172148084	172197005	Dcaf8	protein_coding	KNOWN	48922		ENSMUSG00000026554.15	Dcaf8	7919.99	-0.231552	-0.233167	0.0759394	-3.04917	0.00229475	0.00849596		ENSMUSG00000026554.15	Dcaf8	9094.91	-0.234526	-0.228729	0.0739067	-3.17328	0.00150728	0.00485352		ENSMUSG00000026554.15	Dcaf8	11226.8	0.0376416	0.0537307	0.05137	0.732754	0.463708	0.999799		ENSMUSG00000026554.15	Dcaf8	6841.68	0.0459923	0.0493827	0.062413	0.736902	0.461182	0.834543
ENSMUSG00000026556.15	chr1	172000960	172028444	Vangl2	protein_coding	KNOWN	27485		ENSMUSG00000026556.15	Vangl2	1382.49	-0.989234	-1.01268	0.127125	-7.78156	7.16335e-15	2.42976e-13		ENSMUSG00000026556.15	Vangl2	1679.3	-0.891702	-0.896405	0.100616	-8.86246	7.82694e-19	2.88762e-17		ENSMUSG00000026556.15	Vangl2	2549.67	0.0081402	0.0177239	0.0612909	0.132813	0.894342	0.999799		ENSMUSG00000026556.15	Vangl2	941.367	-0.0776024	-0.0987038	0.0987154	-0.786123	0.431796	0.824497
ENSMUSG00000026558.13	chr1	167222883	167285320	Uck2	protein_coding	KNOWN	62438		ENSMUSG00000026558.13	Uck2	1438.83	-0.657958	-0.664	0.0908399	-7.24305	4.38703e-13	1.14793e-11		ENSMUSG00000026558.13	Uck2	1755.42	-0.687372	-0.692534	0.103185	-6.66155	2.70964e-11	3.97954e-10		ENSMUSG00000026558.13	Uck2	2449.5	-0.0439656	-0.0489286	0.0631407	-0.696311	0.486234	0.999799		ENSMUSG00000026558.13	Uck2	1094.75	-0.0176853	-0.0200593	0.0811569	-0.217915	0.827495	0.957689
ENSMUSG00000026563.13	chr1	166379097	166393621	Tada1	protein_coding	KNOWN	14525		ENSMUSG00000026563.13	Tada1	905.311	-0.105654	-0.121812	0.167076	-0.632368	0.527147	0.657038		ENSMUSG00000026563.13	Tada1	1085.37	-0.295143	-0.292584	0.126887	-2.32603	0.0200168	0.0449781		ENSMUSG00000026563.13	Tada1	1299.77	-0.0823164	-0.102322	0.0691957	-1.18962	0.234197	0.999799		ENSMUSG00000026563.13	Tada1	805.073	0.0497158	0.068865	0.11256	0.441684	0.658718	0.908619
ENSMUSG00000026565.18	chr1	165865154	166002678	Pou2f1	protein_coding	KNOWN	137525		ENSMUSG00000026565.18	Pou2f1	1775.14	-0.0767101	-0.0853332	0.108745	-0.705411	0.480554	0.616391		ENSMUSG00000026565.18	Pou2f1	2050.73	-0.14192	-0.14491	0.123503	-1.14912	0.250505	0.35959		ENSMUSG00000026565.18	Pou2f1	2415.86	-0.00512607	0.00980964	0.0635084	-0.0807148	0.935669	0.999799		ENSMUSG00000026565.18	Pou2f1	1595.95	0.0560801	0.0695178	0.0957503	0.585691	0.558083	0.874863
ENSMUSG00000026566.15	chr1	165592240	165634538	Mpzl1	protein_coding	KNOWN	42299		ENSMUSG00000026566.15	Mpzl1	1436.32	-0.0486868	-0.0606048	0.094801	-0.513569	0.607554	0.726331		ENSMUSG00000026566.15	Mpzl1	1693.64	0.0278356	0.0185114	0.106054	0.262466	0.792962	0.853129		ENSMUSG00000026566.15	Mpzl1	1904.37	0.0458053	0.0580044	0.0668561	0.685132	0.493261	0.999799		ENSMUSG00000026566.15	Mpzl1	1342.3	-0.0178533	-0.0204901	0.086239	-0.207021	0.835994	0.960427
ENSMUSG00000026567.16	chr1	165485183	165576774	Adcy10	protein_coding	KNOWN	91592		ENSMUSG00000026567.16	Adcy10	89.6482	-0.25794	-0.285567	0.202251	-1.27535	0.202186	0.32539		ENSMUSG00000026567.16	Adcy10	141.9	-0.110039	-0.0977506	0.219054	-0.502339	0.615429	0.713342		ENSMUSG00000026567.16	Adcy10	147.785	-0.105451	-0.310491	0.0774065	-1.3623	0.173102	0.999799		ENSMUSG00000026567.16	Adcy10	93.3872	-0.246141	-0.497968	0.120996	-2.03429	0.0419228	0.41701
ENSMUSG00000026568.6	chr1	165460637	165481214	Mpc2	protein_coding	KNOWN	20578		ENSMUSG00000026568.6	Mpc2	2816.45	-0.0591481	-0.0546796	0.0948075	-0.623876	0.532709	0.66207		ENSMUSG00000026568.6	Mpc2	3612.99	0.0787743	0.0771389	0.115636	0.68123	0.495726	0.608145		ENSMUSG00000026568.6	Mpc2	3844.47	-0.0291377	-0.0327995	0.0615351	-0.473513	0.635847	0.999799		ENSMUSG00000026568.6	Mpc2	2775.3	-0.140066	-0.16429	0.0866736	-1.61602	0.106091	0.574332
ENSMUSG00000026571.12	chr1	165328698	165460475	Dcaf6	protein_coding	KNOWN	131778		ENSMUSG00000026571.12	Dcaf6	6612.54	0.084925	0.0826748	0.0789814	1.07525	0.282261	0.417402		ENSMUSG00000026571.12	Dcaf6	8227.23	0.051671	0.0672705	0.0814885	0.634089	0.526023	0.635642		ENSMUSG00000026571.12	Dcaf6	8669	-0.083111	-0.0732341	0.0535392	-1.55234	0.120581	0.897126		ENSMUSG00000026571.12	Dcaf6	6530.64	-0.0527686	-0.0574345	0.065726	-0.802857	0.422057	0.82061
ENSMUSG00000026575.15	chr1	164304121	164437725	Nme7	protein_coding	KNOWN	133605		ENSMUSG00000026575.15	Nme7	697.66	-0.169502	-0.182467	0.116407	-1.45611	0.145362	0.254343		ENSMUSG00000026575.15	Nme7	885.868	-0.189962	-0.163951	0.114604	-1.65755	0.0974078	0.169193		ENSMUSG00000026575.15	Nme7	1018.04	-0.0807542	-0.0835859	0.0718996	-1.12315	0.261373	0.999799		ENSMUSG00000026575.15	Nme7	645.969	-0.08269	-0.101526	0.0943412	-0.876499	0.380759	0.798603
ENSMUSG00000026576.12	chr1	164437109	164458355	Atp1b1	protein_coding	KNOWN	21247		ENSMUSG00000026576.12	Atp1b1	94312.9	0.468634	0.480223	0.0669298	7.00187	2.52569e-12	6.04031e-11		ENSMUSG00000026576.12	Atp1b1	106382	0.472724	0.468842	0.0825664	5.72537	1.03207e-08	9.94939e-08		ENSMUSG00000026576.12	Atp1b1	99231.9	0.0805319	0.0697893	0.0472775	1.70339	0.088496	0.782393		ENSMUSG00000026576.12	Atp1b1	98630.5	0.0751482	0.0813556	0.0641535	1.17138	0.241445	0.720767
ENSMUSG00000026577.13	chr1	164289800	164307489	Blzf1	protein_coding	KNOWN	17690		ENSMUSG00000026577.13	Blzf1	1123.99	-0.00168426	-0.00732387	0.137252	-0.0122713	0.990209	0.993784		ENSMUSG00000026577.13	Blzf1	1232.91	-0.177035	-0.166807	0.124255	-1.42477	0.154223	0.244616		ENSMUSG00000026577.13	Blzf1	1474.2	0.0191307	0.0287699	0.0689916	0.277291	0.781557	0.999799		ENSMUSG00000026577.13	Blzf1	994.682	0.149616	0.188451	0.106053	1.41077	0.158312	0.646652
ENSMUSG00000026578.6	chr1	164275585	164287847	Ccdc181	protein_coding	KNOWN	12263		ENSMUSG00000026578.6	Ccdc181	874.698	-0.323272	-0.320689	0.092896	-3.47994	0.00050153	0.00227184		ENSMUSG00000026578.6	Ccdc181	1030.62	-0.518728	-0.527618	0.11529	-4.49934	6.81632e-06	3.86888e-05		ENSMUSG00000026578.6	Ccdc181	1345.23	-0.0620906	-0.0889062	0.0692185	-0.897022	0.369707	0.999799		ENSMUSG00000026578.6	Ccdc181	717.261	0.101856	0.118196	0.0865758	1.17649	0.239398	0.718377
ENSMUSG00000026579.8	chr1	164151838	164220277	F5	protein_coding	KNOWN	68440		ENSMUSG00000026579.8	F5	21.8165	0.0367742	0.045034	0.35991	0.102176	0.918617	0.948468		ENSMUSG00000026579.8	F5	52.4443	-0.103077	-0.117291	0.263263	-0.391537	0.6954	0.777779		ENSMUSG00000026579.8	F5	44.6188	-0.13125	-1.106	0.0543021	-2.41703	0.0156478	0.292672		ENSMUSG00000026579.8	F5	30.5208	-0.26445	-0.945142	0.109785	-2.40879	0.0160055	0.266798
ENSMUSG00000026584.14	chr1	163929100	163955126	Scyl3	protein_coding	KNOWN	26027		ENSMUSG00000026584.14	Scyl3	1404.75	-0.369717	-0.387422	0.10295	-3.59121	0.000329149	0.00157974		ENSMUSG00000026584.14	Scyl3	1525.42	-0.38439	-0.382347	0.107165	-3.58688	0.000334654	0.00127796		ENSMUSG00000026584.14	Scyl3	2048.37	0.100373	0.134548	0.0649486	1.54542	0.122245	0.899581		ENSMUSG00000026584.14	Scyl3	1122.02	0.107927	0.129931	0.0892829	1.20882	0.226732	0.707363
ENSMUSG00000026585.13	chr1	163779583	163917109	Kifap3	protein_coding	KNOWN	137527		ENSMUSG00000026585.13	Kifap3	14946	0.0891945	0.104226	0.0722801	1.23401	0.217199	0.34418		ENSMUSG00000026585.13	Kifap3	17601.5	0.00447241	-0.0029731	0.0820979	0.0544765	0.956555	0.97223		ENSMUSG00000026585.13	Kifap3	19245.1	-0.0236487	-0.0472136	0.0497472	-0.475377	0.634518	0.999799		ENSMUSG00000026585.13	Kifap3	14257.7	0.0544229	0.0601497	0.0671308	0.810699	0.417538	0.819755
ENSMUSG00000026586.16	chr1	163245119	163313710	Prrx1	protein_coding	KNOWN	68592		ENSMUSG00000026586.16	Prrx1	527.601	0.088583	0.071475	0.134198	0.660091	0.509195	0.641189		ENSMUSG00000026586.16	Prrx1	627.009	0.153552	0.140009	0.114891	1.3365	0.181384	0.278663		ENSMUSG00000026586.16	Prrx1	667.417	0.0162469	0.0422723	0.0789812	0.205706	0.837021	0.999799		ENSMUSG00000026586.16	Prrx1	513.666	-0.0211969	-0.0257392	0.0873532	-0.242657	0.808271	0.953025
ENSMUSG00000026587.15	chr1	158362273	158691781	Astn1	protein_coding	KNOWN	329509		ENSMUSG00000026587.15	Astn1	17021.5	0.0619706	0.0777846	0.089971	0.688784	0.490959	0.625585		ENSMUSG00000026587.15	Astn1	21088.6	-0.0110393	-0.0338835	0.087682	-0.125902	0.899809	0.932574		ENSMUSG00000026587.15	Astn1	22757.7	-0.0655872	-0.122461	0.0525156	-1.24891	0.211698	0.999799		ENSMUSG00000026587.15	Astn1	16512	-0.00887171	-0.0106103	0.0732134	-0.121176	0.903552	0.98188
ENSMUSG00000026589.14	chr1	157506728	157568425	Sec16b	protein_coding	KNOWN	61698		ENSMUSG00000026589.14	Sec16b	43.5288	0.109136	0.130776	0.268252	0.406842	0.684124	0.786351		ENSMUSG00000026589.14	Sec16b	56.2463	0.201963	0.222643	0.250619	0.805855	0.420326	0.536618		ENSMUSG00000026589.14	Sec16b	55.7648	-0.00982965	-0.0637707	0.0610367	-0.161045	0.872058	0.999799		ENSMUSG00000026589.14	Sec16b	45.134	-0.074717	-0.155973	0.120936	-0.617823	0.536692	0.868344
ENSMUSG00000026594.14	chr1	156804166	156939626	Ralgps2	protein_coding	KNOWN	135461		ENSMUSG00000026594.14	Ralgps2	4536.57	-0.330539	-0.328715	0.0812098	-4.07018	4.69767e-05	0.000283151		ENSMUSG00000026594.14	Ralgps2	5023.45	-0.429665	-0.425076	0.0831008	-5.1704	2.33591e-07	1.78711e-06		ENSMUSG00000026594.14	Ralgps2	6654.46	0.0451558	0.0550192	0.0557596	0.80983	0.418038	0.999799		ENSMUSG00000026594.14	Ralgps2	3669.84	0.137815	0.151705	0.074052	1.86105	0.0627364	0.49512
ENSMUSG00000026596.13	chr1	156558786	156649568	Abl2	protein_coding	KNOWN	90783		ENSMUSG00000026596.13	Abl2	8447.43	-0.0038393	-0.00195788	0.098434	-0.0390038	0.968887	0.979965		ENSMUSG00000026596.13	Abl2	9234.47	-0.13163	-0.133498	0.109155	-1.2059	0.227857	0.333757		ENSMUSG00000026596.13	Abl2	10980.4	0.0557817	0.0487393	0.0529193	1.05409	0.291841	0.999799		ENSMUSG00000026596.13	Abl2	7506.9	0.156276	0.180724	0.0895177	1.74575	0.0808537	0.534981
ENSMUSG00000026600.12	chr1	156424525	156474331	Soat1	protein_coding	KNOWN	49807		ENSMUSG00000026600.12	Soat1	2962.56	0.30575	0.303712	0.0905685	3.3759	0.000735749	0.0031731		ENSMUSG00000026600.12	Soat1	3376.68	0.20373	0.199689	0.0932109	2.18569	0.028838	0.0610357		ENSMUSG00000026600.12	Soat1	3452.88	0.00745869	-0.00172136	0.0598301	0.124665	0.900789	0.999799		ENSMUSG00000026600.12	Soat1	2942.56	0.0906235	0.102844	0.0771521	1.17461	0.240152	0.7193
ENSMUSG00000026603.13	chr1	189880492	189922363	Smyd2	protein_coding	KNOWN	41872		ENSMUSG00000026603.13	Smyd2	1732.71	0.0784796	0.0802766	0.0881929	0.889863	0.373539	0.513443		ENSMUSG00000026603.13	Smyd2	2132.01	0.137786	0.140856	0.111012	1.24118	0.214537	0.318138		ENSMUSG00000026603.13	Smyd2	2225.72	-0.0151512	-0.0125214	0.0629133	-0.240827	0.809689	0.999799		ENSMUSG00000026603.13	Smyd2	1719.16	-0.0629112	-0.0728259	0.0829722	-0.75822	0.448319	0.82995
ENSMUSG00000026604.17	chr1	189728268	189876695	Ptpn14	protein_coding	KNOWN	148428		ENSMUSG00000026604.17	Ptpn14	1380.06	0.101331	0.108358	0.10715	0.94569	0.344306	0.483149		ENSMUSG00000026604.17	Ptpn14	1361.66	-0.153499	-0.160304	0.118178	-1.29888	0.193986	0.29402		ENSMUSG00000026604.17	Ptpn14	1676.5	0.104366	0.117896	0.0669686	1.55843	0.119131	0.891276		ENSMUSG00000026604.17	Ptpn14	1187.34	0.321788	0.386995	0.0926606	3.47276	0.00051513	0.0268229
ENSMUSG00000026605.14	chr1	189640606	189688086	Cenpf	protein_coding	KNOWN	47481		ENSMUSG00000026605.14	Cenpf	129.788	0.148952	0.160548	0.178168	0.836018	0.403145	0.542298		ENSMUSG00000026605.14	Cenpf	147.896	0.115133	0.121233	0.199455	0.57724	0.563777	0.669268		ENSMUSG00000026605.14	Cenpf	158.477	0.0145716	0.0390874	0.0781964	0.186346	0.852174	0.999799		ENSMUSG00000026605.14	Cenpf	124.999	0.0511598	0.078618	0.116976	0.437351	0.661857	0.909774
ENSMUSG00000026608.12	chr1	188971095	189007841	Kctd3	protein_coding	KNOWN	36747		ENSMUSG00000026608.12	Kctd3	5228.32	-0.0665154	-0.0609079	0.0774859	-0.858419	0.390661	0.530132		ENSMUSG00000026608.12	Kctd3	6051.91	-0.125168	-0.117386	0.086475	-1.44744	0.147772	0.236524		ENSMUSG00000026608.12	Kctd3	7051.89	0.00463842	0.00849796	0.0554185	0.083698	0.933297	0.999799		ENSMUSG00000026608.12	Kctd3	4742.63	0.0597418	0.0652718	0.070178	0.85129	0.394608	0.806671
ENSMUSG00000026610.13	chr1	187608791	188214885	Esrrg	protein_coding	KNOWN	606095		ENSMUSG00000026610.13	Esrrg	1015.12	0.205495	0.215329	0.0943197	2.1787	0.0293537	0.0715529		ENSMUSG00000026610.13	Esrrg	807.744	0.0120127	0.0243633	0.12414	0.0967678	0.922911	0.948937		ENSMUSG00000026610.13	Esrrg	1057.82	0.314769	0.467718	0.0739894	4.25424	2.09756e-05	0.00182441		ENSMUSG00000026610.13	Esrrg	832.686	0.567799	0.658493	0.0831657	6.82732	8.65178e-12	5.38798e-09
ENSMUSG00000026614.6	chr1	185454848	185468762	Slc30a10	protein_coding	KNOWN	13915		ENSMUSG00000026614.6	Slc30a10	1102.7	-0.387225	-0.408791	0.089205	-4.34084	1.41937e-05	9.76928e-05		ENSMUSG00000026614.6	Slc30a10	1315.71	-0.305118	-0.307795	0.101367	-3.01004	0.00261213	0.00785861		ENSMUSG00000026614.6	Slc30a10	1667.93	0.0304985	0.0475458	0.0676221	0.451014	0.651979	0.999799		ENSMUSG00000026614.6	Slc30a10	930.741	-0.0457875	-0.0529091	0.0724996	-0.631556	0.527677	0.863689
ENSMUSG00000026615.14	chr1	185363044	185428360	Eprs	protein_coding	KNOWN	65317		ENSMUSG00000026615.14	Eprs	9348.26	0.821115	0.848957	0.136475	6.01661	1.7811e-09	2.74553e-08		ENSMUSG00000026615.14	Eprs	11570.1	0.816678	0.851918	0.13592	6.00851	1.87239e-09	2.0146e-08		ENSMUSG00000026615.14	Eprs	8632.97	-0.0289166	-0.0546603	0.0573779	-0.503968	0.614284	0.999799		ENSMUSG00000026615.14	Eprs	11135.7	-0.0306674	-0.0571533	0.112908	-0.271615	0.785918	0.94535
ENSMUSG00000026617.16	chr1	185332149	185357777	Bpnt1	protein_coding	KNOWN	25629		ENSMUSG00000026617.16	Bpnt1	2799.51	0.284555	0.294384	0.131921	2.15702	0.0310042	0.0748495		ENSMUSG00000026617.16	Bpnt1	3253.37	0.227437	0.242087	0.100882	2.25449	0.0241653	0.0526563		ENSMUSG00000026617.16	Bpnt1	3271.87	0.00272036	0.00194086	0.0592973	0.0458766	0.963409	0.999799		ENSMUSG00000026617.16	Bpnt1	2819.11	0.0461899	0.0548075	0.102826	0.449205	0.653284	0.906689
ENSMUSG00000026618.11	chr1	185284726	185329396	Iars2	protein_coding	KNOWN	44671		ENSMUSG00000026618.11	Iars2	2490.83	-0.277883	-0.279943	0.0795114	-3.49488	0.000474276	0.00216794		ENSMUSG00000026618.11	Iars2	2923.85	-0.267179	-0.267552	0.0826608	-3.23224	0.00122825	0.0040437		ENSMUSG00000026618.11	Iars2	3625.71	0.0247945	0.0261775	0.0583077	0.425236	0.670665	0.999799		ENSMUSG00000026618.11	Iars2	2145.01	0.0128597	0.0140356	0.0650982	0.197543	0.843403	0.962538
ENSMUSG00000026620.11	chr1	184896789	184999570	Mark1	protein_coding	KNOWN	102782		ENSMUSG00000026620.11	Mark1	3765.71	-0.0311061	-0.0213648	0.0781024	-0.398273	0.690429	0.790796		ENSMUSG00000026620.11	Mark1	4450.21	-0.0938242	-0.100346	0.0790442	-1.18698	0.235234	0.342468		ENSMUSG00000026620.11	Mark1	5076.31	-0.0163737	-0.0343683	0.0561233	-0.291744	0.770482	0.999799		ENSMUSG00000026620.11	Mark1	3481	0.041835	0.0449047	0.0648976	0.644631	0.519166	0.860158
ENSMUSG00000026622.15	chr1	191821444	191833050	Nek2	protein_coding	KNOWN	11607		ENSMUSG00000026622.15	Nek2	34.0155	-0.947958	-1.11781	0.279237	-3.39481	0.000686762	0.00299082		ENSMUSG00000026622.15	Nek2	44.399	-0.595484	-0.711555	0.31105	-1.91443	0.0555647	0.106354		ENSMUSG00000026622.15	Nek2	64.1545	0.00617448	0.0350366	0.0645006	0.0957276	0.923737	0.999799		ENSMUSG00000026622.15	Nek2	24.5353	-0.108036	-0.370914	0.110195	-0.980409	0.326884	0.771991
ENSMUSG00000026623.16	chr1	191717834	191784255	Lpgat1	protein_coding	KNOWN	66422		ENSMUSG00000026623.16	Lpgat1	10355.5	-0.0129391	-0.00061919	0.0645896	-0.200328	0.841224	0.898962		ENSMUSG00000026623.16	Lpgat1	11500.8	-0.149642	-0.147035	0.0758866	-1.97192	0.0486188	0.0952373		ENSMUSG00000026623.16	Lpgat1	13597.1	0.0170646	0.0177804	0.0515581	0.330978	0.740661	0.999799		ENSMUSG00000026623.16	Lpgat1	9254.57	0.15145	0.164326	0.0651045	2.32625	0.020005	0.298309
ENSMUSG00000026626.11	chr1	191351975	191403272	Ppp2r5a	protein_coding	KNOWN	51298		ENSMUSG00000026626.11	Ppp2r5a	5251.36	0.732045	0.729716	0.0856167	8.55026	1.2281e-17	5.77653e-16		ENSMUSG00000026626.11	Ppp2r5a	5779.28	0.653131	0.673386	0.0759085	8.60419	7.68599e-18	2.61273e-16		ENSMUSG00000026626.11	Ppp2r5a	4913.64	0.0435791	0.0742193	0.0574437	0.75864	0.448068	0.999799		ENSMUSG00000026626.11	Ppp2r5a	5719.97	0.120487	0.130964	0.0678875	1.7748	0.0759311	0.524387
ENSMUSG00000026627.7	chr1	191325912	191350914	Tmem206	protein_coding	KNOWN	25003		ENSMUSG00000026627.7	Tmem206	387.216	-0.589303	-0.60639	0.112515	-5.23757	1.62701e-07	1.70235e-06		ENSMUSG00000026627.7	Tmem206	451.284	-0.648723	-0.669659	0.126938	-5.11057	3.21194e-07	2.3984e-06		ENSMUSG00000026627.7	Tmem206	635.995	0.0012582	0.000794588	0.076875	0.0163668	0.986942	0.999799		ENSMUSG00000026627.7	Tmem206	292.379	0.054697	0.0644335	0.0937112	0.583676	0.559438	0.875022
ENSMUSG00000026628.13	chr1	191170296	191218039	Atf3	protein_coding	KNOWN	47744		ENSMUSG00000026628.13	Atf3	6535.51	2.76449	7.49426	0.38452	7.18945	6.5054e-13	1.66037e-11		ENSMUSG00000026628.13	Atf3	9885.32	5.72699	7.57532	0.339616	16.8632	8.39678e-64	3.04022e-61		ENSMUSG00000026628.13	Atf3	91.8539	-0.0655893	-0.26543	0.0707279	-0.927347	0.353746	0.999799		ENSMUSG00000026628.13	Atf3	12224.7	-0.0422787	-0.345919	0.0800191	-0.528358	0.597251	0.888317
ENSMUSG00000026632.17	chr1	191045826	191062932	Tatdn3	protein_coding	KNOWN	17107		ENSMUSG00000026632.17	Tatdn3	598.959	-0.26332	-0.280857	0.115229	-2.28519	0.0223019	0.0573724		ENSMUSG00000026632.17	Tatdn3	742.164	-0.159525	-0.162674	0.105821	-1.50749	0.131685	0.215584		ENSMUSG00000026632.17	Tatdn3	878.633	0.00447024	0.00462996	0.0737507	0.0606129	0.951668	0.999799		ENSMUSG00000026632.17	Tatdn3	539.348	-0.0951207	-0.113131	0.0917377	-1.03688	0.299793	0.757585
ENSMUSG00000026634.16	chr1	190925112	190946962	Angel2	protein_coding	KNOWN	21851		ENSMUSG00000026634.16	Angel2	3609.96	0.0692358	0.0603819	0.123016	0.562821	0.573557	0.697743		ENSMUSG00000026634.16	Angel2	3947.16	-7.63199e-05	0.0149831	0.102765	-0.000742663	0.999407	0.999536		ENSMUSG00000026634.16	Angel2	4504.67	0.0688283	0.0958456	0.0565052	1.21809	0.223191	0.999799		ENSMUSG00000026634.16	Angel2	3309.38	0.1151	0.141631	0.0961048	1.19765	0.231053	0.711064
ENSMUSG00000026637.13	chr1	191997205	192092559	Traf5	protein_coding	KNOWN	95355		ENSMUSG00000026637.13	Traf5	96.5704	0.892436	0.958413	0.210123	4.24721	2.16445e-05	0.000142669		ENSMUSG00000026637.13	Traf5	99.0728	0.731328	0.784467	0.214655	3.407	0.000656812	0.00233949		ENSMUSG00000026637.13	Traf5	80.3566	0.0195686	0.0907091	0.0688557	0.284198	0.776259	0.999799		ENSMUSG00000026637.13	Traf5	105.566	0.152732	0.265395	0.119132	1.28204	0.199827	0.683504
ENSMUSG00000026639.18	chr1	193207699	193343878	Lamb3	protein_coding	KNOWN	136180		ENSMUSG00000026639.18	Lamb3	84.9763	-0.363321	-0.386627	0.216124	-1.68108	0.092748	0.180635		ENSMUSG00000026639.18	Lamb3	148.697	-0.00156221	-0.0101501	0.171778	-0.0090944	0.992744	0.994563		ENSMUSG00000026639.18	Lamb3	147.689	-0.117176	-0.353963	0.0774792	-1.51235	0.130445	0.920378		ENSMUSG00000026639.18	Lamb3	94.3089	-0.452412	-0.730363	0.117604	-3.84691	0.000119619	0.00882627
ENSMUSG00000026640.12	chr1	194618218	194816869	Plxna2	protein_coding	KNOWN	198652		ENSMUSG00000026640.12	Plxna2	7664.61	-0.110238	-0.10584	0.0814433	-1.35356	0.175877	0.293078		ENSMUSG00000026640.12	Plxna2	9445.31	-0.198748	-0.200605	0.0755838	-2.62951	0.00855085	0.0218029		ENSMUSG00000026640.12	Plxna2	10936.7	-0.0803692	-0.102171	0.0558089	-1.44008	0.149845	0.958419		ENSMUSG00000026640.12	Plxna2	7030.17	-0.00665042	-0.00707243	0.0608837	-0.109231	0.913019	0.983926
ENSMUSG00000026641.13	chr1	171411313	171419142	Usf1	protein_coding	KNOWN	7830		ENSMUSG00000026641.13	Usf1	2296.57	-0.628199	-0.633264	0.081447	-7.71298	1.22914e-14	4.02041e-13		ENSMUSG00000026641.13	Usf1	2769.41	-0.649309	-0.649828	0.101558	-6.39345	1.62182e-10	2.06798e-09		ENSMUSG00000026641.13	Usf1	3841.66	-0.0257619	-0.0267744	0.058909	-0.437317	0.661882	0.999799		ENSMUSG00000026641.13	Usf1	1761.2	-0.00418854	-0.00997622	0.0827726	-0.050603	0.959642	0.99168
ENSMUSG00000026656.15	chr1	170958617	170976547	Fcgr2b	protein_coding	KNOWN	17931		ENSMUSG00000026656.15	Fcgr2b	179.656	0.129898	0.147341	0.180654	0.71904	0.472116	0.608828		ENSMUSG00000026656.15	Fcgr2b	236.053	0.302695	0.304176	0.148695	2.03567	0.0417833	0.0837226		ENSMUSG00000026656.15	Fcgr2b	227.302	-0.0160761	-0.0473835	0.0800794	-0.200753	0.840892	0.999799		ENSMUSG00000026656.15	Fcgr2b	190.538	-0.15173	-0.204124	0.107752	-1.40814	0.15909	0.646694
ENSMUSG00000026659.13	chr1	170873498	170885540	Dusp12	protein_coding	KNOWN	12043		ENSMUSG00000026659.13	Dusp12	243.712	-0.159598	-0.17646	0.135375	-1.17893	0.238426	0.368004		ENSMUSG00000026659.13	Dusp12	298.508	-0.257276	-0.263001	0.170166	-1.51191	0.130557	0.21412		ENSMUSG00000026659.13	Dusp12	355.382	-0.0477411	-0.0878517	0.0809495	-0.589763	0.555349	0.999799		ENSMUSG00000026659.13	Dusp12	218.168	0.00147091	-0.000487289	0.108499	0.0135569	0.989183	0.997513
ENSMUSG00000026663.6	chr1	170704674	170867771	Atf6	protein_coding	KNOWN	163098		ENSMUSG00000026663.6	Atf6	8078.71	-0.167738	-0.163084	0.0834353	-2.01039	0.0443895	0.100289		ENSMUSG00000026663.6	Atf6	9085.82	-0.189034	-0.191574	0.0800965	-2.36008	0.0182712	0.0415641		ENSMUSG00000026663.6	Atf6	11110.2	0.0675633	0.0659991	0.0569851	1.18563	0.235768	0.999799		ENSMUSG00000026663.6	Atf6	7029.57	0.0888686	0.0948611	0.0639517	1.38962	0.164644	0.652888
ENSMUSG00000026667.14	chr1	170193420	170215397	Uhmk1	protein_coding	KNOWN	21978		ENSMUSG00000026667.14	Uhmk1	20103.2	0.0165665	0.0278792	0.0671826	0.24659	0.805226	0.874664		ENSMUSG00000026667.14	Uhmk1	21192.2	-0.0909733	-0.093259	0.0903092	-1.00735	0.313765	0.429037		ENSMUSG00000026667.14	Uhmk1	25327.2	0.1054	0.106274	0.0498133	2.1159	0.0343534	0.480978		ENSMUSG00000026667.14	Uhmk1	17751.6	0.205814	0.227712	0.0728449	2.82537	0.00472266	0.128096
ENSMUSG00000026670.15	chr1	170141938	170174957	Uap1	protein_coding	KNOWN	33020		ENSMUSG00000026670.15	Uap1	2742.2	0.402144	0.412648	0.080221	5.01296	5.36004e-07	5.05148e-06		ENSMUSG00000026670.15	Uap1	3038.97	0.393379	0.39357	0.095389	4.12394	3.72438e-05	0.000179242		ENSMUSG00000026670.15	Uap1	2953.03	0.0789948	0.090525	0.0610165	1.29465	0.195442	0.999799		ENSMUSG00000026670.15	Uap1	2793.66	0.098306	0.109884	0.0735032	1.33744	0.181079	0.66838
ENSMUSG00000026674.9	chr1	169972307	170110762	Ddr2	protein_coding	KNOWN	138456		ENSMUSG00000026674.9	Ddr2	758.433	0.077238	0.0998176	0.11881	0.650095	0.515631	0.647147		ENSMUSG00000026674.9	Ddr2	907.536	0.0532357	0.0271272	0.167442	0.317935	0.750534	0.820292		ENSMUSG00000026674.9	Ddr2	979.487	-0.00186841	-0.0505592	0.0771956	-0.0242035	0.98069	0.999799		ENSMUSG00000026674.9	Ddr2	731.901	0.0156327	0.0221075	0.104905	0.149018	0.88154	0.97435
ENSMUSG00000026675.12	chr1	169949535	169969241	Hsd17b7	protein_coding	KNOWN	19707		ENSMUSG00000026675.12	Hsd17b7	1371.87	0.23183	0.235478	0.126724	1.82941	0.0673379	0.139704		ENSMUSG00000026675.12	Hsd17b7	1667.88	0.284142	0.28198	0.0981735	2.89429	0.00380018	0.0108381		ENSMUSG00000026675.12	Hsd17b7	1646.63	0.00583656	-0.00240288	0.0663198	0.0880063	0.929872	0.999799		ENSMUSG00000026675.12	Hsd17b7	1409.4	-0.0390889	-0.0484844	0.098417	-0.397177	0.691237	0.917309
ENSMUSG00000026678.10	chr1	169655501	169695813	Rgs5	protein_coding	KNOWN	40313		ENSMUSG00000026678.10	Rgs5	4561.17	0.244835	0.255464	0.105429	2.32228	0.0202177	0.0529024		ENSMUSG00000026678.10	Rgs5	5448.34	0.304189	0.29421	0.100896	3.01488	0.00257078	0.00775668		ENSMUSG00000026678.10	Rgs5	5389.62	0.0374137	0.0183589	0.0562217	0.665466	0.505753	0.999799		ENSMUSG00000026678.10	Rgs5	4663.86	-0.0163786	-0.0197192	0.0899348	-0.182116	0.855492	0.967893
ENSMUSG00000026687.14	chr1	167349991	167368532	Aldh9a1	protein_coding	KNOWN	18542		ENSMUSG00000026687.14	Aldh9a1	1512.91	-0.0460423	-0.0405087	0.0880628	-0.522834	0.601089	0.720373		ENSMUSG00000026687.14	Aldh9a1	1864.66	0.0469156	0.0484314	0.0973096	0.482127	0.629716	0.724455		ENSMUSG00000026687.14	Aldh9a1	2030.25	0.00369938	0.000219026	0.0659168	0.0561219	0.955245	0.999799		ENSMUSG00000026687.14	Aldh9a1	1456.74	-0.0769747	-0.0886633	0.0737576	-1.04362	0.296663	0.755073
ENSMUSG00000026688.5	chr1	167371966	167393841	Mgst3	protein_coding	KNOWN	21876		ENSMUSG00000026688.5	Mgst3	1149.77	0.101913	0.112937	0.120835	0.843405	0.399002	0.538072		ENSMUSG00000026688.5	Mgst3	1370.55	0.215753	0.232663	0.11906	1.81214	0.0699642	0.128619		ENSMUSG00000026688.5	Mgst3	1417.03	0.0424728	0.0695183	0.0726634	0.584514	0.558875	0.999799		ENSMUSG00000026688.5	Mgst3	1142.31	-0.0417952	-0.0499558	0.0925743	-0.451477	0.651645	0.906169
ENSMUSG00000026694.19	chr1	162532127	162548551	Mettl13	protein_coding	KNOWN	16425		ENSMUSG00000026694.19	Mettl13	633.899	-0.814944	-0.842153	0.120087	-6.78628	1.15059e-11	2.488e-10		ENSMUSG00000026694.19	Mettl13	698.031	-1.06941	-1.07022	0.133656	-8.00121	1.23201e-15	3.24554e-14		ENSMUSG00000026694.19	Mettl13	1112.99	0.00489207	0.0189849	0.0710956	0.0688098	0.945141	0.999799		ENSMUSG00000026694.19	Mettl13	411.811	0.19835	0.247172	0.104372	1.90041	0.05738	0.478081
ENSMUSG00000026696.15	chr1	162570515	162599084	Vamp4	protein_coding	KNOWN	28570		ENSMUSG00000026696.15	Vamp4	5036.72	0.321477	0.322039	0.0923422	3.48136	0.000498873	0.00226178		ENSMUSG00000026696.15	Vamp4	5730.91	0.282819	0.290585	0.0907361	3.11694	0.0018274	0.00575229		ENSMUSG00000026696.15	Vamp4	5731.08	0.0281639	0.0450765	0.0565776	0.497793	0.61863	0.999799		ENSMUSG00000026696.15	Vamp4	5070.05	0.0703397	0.0769397	0.075782	0.928185	0.353312	0.785507
ENSMUSG00000026697.10	chr1	162639155	162649693	Myoc	protein_coding	KNOWN	10539		ENSMUSG00000026697.10	Myoc	232.765	0.151838	0.179121	0.143601	1.05736	0.290347	0.426277		ENSMUSG00000026697.10	Myoc	295.825	0.698359	0.743778	0.187062	3.73331	0.000188977	0.000769197		ENSMUSG00000026697.10	Myoc	261.417	0.11617	0.270538	0.0806793	1.43989	0.149897	0.958419		ENSMUSG00000026697.10	Myoc	257.637	-0.203393	-0.294843	0.112663	-1.80533	0.0710238	0.512642
ENSMUSG00000026698.8	chr1	161969186	161973435	Pigc	protein_coding	KNOWN	4250		ENSMUSG00000026698.8	Pigc	599.692	-0.552934	-0.583891	0.138671	-3.98737	6.68095e-05	0.000383963		ENSMUSG00000026698.8	Pigc	629.665	-0.785955	-0.804395	0.143833	-5.46434	4.64625e-08	4.03444e-07		ENSMUSG00000026698.8	Pigc	951.413	0.0532163	0.0809014	0.0735161	0.723873	0.469144	0.999799		ENSMUSG00000026698.8	Pigc	422.713	0.223627	0.301759	0.10929	2.04617	0.0407392	0.41053
ENSMUSG00000026701.15	chr1	161240112	161251219	Prdx6	protein_coding	KNOWN	11108		ENSMUSG00000026701.15	Prdx6	10068.5	0.0919833	0.0816987	0.101887	0.902798	0.366633	0.506263		ENSMUSG00000026701.15	Prdx6	12315.3	0.274674	0.281679	0.0855928	3.20907	0.00133163	0.00433727		ENSMUSG00000026701.15	Prdx6	12519.8	0.0525441	0.0807044	0.0577252	0.910245	0.362693	0.999799		ENSMUSG00000026701.15	Prdx6	10162.3	-0.103274	-0.118777	0.0810014	-1.27496	0.202323	0.686409
ENSMUSG00000026705.16	chr1	161088375	161131511	Klhl20	protein_coding	KNOWN	43137		ENSMUSG00000026705.16	Klhl20	1052.25	-0.72372	-0.747173	0.122098	-5.92738	3.07805e-09	4.56401e-08		ENSMUSG00000026705.16	Klhl20	1173.17	-0.847534	-0.853304	0.106348	-7.96947	1.59359e-15	4.12136e-14		ENSMUSG00000026705.16	Klhl20	1777.71	0.0402155	0.0479368	0.0656183	0.612871	0.539962	0.999799		ENSMUSG00000026705.16	Klhl20	731.091	0.128346	0.154439	0.0915523	1.40189	0.160948	0.648331
ENSMUSG00000026708.16	chr1	161070713	161086724	Cenpl	protein_coding	KNOWN	16012		ENSMUSG00000026708.16	Cenpl	73.4074	-0.326687	-0.351506	0.217816	-1.49983	0.133658	0.238601		ENSMUSG00000026708.16	Cenpl	81.2535	-0.39197	-0.429727	0.240028	-1.63302	0.102465	0.176333		ENSMUSG00000026708.16	Cenpl	108.19	0.0177916	0.0650887	0.0732993	0.242725	0.808219	0.999799		ENSMUSG00000026708.16	Cenpl	59.0815	0.0702916	0.144017	0.120914	0.581334	0.561015	0.875217
ENSMUSG00000026709.10	chr1	161040601	161070658	Dars2	protein_coding	KNOWN	30058		ENSMUSG00000026709.10	Dars2	857.107	-0.388258	-0.390816	0.0901239	-4.30805	1.647e-05	0.000111828		ENSMUSG00000026709.10	Dars2	1019.55	-0.476454	-0.480471	0.09931	-4.79765	1.60539e-06	1.03754e-05		ENSMUSG00000026709.10	Dars2	1329.9	-0.0348088	-0.0439683	0.0687035	-0.506652	0.612399	0.999799		ENSMUSG00000026709.10	Dars2	703.303	0.0412451	0.0459475	0.0757073	0.544797	0.585893	0.884723
ENSMUSG00000026721.15	chr1	160219174	160793211	Rabgap1l	protein_coding	KNOWN	574038		ENSMUSG00000026721.15	Rabgap1l	13820.5	-0.140022	-0.134686	0.0820115	-1.70734	0.0877583	0.172972		ENSMUSG00000026721.15	Rabgap1l	14231.4	-0.290206	-0.296616	0.0879724	-3.29883	0.000970875	0.00329674		ENSMUSG00000026721.15	Rabgap1l	18453.2	0.119577	0.122084	0.050888	2.3498	0.0187834	0.329324		ENSMUSG00000026721.15	Rabgap1l	11411	0.255118	0.284445	0.0744976	3.42451	0.00061592	0.0308336
ENSMUSG00000026782.15	chr1	60409619	60481158	Abi2	protein_coding	KNOWN	71540		ENSMUSG00000026782.15	Abi2	14139.1	0.00232026	0.0122639	0.0664027	0.0349422	0.972126	0.982199		ENSMUSG00000026782.15	Abi2	16495.8	-0.0794189	-0.0910123	0.0816583	-0.972576	0.330764	0.446709		ENSMUSG00000026782.15	Abi2	18778.5	-0.00795009	-0.0298378	0.0497586	-0.159773	0.87306	0.999799		ENSMUSG00000026782.15	Abi2	13072.6	0.0681802	0.073544	0.0613899	1.11061	0.266737	0.736316
ENSMUSG00000027520.15	chr1	63273265	63314576	Zdbf2	protein_coding	KNOWN	41312		ENSMUSG00000027520.15	Zdbf2	11546.4	1.71864	3.36931	0.383517	4.48126	7.4205e-06	5.42903e-05		ENSMUSG00000027520.15	Zdbf2	15779.1	2.57283	3.57331	0.366223	7.02532	2.13582e-12	3.65414e-11		ENSMUSG00000027520.15	Zdbf2	2415.04	-0.00697655	-0.00856483	0.0652518	-0.106917	0.914854	0.999799		ENSMUSG00000027520.15	Zdbf2	19217.5	-0.0243399	-0.211588	0.081854	-0.297357	0.766194	0.938219
ENSMUSG00000028033.16	chr1	21398403	21961942	Kcnq5	protein_coding	KNOWN	563540		ENSMUSG00000028033.16	Kcnq5	4736.3	0.103803	0.11546	0.168161	0.617283	0.537048	0.666027		ENSMUSG00000028033.16	Kcnq5	4743.57	0.00165002	-0.0101817	0.137794	0.0119746	0.990446	0.993637		ENSMUSG00000028033.16	Kcnq5	5629.08	0.18376	0.175794	0.056655	3.24348	0.00118078	0.0450576		ENSMUSG00000028033.16	Kcnq5	4191.25	0.195933	0.301987	0.115733	1.69297	0.0904614	0.550369
ENSMUSG00000028354.13	chr1	174501825	174822729	Fmn2	protein_coding	KNOWN	320905		ENSMUSG00000028354.13	Fmn2	4922.26	-0.0475221	-0.0410336	0.0841869	-0.564484	0.572425	0.696965		ENSMUSG00000028354.13	Fmn2	5645.29	0.024545	0.0114146	0.0818395	0.299916	0.764241	0.831015		ENSMUSG00000028354.13	Fmn2	6422.4	0.0887715	0.0829576	0.0580693	1.52872	0.126335	0.909169		ENSMUSG00000028354.13	Fmn2	4544.96	0.0291363	0.030994	0.0667629	0.436414	0.662536	0.909774
ENSMUSG00000030768.12	chr1	183086266	183221522	Disp1	protein_coding	KNOWN	135257		ENSMUSG00000030768.12	Disp1	192.977	-0.124856	-0.135421	0.154371	-0.808804	0.418628	0.557914		ENSMUSG00000030768.12	Disp1	212.512	-0.0186229	-0.0244999	0.163518	-0.113889	0.909326	0.939436		ENSMUSG00000030768.12	Disp1	253.386	0.0751442	0.173632	0.0809609	0.928154	0.353328	0.999799		ENSMUSG00000030768.12	Disp1	171.202	0.0473052	0.0627558	0.105636	0.447814	0.654288	0.906927
ENSMUSG00000032487.8	chr1	150100031	150108227	Ptgs2	protein_coding	KNOWN	8197		ENSMUSG00000032487.8	Ptgs2	44625.5	1.91929	5.09157	0.385459	4.97923	6.38371e-07	5.8984e-06		ENSMUSG00000032487.8	Ptgs2	52845.7	3.15038	5.416	0.402334	7.83026	4.86864e-15	1.17519e-13		ENSMUSG00000032487.8	Ptgs2	2661.44	0.30092	0.325046	0.0636566	4.72724	2.27591e-06	0.000258639		ENSMUSG00000032487.8	Ptgs2	72193.3	0.00276127	0.00178121	0.0764408	0.036123	0.971184	0.994393
ENSMUSG00000032649.14	chr1	152399830	152510695	Colgalt2	protein_coding	KNOWN	110866		ENSMUSG00000032649.14	Colgalt2	363.555	-0.276973	-0.292627	0.137971	-2.00746	0.0447002	0.100802		ENSMUSG00000032649.14	Colgalt2	467.384	-0.203941	-0.201417	0.132238	-1.54222	0.123019	0.204123		ENSMUSG00000032649.14	Colgalt2	548.475	-0.042013	-0.0632474	0.0781796	-0.537391	0.590998	0.999799		ENSMUSG00000032649.14	Colgalt2	331.02	-0.113458	-0.153894	0.108057	-1.04998	0.293727	0.752392
ENSMUSG00000032666.16	chr1	151852403	152090125	1700025G04Rik	protein_coding	KNOWN	237723		ENSMUSG00000032666.16	1700025G04Rik	8087.66	-0.245892	-0.243971	0.0686334	-3.58269	0.000340079	0.00162663		ENSMUSG00000032666.16	1700025G04Rik	8305.04	-0.301068	-0.29449	0.0904975	-3.32681	0.00087847	0.0030132		ENSMUSG00000032666.16	1700025G04Rik	11014.8	0.153192	0.186157	0.052518	2.91695	0.00353475	0.104488		ENSMUSG00000032666.16	1700025G04Rik	6545.32	0.219445	0.237011	0.0643012	3.41276	0.000643076	0.0315883
ENSMUSG00000032769.4	chr1	14872648	14918862	Trpa1	protein_coding	KNOWN	46215		ENSMUSG00000032769.4	Trpa1	18.1743	-0.645749	-0.877589	0.337013	-1.9161	0.055353	0.119494		ENSMUSG00000032769.4	Trpa1	93.7057	-0.1523	-0.158165	0.207789	-0.732956	0.463585	0.578006		ENSMUSG00000032769.4	Trpa1	71.5141	-0.322961	-1.76852	0.065642	-4.92003	8.65305e-07	0.000115145		ENSMUSG00000032769.4	Trpa1	41.7516	-0.902325	-2.48648	0.118482	-7.61569	2.62293e-14	3.46927e-11
ENSMUSG00000032883.15	chr1	78657825	78707743	Acsl3	protein_coding	KNOWN	49919		ENSMUSG00000032883.15	Acsl3	12285.9	0.222406	0.216404	0.0912106	2.43838	0.0147532	0.0407112		ENSMUSG00000032883.15	Acsl3	13092.9	0.302243	0.29851	0.0816996	3.69945	0.00021607	0.000868351		ENSMUSG00000032883.15	Acsl3	13849.3	0.196124	0.209564	0.0504185	3.88992	0.000100276	0.00661531		ENSMUSG00000032883.15	Acsl3	11823.1	0.108885	0.128177	0.0840692	1.29519	0.195256	0.680635
ENSMUSG00000032908.9	chr1	78310345	78420289	Sgpp2	protein_coding	KNOWN	109945		ENSMUSG00000032908.9	Sgpp2	246.133	-0.0830579	-0.0641818	0.156257	-0.531547	0.595039	0.715988		ENSMUSG00000032908.9	Sgpp2	288.574	-0.353189	-0.366271	0.171937	-2.05418	0.0399586	0.0805223		ENSMUSG00000032908.9	Sgpp2	350.384	-0.0659494	-0.140168	0.0809834	-0.814357	0.415441	0.999799		ENSMUSG00000032908.9	Sgpp2	215.907	0.100211	0.161197	0.117033	0.856268	0.391849	0.804782
ENSMUSG00000032968.4	chr1	75507077	75510366	Inha	protein_coding	KNOWN	3290		ENSMUSG00000032968.4	Inha	912.378	-0.195154	-0.203801	0.0945986	-2.06297	0.0391157	0.090597		ENSMUSG00000032968.4	Inha	1234.57	-0.174694	-0.177565	0.0970575	-1.7999	0.0718767	0.131544		ENSMUSG00000032968.4	Inha	1385.26	-0.137517	-0.171284	0.0686793	-2.00231	0.0452518	0.556445		ENSMUSG00000032968.4	Inha	868.628	-0.177427	-0.197285	0.0723619	-2.45194	0.0142089	0.248847
ENSMUSG00000032997.16	chr1	75474569	75479307	Chpf	protein_coding	KNOWN	4739		ENSMUSG00000032997.16	Chpf	6619.82	1.03867	1.06976	0.121365	8.55821	1.14636e-17	5.42483e-16		ENSMUSG00000032997.16	Chpf	8995.54	1.33549	1.36363	0.107564	12.4158	2.14635e-35	2.40407e-33		ENSMUSG00000032997.16	Chpf	5314.09	0.0305281	0.0306451	0.055768	0.547412	0.584095	0.999799		ENSMUSG00000032997.16	Chpf	8871.36	-0.203699	-0.262786	0.0996083	-2.045	0.0408549	0.411164
ENSMUSG00000033007.15	chr1	75450436	75474343	Asic4	protein_coding	KNOWN	23908		ENSMUSG00000033007.15	Asic4	135.839	0.139214	0.141188	0.179613	0.775074	0.438296	0.576727		ENSMUSG00000033007.15	Asic4	330.755	0.0550729	0.0540646	0.136509	0.403439	0.686626	0.7704		ENSMUSG00000033007.15	Asic4	264.368	-0.478848	-1.08409	0.080926	-5.91711	3.27655e-09	9.81011e-07		ENSMUSG00000033007.15	Asic4	200.222	-0.763778	-0.996964	0.102245	-7.47004	8.01707e-14	7.80111e-11
ENSMUSG00000033021.16	chr1	75435930	75443179	Gmppa	protein_coding	KNOWN	7250		ENSMUSG00000033021.16	Gmppa	1654.61	-0.108303	-0.110116	0.0801205	-1.35176	0.176453	0.293913		ENSMUSG00000033021.16	Gmppa	2017.24	-0.0101099	-0.0192517	0.0934117	-0.108229	0.913814	0.942471		ENSMUSG00000033021.16	Gmppa	2268.63	0.0178425	0.0159356	0.0626862	0.284632	0.775926	0.999799		ENSMUSG00000033021.16	Gmppa	1551.98	-0.0667964	-0.0747064	0.0712385	-0.937646	0.348426	0.783014
ENSMUSG00000033061.15	chr1	75272199	75278415	Resp18	protein_coding	KNOWN	6217		ENSMUSG00000033061.15	Resp18	415.369	0.435374	0.468271	0.168052	2.59071	0.00957785	0.028512		ENSMUSG00000033061.15	Resp18	883.572	0.276322	0.273357	0.127198	2.17238	0.029827	0.0627283		ENSMUSG00000033061.15	Resp18	663.165	-0.517757	-0.961378	0.0807892	-6.40873	1.46734e-10	6.34584e-08		ENSMUSG00000033061.15	Resp18	601.323	-0.609548	-0.766791	0.098802	-6.16939	6.85561e-10	3.04957e-07
ENSMUSG00000033124.15	chr1	75180860	75192196	Atg9a	protein_coding	KNOWN	11337		ENSMUSG00000033124.15	Atg9a	3231.26	-0.139001	-0.131512	0.0915344	-1.51857	0.128871	0.232221		ENSMUSG00000033124.15	Atg9a	3679.87	-0.191586	-0.204818	0.0796065	-2.40666	0.0160992	0.0373495		ENSMUSG00000033124.15	Atg9a	4455.04	0.0358902	0.0235726	0.062306	0.576031	0.564594	0.999799		ENSMUSG00000033124.15	Atg9a	2837.33	0.0903589	0.0970886	0.0615549	1.46794	0.14212	0.625133
ENSMUSG00000033159.14	chr1	75134554	75142711	Cnppd1	protein_coding	KNOWN	8158		ENSMUSG00000033159.14	Cnppd1	1396.2	-0.209392	-0.224841	0.155665	-1.34514	0.17858	0.296946		ENSMUSG00000033159.14	Cnppd1	1598.88	-0.224403	-0.221838	0.117264	-1.91365	0.0556647	0.106475		ENSMUSG00000033159.14	Cnppd1	1970.9	0.0479863	0.0568884	0.0662023	0.724843	0.468548	0.999799		ENSMUSG00000033159.14	Cnppd1	1207.46	0.0431179	0.0542318	0.107866	0.399736	0.689351	0.916787
ENSMUSG00000033257.14	chr1	74661745	74703730	Ttll4	protein_coding	KNOWN	41986		ENSMUSG00000033257.14	Ttll4	2452.78	-0.052744	-0.0587101	0.139579	-0.377878	0.705521	0.801536		ENSMUSG00000033257.14	Ttll4	2729.19	-0.287331	-0.289512	0.11249	-2.55429	0.0106405	0.0262371		ENSMUSG00000033257.14	Ttll4	3347.68	-0.0239022	-0.0282362	0.0676059	-0.353552	0.723675	0.999799		ENSMUSG00000033257.14	Ttll4	2127.54	0.157357	0.202984	0.102063	1.54177	0.12313	0.603403
ENSMUSG00000033276.18	chr1	74601445	74636894	Stk36	protein_coding	KNOWN	35450		ENSMUSG00000033276.18	Stk36	191.828	0.239595	0.262317	0.146776	1.63239	0.102598	0.194924		ENSMUSG00000033276.18	Stk36	240.582	-0.128794	-0.122231	0.150025	-0.858481	0.390627	0.507567		ENSMUSG00000033276.18	Stk36	253.74	-0.138018	-0.30005	0.0810796	-1.70226	0.0887072	0.782927		ENSMUSG00000033276.18	Stk36	189.557	0.0610264	0.0842988	0.103369	0.590373	0.554941	0.873961
ENSMUSG00000033364.13	chr1	74435511	74544284	Usp37	protein_coding	KNOWN	108774		ENSMUSG00000033364.13	Usp37	3454.09	1.04803	1.11095	0.186341	5.62427	1.86295e-08	2.36384e-07		ENSMUSG00000033364.13	Usp37	4204.85	1.05285	1.14732	0.158362	6.64839	2.96317e-11	4.32774e-10		ENSMUSG00000033364.13	Usp37	2749.16	-0.00499049	-0.00575002	0.062074	-0.0803958	0.935922	0.999799		ENSMUSG00000033364.13	Usp37	4302.36	-0.00686469	-0.0412012	0.113309	-0.0605841	0.95169	0.990461
ENSMUSG00000033488.11	chr1	157458577	157492638	BC026585	protein_coding	KNOWN	34062		ENSMUSG00000033488.11	BC026585	285.658	0.161518	0.158969	0.139508	1.15777	0.246959	0.377823		ENSMUSG00000033488.11	BC026585	432.604	0.501442	0.519301	0.151608	3.30748	0.000941388	0.00320711		ENSMUSG00000033488.11	BC026585	369.307	-0.0682851	-0.121609	0.0808729	-0.844351	0.398473	0.999799		ENSMUSG00000033488.11	BC026585	338.553	-0.356524	-0.481384	0.105736	-3.37184	0.000746689	0.035335
ENSMUSG00000033544.6	chr1	156838562	156861078	Angptl1	protein_coding	KNOWN	22517		ENSMUSG00000033544.6	Angptl1	70.5014	0.663505	0.790173	0.271189	2.44665	0.0144189	0.0400156		ENSMUSG00000033544.6	Angptl1	64.6397	0.479963	0.531287	0.238936	2.00875	0.0445632	0.0885068		ENSMUSG00000033544.6	Angptl1	61.4618	0.036684	0.20061	0.0636395	0.576434	0.564322	0.999799		ENSMUSG00000033544.6	Angptl1	70.213	0.20064	0.460111	0.120215	1.66901	0.095116	0.557492
ENSMUSG00000033557.17	chr1	156678532	156719086	Fam20b	protein_coding	KNOWN	40555		ENSMUSG00000033557.17	Fam20b	5536.51	-0.0315396	-0.0245419	0.0905156	-0.348444	0.727507	0.817567		ENSMUSG00000033557.17	Fam20b	6001.54	-0.0846898	-0.0949151	0.0992461	-0.853331	0.393476	0.50995		ENSMUSG00000033557.17	Fam20b	7148.41	0.0985739	0.095072	0.0542107	1.81835	0.069011	0.691843		ENSMUSG00000033557.17	Fam20b	4910.95	0.143597	0.165851	0.0848057	1.69325	0.090408	0.550369
ENSMUSG00000033569.17	chr1	25067476	25829707	Adgrb3	protein_coding	KNOWN	762232		ENSMUSG00000033569.17	Adgrb3	6021.92	-0.252745	-0.257706	0.104822	-2.41119	0.0159007	0.0433475		ENSMUSG00000033569.17	Adgrb3	6870.82	-0.245888	-0.247376	0.0843175	-2.91622	0.00354301	0.0102056		ENSMUSG00000033569.17	Adgrb3	8577.37	0.0561365	0.0661205	0.0540511	1.03858	0.298999	0.999799		ENSMUSG00000033569.17	Adgrb3	5149.14	0.0481619	0.0557997	0.0845136	0.569872	0.568765	0.877437
ENSMUSG00000033671.17	chr1	155844964	155973255	Cep350	protein_coding	KNOWN	128292		ENSMUSG00000033671.17	Cep350	5194.71	-0.348464	-0.364264	0.1053	-3.30926	0.000935426	0.00389924		ENSMUSG00000033671.17	Cep350	5606.83	-0.488195	-0.489434	0.107974	-4.52143	6.14241e-06	3.52753e-05		ENSMUSG00000033671.17	Cep350	7655.58	0.0608744	0.0784219	0.0534842	1.13818	0.255047	0.999799		ENSMUSG00000033671.17	Cep350	4082.06	0.172284	0.203851	0.0925399	1.86173	0.0626411	0.49512
ENSMUSG00000033684.14	chr1	155776029	155812889	Qsox1	protein_coding	KNOWN	36861		ENSMUSG00000033684.14	Qsox1	1338.49	-0.228629	-0.217786	0.10143	-2.25406	0.0241926	0.0613245		ENSMUSG00000033684.14	Qsox1	1587.65	-0.168539	-0.181982	0.0928332	-1.8155	0.0694465	0.127803		ENSMUSG00000033684.14	Qsox1	1905.96	0.0302763	0.0238678	0.069197	0.437538	0.661721	0.999799		ENSMUSG00000033684.14	Qsox1	1186.78	-0.0116406	-0.0119451	0.0767988	-0.151572	0.879524	0.974316
ENSMUSG00000033701.13	chr1	155558120	155691330	Acbd6	protein_coding	KNOWN	133211		ENSMUSG00000033701.13	Acbd6	1912.91	-0.0182992	-0.0116624	0.077524	-0.236046	0.813397	0.879857		ENSMUSG00000033701.13	Acbd6	2274.04	-0.0106043	-0.00420966	0.0861831	-0.123044	0.902073	0.933925		ENSMUSG00000033701.13	Acbd6	2533.24	0.00142035	0.00570903	0.0618699	0.022957	0.981685	0.999799		ENSMUSG00000033701.13	Acbd6	1801.89	-0.00189399	-0.00160344	0.0661745	-0.0286212	0.977167	0.99621
ENSMUSG00000033722.9	chr1	155212471	155244444	BC034090	protein_coding	KNOWN	31974		ENSMUSG00000033722.9	BC034090	280.978	0.2928	0.298597	0.14477	2.02252	0.0431229	0.0980134		ENSMUSG00000033722.9	BC034090	319.156	0.238685	0.248776	0.143015	1.66895	0.0951282	0.165907		ENSMUSG00000033722.9	BC034090	323.919	0.017368	0.0362913	0.0811492	0.214026	0.830527	0.999799		ENSMUSG00000033722.9	BC034090	280.171	0.0709613	0.0863787	0.103744	0.684004	0.493973	0.850176
ENSMUSG00000033740.17	chr1	6487231	6860940	St18	protein_coding	KNOWN	373710		ENSMUSG00000033740.17	St18	5706.17	0.522027	0.537084	0.139368	3.74568	0.000179902	0.000929853		ENSMUSG00000033740.17	St18	6895.08	0.525623	0.545889	0.122947	4.27521	1.90957e-05	9.85174e-05		ENSMUSG00000033740.17	St18	6026.35	0.000857718	-0.0163258	0.056556	0.0151658	0.9879	0.999799		ENSMUSG00000033740.17	St18	6275.07	-0.0116996	-0.0242626	0.112124	-0.104345	0.916895	0.985064
ENSMUSG00000033793.12	chr1	5070018	5162529	Atp6v1h	protein_coding	KNOWN	92512		ENSMUSG00000033793.12	Atp6v1h	7110.68	0.194316	0.206461	0.0842517	2.30638	0.0210896	0.054797		ENSMUSG00000033793.12	Atp6v1h	8560.19	0.16367	0.171316	0.104097	1.57228	0.115887	0.194599		ENSMUSG00000033793.12	Atp6v1h	8747.8	-0.0348846	-0.0379083	0.0535447	-0.651504	0.514722	0.999799		ENSMUSG00000033793.12	Atp6v1h	7131.1	-0.00265527	-0.00240077	0.0833462	-0.0318583	0.974585	0.99596
ENSMUSG00000033813.15	chr1	4857814	4897909	Tcea1	protein_coding	KNOWN	40096		ENSMUSG00000033813.15	Tcea1	2705.59	0.0140381	0.0140722	0.0904559	0.155193	0.876669	0.922782		ENSMUSG00000033813.15	Tcea1	3064.36	-0.01372	0.000778123	0.0942411	-0.145584	0.88425	0.922157		ENSMUSG00000033813.15	Tcea1	3476.93	0.039192	0.0637377	0.0639965	0.612409	0.540267	0.999799		ENSMUSG00000033813.15	Tcea1	2499.81	0.0702332	0.077234	0.0707967	0.992041	0.321177	0.770717
ENSMUSG00000033845.13	chr1	4773206	4785739	Mrpl15	protein_coding	KNOWN	12534		ENSMUSG00000033845.13	Mrpl15	1223.45	-0.343565	-0.354589	0.105	-3.27203	0.00106777	0.00436556		ENSMUSG00000033845.13	Mrpl15	1374.17	-0.416621	-0.402238	0.115323	-3.61264	0.000303093	0.0011689		ENSMUSG00000033845.13	Mrpl15	1808.64	0.0373032	0.0592286	0.0653845	0.57052	0.568325	0.999799		ENSMUSG00000033845.13	Mrpl15	995.632	0.094304	0.107236	0.0921896	1.02294	0.306339	0.762146
ENSMUSG00000033849.3	chr1	143640664	143654614	B3galt2	protein_coding	KNOWN	13951		ENSMUSG00000033849.3	B3galt2	2911.03	-0.233578	-0.25323	0.190448	-1.22646	0.220025	0.347456		ENSMUSG00000033849.3	B3galt2	3522.81	-0.311918	-0.28973	0.142668	-2.18632	0.0287919	0.060963		ENSMUSG00000033849.3	B3galt2	4299.09	-0.0514258	-0.0433996	0.0641244	-0.80197	0.422571	0.999799		ENSMUSG00000033849.3	B3galt2	2547.43	0.00703564	-0.00639255	0.119232	0.059008	0.952946	0.990461
ENSMUSG00000033952.14	chr1	139454772	139494091	Aspm	protein_coding	KNOWN	39320		ENSMUSG00000033952.14	Aspm	66.9085	0.128244	0.142959	0.231884	0.553054	0.580227	0.703578		ENSMUSG00000033952.14	Aspm	75.2054	0.122295	0.136601	0.225281	0.542856	0.587229	0.689901		ENSMUSG00000033952.14	Aspm	81.1968	0.0181847	0.0783615	0.0682217	0.266552	0.789814	0.999799		ENSMUSG00000033952.14	Aspm	63.9989	0.047203	0.0857337	0.120266	0.392489	0.694697	0.917713
ENSMUSG00000033964.12	chr1	139422288	139453005	Zbtb41	protein_coding	KNOWN	30718		ENSMUSG00000033964.12	Zbtb41	2911.73	0.288986	0.283701	0.0926878	3.11784	0.0018218	0.00695571		ENSMUSG00000033964.12	Zbtb41	3354.09	0.247519	0.26476	0.105033	2.35658	0.0184441	0.0418779		ENSMUSG00000033964.12	Zbtb41	3379.77	0.011939	0.0352333	0.0648069	0.184224	0.853837	0.999799		ENSMUSG00000033964.12	Zbtb41	2923.66	0.0488549	0.0545754	0.0780557	0.625898	0.531382	0.865042
ENSMUSG00000034000.15	chr1	94020451	94028334	Neu4	protein_coding	KNOWN	7884		ENSMUSG00000034000.15	Neu4	612.405	0.00575991	0.00832646	0.135009	0.0426632	0.96597	0.978234		ENSMUSG00000034000.15	Neu4	863.54	0.176152	0.146965	0.135585	1.29921	0.193873	0.293933		ENSMUSG00000034000.15	Neu4	854.714	-0.0830933	-0.16396	0.0753898	-1.10218	0.270382	0.999799		ENSMUSG00000034000.15	Neu4	647.732	-0.23133	-0.302009	0.103146	-2.24274	0.0249133	0.332674
ENSMUSG00000034066.13	chr1	93512079	93621976	Farp2	protein_coding	KNOWN	109898		ENSMUSG00000034066.13	Farp2	456.013	0.0162127	0.00770242	0.110723	0.146426	0.883585	0.92699		ENSMUSG00000034066.13	Farp2	525.305	-0.205455	-0.189851	0.123702	-1.66088	0.0967373	0.168223		ENSMUSG00000034066.13	Farp2	613.837	-0.0476806	-0.0630304	0.0778314	-0.612613	0.540132	0.999799		ENSMUSG00000034066.13	Farp2	412.567	0.112008	0.13492	0.0903006	1.24039	0.21483	0.696229
ENSMUSG00000034088.15	chr1	93405940	93478815	Hdlbp	protein_coding	KNOWN	72876		ENSMUSG00000034088.15	Hdlbp	11222.8	0.191019	0.199652	0.0876272	2.17991	0.0292643	0.0713976		ENSMUSG00000034088.15	Hdlbp	13297	0.0797868	0.0669012	0.081287	0.981545	0.326324	0.442055		ENSMUSG00000034088.15	Hdlbp	14016.6	-0.0428377	-0.0726326	0.0583259	-0.734454	0.462672	0.999799		ENSMUSG00000034088.15	Hdlbp	10995.2	0.0560497	0.0604126	0.0620765	0.902913	0.366572	0.793126
ENSMUSG00000034220.7	chr1	92831645	92860779	Gpc1	protein_coding	KNOWN	29135		ENSMUSG00000034220.7	Gpc1	8005.36	0.392446	0.416315	0.116709	3.36259	0.000772143	0.00330442		ENSMUSG00000034220.7	Gpc1	9739.5	0.388801	0.375063	0.105661	3.6797	0.000233507	0.000930501		ENSMUSG00000034220.7	Gpc1	9059.72	-0.0134798	-0.0583021	0.0654961	-0.205811	0.836938	0.999799		ENSMUSG00000034220.7	Gpc1	8522.88	-0.0148608	-0.0166246	0.0805778	-0.184428	0.853677	0.967031
ENSMUSG00000034292.13	chr1	91494647	91529307	Traf3ip1	protein_coding	KNOWN	34661		ENSMUSG00000034292.13	Traf3ip1	787.135	-0.0946598	-0.10555	0.149927	-0.631372	0.527797	0.65754		ENSMUSG00000034292.13	Traf3ip1	907.015	-0.327328	-0.317866	0.133234	-2.45679	0.0140184	0.0331793		ENSMUSG00000034292.13	Traf3ip1	1109.13	-0.0529044	-0.0672771	0.0716317	-0.738561	0.460174	0.999799		ENSMUSG00000034292.13	Traf3ip1	685.702	0.110391	0.145336	0.108949	1.01324	0.310945	0.763855
ENSMUSG00000034343.14	chr1	91250304	91290337	Ube2f	protein_coding	KNOWN	40034		ENSMUSG00000034343.14	Ube2f	2317.87	0.175229	0.171342	0.0785481	2.23085	0.025691	0.0644406		ENSMUSG00000034343.14	Ube2f	2636.12	0.156118	0.167569	0.107705	1.4495	0.147197	0.235748		ENSMUSG00000034343.14	Ube2f	2794.59	0.043705	0.0630464	0.0609662	0.716874	0.473452	0.999799		ENSMUSG00000034343.14	Ube2f	2247.97	0.0593282	0.0673721	0.0795659	0.745649	0.455879	0.833148
ENSMUSG00000034353.14	chr1	91179822	91225196	Ramp1	protein_coding	KNOWN	45375		ENSMUSG00000034353.14	Ramp1	2900.48	-0.331902	-0.347742	0.097419	-3.40696	0.000656912	0.00287854		ENSMUSG00000034353.14	Ramp1	3423.39	-0.158536	-0.138943	0.100909	-1.57107	0.116167	0.194998		ENSMUSG00000034353.14	Ramp1	4187.6	0.0691827	0.122465	0.0624333	1.10811	0.267816	0.999799		ENSMUSG00000034353.14	Ramp1	2529.11	-0.0763106	-0.0860069	0.0754093	-1.01195	0.311561	0.764251
ENSMUSG00000034432.11	chr1	90602981	90613341	Cops8	protein_coding	KNOWN	10361		ENSMUSG00000034432.11	Cops8	4280.38	0.127154	0.133136	0.0781307	1.62745	0.103641	0.196395		ENSMUSG00000034432.11	Cops8	5080.74	0.063476	0.0673156	0.0811446	0.782259	0.434063	0.549916		ENSMUSG00000034432.11	Cops8	5423.5	-0.0286617	-0.0350861	0.0556916	-0.514651	0.606797	0.999799		ENSMUSG00000034432.11	Cops8	4158.16	0.029316	0.0309737	0.0689841	0.424967	0.67086	0.912824
ENSMUSG00000035131.14	chr1	146494760	146902472	Brinp3	protein_coding	KNOWN	407713		ENSMUSG00000035131.14	Brinp3	640.316	0.230989	0.234779	0.161123	1.43361	0.151682	0.262645		ENSMUSG00000035131.14	Brinp3	717.719	0.272268	0.316356	0.128832	2.11337	0.0345695	0.071211		ENSMUSG00000035131.14	Brinp3	733.415	0.062385	0.136869	0.0788072	0.791615	0.428585	0.999799		ENSMUSG00000035131.14	Brinp3	634.318	0.043357	0.0549108	0.101497	0.427177	0.669251	0.912824
ENSMUSG00000036086.16	chr1	127954184	128103047	Zranb3	protein_coding	KNOWN	148864		ENSMUSG00000036086.16	Zranb3	436.046	0.175546	0.170658	0.126829	1.38411	0.166324	0.281376		ENSMUSG00000036086.16	Zranb3	533.73	0.142558	0.155399	0.122683	1.16201	0.245233	0.353611		ENSMUSG00000036086.16	Zranb3	546.795	-0.0417603	-0.0497347	0.0789642	-0.528851	0.596909	0.999799		ENSMUSG00000036086.16	Zranb3	437.869	-0.0299914	-0.0343317	0.0897944	-0.334	0.738379	0.930594
ENSMUSG00000036104.11	chr1	127868773	127943868	Rab3gap1	protein_coding	KNOWN	75096		ENSMUSG00000036104.11	Rab3gap1	6128.48	0.122198	0.123878	0.0823907	1.48316	0.138033	0.244514		ENSMUSG00000036104.11	Rab3gap1	6930.73	-0.0306894	-0.0290207	0.0869656	-0.352892	0.72417	0.800696		ENSMUSG00000036104.11	Rab3gap1	7740.63	-0.00749816	-0.0151622	0.0527626	-0.142111	0.886992	0.999799		ENSMUSG00000036104.11	Rab3gap1	5727.93	0.127249	0.137991	0.0706571	1.80093	0.0717133	0.514131
ENSMUSG00000036155.13	chr1	127205015	127488336	Mgat5	protein_coding	KNOWN	283322		ENSMUSG00000036155.13	Mgat5	6271.77	0.0966322	0.110966	0.113564	0.850905	0.394822	0.534153		ENSMUSG00000036155.13	Mgat5	6585.42	0.0234003	0.0182704	0.0807782	0.289686	0.772057	0.837349		ENSMUSG00000036155.13	Mgat5	7589.25	0.125367	0.126489	0.0589508	2.12664	0.0334496	0.473434		ENSMUSG00000036155.13	Mgat5	5688.07	0.187278	0.219652	0.0852679	2.19635	0.0280666	0.349736
ENSMUSG00000036206.12	chr1	89070415	89155068	Sh3bp4	protein_coding	KNOWN	84654		ENSMUSG00000036206.12	Sh3bp4	1132.32	-0.213732	-0.213264	0.109556	-1.95089	0.05107	0.112224		ENSMUSG00000036206.12	Sh3bp4	1608.8	-0.186454	-0.20514	0.101711	-1.83316	0.0667782	0.123667		ENSMUSG00000036206.12	Sh3bp4	1777.58	-0.171793	-0.251493	0.0707898	-2.4268	0.0152328	0.2888		ENSMUSG00000036206.12	Sh3bp4	1100.03	-0.224166	-0.259395	0.083911	-2.67147	0.00755192	0.173
ENSMUSG00000036707.16	chr1	85793441	85851576	Cab39	protein_coding	KNOWN	58136		ENSMUSG00000036707.16	Cab39	9934.81	0.114693	0.117632	0.0768814	1.49182	0.135746	0.241452		ENSMUSG00000036707.16	Cab39	11146.5	0.0446292	0.0489728	0.0861906	0.517796	0.6046	0.704041		ENSMUSG00000036707.16	Cab39	12323.4	0.0370849	0.0447438	0.0537052	0.690528	0.489862	0.999799		ENSMUSG00000036707.16	Cab39	9344.09	0.104501	0.113716	0.0707545	1.47695	0.139688	0.623353
ENSMUSG00000036766.12	chr1	84369839	84696221	Dner	protein_coding	KNOWN	326383		ENSMUSG00000036766.12	Dner	4848.43	0.270583	0.290919	0.0862381	3.13762	0.00170323	0.00655725		ENSMUSG00000036766.12	Dner	6658.31	0.145309	0.139324	0.0959711	1.51409	0.130004	0.213437		ENSMUSG00000036766.12	Dner	6332.25	-0.23545	-0.29882	0.0573267	-4.10717	4.00541e-05	0.00311801		ENSMUSG00000036766.12	Dner	5236.12	-0.12986	-0.147149	0.0777595	-1.67002	0.0949145	0.557492
ENSMUSG00000036815.16	chr1	123321471	124045559	Dpp10	protein_coding	KNOWN	724089		ENSMUSG00000036815.16	Dpp10	1532.02	0.390727	0.418649	0.128514	3.04034	0.0023631	0.00869767		ENSMUSG00000036815.16	Dpp10	1792.26	0.0307053	0.0500467	0.0982169	0.312628	0.754564	0.823252		ENSMUSG00000036815.16	Dpp10	1823.44	-0.165431	-0.200299	0.071478	-2.31443	0.020644	0.347466		ENSMUSG00000036815.16	Dpp10	1532.89	0.132862	0.167705	0.0938764	1.41529	0.156984	0.644877
ENSMUSG00000036907.9	chr1	120340582	120343174	C1ql2	protein_coding	KNOWN	2593		ENSMUSG00000036907.9	C1ql2	4123.08	0.834567	0.867301	0.0820588	10.1704	2.68935e-24	2.07279e-22		ENSMUSG00000036907.9	C1ql2	5887.24	1.15476	1.19629	0.125919	9.17063	4.70273e-20	1.94209e-18		ENSMUSG00000036907.9	C1ql2	3730.9	-0.0159932	-0.0222857	0.0595287	-0.268663	0.788189	0.999799		ENSMUSG00000036907.9	C1ql2	5496.23	-0.293882	-0.351378	0.0853369	-3.44379	0.000573631	0.0292815
ENSMUSG00000036975.5	chr1	119907890	119913208	Tmem177	protein_coding	KNOWN	5319		ENSMUSG00000036975.5	Tmem177	303.468	-0.762909	-0.776914	0.128088	-5.95611	2.58313e-09	3.87444e-08		ENSMUSG00000036975.5	Tmem177	351.197	-0.816919	-0.842836	0.15332	-5.32821	9.91836e-08	8.19198e-07		ENSMUSG00000036975.5	Tmem177	523.841	0.0116173	0.0116613	0.0786204	0.147764	0.882529	0.999799		ENSMUSG00000036975.5	Tmem177	213.786	0.0604898	0.0774833	0.111418	0.542911	0.587191	0.884983
ENSMUSG00000037035.5	chr1	119415465	119422248	Inhbb	protein_coding	KNOWN	6784		ENSMUSG00000037035.5	Inhbb	189.276	0.12147	0.103926	0.191074	0.635723	0.524957	0.65534		ENSMUSG00000037035.5	Inhbb	274.873	0.190029	0.211464	0.148942	1.27585	0.202008	0.303372		ENSMUSG00000037035.5	Inhbb	259.807	-0.0901391	-0.222909	0.0791406	-1.13897	0.254714	0.999799		ENSMUSG00000037035.5	Inhbb	208.053	-0.247786	-0.329602	0.105187	-2.35566	0.0184898	0.290481
ENSMUSG00000037138.16	chr1	38177326	38664955	Aff3	protein_coding	KNOWN	487630		ENSMUSG00000037138.16	Aff3	3355.15	0.104646	0.118212	0.113801	0.919548	0.357809	0.497076		ENSMUSG00000037138.16	Aff3	3376.96	-0.0717649	-0.101925	0.100003	-0.717628	0.472987	0.586987		ENSMUSG00000037138.16	Aff3	4062.86	0.130762	0.115404	0.0619769	2.10986	0.0348707	0.485167		ENSMUSG00000037138.16	Aff3	2939.92	0.285266	0.33606	0.0865467	3.2961	0.000980383	0.0432396
ENSMUSG00000037216.5	chr1	37871738	37876228	Lipt1	protein_coding	KNOWN	4491		ENSMUSG00000037216.5	Lipt1	166.143	-0.0490923	-0.0458487	0.154943	-0.31684	0.751365	0.836827		ENSMUSG00000037216.5	Lipt1	207.449	0.101562	0.105206	0.169317	0.599836	0.548615	0.656122		ENSMUSG00000037216.5	Lipt1	222.081	0.0114858	0.0176061	0.0806818	0.142359	0.886797	0.999799		ENSMUSG00000037216.5	Lipt1	162.303	-0.0889932	-0.132862	0.111682	-0.796842	0.425543	0.821788
ENSMUSG00000037351.9	chr1	36698114	36714422	Actr1b	protein_coding	KNOWN	16309		ENSMUSG00000037351.9	Actr1b	15708.9	0.262233	0.273894	0.0743184	3.5285	0.000417922	0.00194228		ENSMUSG00000037351.9	Actr1b	19108.6	0.324434	0.330019	0.0841347	3.85613	0.000115196	0.000495028		ENSMUSG00000037351.9	Actr1b	18513.6	0.00928246	0.00316481	0.0498929	0.186048	0.852407	0.999799		ENSMUSG00000037351.9	Actr1b	16327.5	-0.0473298	-0.0526981	0.0684533	-0.691418	0.489303	0.848419
ENSMUSG00000037375.16	chr1	192496711	192771223	Hhat	protein_coding	KNOWN	274513		ENSMUSG00000037375.16	Hhat	52.6965	0.246541	0.290581	0.249164	0.989472	0.322432	0.45966		ENSMUSG00000037375.16	Hhat	58.5104	0.359659	0.397865	0.268815	1.33794	0.180915	0.27808		ENSMUSG00000037375.16	Hhat	58.3518	0.0298636	0.167184	0.0627767	0.475711	0.63428	0.999799		ENSMUSG00000037375.16	Hhat	52.9081	0.023613	0.0598183	0.120751	0.195552	0.844961	0.963086
ENSMUSG00000037395.15	chr1	192098546	192138062	Rcor3	protein_coding	KNOWN	39517		ENSMUSG00000037395.15	Rcor3	1836.27	-0.576261	-0.613005	0.156806	-3.675	0.000237848	0.00119338		ENSMUSG00000037395.15	Rcor3	2134.5	-0.608685	-0.600754	0.119307	-5.10183	3.36383e-07	2.50342e-06		ENSMUSG00000037395.15	Rcor3	2982.47	0.0183595	0.039527	0.0597578	0.307232	0.758667	0.999799		ENSMUSG00000037395.15	Rcor3	1400.6	0.0249447	0.0276406	0.110325	0.226102	0.821122	0.956884
ENSMUSG00000037408.10	chr1	36471620	36508764	Cnnm4	protein_coding	KNOWN	37145		ENSMUSG00000037408.10	Cnnm4	1561.19	0.518253	0.561895	0.163443	3.17086	0.0015199	0.00595304		ENSMUSG00000037408.10	Cnnm4	2249.66	0.750032	0.82017	0.168784	4.44374	8.84099e-06	4.90889e-05		ENSMUSG00000037408.10	Cnnm4	1678.98	-0.0712165	-0.0998407	0.0680713	-1.0462	0.295467	0.999799		ENSMUSG00000037408.10	Cnnm4	1952.66	-0.208447	-0.358016	0.117132	-1.77959	0.0751435	0.522514
ENSMUSG00000037432.15	chr1	36372291	36422110	Fer1l5	protein_coding	KNOWN	49820		ENSMUSG00000037432.15	Fer1l5	1063.5	-0.0682194	-0.0614708	0.113015	-0.60363	0.54609	0.673965		ENSMUSG00000037432.15	Fer1l5	1250.03	-0.0781436	-0.110857	0.106304	-0.735093	0.462283	0.576706		ENSMUSG00000037432.15	Fer1l5	1443.85	0.0174854	-0.00984815	0.0701913	0.249111	0.803275	0.999799		ENSMUSG00000037432.15	Fer1l5	972.928	0.0337573	0.0399325	0.0869304	0.388326	0.697775	0.919013
ENSMUSG00000037434.7	chr1	191906767	191913247	Slc30a1	protein_coding	KNOWN	6481		ENSMUSG00000037434.7	Slc30a1	4138.98	1.17327	1.18759	0.0923677	12.7021	5.7536e-37	1.02963e-34		ENSMUSG00000037434.7	Slc30a1	4652.77	0.976749	0.97455	0.100435	9.72519	2.3547e-22	1.16382e-20		ENSMUSG00000037434.7	Slc30a1	3244.32	-0.036969	-0.0752335	0.0607814	-0.608228	0.543036	0.999799		ENSMUSG00000037434.7	Slc30a1	4913.34	0.1229	0.138499	0.0749209	1.64039	0.100923	0.567043
ENSMUSG00000037447.16	chr1	36307733	36324029	Arid5a	protein_coding	KNOWN	16297		ENSMUSG00000037447.16	Arid5a	3803.76	3.41333	3.62352	0.176481	19.3411	2.42438e-83	2.35907e-80		ENSMUSG00000037447.16	Arid5a	5203.23	3.42667	3.58002	0.150656	22.745	1.6085e-114	1.92636e-111		ENSMUSG00000037447.16	Arid5a	733.828	-0.164745	-0.242022	0.0754663	-2.18303	0.0290336	0.434065		ENSMUSG00000037447.16	Arid5a	6365.7	-0.111202	-0.198157	0.117654	-0.945158	0.344578	0.779418
ENSMUSG00000037461.10	chr1	191575636	191623688	Ints7	protein_coding	KNOWN	48053		ENSMUSG00000037461.10	Ints7	1195.14	0.331788	0.345708	0.159032	2.0863	0.0369518	0.0863948		ENSMUSG00000037461.10	Ints7	1254.6	0.11541	0.112784	0.116526	0.990422	0.321968	0.437333		ENSMUSG00000037461.10	Ints7	1348.88	0.0417913	0.0388349	0.069226	0.603694	0.546047	0.999799		ENSMUSG00000037461.10	Ints7	1135.88	0.199921	0.272016	0.108038	1.85046	0.0642473	0.49875
ENSMUSG00000037470.14	chr1	36140027	36244720	Uggt1	protein_coding	KNOWN	104694		ENSMUSG00000037470.14	Uggt1	3964.79	-0.0698345	-0.0690429	0.110724	-0.630711	0.52823	0.657921		ENSMUSG00000037470.14	Uggt1	4512.57	-0.207762	-0.22486	0.107813	-1.92706	0.0539725	0.103869		ENSMUSG00000037470.14	Uggt1	5419.62	0.00478099	-0.0209944	0.0619957	0.0771181	0.93853	0.999799		ENSMUSG00000037470.14	Uggt1	3505.11	0.115833	0.135205	0.0858792	1.34879	0.177404	0.664244
ENSMUSG00000037474.13	chr1	191537356	191575544	Dtl	protein_coding	KNOWN	38189		ENSMUSG00000037474.13	Dtl	127.74	0.556299	0.611627	0.182763	3.04382	0.00233593	0.0086221		ENSMUSG00000037474.13	Dtl	118.471	0.298572	0.342755	0.201699	1.48028	0.138797	0.224606		ENSMUSG00000037474.13	Dtl	121.821	0.058166	0.184937	0.0754028	0.771403	0.440468	0.999799		ENSMUSG00000037474.13	Dtl	122.526	0.29705	0.453565	0.115726	2.56684	0.0102631	0.210319
ENSMUSG00000037499.9	chr1	191306789	191318194	Nenf	protein_coding	KNOWN	11406		ENSMUSG00000037499.9	Nenf	1286.91	0.0848167	0.0928602	0.0977052	0.868088	0.385346	0.525003		ENSMUSG00000037499.9	Nenf	1674.3	0.292218	0.312456	0.136818	2.13581	0.032695	0.0678162		ENSMUSG00000037499.9	Nenf	1635.14	-0.00649317	0.0042696	0.0679114	-0.0956123	0.923829	0.999799		ENSMUSG00000037499.9	Nenf	1349.54	-0.173243	-0.215053	0.09426	-1.83792	0.0660738	0.50216
ENSMUSG00000037503.12	chr1	34813219	34843065	Fam168b	protein_coding	KNOWN	29847		ENSMUSG00000037503.12	Fam168b	21673.7	0.12115	0.130401	0.074677	1.62231	0.104736	0.197845		ENSMUSG00000037503.12	Fam168b	25290	0.139675	0.143641	0.079493	1.75707	0.0789061	0.141931		ENSMUSG00000037503.12	Fam168b	26822.2	0.0347373	0.036178	0.0492239	0.705699	0.480375	0.999799		ENSMUSG00000037503.12	Fam168b	21095.4	0.0215204	0.0231892	0.065908	0.326521	0.74403	0.932414
ENSMUSG00000037509.19	chr1	34678188	34813309	Arhgef4	protein_coding	KNOWN	135122		ENSMUSG00000037509.19	Arhgef4	8777.49	-0.207363	-0.206082	0.0920291	-2.25323	0.0242445	0.0614013		ENSMUSG00000037509.19	Arhgef4	11205.8	-0.0381354	-0.0412281	0.0944785	-0.403641	0.686477	0.770289		ENSMUSG00000037509.19	Arhgef4	12594.5	-0.00183409	-0.0107254	0.05117	-0.0358431	0.971407	0.999799		ENSMUSG00000037509.19	Arhgef4	8283.59	-0.151157	-0.175087	0.0825317	-1.83151	0.0670249	0.504355
ENSMUSG00000037568.12	chr1	190947646	190979296	Vash2	protein_coding	KNOWN	31651		ENSMUSG00000037568.12	Vash2	114.54	0.0756037	0.091822	0.178826	0.422779	0.672457	0.777307		ENSMUSG00000037568.12	Vash2	134.682	0.186148	0.205394	0.193928	0.959884	0.337114	0.453358		ENSMUSG00000037568.12	Vash2	141.635	0.0263996	0.0851336	0.0759214	0.347723	0.728049	0.999799		ENSMUSG00000037568.12	Vash2	112.246	-0.0194395	-0.02889	0.114948	-0.169115	0.865706	0.971498
ENSMUSG00000037624.15	chr1	189207930	189402273	Kcnk2	protein_coding	KNOWN	194344		ENSMUSG00000037624.15	Kcnk2	2171.82	-0.111865	-0.114325	0.112508	-0.994284	0.320085	0.45736		ENSMUSG00000037624.15	Kcnk2	2499.66	-0.0419626	-0.0487227	0.0867935	-0.483476	0.628758	0.723887		ENSMUSG00000037624.15	Kcnk2	2913.66	0.075626	0.0846564	0.062495	1.21011	0.226236	0.999799		ENSMUSG00000037624.15	Kcnk2	1968.63	0.0165226	0.0194198	0.0882015	0.187328	0.851404	0.966286
ENSMUSG00000037860.15	chr1	173350879	173466040	Aim2	protein_coding	KNOWN	115162		ENSMUSG00000037860.15	Aim2	140.362	-0.067085	-0.0766033	0.162077	-0.413909	0.678941	0.782415		ENSMUSG00000037860.15	Aim2	163.021	0.129854	0.129554	0.17571	0.739021	0.459894	0.574462		ENSMUSG00000037860.15	Aim2	181.379	0.0581871	0.153699	0.0794152	0.732695	0.463745	0.999799		ENSMUSG00000037860.15	Aim2	131.983	-0.0384746	-0.0523142	0.110661	-0.34768	0.728081	0.926731
ENSMUSG00000037872.5	chr1	173331886	173333750	Ackr1	protein_coding	KNOWN	1865		ENSMUSG00000037872.5	Ackr1	1049.53	0.125652	0.139369	0.0992053	1.26658	0.205305	0.329423		ENSMUSG00000037872.5	Ackr1	1271.24	0.0252464	0.0176311	0.105113	0.240184	0.810187	0.866273		ENSMUSG00000037872.5	Ackr1	1355.71	-0.0595411	-0.0968354	0.0714035	-0.833868	0.404355	0.999799		ENSMUSG00000037872.5	Ackr1	1023.37	0.0212115	0.0250114	0.0781222	0.271516	0.785994	0.94535
ENSMUSG00000037995.15	chr1	172481788	172498878	Igsf9	protein_coding	KNOWN	17091		ENSMUSG00000037995.15	Igsf9	213.27	-0.455221	-0.481188	0.192803	-2.36107	0.0182225	0.0486299		ENSMUSG00000037995.15	Igsf9	295.202	-0.281891	-0.316714	0.151767	-1.85739	0.0632555	0.118534		ENSMUSG00000037995.15	Igsf9	352.703	-0.0536918	-0.135593	0.0809551	-0.66323	0.507183	0.999799		ENSMUSG00000037995.15	Igsf9	192.141	-0.207345	-0.300182	0.111416	-1.861	0.0627446	0.49512
ENSMUSG00000038026.12	chr1	172320501	172329318	Kcnj9	protein_coding	KNOWN	8818		ENSMUSG00000038026.12	Kcnj9	4618.36	-0.488213	-0.51374	0.142305	-3.43074	0.000601933	0.00266311		ENSMUSG00000038026.12	Kcnj9	5403.08	-0.390977	-0.366129	0.0926937	-4.21795	2.46532e-05	0.000123815		ENSMUSG00000038026.12	Kcnj9	7118.55	0.0314863	0.0977741	0.0544082	0.578706	0.562787	0.999799		ENSMUSG00000038026.12	Kcnj9	3751.4	-0.0381479	-0.0500877	0.101183	-0.377018	0.706161	0.921011
ENSMUSG00000038034.15	chr1	172261641	172319841	Igsf8	protein_coding	KNOWN	58201		ENSMUSG00000038034.15	Igsf8	6408.76	-0.245592	-0.231074	0.0764627	-3.21192	0.00131849	0.0052554		ENSMUSG00000038034.15	Igsf8	8111.94	-0.166273	-0.166686	0.0971113	-1.71219	0.0868624	0.153922		ENSMUSG00000038034.15	Igsf8	9424.59	-0.0367086	-0.0544922	0.0536505	-0.684217	0.493838	0.999799		ENSMUSG00000038034.15	Igsf8	5876.47	-0.104446	-0.118941	0.0734306	-1.42237	0.154919	0.642753
ENSMUSG00000038079.14	chr1	59100590	59120408	Tmem237	protein_coding	KNOWN	19819		ENSMUSG00000038079.14	Tmem237	1092.24	-0.0720472	-0.0759518	0.0906185	-0.795061	0.426578	0.565706		ENSMUSG00000038079.14	Tmem237	1304.6	-0.0906989	-0.0907061	0.10112	-0.896943	0.369749	0.486901		ENSMUSG00000038079.14	Tmem237	1493.21	-0.0125706	-0.0135538	0.0690499	-0.182051	0.855543	0.999799		ENSMUSG00000038079.14	Tmem237	1008.06	0.00190234	0.00161961	0.0744196	0.0255624	0.979606	0.996405
ENSMUSG00000038147.13	chr1	171839697	171890718	Cd84	protein_coding	KNOWN	51022		ENSMUSG00000038147.13	Cd84	111.457	0.0243107	0.0113512	0.179939	0.135105	0.892529	0.932478		ENSMUSG00000038147.13	Cd84	135.185	0.294822	0.305713	0.182248	1.6177	0.105728	0.18061		ENSMUSG00000038147.13	Cd84	139.375	0.0456619	0.148525	0.0771053	0.592202	0.553715	0.999799		ENSMUSG00000038147.13	Cd84	111.281	-0.0945846	-0.144983	0.113835	-0.830894	0.406033	0.813085
ENSMUSG00000038174.14	chr1	58522806	58586323	Fam126b	protein_coding	KNOWN	63518		ENSMUSG00000038174.14	Fam126b	12618.6	0.357147	0.357667	0.0737577	4.84216	1.28437e-06	1.11029e-05		ENSMUSG00000038174.14	Fam126b	13847.4	0.311496	0.316959	0.115819	2.68951	0.00715575	0.0186895		ENSMUSG00000038174.14	Fam126b	13917.8	0.0766	0.0913303	0.052326	1.4639	0.143222	0.947903		ENSMUSG00000038174.14	Fam126b	12582.8	0.113783	0.132654	0.084925	1.3398	0.180309	0.667752
ENSMUSG00000038235.4	chr1	171437535	171464603	F11r	protein_coding	KNOWN	27069		ENSMUSG00000038235.4	F11r	311.918	0.353083	0.370798	0.160056	2.20599	0.0273844	0.0677711		ENSMUSG00000038235.4	F11r	391.086	0.341387	0.36889	0.130994	2.60613	0.00915721	0.023103		ENSMUSG00000038235.4	F11r	362.505	-0.0443473	-0.0766337	0.0811378	-0.546568	0.584676	0.999799		ENSMUSG00000038235.4	F11r	335.045	-0.059727	-0.0744249	0.10214	-0.584756	0.558712	0.874863
ENSMUSG00000038242.12	chr1	58210397	58268597	Aox4	protein_coding	KNOWN	58201		ENSMUSG00000038242.12	Aox4	118.329	0.104548	0.106763	0.172366	0.606548	0.544151	0.672158		ENSMUSG00000038242.12	Aox4	144.077	0.00373149	0.012898	0.209543	0.0178077	0.985792	0.990245		ENSMUSG00000038242.12	Aox4	154.401	-0.0329538	-0.0876488	0.0781506	-0.42167	0.673266	0.999799		ENSMUSG00000038242.12	Aox4	115.075	0.00332	0.00630019	0.117532	0.0282476	0.977465	0.996213
ENSMUSG00000038305.14	chr1	57774162	57948394	Spats2l	protein_coding	KNOWN	174233		ENSMUSG00000038305.14	Spats2l	519.514	0.332444	0.340366	0.118992	2.79384	0.00520855	0.0170972		ENSMUSG00000038305.14	Spats2l	664.139	-0.0966109	-0.0528487	0.109598	-0.8815	0.378047	0.494898		ENSMUSG00000038305.14	Spats2l	674.09	-0.238263	-0.337464	0.076609	-3.11012	0.00187012	0.0631581		ENSMUSG00000038305.14	Spats2l	529.19	0.0452033	0.0560284	0.0899833	0.502352	0.61542	0.8939
ENSMUSG00000038323.3	chr1	57377620	57385423	1700066M21Rik	protein_coding	KNOWN	7804		ENSMUSG00000038323.3	1700066M21Rik	1504.6	-0.199995	-0.215262	0.107811	-1.85505	0.0635896	0.133566		ENSMUSG00000038323.3	1700066M21Rik	1721.49	-0.197976	-0.196507	0.131854	-1.50148	0.133232	0.217545		ENSMUSG00000038323.3	1700066M21Rik	2109.49	0.0481272	0.0667162	0.0686639	0.700909	0.48336	0.999799		ENSMUSG00000038323.3	1700066M21Rik	1307.86	0.0452321	0.0484577	0.0948891	0.476684	0.633587	0.900276
ENSMUSG00000038331.15	chr1	56793981	56978650	Satb2	protein_coding	KNOWN	184670		ENSMUSG00000038331.15	Satb2	81.1219	0.668179	0.956578	0.353924	1.88792	0.0590373	0.125773		ENSMUSG00000038331.15	Satb2	85.3358	5.30342e-05	-0.0082164	0.333635	0.000158959	0.999873	0.999937		ENSMUSG00000038331.15	Satb2	82.3379	-0.0889884	-0.446747	0.0653603	-1.36151	0.173354	0.999799		ENSMUSG00000038331.15	Satb2	82.1017	0.0580198	0.515864	0.0766341	0.757102	0.448989	0.830037
ENSMUSG00000038349.10	chr1	55405921	55754285	Plcl1	protein_coding	KNOWN	348365		ENSMUSG00000038349.10	Plcl1	3678.47	-0.167498	-0.163545	0.119202	-1.40516	0.159973	0.273034		ENSMUSG00000038349.10	Plcl1	3626.8	-0.119934	-0.145743	0.106557	-1.12554	0.26036	0.370412		ENSMUSG00000038349.10	Plcl1	4717.56	0.269913	0.280979	0.0607943	4.43978	9.00529e-06	0.000904538		ENSMUSG00000038349.10	Plcl1	3029.69	0.216933	0.2637	0.0938504	2.31147	0.0208068	0.303072
ENSMUSG00000038370.6	chr1	171173262	171196268	Pcp4l1	protein_coding	KNOWN	23007		ENSMUSG00000038370.6	Pcp4l1	1362.04	0.246719	0.274738	0.0940326	2.62376	0.00869649	0.0263006		ENSMUSG00000038370.6	Pcp4l1	1985.69	0.258418	0.268743	0.0995002	2.59716	0.00939988	0.0236043		ENSMUSG00000038370.6	Pcp4l1	1789.77	-0.234822	-0.29662	0.0658418	-3.56646	0.000361837	0.0181724		ENSMUSG00000038370.6	Pcp4l1	1544.96	-0.256819	-0.290669	0.0814008	-3.15499	0.00160501	0.062006
ENSMUSG00000038463.8	chr1	170644532	170682789	Olfml2b	protein_coding	KNOWN	38258		ENSMUSG00000038463.8	Olfml2b	3359.42	-0.419301	-0.425412	0.141409	-2.96517	0.00302513	0.0107066		ENSMUSG00000038463.8	Olfml2b	3388.37	-0.677338	-0.719367	0.125122	-5.41344	6.18247e-08	5.27135e-07		ENSMUSG00000038463.8	Olfml2b	5022.21	0.050337	0.0994489	0.08072	0.623599	0.532891	0.999799		ENSMUSG00000038463.8	Olfml2b	2436.89	0.338511	0.393573	0.0842698	4.017	5.89448e-05	0.00536673
ENSMUSG00000038473.14	chr1	170302668	170589861	Nos1ap	protein_coding	KNOWN	287194		ENSMUSG00000038473.14	Nos1ap	4074.78	-0.00830609	-0.00541819	0.103844	-0.0799859	0.936248	0.959861		ENSMUSG00000038473.14	Nos1ap	3692.32	-0.0231093	-0.0241333	0.0995046	-0.232244	0.816349	0.871259		ENSMUSG00000038473.14	Nos1ap	4765.48	0.325899	0.3824	0.0622959	5.23146	1.68176e-07	2.94194e-05		ENSMUSG00000038473.14	Nos1ap	3377.04	0.350889	0.401723	0.0802684	4.37145	1.23426e-05	0.00153169
ENSMUSG00000038496.16	chr1	83012523	83038448	Slc19a3	protein_coding	KNOWN	25926		ENSMUSG00000038496.16	Slc19a3	190.905	0.099931	0.103164	0.202565	0.493327	0.621781	0.738149		ENSMUSG00000038496.16	Slc19a3	237.634	0.274992	0.285268	0.149608	1.83809	0.0660494	0.12258		ENSMUSG00000038496.16	Slc19a3	238.172	0.0187916	0.0449622	0.0799912	0.234921	0.81427	0.999799		ENSMUSG00000038496.16	Slc19a3	195.166	-0.0973711	-0.136155	0.113359	-0.858961	0.390362	0.803887
ENSMUSG00000038530.11	chr1	169741477	169747642	Rgs4	protein_coding	KNOWN	6166		ENSMUSG00000038530.11	Rgs4	49995.4	2.51154	3.3323	0.326	7.7041	1.31772e-14	4.283e-13		ENSMUSG00000038530.11	Rgs4	50723.5	2.93244	3.41821	0.282939	10.3642	3.60822e-25	2.24706e-23		ENSMUSG00000038530.11	Rgs4	9645.05	0.272761	0.310182	0.0518507	5.2605	1.43664e-07	2.66275e-05		ENSMUSG00000038530.11	Rgs4	71401.1	0.0657572	0.224805	0.108366	0.606808	0.543978	0.871135
ENSMUSG00000038576.15	chr1	182763860	182896591	Susd4	protein_coding	KNOWN	132732		ENSMUSG00000038576.15	Susd4	9495.57	-0.0524314	-0.0491597	0.0750594	-0.698532	0.484844	0.620465		ENSMUSG00000038576.15	Susd4	9898.03	-0.0771979	-0.0753303	0.0834551	-0.925023	0.354954	0.472089		ENSMUSG00000038576.15	Susd4	12050.7	0.157678	0.176341	0.0533504	2.95552	0.00312144	0.0941815		ENSMUSG00000038576.15	Susd4	8260.63	0.186652	0.20275	0.065757	2.83852	0.00453239	0.125115
ENSMUSG00000038608.15	chr1	80501073	80758527	Dock10	protein_coding	KNOWN	257455		ENSMUSG00000038608.15	Dock10	13427.6	-0.203774	-0.213692	0.10832	-1.88122	0.0599416	0.127317		ENSMUSG00000038608.15	Dock10	16320.2	-0.10459	-0.107063	0.0968289	-1.08016	0.280073	0.392657		ENSMUSG00000038608.15	Dock10	19067.8	0.0357934	0.0274128	0.054541	0.656265	0.511654	0.999799		ENSMUSG00000038608.15	Dock10	12208.7	-0.0628706	-0.0786683	0.0953431	-0.659415	0.50963	0.85688
ENSMUSG00000038633.5	chr1	182275772	182282804	Degs1	protein_coding	KNOWN	7033		ENSMUSG00000038633.5	Degs1	3425.48	0.136141	0.137689	0.0820007	1.66025	0.0968651	0.186853		ENSMUSG00000038633.5	Degs1	3792.46	0.175242	0.180605	0.0925452	1.89358	0.0582803	0.110647		ENSMUSG00000038633.5	Degs1	4095.42	0.105299	0.129791	0.0596405	1.76557	0.0774684	0.730088		ENSMUSG00000038633.5	Degs1	3269.08	0.0787555	0.0872182	0.0717627	1.09744	0.272448	0.741433
ENSMUSG00000038702.6	chr1	111858702	111864918	Dsel	protein_coding	KNOWN	6217		ENSMUSG00000038702.6	Dsel	1164.04	-0.0688246	-0.0742619	0.136519	-0.504141	0.614162	0.732375		ENSMUSG00000038702.6	Dsel	1381.32	-0.244361	-0.250742	0.137447	-1.77786	0.0754275	0.136815		ENSMUSG00000038702.6	Dsel	1634.92	-0.0668628	-0.0919778	0.0697065	-0.959204	0.337456	0.999799		ENSMUSG00000038702.6	Dsel	1044.52	0.0667698	0.0846343	0.107844	0.619134	0.535828	0.867996
ENSMUSG00000038733.13	chr1	181173228	181211552	Wdr26	protein_coding	KNOWN	38325		ENSMUSG00000038733.13	Wdr26	13103.6	0.505264	0.506993	0.0680764	7.42201	1.15359e-13	3.27143e-12		ENSMUSG00000038733.13	Wdr26	15241.8	0.494851	0.503775	0.0822544	6.0161	1.78669e-09	1.92771e-08		ENSMUSG00000038733.13	Wdr26	13803.3	0.0229836	0.0307586	0.051598	0.445435	0.656006	0.999799		ENSMUSG00000038733.13	Wdr26	14015	0.0318457	0.0343118	0.0624798	0.509696	0.610264	0.89381
ENSMUSG00000038776.13	chr1	180976210	181020904	Ephx1	protein_coding	KNOWN	44695		ENSMUSG00000038776.13	Ephx1	881.382	0.0160286	0.0281381	0.143261	0.111884	0.910915	0.943613		ENSMUSG00000038776.13	Ephx1	1078.77	0.126747	0.121178	0.126227	1.00411	0.315324	0.430714		ENSMUSG00000038776.13	Ephx1	1145.73	0.0243885	0.0136107	0.0733027	0.332709	0.739354	0.999799		ENSMUSG00000038776.13	Ephx1	863.368	-0.0604905	-0.0791331	0.105348	-0.574196	0.565835	0.876741
ENSMUSG00000038793.8	chr1	180935022	180938400	Lefty1	protein_coding	KNOWN	3379		ENSMUSG00000038793.8	Lefty1	69.7468	-0.390981	-0.493074	0.317993	-1.22953	0.218874	0.346089		ENSMUSG00000038793.8	Lefty1	63.2401	0.244322	0.32624	0.344541	0.709123	0.478248	0.591746		ENSMUSG00000038793.8	Lefty1	85.8538	0.154958	0.848627	0.0640519	2.41926	0.015552	0.291629		ENSMUSG00000038793.8	Lefty1	55.5436	0.00446097	0.0320646	0.106998	0.0416922	0.966744	0.993871
ENSMUSG00000038806.7	chr1	180851127	180868113	Sde2	protein_coding	KNOWN	16987		ENSMUSG00000038806.7	Sde2	2888.86	1.16004	1.18093	0.103047	11.2574	2.13069e-29	2.51308e-27		ENSMUSG00000038806.7	Sde2	3636.83	1.21824	1.27691	0.130332	9.3472	8.99955e-21	3.92476e-19		ENSMUSG00000038806.7	Sde2	2219.6	-0.0202539	-0.00852736	0.0633036	-0.319949	0.749007	0.999799		ENSMUSG00000038806.7	Sde2	3723.82	-0.0717038	-0.104285	0.0992778	-0.722255	0.470138	0.838958
ENSMUSG00000038855.10	chr1	180330485	180424802	Itpkb	protein_coding	KNOWN	94318		ENSMUSG00000038855.10	Itpkb	1643.5	-0.164474	-0.166465	0.101062	-1.62746	0.10364	0.196395		ENSMUSG00000038855.10	Itpkb	2261.54	-0.13194	-0.12677	0.0920931	-1.43268	0.151948	0.241614		ENSMUSG00000038855.10	Itpkb	2475.88	-0.156765	-0.187937	0.0616731	-2.54187	0.0110262	0.232611		ENSMUSG00000038855.10	Itpkb	1601.33	-0.193513	-0.227246	0.0840315	-2.30286	0.0212868	0.307572
ENSMUSG00000038866.15	chr1	105990406	106034074	Zcchc2	protein_coding	KNOWN	43669		ENSMUSG00000038866.15	Zcchc2	2129.55	0.149168	0.14483	0.0975328	1.52942	0.126161	0.228634		ENSMUSG00000038866.15	Zcchc2	2470.9	-0.118345	-0.100465	0.0990818	-1.19442	0.232315	0.339012		ENSMUSG00000038866.15	Zcchc2	2752.33	-0.103906	-0.10466	0.0609674	-1.70429	0.0883271	0.78158		ENSMUSG00000038866.15	Zcchc2	2000.18	0.124001	0.140852	0.0857936	1.44534	0.148361	0.634746
ENSMUSG00000038936.13	chr1	179668210	179687189	Sccpdh	protein_coding	KNOWN	18980		ENSMUSG00000038936.13	Sccpdh	1935.61	0.152343	0.157083	0.129323	1.178	0.238795	0.368404		ENSMUSG00000038936.13	Sccpdh	2524.1	0.209223	0.215327	0.108715	1.92452	0.05429	0.104364		ENSMUSG00000038936.13	Sccpdh	2482.29	-0.0740115	-0.0968567	0.0700287	-1.05687	0.290569	0.999799		ENSMUSG00000038936.13	Sccpdh	2021.88	-0.125031	-0.154518	0.0954295	-1.31019	0.190131	0.676606
ENSMUSG00000038949.8	chr1	179546370	179627478	Cnst	protein_coding	KNOWN	81109		ENSMUSG00000038949.8	Cnst	2756.97	-0.413993	-0.414732	0.0760869	-5.44105	5.29669e-08	6.17709e-07		ENSMUSG00000038949.8	Cnst	3071.77	-0.415431	-0.414982	0.0950434	-4.37096	1.23701e-05	6.6571e-05		ENSMUSG00000038949.8	Cnst	4112.67	0.0761333	0.0947977	0.0573783	1.32687	0.184553	0.999799		ENSMUSG00000038949.8	Cnst	2206.47	0.0893688	0.0952923	0.0684198	1.30618	0.191491	0.676995
ENSMUSG00000039210.16	chr1	187215508	187351704	Gpatch2	protein_coding	KNOWN	136197		ENSMUSG00000039210.16	Gpatch2	1442.73	-0.0199678	-0.0159704	0.0842247	-0.237078	0.812596	0.879403		ENSMUSG00000039210.16	Gpatch2	1551.65	-0.109423	-0.103351	0.101404	-1.07908	0.280553	0.393153		ENSMUSG00000039210.16	Gpatch2	1855.35	0.0801207	0.0968402	0.0649156	1.23423	0.217117	0.999799		ENSMUSG00000039210.16	Gpatch2	1275.16	0.164747	0.1843	0.0747189	2.2049	0.0274612	0.34619
ENSMUSG00000039239.14	chr1	186622792	186705989	Tgfb2	protein_coding	KNOWN	83198		ENSMUSG00000039239.14	Tgfb2	6435.18	0.285126	0.301879	0.124977	2.28143	0.0225228	0.0578453		ENSMUSG00000039239.14	Tgfb2	6960.89	0.428663	0.435093	0.104519	4.1013	4.10831e-05	0.000195484		ENSMUSG00000039239.14	Tgfb2	6967.11	0.21142	0.221802	0.058424	3.61872	0.000296061	0.0158398		ENSMUSG00000039239.14	Tgfb2	6417.61	0.0785841	0.0890053	0.101589	0.773548	0.439198	0.82663
ENSMUSG00000039246.8	chr1	186087731	186117310	Lyplal1	protein_coding	KNOWN	29580		ENSMUSG00000039246.8	Lyplal1	512.539	0.146925	0.156141	0.117597	1.2494	0.211519	0.337204		ENSMUSG00000039246.8	Lyplal1	638.732	0.119433	0.103012	0.112595	1.06073	0.288812	0.4023		ENSMUSG00000039246.8	Lyplal1	657.823	-0.0585549	-0.0981912	0.0765555	-0.764869	0.444349	0.999799		ENSMUSG00000039246.8	Lyplal1	514.497	-0.0394592	-0.0448693	0.0907069	-0.435019	0.663549	0.910041
ENSMUSG00000039318.12	chr1	185204117	185286759	Rab3gap2	protein_coding	KNOWN	82643		ENSMUSG00000039318.12	Rab3gap2	6249.48	0.325024	0.331526	0.100666	3.22874	0.00124338	0.00498665		ENSMUSG00000039318.12	Rab3gap2	7308.72	0.285349	0.293552	0.105114	2.71466	0.00663442	0.0175427		ENSMUSG00000039318.12	Rab3gap2	7188.97	0.00663268	0.001338	0.0592765	0.111894	0.910908	0.999799		ENSMUSG00000039318.12	Rab3gap2	6387.17	0.0361473	0.0397408	0.0897497	0.402757	0.687127	0.915523
ENSMUSG00000039323.18	chr1	72824503	72852474	Igfbp2	protein_coding	KNOWN	27972		ENSMUSG00000039323.18	Igfbp2	888.366	0.34901	0.406125	0.187091	1.86545	0.0621181	0.131081		ENSMUSG00000039323.18	Igfbp2	1425.35	0.456926	0.429742	0.106415	4.29382	1.75625e-05	9.14485e-05		ENSMUSG00000039323.18	Igfbp2	1154.93	-0.278725	-0.416155	0.0718804	-3.87762	0.000105483	0.00687138		ENSMUSG00000039323.18	Igfbp2	1104.29	-0.303204	-0.440791	0.114748	-2.64235	0.00823323	0.182078
ENSMUSG00000039349.5	chr1	184871926	184883218	C130074G19Rik	protein_coding	KNOWN	11293		ENSMUSG00000039349.5	C130074G19Rik	559.664	0.220454	0.217116	0.121379	1.81625	0.0693323	0.143134		ENSMUSG00000039349.5	C130074G19Rik	674.244	0.360512	0.377792	0.122705	2.93804	0.0033029	0.00961355		ENSMUSG00000039349.5	C130074G19Rik	657.713	0.0412288	0.0818939	0.0778356	0.529691	0.596326	0.999799		ENSMUSG00000039349.5	C130074G19Rik	578.09	-0.063167	-0.0784108	0.0909813	-0.694286	0.487503	0.847367
ENSMUSG00000039354.16	chr1	72583251	72633134	Smarcal1	protein_coding	KNOWN	49884		ENSMUSG00000039354.16	Smarcal1	2382.77	-0.252804	-0.24895	0.0903073	-2.79938	0.00512011	0.0168495		ENSMUSG00000039354.16	Smarcal1	2993.2	-0.397389	-0.392456	0.0887791	-4.47616	7.59991e-06	4.27777e-05		ENSMUSG00000039354.16	Smarcal1	3653.07	-0.126149	-0.152209	0.0608174	-2.07423	0.038058	0.508605		ENSMUSG00000039354.16	Smarcal1	2089.06	-0.00666172	-0.00861038	0.0732894	-0.0908961	0.927575	0.985983
ENSMUSG00000039372.5	chr1	72427112	72536930	March4	protein_coding	KNOWN	109819		ENSMUSG00000039372.5	March4	947.534	-0.629518	-0.633599	0.101422	-6.20694	5.40277e-10	8.95801e-09		ENSMUSG00000039372.5	March4	1361.96	-0.757346	-0.755933	0.100267	-7.5533	4.24352e-14	8.98876e-13		ENSMUSG00000039372.5	March4	1770.75	-0.262644	-0.327808	0.0658522	-3.98839	6.65228e-05	0.00483969		ENSMUSG00000039372.5	March4	779.364	-0.176702	-0.20521	0.0837032	-2.11105	0.0347676	0.384444
ENSMUSG00000039384.8	chr1	184013302	184075636	Dusp10	protein_coding	KNOWN	62335		ENSMUSG00000039384.8	Dusp10	179.004	0.952935	1.04746	0.212791	4.47826	7.52543e-06	5.4929e-05		ENSMUSG00000039384.8	Dusp10	199.27	1.07981	1.17185	0.201743	5.35242	8.67856e-08	7.23709e-07		ENSMUSG00000039384.8	Dusp10	137.879	0.0600836	0.188538	0.0766821	0.783541	0.433309	0.999799		ENSMUSG00000039384.8	Dusp10	212.437	0.040807	0.0642441	0.119778	0.340688	0.733339	0.929153
ENSMUSG00000039395.8	chr1	72159442	72212307	Mreg	protein_coding	KNOWN	52866		ENSMUSG00000039395.8	Mreg	246.213	0.468456	0.507455	0.189082	2.47753	0.0132296	0.0373136		ENSMUSG00000039395.8	Mreg	263.901	0.336324	0.356063	0.177506	1.89472	0.0581293	0.110422		ENSMUSG00000039395.8	Mreg	257.307	0.0247344	0.0536494	0.0806793	0.306577	0.759165	0.999799		ENSMUSG00000039395.8	Mreg	248.818	0.132375	0.20562	0.117473	1.12686	0.259803	0.731821
ENSMUSG00000039630.10	chr1	178321108	178337797	Hnrnpu	protein_coding	KNOWN	16690		ENSMUSG00000039630.10	Hnrnpu	58286.7	1.02768	1.07606	0.158945	6.46567	1.00852e-10	1.87594e-09		ENSMUSG00000039630.10	Hnrnpu	70136	1.06057	1.11588	0.138322	7.66737	1.75558e-14	3.93276e-13		ENSMUSG00000039630.10	Hnrnpu	46916	0.00892246	0.0133932	0.0478118	0.186616	0.851962	0.999799		ENSMUSG00000039630.10	Hnrnpu	71744.8	-0.0058492	-0.0259183	0.115927	-0.0504557	0.959759	0.99168
ENSMUSG00000039997.16	chr1	173920407	173942672	Ifi203	protein_coding	KNOWN	22266		ENSMUSG00000039997.16	Ifi203	228.681	-0.217705	-0.228724	0.163534	-1.33125	0.183105	0.302565		ENSMUSG00000039997.16	Ifi203	280.174	-0.538406	-0.554171	0.199381	-2.70039	0.00692588	0.0181653		ENSMUSG00000039997.16	Ifi203	354.972	-0.103982	-0.206196	0.081023	-1.28336	0.199366	0.999799		ENSMUSG00000039997.16	Ifi203	193.246	0.0855791	0.120439	0.117172	0.730375	0.465161	0.836619
ENSMUSG00000040113.14	chr1	163702256	163725232	Mettl11b	protein_coding	KNOWN	22977		ENSMUSG00000040113.14	Mettl11b	34.8128	0.206682	0.26231	0.309674	0.667418	0.504505	0.637397		ENSMUSG00000040113.14	Mettl11b	58.9757	0.168114	0.176051	0.243385	0.690733	0.489734	0.602692		ENSMUSG00000040113.14	Mettl11b	51.1111	-0.0879161	-0.562048	0.060052	-1.464	0.143194	0.947903		ENSMUSG00000040113.14	Mettl11b	42.3355	-0.185931	-0.474993	0.118	-1.57568	0.115099	0.589326
ENSMUSG00000040124.5	chr1	163384908	163403669	Gorab	protein_coding	KNOWN	18762		ENSMUSG00000040124.5	Gorab	613.29	-0.295151	-0.30966	0.148993	-1.98098	0.047594	0.105977		ENSMUSG00000040124.5	Gorab	685.916	-0.514139	-0.518315	0.13699	-3.75312	0.000174644	0.000715912		ENSMUSG00000040124.5	Gorab	915.284	-0.00854691	-0.0148794	0.0742245	-0.115149	0.908327	0.999799		ENSMUSG00000040124.5	Gorab	492.386	0.144909	0.193844	0.109064	1.32866	0.18396	0.671558
ENSMUSG00000040170.13	chr1	162874317	162898726	Fmo2	protein_coding	KNOWN	24410		ENSMUSG00000040170.13	Fmo2	111.081	-0.422656	-0.498347	0.249691	-1.69271	0.09051	0.177162		ENSMUSG00000040170.13	Fmo2	173.416	-0.0190589	-0.0236444	0.256016	-0.0744442	0.940657	0.960901		ENSMUSG00000040170.13	Fmo2	185.194	-0.0512457	-0.141639	0.0758647	-0.675488	0.499365	0.999799		ENSMUSG00000040170.13	Fmo2	112.947	-0.278029	-0.616781	0.120454	-2.30818	0.0209892	0.305402
ENSMUSG00000040181.14	chr1	162829561	162866610	Fmo1	protein_coding	KNOWN	37050		ENSMUSG00000040181.14	Fmo1	281.581	-0.151878	-0.155257	0.134884	-1.12599	0.260169	0.392126		ENSMUSG00000040181.14	Fmo1	472.711	0.0234714	0.0246563	0.140662	0.166864	0.867477	0.91003		ENSMUSG00000040181.14	Fmo1	457.256	-0.225979	-0.395691	0.0800403	-2.82332	0.00475293	0.128469		ENSMUSG00000040181.14	Fmo1	315.836	-0.437211	-0.575768	0.102978	-4.24568	2.17932e-05	0.00237272
ENSMUSG00000040225.15	chr1	162670725	162740556	Prrc2c	protein_coding	KNOWN	69832		ENSMUSG00000040225.15	Prrc2c	20595	0.644653	0.649983	0.0932181	6.91554	4.66082e-12	1.06712e-10		ENSMUSG00000040225.15	Prrc2c	23280.2	0.477333	0.477514	0.114061	4.18489	2.85299e-05	0.000140921		ENSMUSG00000040225.15	Prrc2c	20816.6	-0.0178066	-0.0403939	0.0589142	-0.302246	0.762465	0.999799		ENSMUSG00000040225.15	Prrc2c	22031.5	0.110419	0.132523	0.0906218	1.21846	0.223048	0.704244
ENSMUSG00000040265.16	chr1	161982453	162478034	Dnm3	protein_coding	KNOWN	495582		ENSMUSG00000040265.16	Dnm3	5544.26	0.0870682	0.105334	0.0819434	1.06254	0.28799	0.423512		ENSMUSG00000040265.16	Dnm3	6960.3	-0.0752813	-0.0787764	0.0931954	-0.80778	0.419217	0.535774		ENSMUSG00000040265.16	Dnm3	7493.25	-0.145172	-0.182866	0.0561487	-2.58549	0.00972407	0.212037		ENSMUSG00000040265.16	Dnm3	5397.87	0.000570074	0.00108987	0.0742099	0.00768191	0.993871	0.998693
ENSMUSG00000040297.12	chr1	161816114	161876682	Suco	protein_coding	KNOWN	60569		ENSMUSG00000040297.12	Suco	4569.39	1.26736	1.35114	0.191017	6.63484	3.24852e-11	6.55711e-10		ENSMUSG00000040297.12	Suco	6465.23	1.59241	1.704	0.166465	9.56604	1.11077e-21	5.11643e-20		ENSMUSG00000040297.12	Suco	3166.33	0.0173136	0.0302031	0.0658707	0.262843	0.792672	0.999799		ENSMUSG00000040297.12	Suco	6571.17	-0.105632	-0.321991	0.11544	-0.915038	0.360172	0.789902
ENSMUSG00000040423.10	chr1	160906418	160974978	Rc3h1	protein_coding	KNOWN	68561		ENSMUSG00000040423.10	Rc3h1	4106.69	-0.115757	-0.114148	0.0867641	-1.33416	0.182151	0.301404		ENSMUSG00000040423.10	Rc3h1	4629.07	-0.223568	-0.214311	0.0985301	-2.26903	0.0232665	0.0510551		ENSMUSG00000040423.10	Rc3h1	5624.2	0.00315169	0.0237476	0.0557317	0.0565511	0.954903	0.999799		ENSMUSG00000040423.10	Rc3h1	3592.79	0.108505	0.12405	0.083394	1.30111	0.193221	0.678911
ENSMUSG00000040596.15	chr1	166384622	166409863	Pogk	protein_coding	KNOWN	25242		ENSMUSG00000040596.15	Pogk	3426.34	0.321763	0.311497	0.0734894	4.37835	1.19579e-05	8.38996e-05		ENSMUSG00000040596.15	Pogk	4078.24	0.303023	0.310221	0.0883325	3.43048	0.000602524	0.00215996		ENSMUSG00000040596.15	Pogk	3979.24	-0.0121873	-0.00116275	0.0581212	-0.209688	0.833911	0.999799		ENSMUSG00000040596.15	Pogk	3530.6	-9.15699e-06	0.000613261	0.0687008	-0.000133288	0.999894	0.999968
ENSMUSG00000040612.13	chr1	166254139	166316823	Ildr2	protein_coding	KNOWN	62685		ENSMUSG00000040612.13	Ildr2	10963.3	0.117194	0.112349	0.0931921	1.25755	0.208556	0.333528		ENSMUSG00000040612.13	Ildr2	12898.4	0.0426315	0.043115	0.0844891	0.50458	0.613854	0.711993		ENSMUSG00000040612.13	Ildr2	13956.1	-0.0230372	-0.0240604	0.0508738	-0.452831	0.65067	0.999799		ENSMUSG00000040612.13	Ildr2	10535.8	0.0394537	0.045399	0.0788718	0.500226	0.616916	0.8939
ENSMUSG00000040648.14	chr1	97706048	97770411	Ppip5k2	protein_coding	KNOWN	64364		ENSMUSG00000040648.14	Ppip5k2	1889.57	-0.267204	-0.274724	0.088094	-3.03316	0.00242005	0.00886535		ENSMUSG00000040648.14	Ppip5k2	2141.29	-0.46992	-0.471534	0.120371	-3.90392	9.46486e-05	0.000416598		ENSMUSG00000040648.14	Ppip5k2	2798.61	-0.0382308	-0.0293139	0.0610694	-0.626022	0.5313	0.999799		ENSMUSG00000040648.14	Ppip5k2	1547.98	0.140633	0.167661	0.0917366	1.53301	0.125273	0.605562
ENSMUSG00000040693.7	chr1	96816270	96872171	Slco4c1	protein_coding	KNOWN	55902		ENSMUSG00000040693.7	Slco4c1	132.381	-0.92755	-0.974801	0.183423	-5.05688	4.26164e-07	4.11743e-06		ENSMUSG00000040693.7	Slco4c1	189.987	-1.2743	-1.35977	0.191137	-6.66696	2.61152e-11	3.84661e-10		ENSMUSG00000040693.7	Slco4c1	283.452	-0.190025	-0.41386	0.0811875	-2.34056	0.0192547	0.331772		ENSMUSG00000040693.7	Slco4c1	89.3271	-0.0123362	-0.0293452	0.120755	-0.102159	0.918631	0.985577
ENSMUSG00000040710.10	chr1	95587682	95667571	St8sia4	protein_coding	KNOWN	79890		ENSMUSG00000040710.10	St8sia4	1087.72	-0.727858	-0.747347	0.133076	-5.46951	4.51285e-08	5.33489e-07		ENSMUSG00000040710.10	St8sia4	1391.9	-0.550523	-0.561741	0.130186	-4.22873	2.35016e-05	0.000118567		ENSMUSG00000040710.10	St8sia4	1881.12	-0.0262795	-0.0197231	0.0709915	-0.370179	0.711249	0.999799		ENSMUSG00000040710.10	St8sia4	856.759	-0.169015	-0.205454	0.0915539	-1.84607	0.0648822	0.500776
ENSMUSG00000040713.12	chr1	165763746	165775308	Creg1	protein_coding	KNOWN	11563		ENSMUSG00000040713.12	Creg1	1485.29	0.140502	0.13785	0.0910822	1.54259	0.122931	0.224032		ENSMUSG00000040713.12	Creg1	1725.33	0.228303	0.241032	0.101735	2.2441	0.0248259	0.0539146		ENSMUSG00000040713.12	Creg1	1795.05	0.0562324	0.0971121	0.066298	0.848176	0.39634	0.999799		ENSMUSG00000040713.12	Creg1	1463.21	-0.00511935	-0.00581891	0.0722877	-0.0708191	0.943542	0.989159
ENSMUSG00000040723.14	chr1	165646516	165709757	Rcsd1	protein_coding	KNOWN	63242		ENSMUSG00000040723.14	Rcsd1	221.631	0.224649	0.226664	0.139816	1.60674	0.108111	0.202744		ENSMUSG00000040723.14	Rcsd1	252.296	0.19349	0.206669	0.180674	1.07093	0.284199	0.396869		ENSMUSG00000040723.14	Rcsd1	262.09	0.0269011	0.0516436	0.0809734	0.332222	0.739722	0.999799		ENSMUSG00000040723.14	Rcsd1	217.878	0.0607267	0.0723781	0.102168	0.59438	0.552258	0.873961
ENSMUSG00000040782.12	chr1	159232320	159347640	Rfwd2	protein_coding	KNOWN	115321		ENSMUSG00000040782.12	Rfwd2	4362.16	0.678174	0.68903	0.0998825	6.78972	1.12352e-11	2.43284e-10		ENSMUSG00000040782.12	Rfwd2	5068.47	0.722217	0.73672	0.0829563	8.706	3.14777e-18	1.09883e-16		ENSMUSG00000040782.12	Rfwd2	4171.27	0.046792	0.0671577	0.058507	0.799768	0.423845	0.999799		ENSMUSG00000040782.12	Rfwd2	4889.15	0.0174646	0.0199611	0.079529	0.219601	0.826182	0.957543
ENSMUSG00000040836.15	chr1	165295789	165326745	Gpr161	protein_coding	KNOWN	30957		ENSMUSG00000040836.15	Gpr161	1125.69	-0.0031295	-0.0151818	0.174368	-0.0179477	0.985681	0.990964		ENSMUSG00000040836.15	Gpr161	1425.23	-0.159593	-0.101343	0.127222	-1.25444	0.209681	0.312454		ENSMUSG00000040836.15	Gpr161	1570.7	-0.115448	-0.137625	0.0753313	-1.53254	0.125389	0.908708		ENSMUSG00000040836.15	Gpr161	1078.23	-0.0245846	-0.0508099	0.110242	-0.223005	0.823531	0.957393
ENSMUSG00000040843.10	chr1	165212286	165236996	Tiprl	protein_coding	KNOWN	24711		ENSMUSG00000040843.10	Tiprl	2346.13	0.0850427	0.0851321	0.0810395	1.0494	0.293995	0.430553		ENSMUSG00000040843.10	Tiprl	2765.68	0.0211528	0.0300311	0.0977182	0.216468	0.828623	0.880912		ENSMUSG00000040843.10	Tiprl	3013.98	-0.0230562	-0.0184133	0.0607154	-0.379741	0.704137	0.999799		ENSMUSG00000040843.10	Tiprl	2243.71	0.0331795	0.0371287	0.0745853	0.444853	0.656426	0.907384
ENSMUSG00000040848.11	chr1	165174337	165194438	Sft2d2	protein_coding	KNOWN	20102		ENSMUSG00000040848.11	Sft2d2	2527.08	0.118206	0.111974	0.118231	0.999792	0.317411	0.454291		ENSMUSG00000040848.11	Sft2d2	2997.26	0.330288	0.350974	0.0992062	3.32931	0.000870614	0.00299284		ENSMUSG00000040848.11	Sft2d2	3032.5	0.0994235	0.150611	0.0672695	1.47799	0.139411	0.940423		ENSMUSG00000040848.11	Sft2d2	2544.35	-0.0706712	-0.0879107	0.0881083	-0.802095	0.422498	0.820798
ENSMUSG00000040865.15	chr1	62958418	63114667	Ino80d	protein_coding	KNOWN	156250		ENSMUSG00000040865.15	Ino80d	4116.75	-0.0584995	-0.0659735	0.146868	-0.398314	0.690399	0.790796		ENSMUSG00000040865.15	Ino80d	4400.78	-0.292377	-0.295948	0.1391	-2.10192	0.0355602	0.0730333		ENSMUSG00000040865.15	Ino80d	5521.72	0.0360901	0.0303189	0.0571526	0.631469	0.527734	0.999799		ENSMUSG00000040865.15	Ino80d	3497.91	0.189115	0.260764	0.11083	1.70635	0.0879424	0.546726
ENSMUSG00000040918.12	chr1	164249046	164265385	Slc19a2	protein_coding	KNOWN	16340		ENSMUSG00000040918.12	Slc19a2	955.907	0.366897	0.36604	0.098856	3.71142	0.000206098	0.00104866		ENSMUSG00000040918.12	Slc19a2	1068.45	0.204062	0.204769	0.111292	1.83357	0.0667175	0.123584		ENSMUSG00000040918.12	Slc19a2	1087.29	-0.00730775	-0.00947357	0.0725715	-0.100697	0.919791	0.999799		ENSMUSG00000040918.12	Slc19a2	949.164	0.136319	0.152143	0.085792	1.58895	0.112071	0.584378
ENSMUSG00000041040.12	chr1	59913006	59985346	Fam117b	protein_coding	KNOWN	72341		ENSMUSG00000041040.12	Fam117b	3901.12	-0.317464	-0.317733	0.0959949	-3.30709	0.000942711	0.0039275		ENSMUSG00000041040.12	Fam117b	4572.3	-0.42991	-0.423609	0.0842179	-5.10473	3.31268e-07	2.47007e-06		ENSMUSG00000041040.12	Fam117b	5873.47	-0.0276378	-0.0318666	0.0587582	-0.470364	0.638095	0.999799		ENSMUSG00000041040.12	Fam117b	3249.8	0.0668747	0.0741851	0.0755671	0.884972	0.376172	0.797141
ENSMUSG00000041075.8	chr1	59482424	59486955	Fzd7	protein_coding	KNOWN	4532		ENSMUSG00000041075.8	Fzd7	401.373	-0.177135	-0.201967	0.221371	-0.800173	0.42361	0.56297		ENSMUSG00000041075.8	Fzd7	631.387	-0.200557	-0.181048	0.178263	-1.12506	0.260563	0.370644		ENSMUSG00000041075.8	Fzd7	662.169	-0.245958	-0.391506	0.0777006	-3.16546	0.00154839	0.0549131		ENSMUSG00000041075.8	Fzd7	415.084	-0.192961	-0.412452	0.121014	-1.59453	0.110818	0.581951
ENSMUSG00000041144.10	chr1	46066315	46373546	Dnah7b	protein_coding	KNOWN	307232		ENSMUSG00000041144.10	Dnah7b	166.614	0.255729	0.266405	0.156543	1.63361	0.102341	0.1945		ENSMUSG00000041144.10	Dnah7b	267.67	0.243073	0.262137	0.15497	1.56852	0.116761	0.195784		ENSMUSG00000041144.10	Dnah7b	231.96	-0.193519	-0.435644	0.0808267	-2.39424	0.0166548	0.304341		ENSMUSG00000041144.10	Dnah7b	199.254	-0.319883	-0.431191	0.106776	-2.99582	0.00273708	0.0888758
ENSMUSG00000041303.7	chr1	54396004	54438971	Gtf3c3	protein_coding	KNOWN	42968		ENSMUSG00000041303.7	Gtf3c3	1982.52	-0.252365	-0.248313	0.0928967	-2.71662	0.00659525	0.0208194		ENSMUSG00000041303.7	Gtf3c3	2318.44	-0.394715	-0.384131	0.103964	-3.79664	0.000146668	0.00061318		ENSMUSG00000041303.7	Gtf3c3	2924.35	-0.0372059	-0.0450864	0.0616132	-0.603863	0.545935	0.999799		ENSMUSG00000041303.7	Gtf3c3	1680.44	0.0819606	0.0908558	0.0880703	0.930627	0.352047	0.785246
ENSMUSG00000041396.13	chr1	163994889	163997243	Mettl18	protein_coding	KNOWN	2355		ENSMUSG00000041396.13	Mettl18	129.628	-1.09565	-1.17746	0.185779	-5.89758	3.68875e-09	5.39757e-08		ENSMUSG00000041396.13	Mettl18	144.263	-1.42098	-1.51721	0.208062	-6.82962	8.51387e-12	1.33621e-10		ENSMUSG00000041396.13	Mettl18	253.104	-0.00946357	-0.0203278	0.0810176	-0.116809	0.907012	0.999799		ENSMUSG00000041396.13	Mettl18	71.5903	0.180397	0.320056	0.120471	1.49743	0.134282	0.616447
ENSMUSG00000041406.14	chr1	163945993	163994796	BC055324	protein_coding	KNOWN	48804		ENSMUSG00000041406.14	BC055324	68.4707	-0.0409583	-0.0400566	0.215711	-0.189876	0.849407	0.904543		ENSMUSG00000041406.14	BC055324	76.7909	-0.0021347	-9.53599e-05	0.248307	-0.00859702	0.993141	0.994782		ENSMUSG00000041406.14	BC055324	88.5481	0.0243866	0.10832	0.0697756	0.349501	0.726713	0.999799		ENSMUSG00000041406.14	BC055324	62.4198	0.0388464	0.0684267	0.120569	0.322191	0.747308	0.933502
ENSMUSG00000041426.12	chr1	52844929	52920986	Hibch	protein_coding	KNOWN	76058		ENSMUSG00000041426.12	Hibch	948.779	-0.0191571	-0.0257597	0.094695	-0.202303	0.83968	0.897944		ENSMUSG00000041426.12	Hibch	1114.95	0.0175889	0.0222783	0.10261	0.171415	0.863897	0.90713		ENSMUSG00000041426.12	Hibch	1246.28	0.0269515	0.0455408	0.0707618	0.380877	0.703295	0.999799		ENSMUSG00000041426.12	Hibch	890.181	-0.000439227	-0.00210555	0.0757613	-0.00579751	0.995374	0.998903
ENSMUSG00000041439.15	chr1	52656286	52727462	Mfsd6	protein_coding	KNOWN	71177		ENSMUSG00000041439.15	Mfsd6	4965.68	-0.354876	-0.350491	0.0899613	-3.94477	7.98775e-05	0.000451075		ENSMUSG00000041439.15	Mfsd6	5573.55	-0.46929	-0.473417	0.0868346	-5.40441	6.50205e-08	5.5287e-07		ENSMUSG00000041439.15	Mfsd6	7422.01	0.0264464	0.0227624	0.053153	0.497553	0.618799	0.999799		ENSMUSG00000041439.15	Mfsd6	3994.69	0.127829	0.14568	0.080085	1.59617	0.110452	0.581936
ENSMUSG00000041483.14	chr1	136624901	136630053	Zfp281	protein_coding	KNOWN	5153		ENSMUSG00000041483.14	Zfp281	5484.92	0.836442	0.874873	0.145269	5.75787	8.51812e-09	1.16742e-07		ENSMUSG00000041483.14	Zfp281	6033.41	0.819925	0.851469	0.128978	6.3571	2.05603e-10	2.5794e-09		ENSMUSG00000041483.14	Zfp281	4747.24	0.0730613	0.096873	0.0571204	1.27908	0.20087	0.999799		ENSMUSG00000041483.14	Zfp281	6179.38	0.087941	0.1205	0.109218	0.805189	0.420711	0.820266
ENSMUSG00000041559.7	chr1	134037254	134048277	Fmod	protein_coding	KNOWN	11024		ENSMUSG00000041559.7	Fmod	442.058	0.441615	1.0355	0.383294	1.15216	0.249257	0.380571		ENSMUSG00000041559.7	Fmod	464.347	-0.0759802	-0.111228	0.364825	-0.208265	0.835022	0.88561		ENSMUSG00000041559.7	Fmod	451.649	-0.0513893	-0.561031	0.0483047	-1.06386	0.287394	0.999799		ENSMUSG00000041559.7	Fmod	444.805	0.045689	0.580995	0.0671526	0.680375	0.496267	0.850431
ENSMUSG00000041570.14	chr1	136268123	136346104	Camsap2	protein_coding	KNOWN	77982		ENSMUSG00000041570.14	Camsap2	15870.5	0.423889	0.426899	0.081467	5.2032	1.95884e-07	2.02236e-06		ENSMUSG00000041570.14	Camsap2	17941.6	0.396215	0.400659	0.0744185	5.32414	1.01432e-07	8.35553e-07		ENSMUSG00000041570.14	Camsap2	17175	0.0549463	0.0571704	0.0498469	1.1023	0.270331	0.999799		ENSMUSG00000041570.14	Camsap2	16369.6	0.0761798	0.0839388	0.0695118	1.09593	0.273111	0.741677
ENSMUSG00000041577.5	chr1	133910304	133921414	Prelp	protein_coding	KNOWN	11111		ENSMUSG00000041577.5	Prelp	994.261	0.239531	0.253198	0.0904843	2.64721	0.00811583	0.0248138		ENSMUSG00000041577.5	Prelp	1304.08	0.197427	0.201821	0.110267	1.79044	0.0733837	0.133783		ENSMUSG00000041577.5	Prelp	1258.29	-0.122557	-0.171748	0.0698163	-1.75542	0.0791874	0.738687		ENSMUSG00000041577.5	Prelp	1052.73	-0.102918	-0.120277	0.0821344	-1.25305	0.210189	0.694047
ENSMUSG00000041605.16	chr1	136213531	136234264	5730559C18Rik	protein_coding	KNOWN	20734		ENSMUSG00000041605.16	5730559C18Rik	113.886	0.295724	0.332532	0.2215	1.3351	0.181844	0.301024		ENSMUSG00000041605.16	5730559C18Rik	174.36	0.205093	0.210199	0.163725	1.25267	0.210325	0.313235		ENSMUSG00000041605.16	5730559C18Rik	154.318	-0.147887	-0.439114	0.077838	-1.89994	0.0574416	0.633466		ENSMUSG00000041605.16	5730559C18Rik	132.499	-0.195119	-0.315872	0.118101	-1.65214	0.0985061	0.561075
ENSMUSG00000041642.18	chr1	136131389	136177998	Kif21b	protein_coding	KNOWN	46610		ENSMUSG00000041642.18	Kif21b	3514.02	0.313141	0.307541	0.0882245	3.54937	0.000386155	0.00181578		ENSMUSG00000041642.18	Kif21b	4681.22	0.328972	0.350817	0.0854785	3.8486	0.000118797	0.000509235		ENSMUSG00000041642.18	Kif21b	4287.88	-0.147179	-0.135733	0.0567539	-2.59328	0.00950663	0.208837		ENSMUSG00000041642.18	Kif21b	3856.21	-0.16461	-0.178786	0.0659721	-2.49514	0.0125906	0.233918
ENSMUSG00000041670.15	chr1	22286251	22805724	Rims1	protein_coding	KNOWN	519474		ENSMUSG00000041670.15	Rims1	12611.7	0.0706133	0.077893	0.110614	0.638378	0.523227	0.654015		ENSMUSG00000041670.15	Rims1	14784.4	0.0680098	0.0664664	0.0847797	0.802195	0.42244	0.538876		ENSMUSG00000041670.15	Rims1	16062.5	0.0230992	0.0149475	0.0514534	0.448935	0.653478	0.999799		ENSMUSG00000041670.15	Rims1	12078.8	0.0227213	0.0268578	0.0887516	0.25601	0.797943	0.949732
ENSMUSG00000041684.11	chr1	44118957	44144770	Bivm	protein_coding	KNOWN	25814		ENSMUSG00000041684.11	Bivm	1110.21	-0.944479	-0.963395	0.0918493	-10.2829	8.41431e-25	6.87033e-23		ENSMUSG00000041684.11	Bivm	1313.58	-0.947608	-0.966346	0.110071	-8.60902	7.36871e-18	2.51586e-16		ENSMUSG00000041684.11	Bivm	2027.05	0.00890863	0.00702259	0.0638932	0.13943	0.88911	0.999799		ENSMUSG00000041684.11	Bivm	742.763	0.0104158	0.0104314	0.083627	0.124551	0.900879	0.9809
ENSMUSG00000041757.15	chr1	133181321	133303435	Plekha6	protein_coding	KNOWN	122115		ENSMUSG00000041757.15	Plekha6	4643.3	-0.0973031	-0.0940436	0.0932198	-1.0438	0.296577	0.432908		ENSMUSG00000041757.15	Plekha6	5381.27	-0.160128	-0.161671	0.114652	-1.39664	0.162521	0.254966		ENSMUSG00000041757.15	Plekha6	6359.95	-0.00178032	0.000895819	0.0605662	-0.0293947	0.97655	0.999799		ENSMUSG00000041757.15	Plekha6	4164.5	0.0602023	0.0685872	0.0845201	0.712284	0.476289	0.842653
ENSMUSG00000041763.14	chr1	43933647	44003000	Tpp2	protein_coding	KNOWN	69354		ENSMUSG00000041763.14	Tpp2	6034.29	0.774231	0.796252	0.0965552	8.01853	1.07015e-15	4.09875e-14		ENSMUSG00000041763.14	Tpp2	6758.26	0.628084	0.640487	0.0809975	7.75436	8.87919e-15	2.06021e-13		ENSMUSG00000041763.14	Tpp2	5647.36	-0.0125737	-0.0195574	0.055486	-0.22661	0.820727	0.999799		ENSMUSG00000041763.14	Tpp2	6653.43	0.12099	0.136594	0.0790383	1.53078	0.125824	0.606861
ENSMUSG00000041779.5	chr1	20996299	21079229	Tram2	protein_coding	KNOWN	82931		ENSMUSG00000041779.5	Tram2	101.344	0.0495087	0.0395892	0.204643	0.241927	0.808837	0.877118		ENSMUSG00000041779.5	Tram2	132.469	0.178885	0.179582	0.189286	0.94505	0.344633	0.460843		ENSMUSG00000041779.5	Tram2	134.215	-0.0184578	-0.0530545	0.0759567	-0.243004	0.808002	0.999799		ENSMUSG00000041779.5	Tram2	103.791	-0.118562	-0.192994	0.117373	-1.01013	0.312434	0.764297
ENSMUSG00000041782.14	chr1	135818598	135833342	Lad1	protein_coding	KNOWN	14745		ENSMUSG00000041782.14	Lad1	55.6094	0.429975	0.491077	0.247769	1.73538	0.0826729	0.16489		ENSMUSG00000041782.14	Lad1	84.2739	0.328207	0.359677	0.213449	1.53764	0.124137	0.205715		ENSMUSG00000041782.14	Lad1	70.0732	-0.0819732	-0.432877	0.0646541	-1.26787	0.204843	0.999799		ENSMUSG00000041782.14	Lad1	66.9181	-0.179404	-0.301671	0.119115	-1.50614	0.132031	0.614243
ENSMUSG00000041801.5	chr1	135766119	135769136	Phlda3	protein_coding	KNOWN	3018		ENSMUSG00000041801.5	Phlda3	479.669	0.212214	0.23543	0.149118	1.42312	0.1547	0.266342		ENSMUSG00000041801.5	Phlda3	564.382	0.222841	0.242357	0.141686	1.57278	0.11577	0.194479		ENSMUSG00000041801.5	Phlda3	571.202	0.0131424	0.020412	0.0790894	0.166171	0.868022	0.999799		ENSMUSG00000041801.5	Phlda3	482.098	0.00789467	0.0138906	0.107478	0.0734537	0.941445	0.988998
ENSMUSG00000041809.5	chr1	20951626	20990841	Efhc1	protein_coding	KNOWN	39216		ENSMUSG00000041809.5	Efhc1	39.9501	-0.0439555	-0.0594569	0.302278	-0.145414	0.884384	0.927453		ENSMUSG00000041809.5	Efhc1	57.6486	0.319297	0.338766	0.254384	1.25518	0.209414	0.312147		ENSMUSG00000041809.5	Efhc1	54.8019	-0.00730042	-0.0414907	0.0595555	-0.122582	0.902438	0.999799		ENSMUSG00000041809.5	Efhc1	43.6664	-0.168501	-0.439261	0.117704	-1.43156	0.15227	0.639172
ENSMUSG00000041859.10	chr1	20802968	20820312	Mcm3	protein_coding	KNOWN	17345		ENSMUSG00000041859.10	Mcm3	178.848	-0.0159467	-0.01314	0.159233	-0.100147	0.920228	0.949408		ENSMUSG00000041859.10	Mcm3	227.933	0.0208869	0.0134486	0.152762	0.136729	0.891245	0.926393		ENSMUSG00000041859.10	Mcm3	244.555	-0.0348831	-0.0837424	0.0809763	-0.430781	0.666627	0.999799		ENSMUSG00000041859.10	Mcm3	174.992	-0.0819473	-0.110133	0.107589	-0.761669	0.446258	0.82943
ENSMUSG00000041879.13	chr1	135382312	135430499	Ipo9	protein_coding	KNOWN	48188		ENSMUSG00000041879.13	Ipo9	10642.3	0.0946132	0.0957786	0.070997	1.33264	0.182651	0.301975		ENSMUSG00000041879.13	Ipo9	12596	0.0852189	0.0945581	0.0778938	1.09404	0.273938	0.385758		ENSMUSG00000041879.13	Ipo9	13492.6	0.000912104	0.00705999	0.0523514	0.0174227	0.986099	0.999799		ENSMUSG00000041879.13	Ipo9	10309	0.00803567	0.0086652	0.0596422	0.134731	0.892824	0.978177
ENSMUSG00000041889.7	chr1	135371057	135375237	Shisa4	protein_coding	KNOWN	4181		ENSMUSG00000041889.7	Shisa4	2649.2	-0.0162001	-0.0101697	0.0858129	-0.188784	0.850263	0.904958		ENSMUSG00000041889.7	Shisa4	3842.64	0.114887	0.134367	0.0968505	1.18624	0.235529	0.342738		ENSMUSG00000041889.7	Shisa4	3776.44	-0.179193	-0.201462	0.059327	-3.02043	0.00252413	0.0793902		ENSMUSG00000041889.7	Shisa4	2833.12	-0.308326	-0.345959	0.0730097	-4.22309	2.40979e-05	0.00255225
ENSMUSG00000041907.9	chr1	42952872	43035456	Gpr45	protein_coding	KNOWN	82585		ENSMUSG00000041907.9	Gpr45	732.608	-0.361745	-0.35385	0.100511	-3.59907	0.000319359	0.00153792		ENSMUSG00000041907.9	Gpr45	851.4	-0.406579	-0.421491	0.111329	-3.65205	0.000260159	0.00102283		ENSMUSG00000041907.9	Gpr45	1104.97	0.00939415	-2.4914e-06	0.0717139	0.130995	0.895779	0.999799		ENSMUSG00000041907.9	Gpr45	604.273	0.0568361	0.067806	0.0914194	0.621707	0.534135	0.866425
ENSMUSG00000041926.15	chr1	135262712	135284084	Rnpep	protein_coding	KNOWN	21373		ENSMUSG00000041926.15	Rnpep	1423.4	-0.0190702	-0.0100993	0.112308	-0.169803	0.865165	0.915127		ENSMUSG00000041926.15	Rnpep	2280.02	0.202504	0.250259	0.157328	1.28715	0.198042	0.298887		ENSMUSG00000041926.15	Rnpep	2085.47	-0.205463	-0.274818	0.0691145	-2.97279	0.00295102	0.0907994		ENSMUSG00000041926.15	Rnpep	1641.62	-0.359296	-0.534785	0.108473	-3.3123	0.000925331	0.0413979
ENSMUSG00000041945.12	chr1	40772038	40790687	Mfsd9	protein_coding	KNOWN	18650		ENSMUSG00000041945.12	Mfsd9	70.8371	-0.850226	-0.960594	0.231199	-3.67747	0.00023556	0.00118343		ENSMUSG00000041945.12	Mfsd9	83.6832	-0.878988	-0.963861	0.240151	-3.66015	0.000252071	0.000994046		ENSMUSG00000041945.12	Mfsd9	129.138	0.000889076	0.00910318	0.0759676	0.0117034	0.990662	0.999799		ENSMUSG00000041945.12	Mfsd9	47.4024	0.0126713	0.0128049	0.119918	0.105667	0.915847	0.984986
ENSMUSG00000042046.15	chr1	132417555	132466958	Dstyk	protein_coding	KNOWN	49404		ENSMUSG00000042046.15	Dstyk	4190.43	-0.45631	-0.469273	0.11304	-4.0367	5.42076e-05	0.000320166		ENSMUSG00000042046.15	Dstyk	4567.27	-0.631402	-0.636724	0.108022	-5.84515	5.06121e-09	5.09689e-08		ENSMUSG00000042046.15	Dstyk	6473.07	0.0440865	0.0469493	0.0560727	0.786239	0.431728	0.999799		ENSMUSG00000042046.15	Dstyk	3163.89	0.180729	0.214737	0.0944743	1.913	0.0557482	0.471327
ENSMUSG00000042066.15	chr1	132356315	132391281	Tmcc2	protein_coding	KNOWN	34967		ENSMUSG00000042066.15	Tmcc2	12880.2	-0.245899	-0.242243	0.0939921	-2.61616	0.00889241	0.0268202		ENSMUSG00000042066.15	Tmcc2	16717.4	-0.0473181	-0.0509993	0.101299	-0.467115	0.640418	0.732619		ENSMUSG00000042066.15	Tmcc2	18795.9	-0.00568035	-0.020781	0.0510786	-0.111208	0.911451	0.999799		ENSMUSG00000042066.15	Tmcc2	12176.5	-0.178058	-0.21144	0.0862221	-2.06511	0.0389127	0.403591
ENSMUSG00000042111.9	chr1	34436670	34439672	Ccdc115	protein_coding	KNOWN	3003		ENSMUSG00000042111.9	Ccdc115	770.71	-0.536603	-0.570849	0.163232	-3.28736	0.0010113	0.00416864		ENSMUSG00000042111.9	Ccdc115	836.929	-0.638025	-0.638841	0.153221	-4.16408	3.12604e-05	0.000153241		ENSMUSG00000042111.9	Ccdc115	1209.64	0.060168	0.100299	0.0702575	0.856392	0.391781	0.999799		ENSMUSG00000042111.9	Ccdc115	569.434	0.114318	0.168598	0.117301	0.974574	0.329772	0.773084
ENSMUSG00000042115.4	chr1	132298626	132307357	Klhdc8a	protein_coding	KNOWN	8732		ENSMUSG00000042115.4	Klhdc8a	149.361	-0.343507	-0.366295	0.234134	-1.46714	0.142338	0.250487		ENSMUSG00000042115.4	Klhdc8a	223.996	-0.29461	-0.326054	0.1637	-1.7997	0.0719087	0.131557		ENSMUSG00000042115.4	Klhdc8a	253.696	-0.136361	-0.313058	0.0807683	-1.6883	0.0913528	0.791911		ENSMUSG00000042115.4	Klhdc8a	142.916	-0.182241	-0.355115	0.121017	-1.50592	0.132088	0.614243
ENSMUSG00000042182.16	chr1	33852052	33907816	Bend6	protein_coding	KNOWN	55765		ENSMUSG00000042182.16	Bend6	5607.22	0.17615	0.186492	0.0908511	1.93889	0.0525145	0.114718		ENSMUSG00000042182.16	Bend6	6283.87	0.189185	0.20579	0.117545	1.60947	0.107513	0.183196		ENSMUSG00000042182.16	Bend6	6638.71	0.0670311	0.0982822	0.0568294	1.17951	0.238194	0.999799		ENSMUSG00000042182.16	Bend6	5438.37	0.0675861	0.0792363	0.0857192	0.788459	0.430428	0.824125
ENSMUSG00000042197.13	chr1	33761545	33814595	Zfp451	protein_coding	KNOWN	53051		ENSMUSG00000042197.13	Zfp451	4686.28	-0.344012	-0.36099	0.145052	-2.37164	0.0177093	0.0474472		ENSMUSG00000042197.13	Zfp451	5290.96	-0.538006	-0.53586	0.146036	-3.68406	0.000229551	0.000916377		ENSMUSG00000042197.13	Zfp451	7112.04	-0.010177	-0.0105881	0.0538337	-0.189045	0.850058	0.999799		ENSMUSG00000042197.13	Zfp451	3733.64	0.121783	0.164575	0.114035	1.06795	0.285543	0.747666
ENSMUSG00000042207.17	chr1	134560171	134635285	Kdm5b	protein_coding	KNOWN	75115		ENSMUSG00000042207.17	Kdm5b	4681.33	-0.163109	-0.168573	0.102851	-1.58587	0.112769	0.209585		ENSMUSG00000042207.17	Kdm5b	5371.82	-0.307569	-0.317444	0.104524	-2.94258	0.00325493	0.00949522		ENSMUSG00000042207.17	Kdm5b	6659.94	-0.003555	-0.0264965	0.0563666	-0.0630693	0.949711	0.999799		ENSMUSG00000042207.17	Kdm5b	4028.67	0.112249	0.122674	0.0808438	1.38847	0.164995	0.652888
ENSMUSG00000042215.8	chr1	33745484	33757795	Bag2	protein_coding	KNOWN	12312		ENSMUSG00000042215.8	Bag2	309.212	-0.433346	-0.445212	0.133265	-3.25177	0.00114689	0.00464809		ENSMUSG00000042215.8	Bag2	378.215	-0.322417	-0.317339	0.131218	-2.45711	0.0140061	0.0331651		ENSMUSG00000042215.8	Bag2	477.316	0.0115369	0.0249935	0.0792945	0.145494	0.884321	0.999799		ENSMUSG00000042215.8	Bag2	262.276	-0.0786535	-0.102453	0.100262	-0.784477	0.43276	0.824883
ENSMUSG00000042229.9	chr1	134494648	134508774	Rabif	protein_coding	KNOWN	14127		ENSMUSG00000042229.9	Rabif	1843.61	0.273781	0.312713	0.111417	2.45727	0.0139999	0.0390618		ENSMUSG00000042229.9	Rabif	1819.6	0.0555788	0.08334	0.13583	0.40918	0.682407	0.767344		ENSMUSG00000042229.9	Rabif	2046.14	0.0845683	0.131213	0.0722628	1.17029	0.241885	0.999799		ENSMUSG00000042229.9	Rabif	1690.22	0.256374	0.359968	0.108148	2.37057	0.0177606	0.285066
ENSMUSG00000042251.12	chr1	131797381	131821473	Pm20d1	protein_coding	KNOWN	24093		ENSMUSG00000042251.12	Pm20d1	258.908	0.237602	0.250313	0.141443	1.67984	0.0929883	0.180944		ENSMUSG00000042251.12	Pm20d1	346.148	0.239885	0.244559	0.129569	1.85141	0.0641105	0.119839		ENSMUSG00000042251.12	Pm20d1	328.054	-0.0797104	-0.171639	0.0810734	-0.983187	0.325515	0.999799		ENSMUSG00000042251.12	Pm20d1	278.501	-0.129264	-0.165342	0.098414	-1.31347	0.189026	0.676321
ENSMUSG00000042305.12	chr1	134346097	134361979	Tmem183a	protein_coding	KNOWN	15883		ENSMUSG00000042305.12	Tmem183a	3983.78	0.258203	0.271018	0.0918644	2.81069	0.00494351	0.0163617		ENSMUSG00000042305.12	Tmem183a	4806.4	0.267694	0.271109	0.0859071	3.11609	0.00183269	0.00576661		ENSMUSG00000042305.12	Tmem183a	4738.64	-0.0152282	-0.0198022	0.0590216	-0.258011	0.796398	0.999799		ENSMUSG00000042305.12	Tmem183a	4089.78	-0.0180994	-0.0196067	0.0742958	-0.243612	0.807531	0.95279
ENSMUSG00000042349.13	chr1	131254343	131279606	Ikbke	protein_coding	KNOWN	25264		ENSMUSG00000042349.13	Ikbke	51.1958	0.0135242	0.0175878	0.251071	0.0538659	0.957042	0.9728		ENSMUSG00000042349.13	Ikbke	71.907	0.215086	0.236643	0.230656	0.932498	0.351079	0.467975		ENSMUSG00000042349.13	Ikbke	69.7863	-0.0215657	-0.109456	0.0651393	-0.331071	0.740591	0.999799		ENSMUSG00000042349.13	Ikbke	54.8342	-0.176344	-0.32799	0.1207	-1.46101	0.144013	0.628542
ENSMUSG00000042429.8	chr1	134199223	134235431	Adora1	protein_coding	KNOWN	36209		ENSMUSG00000042429.8	Adora1	13238.8	0.172239	0.183103	0.131481	1.30999	0.190199	0.310888		ENSMUSG00000042429.8	Adora1	16316.7	0.261215	0.259402	0.0917039	2.84846	0.00439312	0.0122706		ENSMUSG00000042429.8	Adora1	16254.5	0.0148717	-0.00425441	0.0543434	0.273661	0.784345	0.999799		ENSMUSG00000042429.8	Adora1	13559.4	-0.0607818	-0.0799745	0.0999484	-0.608132	0.5431	0.870566
ENSMUSG00000042510.7	chr1	130731976	130744622	AA986860	protein_coding	KNOWN	12647		ENSMUSG00000042510.7	AA986860	97.0412	-0.319935	-0.35122	0.218247	-1.46593	0.142666	0.250951		ENSMUSG00000042510.7	AA986860	122.281	-0.293237	-0.317137	0.19128	-1.53303	0.125269	0.207304		ENSMUSG00000042510.7	AA986860	149.599	-0.0188302	-0.0652769	0.0764528	-0.246299	0.805451	0.999799		ENSMUSG00000042510.7	AA986860	84.8943	-0.0553241	-0.0991311	0.118813	-0.465642	0.641472	0.903516
ENSMUSG00000042581.14	chr1	129273302	130219278	Thsd7b	protein_coding	KNOWN	945977		ENSMUSG00000042581.14	Thsd7b	846.3	0.0396391	0.050498	0.131892	0.300543	0.763763	0.846036		ENSMUSG00000042581.14	Thsd7b	986.288	0.0107399	-0.00816642	0.125485	0.0855864	0.931795	0.955044		ENSMUSG00000042581.14	Thsd7b	1096.91	0.0180926	-0.00372433	0.0711189	0.254399	0.799187	0.999799		ENSMUSG00000042581.14	Thsd7b	796.288	0.0409279	0.0552785	0.103328	0.396097	0.692034	0.917713
ENSMUSG00000042641.18	chr1	153779381	153844142	Rgsl1	protein_coding	KNOWN	64762		ENSMUSG00000042641.18	Rgsl1	42.3212	0.369166	0.44417	0.266	1.38784	0.165185	0.280025		ENSMUSG00000042641.18	Rgsl1	54.5578	0.0349011	0.0280545	0.282424	0.123577	0.90165	0.933612		ENSMUSG00000042641.18	Rgsl1	53.121	-0.0601754	-0.369749	0.0612271	-0.982823	0.325694	0.999799		ENSMUSG00000042641.18	Rgsl1	44.3868	0.0133466	0.0455788	0.118769	0.112375	0.910526	0.983136
ENSMUSG00000042671.12	chr1	153653025	153700323	Rgs8	protein_coding	KNOWN	47299		ENSMUSG00000042671.12	Rgs8	8379.23	-0.0195187	-0.00662224	0.104645	-0.186524	0.852034	0.905606		ENSMUSG00000042671.12	Rgs8	7333.6	-0.195285	-0.196185	0.0862554	-2.26404	0.0235719	0.0516234		ENSMUSG00000042671.12	Rgs8	9936.93	0.29283	0.338191	0.0596231	4.91136	9.04472e-07	0.000119337		ENSMUSG00000042671.12	Rgs8	6690.14	0.459258	0.528164	0.0815907	5.6288	1.81465e-08	5.53965e-06
ENSMUSG00000042684.8	chr1	153503015	153550045	Npl	protein_coding	KNOWN	47031		ENSMUSG00000042684.8	Npl	194.607	0.0301586	0.035783	0.15993	0.188574	0.850427	0.904958		ENSMUSG00000042684.8	Npl	239.487	0.29144	0.302454	0.159705	1.82486	0.0680215	0.125594		ENSMUSG00000042684.8	Npl	243.97	0.0488833	0.11152	0.0808227	0.604821	0.545298	0.999799		ENSMUSG00000042684.8	Npl	196.34	-0.108286	-0.154604	0.109894	-0.985366	0.324444	0.771442
ENSMUSG00000042686.5	chr1	16964560	17097889	Jph1	protein_coding	KNOWN	133330		ENSMUSG00000042686.5	Jph1	4761.65	0.204282	0.214528	0.126637	1.61313	0.106717	0.200758		ENSMUSG00000042686.5	Jph1	6133.99	0.281216	0.273141	0.0895131	3.14162	0.00168018	0.00533959		ENSMUSG00000042686.5	Jph1	5922.64	-0.0550106	-0.0785892	0.0573384	-0.959402	0.337356	0.999799		ENSMUSG00000042686.5	Jph1	5019.15	-0.109696	-0.137321	0.0958859	-1.14403	0.252611	0.729708
ENSMUSG00000042699.11	chr1	153455758	153487660	Dhx9	protein_coding	KNOWN	31903		ENSMUSG00000042699.11	Dhx9	10943.5	0.247488	0.256618	0.082753	2.99069	0.00278352	0.00998309		ENSMUSG00000042699.11	Dhx9	12427.9	0.10743	0.0988234	0.0834204	1.28781	0.197812	0.298598		ENSMUSG00000042699.11	Dhx9	13132.2	-0.00558675	-0.0275134	0.0544543	-0.102595	0.918284	0.999799		ENSMUSG00000042699.11	Dhx9	10634.9	0.11996	0.130543	0.066099	1.81485	0.0695462	0.510726
ENSMUSG00000042708.12	chr1	153425162	153452574	Shcbp1l	protein_coding	KNOWN	27413		ENSMUSG00000042708.12	Shcbp1l	361.198	0.10659	0.0957398	0.12317	0.865384	0.386828	0.526332		ENSMUSG00000042708.12	Shcbp1l	440.274	0.0421248	0.0386329	0.153171	0.275018	0.783302	0.845782		ENSMUSG00000042708.12	Shcbp1l	470.134	-0.0409517	-0.0679872	0.0793748	-0.515929	0.605904	0.999799		ENSMUSG00000042708.12	Shcbp1l	352.269	-0.010342	-0.0104221	0.108791	-0.095063	0.924265	0.98584
ENSMUSG00000042751.14	chr1	152954993	153119261	Nmnat2	protein_coding	KNOWN	164269		ENSMUSG00000042751.14	Nmnat2	10435	0.0517506	0.0660872	0.0801674	0.645532	0.518583	0.649595		ENSMUSG00000042751.14	Nmnat2	11800.7	0.0215659	0.00969109	0.0827173	0.260718	0.79431	0.854167		ENSMUSG00000042751.14	Nmnat2	13235.6	0.0592806	0.0408657	0.0532605	1.11303	0.265695	0.999799		ENSMUSG00000042751.14	Nmnat2	9723.2	0.0890087	0.097521	0.0678678	1.3115	0.189689	0.676385
ENSMUSG00000042772.15	chr1	152836995	152902646	Smg7	protein_coding	KNOWN	65652		ENSMUSG00000042772.15	Smg7	10573	0.841135	0.855313	0.102893	8.17482	2.96298e-16	1.21397e-14		ENSMUSG00000042772.15	Smg7	13162.5	0.863526	0.890466	0.118985	7.2574	3.9459e-13	7.47369e-12		ENSMUSG00000042772.15	Smg7	9684.15	-0.0282479	-0.0402124	0.0565398	-0.499611	0.617349	0.999799		ENSMUSG00000042772.15	Smg7	12690.2	-0.0539081	-0.0748921	0.0994355	-0.542142	0.587721	0.885192
ENSMUSG00000042793.13	chr1	134983301	135105276	Lgr6	protein_coding	KNOWN	121976		ENSMUSG00000042793.13	Lgr6	3917.98	-0.311617	-0.317893	0.121075	-2.57376	0.0100601	0.0297315		ENSMUSG00000042793.13	Lgr6	4572.44	-0.26325	-0.255193	0.122568	-2.14779	0.0317304	0.0661592		ENSMUSG00000042793.13	Lgr6	5713.58	0.0469261	0.0607843	0.0641247	0.731794	0.464294	0.999799		ENSMUSG00000042793.13	Lgr6	3350.02	0.00130134	-0.00149989	0.100233	0.0129831	0.989641	0.997721
ENSMUSG00000042800.5	chr1	170308803	170312125	1700015E13Rik	protein_coding	KNOWN	3323		ENSMUSG00000042800.5	1700015E13Rik	62.2894	-0.80267	-0.920585	0.260607	-3.08001	0.00206996	0.00777683		ENSMUSG00000042800.5	1700015E13Rik	53.2753	-0.585043	-0.673123	0.268917	-2.17555	0.0295889	0.0623032		ENSMUSG00000042800.5	1700015E13Rik	93.8818	0.137807	0.583783	0.0700246	1.96798	0.0490702	0.582297		ENSMUSG00000042800.5	1700015E13Rik	38.1315	0.118944	0.336483	0.115533	1.02952	0.303236	0.759994
ENSMUSG00000042807.15	chr1	53806876	54195168	Hecw2	protein_coding	KNOWN	388293		ENSMUSG00000042807.15	Hecw2	1414.6	0.0332911	0.0303437	0.110043	0.302528	0.762249	0.84475		ENSMUSG00000042807.15	Hecw2	1635.27	0.0644721	0.0805438	0.0970455	0.664349	0.506467	0.618349		ENSMUSG00000042807.15	Hecw2	1801.63	0.0324213	0.0710483	0.0673585	0.481324	0.630286	0.999799		ENSMUSG00000042807.15	Hecw2	1338.7	0.0177261	0.0208468	0.0799194	0.2218	0.82447	0.957393
ENSMUSG00000042901.10	chr1	183296590	183325476	Aida	protein_coding	KNOWN	28887		ENSMUSG00000042901.10	Aida	2304.83	0.186315	0.193648	0.0855769	2.17716	0.0294685	0.0717765		ENSMUSG00000042901.10	Aida	2619.59	0.146906	0.158645	0.0903896	1.62526	0.104107	0.178468		ENSMUSG00000042901.10	Aida	2769.86	0.0288003	0.0452115	0.060608	0.47519	0.634651	0.999799		ENSMUSG00000042901.10	Aida	2238.96	0.0719679	0.0805137	0.0721698	0.997203	0.318666	0.767768
ENSMUSG00000043015.15	chr1	52630703	52651919	Tmem194b	protein_coding	KNOWN	21217		ENSMUSG00000043015.15	Tmem194b	323.806	-0.725436	-0.763749	0.148243	-4.89356	9.903e-07	8.7652e-06		ENSMUSG00000043015.15	Tmem194b	343.789	-0.653846	-0.684311	0.149987	-4.35934	1.30454e-05	6.98911e-05		ENSMUSG00000043015.15	Tmem194b	522.791	0.124343	0.199959	0.078644	1.58108	0.113859	0.873641		ENSMUSG00000043015.15	Tmem194b	226.046	0.0827518	0.120527	0.113249	0.73071	0.464956	0.836619
ENSMUSG00000043019.12	chr1	151755371	151822051	Edem3	protein_coding	KNOWN	66681		ENSMUSG00000043019.12	Edem3	5258.13	0.265886	0.25973	0.0942439	2.82125	0.00478369	0.0159173		ENSMUSG00000043019.12	Edem3	5833.67	0.193941	0.201668	0.0896881	2.1624	0.0305877	0.0640167		ENSMUSG00000043019.12	Edem3	6102.48	0.0461674	0.0656468	0.0544322	0.848164	0.396347	0.999799		ENSMUSG00000043019.12	Edem3	5125.26	0.110347	0.124187	0.0802653	1.37478	0.1692	0.657482
ENSMUSG00000043467.19	chr1	161002922	161034849	Zbtb37	protein_coding	KNOWN	31928		ENSMUSG00000043467.19	Zbtb37	2088.14	-0.25409	-0.270963	0.0986482	-2.57571	0.0100033	0.0295806		ENSMUSG00000043467.19	Zbtb37	2361.03	-0.372233	-0.374555	0.135995	-2.7371	0.00619835	0.016547		ENSMUSG00000043467.19	Zbtb37	3035.7	-0.00917932	0.0202291	0.0625828	-0.146675	0.883389	0.999799		ENSMUSG00000043467.19	Zbtb37	1737.63	0.0989685	0.12401	0.0968721	1.02164	0.306951	0.762406
ENSMUSG00000043629.12	chr1	52922324	53020179	1700019D03Rik	protein_coding	KNOWN	97856		ENSMUSG00000043629.12	1700019D03Rik	290.145	-0.178153	-0.181723	0.136219	-1.30784	0.190927	0.311588		ENSMUSG00000043629.12	1700019D03Rik	384.565	-0.232166	-0.239848	0.129213	-1.79677	0.0723723	0.132141		ENSMUSG00000043629.12	1700019D03Rik	439.395	-0.111515	-0.186626	0.0799086	-1.39554	0.162854	0.983902		ENSMUSG00000043629.12	1700019D03Rik	271.245	-0.0982171	-0.128691	0.102312	-0.959975	0.337068	0.775132
ENSMUSG00000043716.13	chr1	16101295	16104662	Rpl7	protein_coding	KNOWN	3368		ENSMUSG00000043716.13	Rpl7	12327	0.183747	0.178297	0.0935328	1.96452	0.0494701	0.109326		ENSMUSG00000043716.13	Rpl7	14915.6	0.317936	0.339177	0.115562	2.75121	0.00593755	0.0159437		ENSMUSG00000043716.13	Rpl7	14760.3	0.0362111	0.0748859	0.0586163	0.617764	0.536731	0.999799		ENSMUSG00000043716.13	Rpl7	12632	-0.072908	-0.0854958	0.0830563	-0.877815	0.380044	0.79818
ENSMUSG00000044055.5	chr1	92644218	92648841	Otos	protein_coding	KNOWN	4624		ENSMUSG00000044055.5	Otos	56.9137	0.105345	0.124385	0.30787	0.342172	0.732221	0.8215		ENSMUSG00000044055.5	Otos	87.4224	-0.410619	-0.510532	0.276826	-1.48331	0.137991	0.22358		ENSMUSG00000044055.5	Otos	94.2358	-0.141213	-0.710597	0.0668023	-2.1139	0.0345237	0.482495		ENSMUSG00000044055.5	Otos	57.2337	-0.0225022	-0.0736436	0.113758	-0.197808	0.843195	0.962502
ENSMUSG00000044337.5	chr1	90203980	90216751	Ackr3	protein_coding	KNOWN	12772		ENSMUSG00000044337.5	Ackr3	1055.78	-0.316731	-0.319086	0.0984443	-3.21736	0.00129376	0.0051674		ENSMUSG00000044337.5	Ackr3	1134.96	-0.551161	-0.556519	0.0984055	-5.60092	2.13219e-08	1.94243e-07		ENSMUSG00000044337.5	Ackr3	1557.24	0.0253175	0.0288005	0.0687621	0.368189	0.712732	0.999799		ENSMUSG00000044337.5	Ackr3	825.802	0.237187	0.266623	0.0766388	3.09487	0.00196899	0.0703103
ENSMUSG00000044340.7	chr1	106171752	106394250	Phlpp1	protein_coding	KNOWN	222499		ENSMUSG00000044340.7	Phlpp1	6261.99	0.0473769	0.0502675	0.0936203	0.506054	0.612819	0.731165		ENSMUSG00000044340.7	Phlpp1	7422.29	0.0946572	0.0822176	0.0764008	1.23896	0.215362	0.319027		ENSMUSG00000044340.7	Phlpp1	8038.91	0.042264	0.0242385	0.05681	0.743953	0.456905	0.999799		ENSMUSG00000044340.7	Phlpp1	6020.17	-0.00502264	-0.00713672	0.0751359	-0.0668474	0.946703	0.989535
ENSMUSG00000044708.5	chr1	172341210	172374085	Kcnj10	protein_coding	KNOWN	32876		ENSMUSG00000044708.5	Kcnj10	12946.7	0.212224	0.218237	0.0933175	2.27422	0.0229529	0.0587559		ENSMUSG00000044708.5	Kcnj10	18073.6	0.340739	0.326984	0.0772108	4.4131	1.01899e-05	5.58418e-05		ENSMUSG00000044708.5	Kcnj10	16578	-0.120862	-0.163304	0.0548163	-2.20486	0.0274641	0.417975		ENSMUSG00000044708.5	Kcnj10	14364.3	-0.238992	-0.271556	0.0770905	-3.10015	0.0019342	0.0697075
ENSMUSG00000044768.16	chr1	97606318	97662074	D1Ertd622e	protein_coding	KNOWN	55757		ENSMUSG00000044768.16	D1Ertd622e	1819.77	-0.194284	-0.206494	0.0971196	-2.00047	0.04545	0.102079		ENSMUSG00000044768.16	D1Ertd622e	1923.29	-0.350642	-0.344337	0.108776	-3.22353	0.00126621	0.00415197		ENSMUSG00000044768.16	D1Ertd622e	2515.6	0.0628246	0.0988551	0.0616192	1.01956	0.307936	0.999799		ENSMUSG00000044768.16	D1Ertd622e	1490.62	0.202249	0.237018	0.0889471	2.27382	0.022977	0.319452
ENSMUSG00000044783.16	chr1	88262471	88277633	Hjurp	protein_coding	KNOWN	15163		ENSMUSG00000044783.16	Hjurp	628.403	0.0567163	0.04694	0.10723	0.52892	0.596861	0.717292		ENSMUSG00000044783.16	Hjurp	676.85	-0.05666	-0.0563313	0.121117	-0.467813	0.639918	0.732382		ENSMUSG00000044783.16	Hjurp	791.33	0.05711	0.08476	0.0755411	0.756012	0.449642	0.999799		ENSMUSG00000044783.16	Hjurp	565.153	0.156947	0.188316	0.0891118	1.76124	0.0781981	0.529705
ENSMUSG00000044816.10	chr1	65105285	65123214	D630023F18Rik	protein_coding	KNOWN	17930		ENSMUSG00000044816.10	D630023F18Rik	94.3769	-0.311362	-0.356383	0.243509	-1.27865	0.201021	0.323885		ENSMUSG00000044816.10	D630023F18Rik	130.635	-0.434389	-0.459997	0.183164	-2.37159	0.0177118	0.0404836		ENSMUSG00000044816.10	D630023F18Rik	157.124	-0.0992825	-0.270079	0.0782121	-1.2694	0.204299	0.999799		ENSMUSG00000044816.10	D630023F18Rik	84.4513	-0.0845704	-0.166926	0.121008	-0.698882	0.484626	0.846512
ENSMUSG00000044835.15	chr1	161142691	161170498	Ankrd45	protein_coding	KNOWN	27808		ENSMUSG00000044835.15	Ankrd45	3418.54	-0.309455	-0.314572	0.132003	-2.34431	0.0190624	0.050399		ENSMUSG00000044835.15	Ankrd45	4228.59	-0.354576	-0.366599	0.0907713	-3.90626	9.37353e-05	0.000413184		ENSMUSG00000044835.15	Ankrd45	5234.09	-0.0615639	-0.0825886	0.05552	-1.10886	0.267491	0.999799		ENSMUSG00000044835.15	Ankrd45	2955.15	-0.0237558	-0.0305809	0.0998183	-0.23799	0.811889	0.953647
ENSMUSG00000045005.9	chr1	64730558	64737751	Fzd5	protein_coding	KNOWN	7194		ENSMUSG00000045005.9	Fzd5	147.147	0.00963913	0.0274218	0.201271	0.0478913	0.961803	0.976352		ENSMUSG00000045005.9	Fzd5	147.688	-0.0872111	-0.0884045	0.227694	-0.38302	0.701705	0.783087		ENSMUSG00000045005.9	Fzd5	180.97	0.0668588	0.180161	0.0785785	0.850853	0.394851	0.999799		ENSMUSG00000045005.9	Fzd5	127.115	0.161586	0.294835	0.120748	1.33821	0.180827	0.668297
ENSMUSG00000045174.10	chr1	34579657	34590944	Amer3	protein_coding	KNOWN	11288		ENSMUSG00000045174.10	Amer3	2956.13	-1.5802	-1.70248	0.199806	-7.90871	2.60068e-15	9.43823e-14		ENSMUSG00000045174.10	Amer3	3507.07	-1.93742	-1.98314	0.166576	-11.6308	2.87366e-31	2.54205e-29		ENSMUSG00000045174.10	Amer3	6627.41	-0.0490208	-0.0717631	0.0600704	-0.816056	0.414468	0.999799		ENSMUSG00000045174.10	Amer3	1324.25	0.08175	0.208864	0.11587	0.705531	0.48048	0.845118
ENSMUSG00000045210.8	chr1	9718622	9748382	Vcpip1	protein_coding	KNOWN	29761		ENSMUSG00000045210.8	Vcpip1	5221.6	0.167788	0.168597	0.105336	1.59288	0.111187	0.207289		ENSMUSG00000045210.8	Vcpip1	6012.07	0.0679849	0.0705334	0.101395	0.670495	0.502542	0.614714		ENSMUSG00000045210.8	Vcpip1	6463.93	-0.000102464	-0.01048	0.0543082	-0.00188671	0.998495	0.999799		ENSMUSG00000045210.8	Vcpip1	5024.9	0.077967	0.0878366	0.0867612	0.898639	0.368845	0.793881
ENSMUSG00000045216.7	chr1	36068400	36106446	Hs6st1	protein_coding	KNOWN	38047		ENSMUSG00000045216.7	Hs6st1	3902.02	1.12335	1.15911	0.130682	8.59602	8.25311e-18	3.95362e-16		ENSMUSG00000045216.7	Hs6st1	4349.33	1.06293	1.0714	0.115617	9.19354	3.80107e-20	1.59083e-18		ENSMUSG00000045216.7	Hs6st1	2993.02	0.0438569	0.0291474	0.0616468	0.711422	0.476823	0.999799		ENSMUSG00000045216.7	Hs6st1	4641.23	0.0914227	0.116873	0.101296	0.902531	0.366775	0.793126
ENSMUSG00000045259.4	chr1	171358446	171360798	Klhdc9	protein_coding	KNOWN	2353		ENSMUSG00000045259.4	Klhdc9	94.0472	-0.311461	-0.35627	0.258169	-1.20642	0.227655	0.356468		ENSMUSG00000045259.4	Klhdc9	123.382	-0.23463	-0.226292	0.230707	-1.017	0.309152	0.423995		ENSMUSG00000045259.4	Klhdc9	145.647	-0.0233537	-0.0727118	0.0760021	-0.307277	0.758633	0.999799		ENSMUSG00000045259.4	Klhdc9	85.2903	-0.0805493	-0.203376	0.11989	-0.671861	0.501672	0.852098
ENSMUSG00000045382.6	chr1	128588199	128592293	Cxcr4	protein_coding	KNOWN	4095		ENSMUSG00000045382.6	Cxcr4	150.87	0.532182	0.567462	0.183575	2.89899	0.00374372	0.0128497		ENSMUSG00000045382.6	Cxcr4	248.974	0.61517	0.634156	0.145732	4.22123	2.4297e-05	0.000122183		ENSMUSG00000045382.6	Cxcr4	183.163	-0.160207	-0.427186	0.0790868	-2.02572	0.0427939	0.542357		ENSMUSG00000045382.6	Cxcr4	199.408	-0.365564	-0.49355	0.106925	-3.41887	0.000628813	0.0312779
ENSMUSG00000045515.3	chr1	42695768	42703176	Pou3f3	protein_coding	KNOWN	7409		ENSMUSG00000045515.3	Pou3f3	4906.72	0.0289512	0.0221508	0.0829186	0.349152	0.726975	0.817315		ENSMUSG00000045515.3	Pou3f3	5974.19	0.139998	0.154782	0.0886769	1.57875	0.114395	0.1925		ENSMUSG00000045515.3	Pou3f3	6325.95	0.0252989	0.0447612	0.0586844	0.431102	0.666394	0.999799		ENSMUSG00000045515.3	Pou3f3	4812.57	-0.0776476	-0.0874115	0.0720266	-1.07804	0.281016	0.745094
ENSMUSG00000045648.15	chr1	70725715	70885397	Vwc2l	protein_coding	KNOWN	159683		ENSMUSG00000045648.15	Vwc2l	106.382	0.67559	0.914577	0.328233	2.05827	0.0395647	0.0914599		ENSMUSG00000045648.15	Vwc2l	135.207	-0.279448	-0.282271	0.210172	-1.32961	0.183646	0.281498		ENSMUSG00000045648.15	Vwc2l	130.154	-0.241214	-0.839483	0.0741923	-3.2512	0.00114918	0.044286		ENSMUSG00000045648.15	Vwc2l	111.879	0.0842847	0.353578	0.107088	0.787062	0.431245	0.824317
ENSMUSG00000045658.16	chr1	84036296	84364180	Pid1	protein_coding	KNOWN	327885		ENSMUSG00000045658.16	Pid1	1520.59	0.256785	0.266564	0.08768	2.92867	0.00340421	0.0118622		ENSMUSG00000045658.16	Pid1	1430.79	0.0992159	0.0996942	0.11048	0.898042	0.369163	0.486293		ENSMUSG00000045658.16	Pid1	1662.69	0.189768	0.23823	0.0662504	2.8644	0.00417801	0.117749		ENSMUSG00000045658.16	Pid1	1358.84	0.348617	0.40541	0.0841918	4.14075	3.46167e-05	0.00345479
ENSMUSG00000045954.7	chr1	51289126	51302960	Sdpr	protein_coding	KNOWN	13835		ENSMUSG00000045954.7	Sdpr	430.171	0.283152	0.288773	0.125614	2.25415	0.0241868	0.0613196		ENSMUSG00000045954.7	Sdpr	534.903	0.423511	0.431585	0.140091	3.02311	0.00250189	0.00757524		ENSMUSG00000045954.7	Sdpr	499.694	0.018694	0.0266851	0.0792308	0.235944	0.813476	0.999799		ENSMUSG00000045954.7	Sdpr	459.178	-0.0886274	-0.115861	0.103587	-0.855583	0.392228	0.804782
ENSMUSG00000045968.7	chr1	153849542	153900228	Teddm2	protein_coding	KNOWN	50687		ENSMUSG00000045968.7	Teddm2	39.6108	-0.102786	-0.120014	0.274812	-0.374024	0.708387	0.803098		ENSMUSG00000045968.7	Teddm2	50.5171	-0.288136	-0.332744	0.261683	-1.10109	0.270858	0.382285		ENSMUSG00000045968.7	Teddm2	59.191	-0.0352983	-0.213327	0.0617828	-0.571328	0.567777	0.999799		ENSMUSG00000045968.7	Teddm2	36.0767	0.000501653	-0.0011051	0.120132	0.00417584	0.996668	0.99936
ENSMUSG00000046062.5	chr1	133131143	133139783	Ppp1r15b	protein_coding	KNOWN	8641		ENSMUSG00000046062.5	Ppp1r15b	10250	1.25101	2.11341	0.376156	3.32579	0.000881689	0.00371001		ENSMUSG00000046062.5	Ppp1r15b	13348.3	1.82213	2.26258	0.319872	5.69645	1.22327e-08	1.16129e-07		ENSMUSG00000046062.5	Ppp1r15b	4669.63	-0.00813743	-0.00199346	0.0572611	-0.142111	0.886992	0.999799		ENSMUSG00000046062.5	Ppp1r15b	15243.5	-0.0242029	-0.150567	0.0927666	-0.260901	0.794169	0.948664
ENSMUSG00000046330.9	chr1	72711260	72713809	Rpl37a	protein_coding	KNOWN	2550		ENSMUSG00000046330.9	Rpl37a	4592.9	0.239015	0.233899	0.0985422	2.42551	0.015287	0.0419981		ENSMUSG00000046330.9	Rpl37a	5964.74	0.415822	0.434678	0.113726	3.65635	0.000255831	0.00100709		ENSMUSG00000046330.9	Rpl37a	5512.37	-0.0160818	-0.00023661	0.0617757	-0.260326	0.794613	0.999799		ENSMUSG00000046330.9	Rpl37a	4982.8	-0.165504	-0.200467	0.0884806	-1.87051	0.0614131	0.492345
ENSMUSG00000046404.5	chr1	130717327	130724358	Yod1	protein_coding	KNOWN	7032		ENSMUSG00000046404.5	Yod1	1588.79	-0.207275	-0.224661	0.194319	-1.06667	0.28612	0.421238		ENSMUSG00000046404.5	Yod1	1736.14	-0.239047	-0.240751	0.154469	-1.54754	0.121733	0.202268		ENSMUSG00000046404.5	Yod1	2199.74	0.0992336	0.114368	0.0633369	1.56676	0.117172	0.884696		ENSMUSG00000046404.5	Yod1	1339.1	0.0776604	0.130335	0.1197	0.64879	0.516474	0.859776
ENSMUSG00000046836.13	chr1	183276352	183297269	Brox	protein_coding	KNOWN	20918		ENSMUSG00000046836.13	Brox	3457.62	0.116271	0.113522	0.0915231	1.2704	0.203943	0.327858		ENSMUSG00000046836.13	Brox	3811.13	-0.0204426	-0.0115354	0.0820886	-0.249032	0.803336	0.861046		ENSMUSG00000046836.13	Brox	4306.04	0.0236008	0.0379794	0.0574929	0.4105	0.681439	0.999799		ENSMUSG00000046836.13	Brox	3195.55	0.146965	0.163276	0.0747192	1.9669	0.0491947	0.441559
ENSMUSG00000046994.9	chr1	55237177	55248470	Mars2	protein_coding	KNOWN	11294		ENSMUSG00000046994.9	Mars2	2799.85	0.546196	0.556054	0.110333	4.95044	7.40467e-07	6.75001e-06		ENSMUSG00000046994.9	Mars2	3440.4	0.580527	0.592085	0.0998168	5.81593	6.02989e-09	6.0225e-08		ENSMUSG00000046994.9	Mars2	2937.49	-0.0322505	-0.0223073	0.0625032	-0.515983	0.605867	0.999799		ENSMUSG00000046994.9	Mars2	3128.51	-0.0500611	-0.0581255	0.0827452	-0.605003	0.545177	0.871443
ENSMUSG00000047021.14	chr1	74902071	74935599	Ccdc108	protein_coding	KNOWN	33529		ENSMUSG00000047021.14	Ccdc108	68.7141	0.569717	0.632183	0.231202	2.46416	0.0137336	0.0384703		ENSMUSG00000047021.14	Ccdc108	123.244	-0.12533	-0.116335	0.196554	-0.637636	0.523711	0.633589		ENSMUSG00000047021.14	Ccdc108	106.091	-0.276477	-1.05131	0.0727896	-3.79831	0.000145686	0.00903661		ENSMUSG00000047021.14	Ccdc108	85.4999	-0.177256	-0.303044	0.119398	-1.48458	0.137656	0.620323
ENSMUSG00000047067.7	chr1	92906981	92908435	Dusp28	protein_coding	KNOWN	1455		ENSMUSG00000047067.7	Dusp28	655.155	-0.120175	-0.119208	0.107384	-1.11911	0.263095	0.395665		ENSMUSG00000047067.7	Dusp28	824.787	-0.0154961	-0.00275433	0.154791	-0.100109	0.920257	0.946896		ENSMUSG00000047067.7	Dusp28	911.422	-0.0220075	-0.0158525	0.0740023	-0.29739	0.766169	0.999799		ENSMUSG00000047067.7	Dusp28	625.524	-0.0981187	-0.131933	0.105555	-0.929552	0.352603	0.785507
ENSMUSG00000047216.8	chr1	110888326	110977584	Cdh19	protein_coding	KNOWN	89259		ENSMUSG00000047216.8	Cdh19	297.51	-0.0388377	-0.0343646	0.161921	-0.239856	0.810442	0.878002		ENSMUSG00000047216.8	Cdh19	412.835	0.334786	0.361905	0.132993	2.51731	0.0118253	0.0286728		ENSMUSG00000047216.8	Cdh19	396.17	0.00475803	0.0158487	0.0812359	0.0585705	0.953294	0.999799		ENSMUSG00000047216.8	Cdh19	320.204	-0.301653	-0.380262	0.0990993	-3.04395	0.00233497	0.0795475
ENSMUSG00000047330.8	chr1	78816758	78820028	Kcne4	protein_coding	KNOWN	3271		ENSMUSG00000047330.8	Kcne4	86.8443	1.2564	1.45742	0.262163	4.79243	1.64775e-06	1.39803e-05		ENSMUSG00000047330.8	Kcne4	104.431	1.54103	1.70157	0.236448	6.51739	7.15399e-11	9.68526e-10		ENSMUSG00000047330.8	Kcne4	54.0498	0.0298359	0.179784	0.0610997	0.488315	0.625327	0.999799		ENSMUSG00000047330.8	Kcne4	115.347	-0.0232393	-0.0636255	0.119767	-0.194038	0.846146	0.96355
ENSMUSG00000047361.15	chr1	59516264	59636417	Gm973	protein_coding	KNOWN	120154		ENSMUSG00000047361.15	Gm973	343.887	0.211119	0.201104	0.128498	1.64297	0.100389	0.191821		ENSMUSG00000047361.15	Gm973	370.986	0.476302	0.512228	0.129708	3.67212	0.000240545	0.000954394		ENSMUSG00000047361.15	Gm973	374.771	0.173518	0.337636	0.0807899	2.14777	0.0317319	0.455963		ENSMUSG00000047361.15	Gm973	340.97	0.0198246	0.0272488	0.100256	0.197741	0.843248	0.962502
ENSMUSG00000047369.15	chr1	181576559	181815774	Dnah14	protein_coding	KNOWN	239216		ENSMUSG00000047369.15	Dnah14	51.6251	0.221875	0.242631	0.241123	0.920175	0.357481	0.496798		ENSMUSG00000047369.15	Dnah14	64.773	0.185404	0.223091	0.259692	0.713936	0.475267	0.588939		ENSMUSG00000047369.15	Dnah14	63.6702	-0.0163008	-0.0883557	0.0646056	-0.252313	0.800799	0.999799		ENSMUSG00000047369.15	Dnah14	53.5097	-0.0292727	-0.0674658	0.12038	-0.24317	0.807874	0.95279
ENSMUSG00000047496.6	chr1	105276914	105356710	Rnf152	protein_coding	KNOWN	79797		ENSMUSG00000047496.6	Rnf152	308.596	0.259469	0.281718	0.155385	1.66985	0.0949499	0.18393		ENSMUSG00000047496.6	Rnf152	321.263	0.048336	0.0489666	0.137678	0.351079	0.725529	0.801703		ENSMUSG00000047496.6	Rnf152	356.275	0.0276743	0.053449	0.0808283	0.342384	0.732062	0.999799		ENSMUSG00000047496.6	Rnf152	287.077	0.200942	0.285619	0.110196	1.82349	0.0682294	0.507403
ENSMUSG00000047539.9	chr1	182313102	182341629	Fbxo28	protein_coding	KNOWN	28528		ENSMUSG00000047539.9	Fbxo28	3137.39	-0.111129	-0.109234	0.0901982	-1.23205	0.217929	0.344965		ENSMUSG00000047539.9	Fbxo28	3304.68	-0.28939	-0.282998	0.0902191	-3.20763	0.00133832	0.00435632		ENSMUSG00000047539.9	Fbxo28	4203.78	0.06495	0.0825334	0.0577062	1.12553	0.260365	0.999799		ENSMUSG00000047539.9	Fbxo28	2633.71	0.224831	0.256425	0.0830865	2.70599	0.00681018	0.161263
ENSMUSG00000047793.13	chr1	93235841	93301065	Sned1	protein_coding	KNOWN	65225		ENSMUSG00000047793.13	Sned1	808.455	0.213635	0.219149	0.152258	1.40312	0.160582	0.273853		ENSMUSG00000047793.13	Sned1	908.946	0.218706	0.220537	0.166964	1.3099	0.190229	0.289679		ENSMUSG00000047793.13	Sned1	949.042	0.0517706	0.08254	0.077502	0.66799	0.50414	0.999799		ENSMUSG00000047793.13	Sned1	790.459	0.0545595	0.0809561	0.113598	0.480287	0.631024	0.898663
ENSMUSG00000048000.15	chr1	87326998	87450796	Gigyf2	protein_coding	KNOWN	123799		ENSMUSG00000048000.15	Gigyf2	5143.09	-0.234751	-0.240942	0.119122	-1.97068	0.0487605	0.10808		ENSMUSG00000048000.15	Gigyf2	5930.23	-0.403308	-0.403866	0.105193	-3.83397	0.000126092	0.000537844		ENSMUSG00000048000.15	Gigyf2	7548.45	-0.0252046	-0.0386536	0.0569246	-0.442772	0.657931	0.999799		ENSMUSG00000048000.15	Gigyf2	4321.66	0.106399	0.124536	0.0947638	1.12278	0.26153	0.733131
ENSMUSG00000048096.7	chr1	135324807	135368065	Lmod1	protein_coding	KNOWN	43259		ENSMUSG00000048096.7	Lmod1	54.987	0.191128	0.219983	0.274409	0.696507	0.486111	0.621298		ENSMUSG00000048096.7	Lmod1	77.0305	0.175601	0.191533	0.232379	0.755665	0.44985	0.564771		ENSMUSG00000048096.7	Lmod1	72.7284	-0.0499581	-0.252824	0.0660212	-0.756698	0.449231	0.999799		ENSMUSG00000048096.7	Lmod1	59.9434	-0.0996849	-0.224859	0.120525	-0.827088	0.408187	0.813784
ENSMUSG00000048126.16	chr1	90765923	90843971	Col6a3	protein_coding	KNOWN	78049		ENSMUSG00000048126.16	Col6a3	125.736	0.18283	0.213734	0.279827	0.653369	0.513518	0.645221		ENSMUSG00000048126.16	Col6a3	242.231	0.678644	0.788253	0.232273	2.92175	0.00348075	0.010043		ENSMUSG00000048126.16	Col6a3	171.052	-0.025627	-0.320443	0.0449842	-0.569689	0.568889	0.999799		ENSMUSG00000048126.16	Col6a3	180.347	-0.377718	-0.894361	0.120552	-3.13324	0.00172886	0.0651736
ENSMUSG00000048174.2	chr1	132506230	132508639	Tmem81	protein_coding	KNOWN	2410		ENSMUSG00000048174.2	Tmem81	330.676	-1.28048	-1.35924	0.174911	-7.32077	2.46556e-13	6.72265e-12		ENSMUSG00000048174.2	Tmem81	356.204	-1.59946	-1.66281	0.188219	-8.4979	1.93058e-17	6.21016e-16		ENSMUSG00000048174.2	Tmem81	659.87	0.032832	0.0468247	0.0765587	0.428847	0.668035	0.999799		ENSMUSG00000048174.2	Tmem81	166.78	0.206221	0.350566	0.120544	1.71076	0.0871255	0.546532
ENSMUSG00000048234.13	chr1	39551296	39577405	Rnf149	protein_coding	KNOWN	26110		ENSMUSG00000048234.13	Rnf149	1674.7	0.575087	0.583051	0.112173	5.1268	2.94706e-07	2.93556e-06		ENSMUSG00000048234.13	Rnf149	1912.1	0.511638	0.526812	0.114953	4.45086	8.55267e-06	4.76922e-05		ENSMUSG00000048234.13	Rnf149	1708.65	0.0217207	0.0224502	0.067053	0.323934	0.745988	0.999799		ENSMUSG00000048234.13	Rnf149	1795.96	0.0705432	0.0791267	0.0902095	0.781993	0.434218	0.825707
ENSMUSG00000048402.14	chr1	118834132	119053619	Gli2	protein_coding	KNOWN	219488		ENSMUSG00000048402.14	Gli2	299.067	0.103364	0.103095	0.143464	0.720489	0.471224	0.607979		ENSMUSG00000048402.14	Gli2	358.722	0.381098	0.386545	0.131698	2.89372	0.00380704	0.0108485		ENSMUSG00000048402.14	Gli2	358.816	0.0830543	0.162036	0.0811344	1.02366	0.305994	0.999799		ENSMUSG00000048402.14	Gli2	303.94	-0.0979265	-0.120607	0.0970088	-1.00946	0.312754	0.764681
ENSMUSG00000048495.16	chr1	57388237	57407101	Tyw5	protein_coding	KNOWN	18865		ENSMUSG00000048495.16	Tyw5	518.115	-0.0761631	-0.0927947	0.125508	-0.606838	0.543958	0.672027		ENSMUSG00000048495.16	Tyw5	622.948	-0.108692	-0.115508	0.118688	-0.915783	0.359781	0.476677		ENSMUSG00000048495.16	Tyw5	716.412	-0.0205994	-0.0274575	0.0770391	-0.267389	0.78917	0.999799		ENSMUSG00000048495.16	Tyw5	476.727	7.58538e-05	-0.00434357	0.0925773	0.000819356	0.999346	0.999968
ENSMUSG00000048814.10	chr1	38793645	38836711	Lonrf2	protein_coding	KNOWN	43067		ENSMUSG00000048814.10	Lonrf2	10015.4	-0.389866	-0.380789	0.0827277	-4.71264	2.4453e-06	1.99961e-05		ENSMUSG00000048814.10	Lonrf2	12149.3	-0.567221	-0.584984	0.0879132	-6.45206	1.1034e-10	1.43996e-09		ENSMUSG00000048814.10	Lonrf2	15954.2	-0.0878032	-0.12748	0.052385	-1.67611	0.0937158	0.801868		ENSMUSG00000048814.10	Lonrf2	8159.39	0.0692294	0.0767564	0.0729849	0.948544	0.342853	0.778058
ENSMUSG00000048865.16	chr1	171388954	171410298	Arhgap30	protein_coding	KNOWN	21345		ENSMUSG00000048865.16	Arhgap30	237.024	0.260002	0.275142	0.152754	1.70209	0.0887381	0.17455		ENSMUSG00000048865.16	Arhgap30	303.272	0.487557	0.483535	0.144636	3.37093	0.000749152	0.00262456		ENSMUSG00000048865.16	Arhgap30	276.86	0.0158794	0.0274419	0.0811637	0.195647	0.844887	0.999799		ENSMUSG00000048865.16	Arhgap30	258.073	-0.135215	-0.180258	0.105273	-1.28442	0.198995	0.683315
ENSMUSG00000048874.15	chr1	30802339	30873921	Phf3	protein_coding	KNOWN	71583		ENSMUSG00000048874.15	Phf3	6117	-0.165913	-0.179834	0.128823	-1.28792	0.197774	0.319794		ENSMUSG00000048874.15	Phf3	6733.43	-0.391738	-0.377387	0.108296	-3.6173	0.000297694	0.00115186		ENSMUSG00000048874.15	Phf3	8632.17	-0.0103131	0.0089631	0.052321	-0.197112	0.84374	0.999799		ENSMUSG00000048874.15	Phf3	5103.05	0.165854	0.206864	0.101648	1.63165	0.102752	0.56978
ENSMUSG00000048960.13	chr1	10993465	11303681	Prex2	protein_coding	KNOWN	310217		ENSMUSG00000048960.13	Prex2	8128.54	0.0891829	0.0886848	0.129942	0.68633	0.492505	0.62707		ENSMUSG00000048960.13	Prex2	10677.6	0.363232	0.360094	0.0853104	4.25777	2.06475e-05	0.000105363		ENSMUSG00000048960.13	Prex2	10280.3	0.0226863	0.022724	0.0643004	0.352818	0.724225	0.999799		ENSMUSG00000048960.13	Prex2	8622.53	-0.197828	-0.248099	0.0955235	-2.07098	0.0383603	0.401715
ENSMUSG00000049160.15	chr1	161154558	161159314	4930469G21Rik	antisense	KNOWN	4757		ENSMUSG00000049160.15	4930469G21Rik	90.9866	-0.870099	-0.992839	0.242631	-3.58609	0.000335668	0.00160701		ENSMUSG00000049160.15	4930469G21Rik	122.84	-0.675055	-0.794228	0.283874	-2.37801	0.0174062	0.0398819		ENSMUSG00000049160.15	4930469G21Rik	173.877	-0.0327437	-0.0994072	0.0778	-0.42087	0.67385	0.999799		ENSMUSG00000049160.15	4930469G21Rik	67.2857	-0.0997986	-0.297151	0.11385	-0.876577	0.380716	0.798603
ENSMUSG00000049339.16	chr1	75142778	75147913	Fam134a	protein_coding	KNOWN	5136		ENSMUSG00000049339.16	Fam134a	10090.9	-0.0584294	-0.0520511	0.0765521	-0.763263	0.445307	0.583633		ENSMUSG00000049339.16	Fam134a	11945.2	-0.0447283	-0.0483688	0.0831838	-0.537704	0.590781	0.693312		ENSMUSG00000049339.16	Fam134a	13558.3	0.0184109	0.0095972	0.050465	0.364824	0.715243	0.999799		ENSMUSG00000049339.16	Fam134a	9365.09	0.00570746	0.00609153	0.0682066	0.0836791	0.933312	0.986952
ENSMUSG00000049439.13	chr1	60343323	60388060	Cyp20a1	protein_coding	KNOWN	44738		ENSMUSG00000049439.13	Cyp20a1	647.679	0.194167	0.194938	0.11645	1.66738	0.0954381	0.18465		ENSMUSG00000049439.13	Cyp20a1	800.373	0.205656	0.209347	0.107601	1.91129	0.055967	0.106901		ENSMUSG00000049439.13	Cyp20a1	802.858	-0.0332752	-0.045716	0.0749958	-0.443694	0.657264	0.999799		ENSMUSG00000049439.13	Cyp20a1	660.719	-0.0515096	-0.0596274	0.0892698	-0.577011	0.563932	0.876248
ENSMUSG00000049690.15	chr1	125913620	126830799	Nckap5	protein_coding	KNOWN	917180		ENSMUSG00000049690.15	Nckap5	425.671	0.181383	0.175588	0.119216	1.52147	0.128142	0.231146		ENSMUSG00000049690.15	Nckap5	533.711	0.255037	0.277479	0.14377	1.77393	0.0760753	0.137723		ENSMUSG00000049690.15	Nckap5	525.916	-0.0135868	-0.0133035	0.0786594	-0.172729	0.862864	0.999799		ENSMUSG00000049690.15	Nckap5	440.545	-0.0875304	-0.114633	0.105213	-0.831933	0.405447	0.812825
ENSMUSG00000049866.12	chr1	88673125	88702221	Arl4c	protein_coding	KNOWN	29097		ENSMUSG00000049866.12	Arl4c	1791.25	0.40432	0.425972	0.0938047	4.31023	1.63082e-05	0.000110875		ENSMUSG00000049866.12	Arl4c	2165.18	0.380947	0.413332	0.100187	3.80235	0.000143333	0.000600363		ENSMUSG00000049866.12	Arl4c	1998.96	-0.0357741	-0.0305936	0.0677546	-0.527995	0.597503	0.999799		ENSMUSG00000049866.12	Arl4c	1912.22	-0.0168448	-0.0179455	0.0706829	-0.238316	0.811636	0.953592
ENSMUSG00000049881.13	chr1	157412352	157420236	2810025M15Rik	transcribed_processed_pseudogene	KNOWN	7885		ENSMUSG00000049881.13	2810025M15Rik	891.96	0.271776	0.278721	0.0969096	2.80443	0.00504058	0.01663		ENSMUSG00000049881.13	2810025M15Rik	1124.76	0.278506	0.308787	0.109782	2.53691	0.0111837	0.02739		ENSMUSG00000049881.13	2810025M15Rik	1074.39	-0.0542861	-0.0649905	0.0715484	-0.758732	0.448013	0.999799		ENSMUSG00000049881.13	2810025M15Rik	942.249	-0.0764065	-0.0949666	0.0847815	-0.901217	0.367473	0.793187
ENSMUSG00000050069.3	chr1	174833785	174921819	Grem2	protein_coding	KNOWN	88035		ENSMUSG00000050069.3	Grem2	1949.48	0.475723	0.509937	0.16453	2.8914	0.00383534	0.0131265		ENSMUSG00000050069.3	Grem2	2856.28	0.705835	0.743013	0.133041	5.30541	1.12418e-07	9.19239e-07		ENSMUSG00000050069.3	Grem2	2180.97	-0.0927289	-0.143289	0.0642804	-1.44257	0.149142	0.956732		ENSMUSG00000050069.3	Grem2	2425.74	-0.227828	-0.375781	0.115348	-1.97514	0.0482525	0.438556
ENSMUSG00000050122.18	chr1	37026596	37187613	Vwa3b	protein_coding	KNOWN	161018		ENSMUSG00000050122.18	Vwa3b	1449.09	-0.0411811	-0.0435287	0.120583	-0.341516	0.732715	0.821817		ENSMUSG00000050122.18	Vwa3b	1780.86	0.037333	0.0414359	0.135366	0.275792	0.782708	0.845309		ENSMUSG00000050122.18	Vwa3b	1945.63	0.0143898	0.00186964	0.0718582	0.200253	0.841283	0.999799		ENSMUSG00000050122.18	Vwa3b	1391.23	-0.0510025	-0.0828149	0.107464	-0.474603	0.63507	0.901395
ENSMUSG00000050229.3	chr1	172376546	172384099	Pigm	protein_coding	KNOWN	7554		ENSMUSG00000050229.3	Pigm	1249.91	0.504101	0.526005	0.114177	4.41509	1.00968e-05	7.18125e-05		ENSMUSG00000050229.3	Pigm	1485.77	0.544795	0.542112	0.113792	4.78765	1.68746e-06	1.08652e-05		ENSMUSG00000050229.3	Pigm	1313.71	0.0192871	0.0121234	0.0689022	0.27992	0.779539	0.999799		ENSMUSG00000050229.3	Pigm	1360.58	-0.00187162	-0.00366379	0.0931515	-0.0200923	0.98397	0.997098
ENSMUSG00000050565.16	chr1	156035403	156068861	Tor1aip2	protein_coding	KNOWN	33459		ENSMUSG00000050565.16	Tor1aip2	4032.8	0.491369	0.493769	0.0890656	5.51693	3.44975e-08	4.15197e-07		ENSMUSG00000050565.16	Tor1aip2	4631.74	0.426829	0.422581	0.0812465	5.2535	1.49236e-07	1.18302e-06		ENSMUSG00000050565.16	Tor1aip2	4311.61	0.00962918	0.00507617	0.0579746	0.166093	0.868084	0.999799		ENSMUSG00000050565.16	Tor1aip2	4238.32	0.068631	0.0768525	0.075473	0.909345	0.363168	0.7919
ENSMUSG00000050711.7	chr1	79434669	79440120	Scg2	protein_coding	KNOWN	5452		ENSMUSG00000050711.7	Scg2	30964.5	1.57424	2.11096	0.332392	4.7361	2.17868e-06	1.80617e-05		ENSMUSG00000050711.7	Scg2	45917.5	1.91028	2.25983	0.289372	6.60146	4.07135e-11	5.76768e-10		ENSMUSG00000050711.7	Scg2	15109.1	-0.174464	-0.189724	0.0552263	-3.15908	0.00158267	0.0558743		ENSMUSG00000050711.7	Scg2	49398.4	-0.0771306	-0.337966	0.104124	-0.740756	0.458841	0.833953
ENSMUSG00000050777.7	chr1	120067377	120074074	Tmem37	protein_coding	KNOWN	6698		ENSMUSG00000050777.7	Tmem37	42.049	0.236871	0.294695	0.273933	0.864704	0.387201	0.526722		ENSMUSG00000050777.7	Tmem37	50.6153	0.269831	0.312312	0.281865	0.957307	0.338412	0.45475		ENSMUSG00000050777.7	Tmem37	49.2686	0.000225972	-0.00568412	0.0594611	0.00380034	0.996968	0.999799		ENSMUSG00000050777.7	Tmem37	43.4711	-0.013524	-0.0233837	0.118243	-0.114374	0.908941	0.982733
ENSMUSG00000050840.8	chr1	104768529	104995481	Cdh20	protein_coding	KNOWN	226953		ENSMUSG00000050840.8	Cdh20	646.894	0.293006	0.313582	0.118488	2.47287	0.0134033	0.0377079		ENSMUSG00000050840.8	Cdh20	824.465	0.280346	0.315732	0.134729	2.08082	0.0374504	0.0760982		ENSMUSG00000050840.8	Cdh20	776.538	-0.0658738	-0.0976005	0.0794855	-0.828753	0.407244	0.999799		ENSMUSG00000050840.8	Cdh20	690.815	-0.0857131	-0.0998885	0.0845707	-1.01351	0.310817	0.763855
ENSMUSG00000050967.5	chr1	39618406	39651474	Creg2	protein_coding	KNOWN	33069		ENSMUSG00000050967.5	Creg2	7028.6	-0.753893	-0.763816	0.0948012	-7.95235	1.83e-15	6.76753e-14		ENSMUSG00000050967.5	Creg2	7919.08	-0.946439	-0.959866	0.118706	-7.97295	1.54926e-15	4.01338e-14		ENSMUSG00000050967.5	Creg2	12150.8	1.30187e-05	-0.00413465	0.0516526	0.000252044	0.999799	0.999799		ENSMUSG00000050967.5	Creg2	4792.16	0.161374	0.192213	0.0954558	1.69057	0.0909198	0.551533
ENSMUSG00000051079.8	chr1	144138654	144177372	Rgs13	protein_coding	KNOWN	38719		ENSMUSG00000051079.8	Rgs13	102.287	0.26684	0.29035	0.226181	1.17976	0.238095	0.367675		ENSMUSG00000051079.8	Rgs13	60.282	0.41046	0.48948	0.273766	1.49931	0.133794	0.218196		ENSMUSG00000051079.8	Rgs13	87.0944	0.259967	1.14052	0.06964	3.73302	0.000189199	0.0109912		ENSMUSG00000051079.8	Rgs13	79.6984	0.500907	0.941782	0.120824	4.14574	3.38714e-05	0.00340222
ENSMUSG00000051185.9	chr1	95313623	95335284	Fam174a	protein_coding	KNOWN	21662		ENSMUSG00000051185.9	Fam174a	2304.95	0.208531	0.213338	0.124584	1.67382	0.0941654	0.18271		ENSMUSG00000051185.9	Fam174a	3073.04	0.341489	0.365829	0.118029	2.89326	0.0038126	0.0108596		ENSMUSG00000051185.9	Fam174a	2859.12	-0.0680674	-0.0694258	0.0668467	-1.01826	0.308554	0.999799		ENSMUSG00000051185.9	Fam174a	2506.18	-0.174844	-0.221523	0.0956222	-1.82849	0.0674767	0.506043
ENSMUSG00000051223.14	chr1	58392898	58407353	Bzw1	protein_coding	KNOWN	14456		ENSMUSG00000051223.14	Bzw1	12379.4	0.82882	0.834751	0.0821825	10.0851	6.42865e-24	4.74349e-22		ENSMUSG00000051223.14	Bzw1	14915	0.862801	0.883818	0.0865854	9.96474	2.17444e-23	1.17958e-21		ENSMUSG00000051223.14	Bzw1	11228.4	0.00209237	0.0168556	0.0540999	0.0386761	0.969149	0.999799		ENSMUSG00000051223.14	Bzw1	14571.2	-0.0278339	-0.0318739	0.0716117	-0.388678	0.697514	0.918892
ENSMUSG00000051251.3	chr1	172052292	172057573	Nhlh1	protein_coding	KNOWN	5282		ENSMUSG00000051251.3	Nhlh1	100.973	-0.690654	-0.759136	0.216722	-3.18681	0.00143849	0.00567271		ENSMUSG00000051251.3	Nhlh1	126.821	-0.749526	-0.772552	0.186453	-4.01991	5.82202e-05	0.000268057		ENSMUSG00000051251.3	Nhlh1	179.256	-0.0304917	-0.0837501	0.0785798	-0.388035	0.69799	0.999799		ENSMUSG00000051251.3	Nhlh1	75.3895	-0.0357126	-0.070242	0.120083	-0.2974	0.766161	0.938219
ENSMUSG00000051285.17	chr1	7088920	7173628	Pcmtd1	protein_coding	KNOWN	84709		ENSMUSG00000051285.17	Pcmtd1	7439.57	-0.000272464	-0.000645196	0.0714223	-0.00381483	0.996956	0.997918		ENSMUSG00000051285.17	Pcmtd1	7781.65	-0.0608452	-0.0640241	0.0932998	-0.652147	0.514307	0.625273		ENSMUSG00000051285.17	Pcmtd1	9342.84	0.13536	0.150182	0.0543002	2.49281	0.0126736	0.256253		ENSMUSG00000051285.17	Pcmtd1	6543.29	0.196482	0.213955	0.0687752	2.85687	0.00427847	0.119805
ENSMUSG00000051344.13	chr1	64785983	64956824	Plekhm3	protein_coding	KNOWN	170842		ENSMUSG00000051344.13	Plekhm3	3197.85	-0.0182997	-0.0155598	0.075479	-0.242448	0.808433	0.876986		ENSMUSG00000051344.13	Plekhm3	3373.99	-0.0902406	-0.0970915	0.0888522	-1.01563	0.309808	0.424595		ENSMUSG00000051344.13	Plekhm3	4069.65	0.113744	0.127763	0.058017	1.96053	0.0499335	0.588059		ENSMUSG00000051344.13	Plekhm3	2804.06	0.191665	0.209477	0.067736	2.82959	0.00466081	0.127754
ENSMUSG00000051590.9	chr1	127815253	127855031	Map3k19	protein_coding	KNOWN	39779		ENSMUSG00000051590.9	Map3k19	347.977	0.952869	1.02701	0.204086	4.66895	3.02739e-06	2.43081e-05		ENSMUSG00000051590.9	Map3k19	425.203	0.911311	0.91884	0.143926	6.3318	2.42317e-10	3.00848e-09		ENSMUSG00000051590.9	Map3k19	300.633	-0.0577688	-0.116598	0.081183	-0.711587	0.476721	0.999799		ENSMUSG00000051590.9	Map3k19	421.862	-0.00508107	-0.00746759	0.118716	-0.0428002	0.965861	0.993668
ENSMUSG00000051703.14	chr1	75479532	75485705	Tmem198	protein_coding	KNOWN	6174		ENSMUSG00000051703.14	Tmem198	6589.88	1.81435	1.86539	0.125367	14.4723	1.81402e-47	5.23008e-45		ENSMUSG00000051703.14	Tmem198	9134.28	2.10493	2.16732	0.121483	17.327	2.94492e-67	1.14624e-64		ENSMUSG00000051703.14	Tmem198	3425.67	0.0189107	0.0345331	0.0588308	0.321442	0.747875	0.999799		ENSMUSG00000051703.14	Tmem198	9956.26	-0.198526	-0.266958	0.103432	-1.9194	0.0549339	0.469411
ENSMUSG00000051951.5	chr1	3205901	3671498	Xkr4	protein_coding	KNOWN	465598		ENSMUSG00000051951.5	Xkr4	3360.69	0.0541435	0.0544216	0.0921946	0.587274	0.55702	0.683338		ENSMUSG00000051951.5	Xkr4	4297.76	-0.0099722	0.00035491	0.109465	-0.0910995	0.927414	0.951922		ENSMUSG00000051951.5	Xkr4	4556.44	-0.123284	-0.134978	0.059892	-2.05844	0.0395475	0.520819		ENSMUSG00000051951.5	Xkr4	3318.95	-0.0684762	-0.0804095	0.085838	-0.797739	0.425022	0.821788
ENSMUSG00000051985.12	chr1	135953578	136006342	Igfn1	protein_coding	KNOWN	52765		ENSMUSG00000051985.12	Igfn1	62.5312	-0.0205883	-0.0316943	0.266288	-0.077316	0.938372	0.961026		ENSMUSG00000051985.12	Igfn1	43.7897	0.627805	0.752296	0.309678	2.02729	0.0426333	0.0851698		ENSMUSG00000051985.12	Igfn1	59.2731	0.188922	1.25923	0.0597124	3.16386	0.00155692	0.0550901		ENSMUSG00000051985.12	Igfn1	50.3167	0.194332	0.475649	0.119161	1.63083	0.102926	0.570268
ENSMUSG00000052062.14	chr1	61638824	62642284	Pard3b	protein_coding	KNOWN	1003461		ENSMUSG00000052062.14	Pard3b	430.191	0.0360288	0.0395914	0.115985	0.310633	0.75608	0.840289		ENSMUSG00000052062.14	Pard3b	514.896	0.1858	0.200095	0.132707	1.40007	0.161491	0.253683		ENSMUSG00000052062.14	Pard3b	542.994	0.0474722	0.0866232	0.0786013	0.603962	0.545869	0.999799		ENSMUSG00000052062.14	Pard3b	421.963	-0.0605609	-0.0735347	0.0900378	-0.672617	0.501191	0.852098
ENSMUSG00000052331.14	chr1	54645340	54926387	Ankrd44	protein_coding	KNOWN	281048		ENSMUSG00000052331.14	Ankrd44	664.883	0.152871	0.165724	0.109806	1.39219	0.163864	0.278332		ENSMUSG00000052331.14	Ankrd44	713.882	0.166796	0.169955	0.117504	1.41949	0.155757	0.246341		ENSMUSG00000052331.14	Ankrd44	780.289	0.104614	0.15078	0.0765748	1.36617	0.171886	0.999799		ENSMUSG00000052331.14	Ankrd44	626.902	0.125042	0.146557	0.0851926	1.46776	0.142169	0.625133
ENSMUSG00000052423.14	chr1	171270328	171276896	B4galt3	protein_coding	KNOWN	6569		ENSMUSG00000052423.14	B4galt3	1037.31	-0.202781	-0.213009	0.122296	-1.65811	0.0972955	0.187498		ENSMUSG00000052423.14	B4galt3	1186.9	-0.312468	-0.323141	0.106573	-2.93195	0.00336841	0.00978044		ENSMUSG00000052423.14	B4galt3	1487.33	-0.000364049	-0.00132838	0.0675251	-0.00539131	0.995698	0.999799		ENSMUSG00000052423.14	B4galt3	884.034	0.090983	0.108809	0.0975472	0.932708	0.350971	0.784547
ENSMUSG00000052428.10	chr1	167308378	167333978	Tmco1	protein_coding	KNOWN	25601		ENSMUSG00000052428.10	Tmco1	1596.92	-0.144718	-0.157965	0.0860206	-1.68236	0.0924992	0.18024		ENSMUSG00000052428.10	Tmco1	1912.05	-0.124188	-0.124905	0.10873	-1.14216	0.253387	0.362823		ENSMUSG00000052428.10	Tmco1	2234.97	0.00144037	0.00918973	0.0658095	0.0218869	0.982538	0.999799		ENSMUSG00000052428.10	Tmco1	1449.31	-0.0203229	-0.0233164	0.0801041	-0.253706	0.799723	0.949732
ENSMUSG00000052534.15	chr1	168119364	168432270	Pbx1	protein_coding	KNOWN	312907		ENSMUSG00000052534.15	Pbx1	7942.57	0.111971	0.120737	0.0826347	1.35501	0.175415	0.292622		ENSMUSG00000052534.15	Pbx1	8797.89	0.0162753	0.0131491	0.0764612	0.212857	0.831438	0.882977		ENSMUSG00000052534.15	Pbx1	9853.2	0.0386603	0.0406841	0.0522411	0.740037	0.459278	0.999799		ENSMUSG00000052534.15	Pbx1	7391.12	0.134499	0.14846	0.069369	1.9389	0.052514	0.456608
ENSMUSG00000052688.12	chr1	131688695	131715439	Rab7b	protein_coding	KNOWN	26745		ENSMUSG00000052688.12	Rab7b	110.218	0.35949	0.387207	0.187578	1.91648	0.0553039	0.119405		ENSMUSG00000052688.12	Rab7b	129.172	0.359321	0.373873	0.213984	1.6792	0.0931138	0.163051		ENSMUSG00000052688.12	Rab7b	123.215	0.00363208	0.0134223	0.0750068	0.0484234	0.961379	0.999799		ENSMUSG00000052688.12	Rab7b	114.733	0.0157939	0.0271794	0.118196	0.133625	0.893699	0.978576
ENSMUSG00000052726.15	chr1	140246158	140612067	Kcnt2	protein_coding	KNOWN	365910		ENSMUSG00000052726.15	Kcnt2	3586.98	0.063912	0.0656896	0.0818242	0.781089	0.43475	0.573661		ENSMUSG00000052726.15	Kcnt2	3927.77	0.114814	0.116442	0.100761	1.13947	0.254505	0.363823		ENSMUSG00000052726.15	Kcnt2	4387.3	0.133393	0.149754	0.0565147	2.36033	0.0182588	0.323403		ENSMUSG00000052726.15	Kcnt2	3340.01	0.087117	0.099399	0.0800582	1.08817	0.276519	0.74438
ENSMUSG00000052748.14	chr1	151367699	151428455	Swt1	protein_coding	KNOWN	60757		ENSMUSG00000052748.14	Swt1	814.024	-0.169717	-0.193419	0.114773	-1.47871	0.139217	0.246135		ENSMUSG00000052748.14	Swt1	843.972	-0.565726	-0.5544	0.147653	-3.83147	0.00012738	0.000542891		ENSMUSG00000052748.14	Swt1	1151.89	-0.00703703	0.0157521	0.0732465	-0.0960733	0.923462	0.999799		ENSMUSG00000052748.14	Swt1	641.253	0.294977	0.377316	0.106641	2.76608	0.00567351	0.144268
ENSMUSG00000052760.15	chr1	85717083	85778643	A630001G21Rik	protein_coding	KNOWN	61561		ENSMUSG00000052760.15	A630001G21Rik	35.6952	0.0559919	0.0705651	0.283769	0.197315	0.843581	0.900556		ENSMUSG00000052760.15	A630001G21Rik	45.2483	0.535741	0.60936	0.275621	1.94376	0.0519243	0.100386		ENSMUSG00000052760.15	A630001G21Rik	42.2292	0.0323578	0.246658	0.0557199	0.580723	0.561427	0.999799		ENSMUSG00000052760.15	A630001G21Rik	38.2842	-0.13518	-0.291332	0.120704	-1.11993	0.262742	0.73401
ENSMUSG00000053024.14	chr1	132509427	132543256	Cntn2	protein_coding	KNOWN	33830		ENSMUSG00000053024.14	Cntn2	2665.24	0.175933	0.192584	0.112102	1.5694	0.116555	0.215031		ENSMUSG00000053024.14	Cntn2	3235.05	0.0446881	0.0421223	0.100618	0.444137	0.656944	0.746229		ENSMUSG00000053024.14	Cntn2	3392.76	-0.0759934	-0.117581	0.0706568	-1.07553	0.282139	0.999799		ENSMUSG00000053024.14	Cntn2	2630.24	0.0289546	0.0329736	0.0765494	0.378247	0.705247	0.920849
ENSMUSG00000053286.11	chr1	151428542	151458161	Trmt1l	protein_coding	KNOWN	29620		ENSMUSG00000053286.11	Trmt1l	1249.48	-0.581226	-0.599213	0.105463	-5.51118	3.56427e-08	4.2818e-07		ENSMUSG00000053286.11	Trmt1l	1409.48	-0.890194	-0.897919	0.151439	-5.87825	4.14635e-09	4.23586e-08		ENSMUSG00000053286.11	Trmt1l	2087.93	-0.0421546	-0.0551568	0.0643781	-0.654796	0.512599	0.999799		ENSMUSG00000053286.11	Trmt1l	891.844	0.197196	0.244009	0.10703	1.84243	0.0654121	0.500776
ENSMUSG00000053332.13	chr1	161034422	161038539	Gas5	processed_transcript	KNOWN	4118		ENSMUSG00000053332.13	Gas5	4072.15	0.20698	0.198266	0.0891053	2.32286	0.0201864	0.0528384		ENSMUSG00000053332.13	Gas5	5020.49	0.346528	0.357116	0.112318	3.08524	0.00203386	0.00633558		ENSMUSG00000053332.13	Gas5	4881.3	0.0254661	0.0470121	0.0610533	0.417113	0.676596	0.999799		ENSMUSG00000053332.13	Gas5	4234.9	-0.0943007	-0.111235	0.0850476	-1.1088	0.267517	0.737043
ENSMUSG00000053333.15	chr1	86703808	87050095	Dis3l2	protein_coding	KNOWN	346288		ENSMUSG00000053333.15	Dis3l2	1363.69	0.164532	0.171056	0.0957993	1.71747	0.0858932	0.17005		ENSMUSG00000053333.15	Dis3l2	1575.92	0.18425	0.184302	0.109736	1.67903	0.0931455	0.163088		ENSMUSG00000053333.15	Dis3l2	1651.52	0.0381229	0.0502043	0.0668534	0.570246	0.568511	0.999799		ENSMUSG00000053333.15	Dis3l2	1336.04	0.0319082	0.0370535	0.0833382	0.382877	0.701811	0.9196
ENSMUSG00000053461.9	chr1	183418215	183436808	Hhipl2	protein_coding	KNOWN	18594		ENSMUSG00000053461.9	Hhipl2	40.0009	-0.157223	-0.183936	0.289808	-0.542505	0.58747	0.709733		ENSMUSG00000053461.9	Hhipl2	65.0496	0.0249886	0.0296225	0.232781	0.107348	0.914513	0.942806		ENSMUSG00000053461.9	Hhipl2	64.0345	-0.0609328	-0.331439	0.0638589	-0.95418	0.339993	0.999799		ENSMUSG00000053461.9	Hhipl2	43.9016	-0.245011	-0.544546	0.12027	-2.03718	0.0416315	0.415734
ENSMUSG00000053483.13	chr1	171281945	171287991	Usp21	protein_coding	KNOWN	6047		ENSMUSG00000053483.13	Usp21	1649.38	-0.292772	-0.309623	0.110689	-2.64499	0.00816927	0.0249387		ENSMUSG00000053483.13	Usp21	1948.49	-0.419804	-0.41224	0.110742	-3.79082	0.000150151	0.000626228		ENSMUSG00000053483.13	Usp21	2484.71	-0.0400253	-0.0418272	0.062532	-0.640078	0.522122	0.999799		ENSMUSG00000053483.13	Usp21	1384.07	0.0570227	0.0612342	0.0904966	0.630109	0.528624	0.863847
ENSMUSG00000053925.4	chr1	170868645	170881721	Gm9929	processed_transcript	KNOWN	13077		ENSMUSG00000053925.4	Gm9929	47.5505	-0.517819	-0.600472	0.256694	-2.01726	0.043668	0.0989617		ENSMUSG00000053925.4	Gm9929	62.1817	-0.34806	-0.38973	0.267807	-1.29967	0.193716	0.293757		ENSMUSG00000053925.4	Gm9929	78.8865	-0.00858563	-0.0335607	0.068351	-0.125611	0.90004	0.999799		ENSMUSG00000053925.4	Gm9929	40.1823	-0.100397	-0.243085	0.11868	-0.845946	0.397583	0.807562
ENSMUSG00000053963.7	chr1	180432387	180483504	6330403A02Rik	protein_coding	KNOWN	51118		ENSMUSG00000053963.7	6330403A02Rik	24626.4	-0.285543	-0.298013	0.0971317	-2.93975	0.00328476	0.0114948		ENSMUSG00000053963.7	6330403A02Rik	30303.5	-0.268298	-0.264969	0.118468	-2.26473	0.0235292	0.0515734		ENSMUSG00000053963.7	6330403A02Rik	36805.6	-0.0328714	-0.0310303	0.0510651	-0.643716	0.51976	0.999799		ENSMUSG00000053963.7	6330403A02Rik	21663.8	-0.0515333	-0.0633632	0.0906118	-0.568726	0.569542	0.877578
ENSMUSG00000054135.2	chr1	181225986	181228498	A430110L20Rik	lincRNA	KNOWN	2513		ENSMUSG00000054135.2	A430110L20Rik	142.376	-0.149445	-0.166101	0.192513	-0.776286	0.43758	0.576154		ENSMUSG00000054135.2	A430110L20Rik	169.048	-0.271785	-0.292709	0.192249	-1.41371	0.157446	0.248483		ENSMUSG00000054135.2	A430110L20Rik	205.066	-0.0243614	-0.0643188	0.0798468	-0.305102	0.760289	0.999799		ENSMUSG00000054135.2	A430110L20Rik	125.112	0.0401213	0.0624507	0.118593	0.338309	0.73513	0.929423
ENSMUSG00000054387.13	chr1	132959484	133030561	Mdm4	protein_coding	KNOWN	71078		ENSMUSG00000054387.13	Mdm4	9326.28	0.0301186	0.0188613	0.0842898	0.357322	0.720851	0.812667		ENSMUSG00000054387.13	Mdm4	10396.9	-0.0770325	-0.0781362	0.107752	-0.714908	0.474666	0.588335		ENSMUSG00000054387.13	Mdm4	12062.1	0.0325342	0.0391601	0.0524689	0.620067	0.535213	0.999799		ENSMUSG00000054387.13	Mdm4	8461.16	0.117835	0.136588	0.0831736	1.41673	0.156562	0.644877
ENSMUSG00000054412.5	chr1	135584773	135599948	Gm4793	antisense	KNOWN	15176		ENSMUSG00000054412.5	Gm4793	54.4702	0.267058	0.294796	0.241882	1.10408	0.269557	0.403088		ENSMUSG00000054412.5	Gm4793	69.4762	-0.0578329	-0.053212	0.236718	-0.244312	0.806989	0.863744		ENSMUSG00000054412.5	Gm4793	71.2138	-0.0618399	-0.306032	0.0664738	-0.93029	0.352221	0.999799		ENSMUSG00000054412.5	Gm4793	55.0966	0.0201034	0.0425287	0.121015	0.166124	0.86806	0.971714
ENSMUSG00000054702.14	chr1	79606876	79671972	Ap1s3	protein_coding	KNOWN	65097		ENSMUSG00000054702.14	Ap1s3	121.53	-0.232839	-0.25847	0.193991	-1.20025	0.23004	0.359233		ENSMUSG00000054702.14	Ap1s3	164.988	-0.489957	-0.501952	0.183167	-2.67492	0.0074748	0.0193958		ENSMUSG00000054702.14	Ap1s3	198.598	-0.12808	-0.313324	0.0801193	-1.59861	0.109907	0.862902		ENSMUSG00000054702.14	Ap1s3	108.537	-0.0404358	-0.0699224	0.118691	-0.340681	0.733344	0.929153
ENSMUSG00000054770.16	chr1	57955101	58018956	Kctd18	protein_coding	KNOWN	63856		ENSMUSG00000054770.16	Kctd18	789.092	-0.826582	-0.860539	0.148355	-5.57166	2.52322e-08	3.12771e-07		ENSMUSG00000054770.16	Kctd18	839.307	-0.890202	-0.906138	0.140657	-6.32887	2.46955e-10	3.06118e-09		ENSMUSG00000054770.16	Kctd18	1336.12	0.113262	0.142748	0.0692321	1.63597	0.101845	0.832479		ENSMUSG00000054770.16	Kctd18	518.484	0.138794	0.188364	0.112087	1.23827	0.215616	0.697179
ENSMUSG00000054976.14	chr1	81076950	81341764	Nyap2	protein_coding	KNOWN	264815		ENSMUSG00000054976.14	Nyap2	1130.74	0.0286102	0.0376459	0.120706	0.237024	0.812638	0.879403		ENSMUSG00000054976.14	Nyap2	1388.13	-0.0614282	-0.0430398	0.096746	-0.634943	0.525466	0.635169		ENSMUSG00000054976.14	Nyap2	1519.17	-0.072786	-0.0908874	0.0730744	-0.996053	0.319224	0.999799		ENSMUSG00000054976.14	Nyap2	1083.91	-0.00671241	-0.0103438	0.0921803	-0.0728183	0.941951	0.989159
ENSMUSG00000055013.14	chr1	89454806	89897617	Agap1	protein_coding	KNOWN	442812		ENSMUSG00000055013.14	Agap1	8466.9	-0.183855	-0.17114	0.0738455	-2.48972	0.0127843	0.0363144		ENSMUSG00000055013.14	Agap1	9920.84	-0.231652	-0.241218	0.0781728	-2.96333	0.00304331	0.00895847		ENSMUSG00000055013.14	Agap1	12010.4	0.00282921	-0.015297	0.0510843	0.0553831	0.955833	0.999799		ENSMUSG00000055013.14	Agap1	7447.12	0.0504771	0.054911	0.0641058	0.787403	0.431046	0.824288
ENSMUSG00000055067.15	chr1	178951960	179518041	Smyd3	protein_coding	KNOWN	566082		ENSMUSG00000055067.15	Smyd3	1481.57	-0.0691689	-0.0641912	0.0887737	-0.77916	0.435885	0.574923		ENSMUSG00000055067.15	Smyd3	1631.23	-0.0396808	-0.0367714	0.0890052	-0.445826	0.655723	0.745506		ENSMUSG00000055067.15	Smyd3	1921.84	0.101167	0.127487	0.066613	1.51873	0.128831	0.91489		ENSMUSG00000055067.15	Smyd3	1326.79	0.0925552	0.100272	0.0669803	1.38183	0.167025	0.655192
ENSMUSG00000055184.4	chr1	131527903	131539872	Fam72a	protein_coding	KNOWN	11970		ENSMUSG00000055184.4	Fam72a	55.6719	-0.194191	-0.226927	0.244894	-0.792961	0.4278	0.566967		ENSMUSG00000055184.4	Fam72a	80.9871	-0.202071	-0.217843	0.221634	-0.911732	0.36191	0.478805		ENSMUSG00000055184.4	Fam72a	88.9634	-0.0641116	-0.285017	0.0688102	-0.931716	0.351483	0.999799		ENSMUSG00000055184.4	Fam72a	54.5546	-0.150517	-0.29332	0.120904	-1.24493	0.213157	0.695458
ENSMUSG00000055214.15	chr1	175962306	176275312	Pld5	protein_coding	KNOWN	313007		ENSMUSG00000055214.15	Pld5	96.6716	0.33709	0.375868	0.200975	1.67728	0.0934884	0.181645		ENSMUSG00000055214.15	Pld5	79.6466	0.241438	0.267143	0.219612	1.09939	0.271599	0.383019		ENSMUSG00000055214.15	Pld5	94.1638	0.115708	0.462615	0.0710182	1.62927	0.103255	0.836409		ENSMUSG00000055214.15	Pld5	84.7197	0.339256	0.571277	0.118658	2.8591	0.00424849	0.119395
ENSMUSG00000055322.14	chr1	73910231	74124449	Tns1	protein_coding	KNOWN	214219		ENSMUSG00000055322.14	Tns1	1597.22	0.114982	0.130738	0.0885432	1.2986	0.194081	0.315477		ENSMUSG00000055322.14	Tns1	2066.75	0.237092	0.219633	0.110518	2.14527	0.031931	0.0665151		ENSMUSG00000055322.14	Tns1	2049.11	-0.0202324	-0.0675513	0.0648575	-0.311952	0.755077	0.999799		ENSMUSG00000055322.14	Tns1	1656.8	-0.134524	-0.156396	0.082002	-1.6405	0.100902	0.567043
ENSMUSG00000055567.16	chr1	66468367	66699866	Unc80	protein_coding	KNOWN	231500		ENSMUSG00000055567.16	Unc80	30649.2	0.251694	0.249114	0.0715439	3.51804	0.000434751	0.0020079		ENSMUSG00000055567.16	Unc80	37624.9	0.261827	0.266853	0.0976812	2.68042	0.0073529	0.0191178		ENSMUSG00000055567.16	Unc80	36981	-0.0267787	-0.0340483	0.0488825	-0.547818	0.583817	0.999799		ENSMUSG00000055567.16	Unc80	31634.1	-0.0416171	-0.0513643	0.0821487	-0.506607	0.612431	0.8939
ENSMUSG00000055676.4	chr1	180326970	180330550	Gm5069	transcribed_processed_pseudogene	KNOWN	3581		ENSMUSG00000055676.4	Gm5069	132.999	-0.353714	-0.379465	0.203174	-1.74094	0.0816939	0.163438		ENSMUSG00000055676.4	Gm5069	207.903	-0.426171	-0.44992	0.165737	-2.57136	0.01013	0.0251778		ENSMUSG00000055676.4	Gm5069	237.451	-0.181695	-0.428734	0.0806026	-2.25421	0.0241828	0.38576		ENSMUSG00000055676.4	Gm5069	126.949	-0.223862	-0.358777	0.116272	-1.92532	0.0541889	0.465343
ENSMUSG00000055833.14	chr1	191886130	191907527	1700034H15Rik	antisense	KNOWN	21398		ENSMUSG00000055833.14	1700034H15Rik	420.083	-0.120683	-0.142612	0.159451	-0.756866	0.44913	0.587309		ENSMUSG00000055833.14	1700034H15Rik	503.41	-0.129975	-0.139776	0.142209	-0.913971	0.360732	0.47749		ENSMUSG00000055833.14	1700034H15Rik	588.119	-0.00730499	-0.00866407	0.0780342	-0.0936126	0.925417	0.999799		ENSMUSG00000055833.14	1700034H15Rik	381.478	-0.0106248	-0.0110465	0.113772	-0.0933869	0.925596	0.985983
ENSMUSG00000055866.9	chr1	91415982	91459324	Per2	protein_coding	KNOWN	43343		ENSMUSG00000055866.9	Per2	7461.91	2.16599	2.18136	0.0923147	23.4631	9.71061e-122	1.88981e-118		ENSMUSG00000055866.9	Per2	9227.98	2.15791	2.20171	0.118471	18.2147	3.94786e-74	2.04881e-71		ENSMUSG00000055866.9	Per2	3306.56	-0.0326042	-0.0381748	0.0651053	-0.500792	0.616518	0.999799		ENSMUSG00000055866.9	Per2	10806.2	-0.0480267	-0.0581682	0.0936372	-0.512902	0.60802	0.892903
ENSMUSG00000055980.2	chr1	82233101	82291416	Irs1	protein_coding	KNOWN	58316		ENSMUSG00000055980.2	Irs1	851.474	-1.16196	-1.15283	0.0985967	-11.785	4.66373e-32	6.36927e-30		ENSMUSG00000055980.2	Irs1	1100.54	-0.789676	-0.831359	0.16207	-4.87243	1.10231e-06	7.36247e-06		ENSMUSG00000055980.2	Irs1	1634.9	0.0220537	0.00981568	0.0689848	0.319689	0.749204	0.999799		ENSMUSG00000055980.2	Irs1	591.258	-0.226419	-0.312096	0.108558	-2.0857	0.0370054	0.396379
ENSMUSG00000056050.12	chr1	183326725	183369553	Mia3	protein_coding	KNOWN	42829		ENSMUSG00000056050.12	Mia3	7163.92	0.919668	0.941693	0.112839	8.15025	3.63158e-16	1.46857e-14		ENSMUSG00000056050.12	Mia3	8686.06	1.00707	1.02848	0.12562	8.01681	1.08524e-15	2.87837e-14		ENSMUSG00000056050.12	Mia3	6123.79	0.0555121	0.0358587	0.0553029	1.00378	0.315483	0.999799		ENSMUSG00000056050.12	Mia3	8672.1	-0.0321463	-0.0505322	0.105092	-0.305886	0.759691	0.936828
ENSMUSG00000056055.13	chr1	87803680	87845158	Sag	protein_coding	KNOWN	41479		ENSMUSG00000056055.13	Sag	130.96	-0.0358459	-0.0352107	0.167502	-0.214003	0.830545	0.892207		ENSMUSG00000056055.13	Sag	161	0.191098	0.204377	0.169897	1.12479	0.260678	0.370741		ENSMUSG00000056055.13	Sag	169.896	0.0358931	0.0932334	0.0789354	0.454715	0.649314	0.999799		ENSMUSG00000056055.13	Sag	128.946	-0.0969141	-0.145856	0.111421	-0.869798	0.384411	0.799051
ENSMUSG00000056211.13	chr1	128103301	128237736	R3hdm1	protein_coding	KNOWN	134436		ENSMUSG00000056211.13	R3hdm1	14993.7	0.53373	0.529367	0.0946927	5.63644	1.73603e-08	2.21543e-07		ENSMUSG00000056211.13	R3hdm1	16378.9	0.389612	0.395927	0.102448	3.80303	0.000142937	0.000599027		ENSMUSG00000056211.13	R3hdm1	15600.7	0.0339895	0.0370023	0.0503503	0.675062	0.499637	0.999799		ENSMUSG00000056211.13	R3hdm1	15406	0.138502	0.171098	0.0911396	1.51967	0.128595	0.610023
ENSMUSG00000056220.14	chr1	149829618	149961290	Pla2g4a	protein_coding	KNOWN	131673		ENSMUSG00000056220.14	Pla2g4a	136.006	0.393597	0.422662	0.181006	2.1745	0.0296674	0.0721502		ENSMUSG00000056220.14	Pla2g4a	163.439	0.353733	0.377439	0.174573	2.02627	0.0427367	0.0853533		ENSMUSG00000056220.14	Pla2g4a	152.662	-0.0148092	-0.0429359	0.0776075	-0.190821	0.848665	0.999799		ENSMUSG00000056220.14	Pla2g4a	144.078	-0.00154512	0.00230024	0.112536	-0.0137299	0.989045	0.9975
ENSMUSG00000056268.15	chr1	138963435	139178960	Dennd1b	protein_coding	KNOWN	215526		ENSMUSG00000056268.15	Dennd1b	1632.13	0.169683	0.181476	0.104118	1.62972	0.10316	0.195747		ENSMUSG00000056268.15	Dennd1b	1588.98	0.157113	0.159938	0.0959523	1.63741	0.101545	0.175097		ENSMUSG00000056268.15	Dennd1b	1827.63	0.221507	0.276631	0.0656377	3.3747	0.000738973	0.031782		ENSMUSG00000056268.15	Dennd1b	1472.58	0.254615	0.29852	0.0850345	2.99425	0.00275118	0.0888758
ENSMUSG00000056536.14	chr1	105518422	105663677	Pign	protein_coding	KNOWN	145256		ENSMUSG00000056536.14	Pign	1425.59	0.0588279	0.0544707	0.0824411	0.713575	0.47549	0.612114		ENSMUSG00000056536.14	Pign	1636.67	0.113618	0.117703	0.0998588	1.13778	0.255211	0.364611		ENSMUSG00000056536.14	Pign	1787.41	0.0654372	0.0887752	0.0654752	0.999419	0.317592	0.999799		ENSMUSG00000056536.14	Pign	1356.5	0.0237029	0.0259469	0.0756497	0.313324	0.754034	0.934774
ENSMUSG00000056708.5	chr1	155096361	155099636	Ier5	protein_coding	KNOWN	3276		ENSMUSG00000056708.5	Ier5	13126.2	3.16436	3.27528	0.128377	24.649	3.76993e-134	9.78234e-131		ENSMUSG00000056708.5	Ier5	15729.7	3.43301	3.60073	0.150856	22.7569	1.22686e-114	1.59175e-111		ENSMUSG00000056708.5	Ier5	2640	0.219055	0.294244	0.0668772	3.27548	0.00105484	0.041555		ENSMUSG00000056708.5	Ier5	20360.5	-0.00693976	-0.0310154	0.105882	-0.0655426	0.947742	0.98983
ENSMUSG00000056763.16	chr1	10037987	10136768	Cspp1	protein_coding	KNOWN	98782		ENSMUSG00000056763.16	Cspp1	2733.9	0.202796	0.188939	0.085605	2.36897	0.0178377	0.0477243		ENSMUSG00000056763.16	Cspp1	3131.07	-0.00300867	-0.00780802	0.118644	-0.0253589	0.979769	0.987443		ENSMUSG00000056763.16	Cspp1	3414.78	-0.050649	-0.0602983	0.0631728	-0.801754	0.422695	0.999799		ENSMUSG00000056763.16	Cspp1	2603.35	0.114476	0.13698	0.088691	1.29072	0.196799	0.681488
ENSMUSG00000056870.9	chr1	44551511	44796838	Gulp1	protein_coding	KNOWN	245328		ENSMUSG00000056870.9	Gulp1	136.684	0.135341	0.142257	0.181325	0.746397	0.455427	0.59388		ENSMUSG00000056870.9	Gulp1	188.009	0.4598	0.483226	0.160003	2.8737	0.00405693	0.0114736		ENSMUSG00000056870.9	Gulp1	170.231	0.000328511	0.00345582	0.0786756	0.00417551	0.996668	0.999799		ENSMUSG00000056870.9	Gulp1	152.241	-0.240573	-0.337618	0.1093	-2.20103	0.0277336	0.347529
ENSMUSG00000057329.7	chr1	106538178	106714274	Bcl2	protein_coding	KNOWN	176097		ENSMUSG00000057329.7	Bcl2	773.12	0.474819	0.486193	0.136488	3.47884	0.000503582	0.00227981		ENSMUSG00000057329.7	Bcl2	880.813	0.402658	0.402089	0.103226	3.90075	9.58941e-05	0.000420675		ENSMUSG00000057329.7	Bcl2	828.4	-0.00102889	0.00854652	0.0754209	-0.013642	0.989116	0.999799		ENSMUSG00000057329.7	Bcl2	806.572	0.0755176	0.0932235	0.0939028	0.804211	0.421275	0.820266
ENSMUSG00000057335.11	chr1	176733653	176814067	Cep170	protein_coding	KNOWN	80415		ENSMUSG00000057335.11	Cep170	6055.51	0.0124171	0.00930258	0.067061	0.185162	0.853102	0.906123		ENSMUSG00000057335.11	Cep170	6791.48	-0.126782	-0.123813	0.0830819	-1.52599	0.127014	0.209634		ENSMUSG00000057335.11	Cep170	7939.14	0.00454613	0.0106704	0.0528324	0.0860482	0.931428	0.999799		ENSMUSG00000057335.11	Cep170	5464.49	0.134693	0.144052	0.0625428	2.15361	0.0312707	0.368768
ENSMUSG00000057363.12	chr1	43746966	43827800	Uxs1	protein_coding	KNOWN	80835		ENSMUSG00000057363.12	Uxs1	3148.65	-0.00938453	-0.0100721	0.0810839	-0.115739	0.90786	0.941766		ENSMUSG00000057363.12	Uxs1	3551.45	-0.0315192	-0.0241637	0.0830196	-0.37966	0.704198	0.785025		ENSMUSG00000057363.12	Uxs1	4077.49	0.0557902	0.0692188	0.0573092	0.973494	0.330308	0.999799		ENSMUSG00000057363.12	Uxs1	2882.54	0.0762035	0.0836949	0.0689791	1.10473	0.269275	0.738782
ENSMUSG00000057715.13	chr1	11414105	11975901	A830018L16Rik	protein_coding	KNOWN	561797		ENSMUSG00000057715.13	A830018L16Rik	6628.57	-0.000377304	0.00974781	0.077068	-0.00489573	0.996094	0.997311		ENSMUSG00000057715.13	A830018L16Rik	8080.88	0.00291097	0.00687254	0.082878	0.0351236	0.971981	0.982362		ENSMUSG00000057715.13	A830018L16Rik	8833.16	-0.0299225	-0.0364922	0.0570666	-0.524344	0.600039	0.999799		ENSMUSG00000057715.13	A830018L16Rik	6353.95	-0.0310508	-0.0335609	0.05827	-0.532878	0.594118	0.887927
ENSMUSG00000058076.12	chr1	171127165	171150603	Sdhc	protein_coding	KNOWN	23439		ENSMUSG00000058076.12	Sdhc	4138.4	0.0361141	0.0474234	0.0814951	0.443145	0.657661	0.766689		ENSMUSG00000058076.12	Sdhc	5026.3	0.139053	0.149946	0.0923302	1.50604	0.132056	0.216055		ENSMUSG00000058076.12	Sdhc	5306.95	0.0195199	0.0308464	0.0588196	0.33186	0.739995	0.999799		ENSMUSG00000058076.12	Sdhc	4065.24	-0.0660471	-0.0715497	0.0677575	-0.974756	0.329681	0.773084
ENSMUSG00000058248.12	chr1	192190774	192510159	Kcnh1	protein_coding	KNOWN	319386		ENSMUSG00000058248.12	Kcnh1	5683.24	-0.0142159	-0.00485775	0.100531	-0.141408	0.887548	0.929269		ENSMUSG00000058248.12	Kcnh1	6406.35	0.00781247	0.0170284	0.0905584	0.08627	0.931252	0.954757		ENSMUSG00000058248.12	Kcnh1	7291.73	0.0778489	0.0906669	0.0542496	1.43501	0.151283	0.959792		ENSMUSG00000058248.12	Kcnh1	5236.46	0.0619604	0.0691239	0.0824777	0.751238	0.452509	0.831969
ENSMUSG00000058267.13	chr1	160195215	160202170	Mrps14	protein_coding	KNOWN	6956		ENSMUSG00000058267.13	Mrps14	1334.47	-0.0335165	-0.0309647	0.110813	-0.302461	0.762301	0.84475		ENSMUSG00000058267.13	Mrps14	1583.67	0.0655225	0.0633978	0.114074	0.574386	0.565707	0.670945		ENSMUSG00000058267.13	Mrps14	1749.02	0.0435341	0.0580837	0.0684964	0.635568	0.525058	0.999799		ENSMUSG00000058267.13	Mrps14	1264.93	-0.0305899	-0.0358872	0.0910975	-0.335792	0.737027	0.930059
ENSMUSG00000058407.12	chr1	37985189	37997893	Txndc9	protein_coding	KNOWN	12705		ENSMUSG00000058407.12	Txndc9	2736.37	0.196633	0.197036	0.0933846	2.10563	0.0352366	0.0832346		ENSMUSG00000058407.12	Txndc9	3065.32	0.146921	0.150294	0.0876721	1.67581	0.0937763	0.163935		ENSMUSG00000058407.12	Txndc9	3268.36	0.0462233	0.059104	0.0600015	0.770369	0.441081	0.999799		ENSMUSG00000058407.12	Txndc9	2637.93	0.094859	0.106156	0.0771075	1.23022	0.218616	0.699789
ENSMUSG00000058715.11	chr1	171229572	171234365	Fcer1g	protein_coding	KNOWN	4794		ENSMUSG00000058715.11	Fcer1g	241.582	0.290564	0.295474	0.155202	1.87216	0.0611843	0.129497		ENSMUSG00000058715.11	Fcer1g	307.192	0.584484	0.637808	0.155878	3.74963	0.000177098	0.000725208		ENSMUSG00000058715.11	Fcer1g	270.575	0.0533609	0.126242	0.0811098	0.657885	0.510612	0.999799		ENSMUSG00000058715.11	Fcer1g	267.942	-0.152852	-0.21519	0.109641	-1.39411	0.163284	0.651609
ENSMUSG00000058729.13	chr1	180641150	180690694	Lin9	protein_coding	KNOWN	49545		ENSMUSG00000058729.13	Lin9	308.404	-0.267836	-0.294436	0.175948	-1.52225	0.127946	0.230903		ENSMUSG00000058729.13	Lin9	307.881	-0.571085	-0.595369	0.208278	-2.74194	0.00610775	0.0163416		ENSMUSG00000058729.13	Lin9	439.469	0.0545949	0.104447	0.0800246	0.682227	0.495095	0.999799		ENSMUSG00000058729.13	Lin9	233.027	0.226146	0.406393	0.120566	1.8757	0.0606967	0.489316
ENSMUSG00000059149.17	chr1	132022806	132068062	Mfsd4a	protein_coding	KNOWN	45257		ENSMUSG00000059149.17	Mfsd4a	3781.1	-0.0204839	-0.0219437	0.115562	-0.177255	0.859308	0.910354		ENSMUSG00000059149.17	Mfsd4a	4219.69	0.0747989	0.0860957	0.12865	0.581415	0.560961	0.666788		ENSMUSG00000059149.17	Mfsd4a	4780.95	0.11035	0.154872	0.0593133	1.86046	0.0628207	0.661967		ENSMUSG00000059149.17	Mfsd4a	3491.85	0.040889	0.0466258	0.0955944	0.427734	0.668844	0.912824
ENSMUSG00000059498.13	chr1	171051174	171064935	Fcgr3	protein_coding	KNOWN	13762		ENSMUSG00000059498.13	Fcgr3	380.506	0.262616	0.276711	0.165021	1.59141	0.111518	0.207756		ENSMUSG00000059498.13	Fcgr3	463.013	0.305134	0.336262	0.136548	2.23464	0.0254413	0.0550056		ENSMUSG00000059498.13	Fcgr3	447.63	-0.00454417	0.00486083	0.0797002	-0.0570158	0.954533	0.999799		ENSMUSG00000059498.13	Fcgr3	396.039	-0.038349	-0.053832	0.111559	-0.343756	0.73103	0.927655
ENSMUSG00000060244.1	chr1	171503478	171504750	Alyref2	protein_coding	KNOWN	1273		ENSMUSG00000060244.1	Alyref2	40.6964	-0.734237	-0.983198	0.329291	-2.22975	0.0257641	0.0645824		ENSMUSG00000060244.1	Alyref2	50.2089	-0.932391	-1.05182	0.263416	-3.53961	0.00040072	0.00149647		ENSMUSG00000060244.1	Alyref2	77.0148	-0.0192434	-0.0793347	0.0682094	-0.282123	0.77785	0.999799		ENSMUSG00000060244.1	Alyref2	27.1958	0.00112908	-0.0110151	0.104786	0.0107751	0.991403	0.998015
ENSMUSG00000060424.14	chr1	42590782	42694842	Pantr1	lincRNA	KNOWN	104061		ENSMUSG00000060424.14	Pantr1	1451.14	0.137788	0.129784	0.123789	1.11308	0.265674	0.398562		ENSMUSG00000060424.14	Pantr1	1853.13	0.4566	0.45757	0.117705	3.87918	0.000104807	0.000454905		ENSMUSG00000060424.14	Pantr1	1757.09	0.0690171	0.101508	0.0724554	0.952546	0.34082	0.999799		ENSMUSG00000060424.14	Pantr1	1544.32	-0.181646	-0.225522	0.0959866	-1.89241	0.0584359	0.48239
ENSMUSG00000060519.11	chr1	156653617	156674356	Tor3a	protein_coding	KNOWN	20740		ENSMUSG00000060519.11	Tor3a	531.098	0.00796275	0.00196123	0.136034	0.0585351	0.953322	0.970654		ENSMUSG00000060519.11	Tor3a	672.423	-0.0182743	-0.00428064	0.113783	-0.160606	0.872404	0.913806		ENSMUSG00000060519.11	Tor3a	724.254	-0.0648436	-0.0930076	0.0763454	-0.849345	0.395689	0.999799		ENSMUSG00000060519.11	Tor3a	517.679	-0.0736516	-0.0857659	0.0946934	-0.777791	0.436692	0.826308
ENSMUSG00000060568.14	chr1	167001417	167091302	Fam78b	protein_coding	KNOWN	89886		ENSMUSG00000060568.14	Fam78b	1120.35	-0.420146	-0.424198	0.0917559	-4.57895	4.67305e-06	3.57166e-05		ENSMUSG00000060568.14	Fam78b	1344.77	-0.629913	-0.634596	0.105842	-5.95146	2.65764e-09	2.8033e-08		ENSMUSG00000060568.14	Fam78b	1802.75	-0.0887768	-0.113545	0.065136	-1.36294	0.1729	0.999799		ENSMUSG00000060568.14	Fam78b	893.191	0.085192	0.0971231	0.0826844	1.03033	0.302856	0.759707
ENSMUSG00000060679.14	chr1	42851233	42905683	Mrps9	protein_coding	KNOWN	54451		ENSMUSG00000060679.14	Mrps9	1834.62	-0.144523	-0.150267	0.085683	-1.68672	0.0916577	0.178981		ENSMUSG00000060679.14	Mrps9	2057	-0.157502	-0.154384	0.0892731	-1.76427	0.0776873	0.140168		ENSMUSG00000060679.14	Mrps9	2495.98	0.0594706	0.0836398	0.0618741	0.961154	0.336475	0.999799		ENSMUSG00000060679.14	Mrps9	1606.37	0.0803491	0.0879945	0.0715179	1.12348	0.261233	0.733131
ENSMUSG00000060743.12	chr1	180800832	180813943	H3f3a	protein_coding	KNOWN	13112		ENSMUSG00000060743.12	H3f3a	3754.33	0.236666	0.241405	0.0931228	2.54144	0.0110398	0.0320729		ENSMUSG00000060743.12	H3f3a	4820.83	0.412077	0.443132	0.0964853	4.27088	1.94706e-05	0.000100112		ENSMUSG00000060743.12	H3f3a	4465.03	-0.00377101	0.0169638	0.0605146	-0.0623157	0.950311	0.999799		ENSMUSG00000060743.12	H3f3a	4056.9	-0.160717	-0.184511	0.0744423	-2.15895	0.0308543	0.365857
ENSMUSG00000060771.14	chr1	37754776	37866429	Tsga10	protein_coding	KNOWN	111654		ENSMUSG00000060771.14	Tsga10	3302.64	0.784353	0.787283	0.0983449	7.97553	1.51732e-15	5.70241e-14		ENSMUSG00000060771.14	Tsga10	3896.54	0.653423	0.664534	0.0888706	7.35253	1.94495e-13	3.81852e-12		ENSMUSG00000060771.14	Tsga10	3162.28	-0.0682267	-0.072145	0.0628897	-1.08486	0.277982	0.999799		ENSMUSG00000060771.14	Tsga10	3740.74	0.0445967	0.0510681	0.0795242	0.560794	0.574938	0.880504
ENSMUSG00000060985.15	chr1	156255296	156303664	Tdrd5	protein_coding	KNOWN	48369		ENSMUSG00000060985.15	Tdrd5	281.072	0.148977	0.150522	0.156327	0.952984	0.340598	0.479233		ENSMUSG00000060985.15	Tdrd5	320.833	-0.0390349	-0.0328347	0.144218	-0.270667	0.786647	0.848344		ENSMUSG00000060985.15	Tdrd5	355.003	-0.0312316	-0.046602	0.0809014	-0.386045	0.699463	0.999799		ENSMUSG00000060985.15	Tdrd5	264.787	0.097308	0.137173	0.107797	0.902693	0.366689	0.793126
ENSMUSG00000061024.8	chr1	9545408	9547455	Rrs1	protein_coding	KNOWN	2048		ENSMUSG00000061024.8	Rrs1	929.59	-0.1737	-0.180211	0.147139	-1.18051	0.237797	0.367397		ENSMUSG00000061024.8	Rrs1	1161.59	-0.196748	-0.208179	0.114632	-1.71635	0.0860984	0.15276		ENSMUSG00000061024.8	Rrs1	1356.32	-0.0540065	-0.0855798	0.0695377	-0.77665	0.437365	0.999799		ENSMUSG00000061024.8	Rrs1	847.67	-0.0405624	-0.0575932	0.105545	-0.384315	0.700745	0.91958
ENSMUSG00000061518.10	chr1	36691484	36693681	Cox5b	protein_coding	KNOWN	2198		ENSMUSG00000061518.10	Cox5b	6893.19	0.218875	0.222113	0.102509	2.13518	0.032746	0.078374		ENSMUSG00000061518.10	Cox5b	8410.76	0.380872	0.404125	0.121256	3.14107	0.00168333	0.00534744		ENSMUSG00000061518.10	Cox5b	8096.66	0.04262	0.0774323	0.058812	0.724682	0.468647	0.999799		ENSMUSG00000061518.10	Cox5b	7197.11	-0.0856825	-0.104176	0.0911211	-0.940314	0.347056	0.781843
ENSMUSG00000061816.15	chr1	66924295	66945404	Myl1	protein_coding	KNOWN	21110		ENSMUSG00000061816.15	Myl1	45.4415	0.130052	0.166841	0.292304	0.44492	0.656378	0.76611		ENSMUSG00000061816.15	Myl1	56.6944	0.088888	0.108082	0.253902	0.350088	0.726272	0.802052		ENSMUSG00000061816.15	Myl1	58.1691	-0.0166378	-0.102812	0.0602831	-0.275994	0.782552	0.999799		ENSMUSG00000061816.15	Myl1	45.7109	-0.0155694	-0.0456409	0.114967	-0.135425	0.892276	0.978018
ENSMUSG00000062169.13	chr1	181144693	181168994	Cnih4	protein_coding	KNOWN	24302		ENSMUSG00000062169.13	Cnih4	1745.24	-0.325673	-0.334666	0.0925335	-3.51952	0.000432336	0.00199734		ENSMUSG00000062169.13	Cnih4	2010.44	-0.316215	-0.309054	0.105297	-3.00306	0.00267276	0.00801931		ENSMUSG00000062169.13	Cnih4	2561.08	0.0372695	0.0600819	0.062214	0.599053	0.549137	0.999799		ENSMUSG00000062169.13	Cnih4	1465.23	0.0319919	0.0348485	0.0844971	0.378615	0.704974	0.920839
ENSMUSG00000062209.15	chr1	68032186	69108059	Erbb4	protein_coding	KNOWN	1075874		ENSMUSG00000062209.15	Erbb4	3789.11	0.321379	0.347185	0.0798849	4.02303	5.74544e-05	0.000336534		ENSMUSG00000062209.15	Erbb4	4505.4	0.102057	0.112339	0.0974028	1.04778	0.29474	0.408256		ENSMUSG00000062209.15	Erbb4	4555.38	-0.119942	-0.141995	0.0627329	-1.91195	0.0558823	0.624126		ENSMUSG00000062209.15	Erbb4	3817.62	0.0807223	0.0927052	0.0742812	1.08671	0.277164	0.744498
ENSMUSG00000062580.9	chr1	135295213	135313778	Timm17a	protein_coding	KNOWN	18566		ENSMUSG00000062580.9	Timm17a	4196.96	-0.0193049	-0.0196449	0.0764018	-0.252676	0.800519	0.871558		ENSMUSG00000062580.9	Timm17a	4860.78	-0.0552999	-0.0386205	0.0915495	-0.604044	0.545815	0.653441		ENSMUSG00000062580.9	Timm17a	5532.08	0.00555403	0.0283937	0.0572147	0.0970735	0.922668	0.999799		ENSMUSG00000062580.9	Timm17a	3877.93	0.0439228	0.0476062	0.0669137	0.656409	0.511561	0.857688
ENSMUSG00000062590.13	chr1	86154780	86278284	Armc9	protein_coding	KNOWN	123505		ENSMUSG00000062590.13	Armc9	1495.11	-0.165396	-0.162816	0.0854176	-1.93632	0.0528286	0.115178		ENSMUSG00000062590.13	Armc9	1845.63	-0.212679	-0.206597	0.101968	-2.08574	0.037002	0.0752764		ENSMUSG00000062590.13	Armc9	2160.25	-0.0664636	-0.0766088	0.0647585	-1.02633	0.304736	0.999799		ENSMUSG00000062590.13	Armc9	1359.09	-0.029237	-0.0327644	0.0750359	-0.389639	0.696803	0.918666
ENSMUSG00000062729.11	chr1	171275990	171281186	Ppox	protein_coding	KNOWN	5197		ENSMUSG00000062729.11	Ppox	1044.26	-0.086431	-0.0927958	0.100951	-0.856171	0.391903	0.531295		ENSMUSG00000062729.11	Ppox	1300.4	0.0913141	0.081432	0.0998551	0.914466	0.360472	0.477321		ENSMUSG00000062729.11	Ppox	1413.58	0.030271	0.0337141	0.0705156	0.429281	0.667718	0.999799		ENSMUSG00000062729.11	Ppox	1008.26	-0.119513	-0.140173	0.0830774	-1.43857	0.150272	0.636854
ENSMUSG00000062963.10	chr1	171288563	171295024	Ufc1	protein_coding	KNOWN	6462		ENSMUSG00000062963.10	Ufc1	1928.44	-0.0174731	-0.00872516	0.0922392	-0.189433	0.849754	0.904788		ENSMUSG00000062963.10	Ufc1	2444.52	0.183602	0.185961	0.125549	1.46239	0.143633	0.230991		ENSMUSG00000062963.10	Ufc1	2535.72	0.0182242	0.0230143	0.0647173	0.281597	0.778252	0.999799		ENSMUSG00000062963.10	Ufc1	1931.72	-0.143044	-0.171434	0.0906849	-1.57737	0.114709	0.589326
ENSMUSG00000063558.4	chr1	58029931	58106413	Aox1	protein_coding	KNOWN	76483		ENSMUSG00000063558.4	Aox1	379.17	0.0920833	0.0846234	0.134587	0.684192	0.493854	0.62818		ENSMUSG00000063558.4	Aox1	512.351	0.281719	0.299259	0.146556	1.92226	0.0545732	0.104804		ENSMUSG00000063558.4	Aox1	493.294	-0.0308877	-0.0538939	0.0795402	-0.388328	0.697773	0.999799		ENSMUSG00000063558.4	Aox1	404.75	-0.174587	-0.268206	0.113735	-1.53504	0.124774	0.605235
ENSMUSG00000063659.11	chr1	177442351	177450764	Zbtb18	protein_coding	KNOWN	8414		ENSMUSG00000063659.11	Zbtb18	27182.1	-0.862264	-0.863959	0.0819163	-10.5262	6.5447e-26	6.02926e-24		ENSMUSG00000063659.11	Zbtb18	29782.9	-0.914863	-0.929415	0.104728	-8.7356	2.42376e-18	8.51817e-17		ENSMUSG00000063659.11	Zbtb18	46860.7	0.0937373	0.091782	0.0484203	1.93591	0.0528787	0.604456		ENSMUSG00000063659.11	Zbtb18	18017.8	0.137278	0.157448	0.0845241	1.62413	0.104349	0.572044
ENSMUSG00000063681.14	chr1	139197056	139377100	Crb1	protein_coding	KNOWN	180045		ENSMUSG00000063681.14	Crb1	43.9522	0.222801	0.253272	0.26934	0.827212	0.408117	0.54752		ENSMUSG00000063681.14	Crb1	86.2697	0.138785	0.142749	0.227165	0.610944	0.541236	0.649492		ENSMUSG00000063681.14	Crb1	71.3508	-0.160068	-0.78888	0.0666904	-2.40016	0.0163878	0.300875		ENSMUSG00000063681.14	Crb1	57.9953	-0.332152	-0.678035	0.120985	-2.74539	0.00604388	0.149598
ENSMUSG00000064246.10	chr1	134182176	134190181	Chil1	protein_coding	KNOWN	8006		ENSMUSG00000064246.10	Chil1	597.708	0.236587	0.235572	0.129031	1.83357	0.0667179	0.138701		ENSMUSG00000064246.10	Chil1	744.943	0.479775	0.501857	0.109013	4.4011	1.07702e-05	5.87941e-05		ENSMUSG00000064246.10	Chil1	692.416	0.0636732	0.101676	0.0764796	0.832552	0.405098	0.999799		ENSMUSG00000064246.10	Chil1	640.191	-0.129038	-0.163809	0.100451	-1.28459	0.198936	0.683315
ENSMUSG00000064294.12	chr1	58113130	58200698	Aox3	protein_coding	KNOWN	87569		ENSMUSG00000064294.12	Aox3	92.2981	0.185304	0.225626	0.258157	0.717796	0.472883	0.609564		ENSMUSG00000064294.12	Aox3	86.1911	-0.286486	-0.314366	0.224544	-1.27586	0.202007	0.303372		ENSMUSG00000064294.12	Aox3	109.429	0.0111127	0.0452401	0.0736182	0.15095	0.880015	0.999799		ENSMUSG00000064294.12	Aox3	77.4126	0.265176	0.583657	0.120729	2.19645	0.0280596	0.349736
ENSMUSG00000064302.13	chr1	118389058	118612678	Clasp1	protein_coding	KNOWN	223621		ENSMUSG00000064302.13	Clasp1	6972.83	0.00179092	0.00941246	0.0842367	0.0212606	0.983038	0.989521		ENSMUSG00000064302.13	Clasp1	7893.26	-0.0762995	-0.0805865	0.0809253	-0.942838	0.345764	0.462083		ENSMUSG00000064302.13	Clasp1	9108.49	0.0289445	0.0211299	0.0583503	0.496048	0.619861	0.999799		ENSMUSG00000064302.13	Clasp1	6360.88	0.103633	0.111443	0.0631692	1.64057	0.100887	0.567043
ENSMUSG00000065694.1	chr1	66436082	66436232	Gm25411	snRNA	KNOWN	151		ENSMUSG00000065694.1	Gm25411	81.7991	1.73706	1.96071	0.246021	7.06062	1.6576e-12	4.05774e-11		ENSMUSG00000065694.1	Gm25411	82.057	1.27521	1.41016	0.241859	5.27252	1.34564e-07	1.07713e-06		ENSMUSG00000065694.1	Gm25411	43.7482	-0.0272303	-0.200049	0.0562787	-0.483847	0.628495	0.999799		ENSMUSG00000065694.1	Gm25411	101.164	0.20009	0.351167	0.120103	1.66598	0.0957167	0.558342
ENSMUSG00000066595.9	chr1	191005847	191026158	Mfsd7b	protein_coding	KNOWN	20312		ENSMUSG00000066595.9	Mfsd7b	1589.82	0.764448	0.771388	0.116323	6.57175	4.97285e-11	9.80029e-10		ENSMUSG00000066595.9	Mfsd7b	2043.13	0.794748	0.819106	0.116588	6.81675	9.31207e-12	1.45562e-10		ENSMUSG00000066595.9	Mfsd7b	1536.97	-0.0731819	-0.0777038	0.0672793	-1.08773	0.276713	0.999799		ENSMUSG00000066595.9	Mfsd7b	1909.07	-0.0953626	-0.124906	0.0973509	-0.979576	0.327296	0.772422
ENSMUSG00000066800.11	chr1	153749426	153764221	Rnasel	protein_coding	KNOWN	14796		ENSMUSG00000066800.11	Rnasel	318.441	0.00891937	0.0170094	0.135405	0.065872	0.94748	0.967109		ENSMUSG00000066800.11	Rnasel	377.112	0.0142628	0.0151511	0.129542	0.110102	0.912329	0.941351		ENSMUSG00000066800.11	Rnasel	416.895	-0.000432351	0.00592025	0.0803501	-0.00538084	0.995707	0.999799		ENSMUSG00000066800.11	Rnasel	301.501	0.00446693	0.0076133	0.0973425	0.0458887	0.963399	0.99273
ENSMUSG00000066842.18	chr1	150562524	150993435	Hmcn1	protein_coding	KNOWN	430912		ENSMUSG00000066842.18	Hmcn1	277.96	0.342925	0.367932	0.203389	1.68605	0.0917863	0.179143		ENSMUSG00000066842.18	Hmcn1	318.836	-0.0231334	-0.0226482	0.166666	-0.138801	0.889607	0.925552		ENSMUSG00000066842.18	Hmcn1	335.945	-0.0706613	-0.181704	0.0799731	-0.883564	0.376931	0.999799		ENSMUSG00000066842.18	Hmcn1	271.062	0.137266	0.209208	0.115385	1.18964	0.234188	0.714155
ENSMUSG00000066877.11	chr1	43444579	43570515	Nck2	protein_coding	KNOWN	125937		ENSMUSG00000066877.11	Nck2	2788.73	-0.179567	-0.174348	0.0790717	-2.27094	0.0231507	0.0591747		ENSMUSG00000066877.11	Nck2	3161.19	-0.224906	-0.224159	0.0878101	-2.56128	0.0104288	0.0258082		ENSMUSG00000066877.11	Nck2	3881.32	0.0374119	0.0433345	0.0615763	0.607569	0.543473	0.999799		ENSMUSG00000066877.11	Nck2	2419.01	0.0859477	0.0933338	0.0664342	1.29373	0.19576	0.680938
ENSMUSG00000067017.5	chr1	105455971	105458829	Gm3608	pseudogene	KNOWN	2859		ENSMUSG00000067017.5	Gm3608	649.049	0.451951	0.455679	0.103798	4.35413	1.33596e-05	9.25659e-05		ENSMUSG00000067017.5	Gm3608	713.166	0.335003	0.347899	0.110462	3.03275	0.00242335	0.00737186		ENSMUSG00000067017.5	Gm3608	696.006	0.0301091	0.0462461	0.0759283	0.396546	0.691702	0.999799		ENSMUSG00000067017.5	Gm3608	658.612	0.135589	0.154464	0.0811231	1.6714	0.0946434	0.557492
ENSMUSG00000067028.11	chr1	99772765	100485942	Cntnap5b	protein_coding	KNOWN	713178		ENSMUSG00000067028.11	Cntnap5b	2475.97	0.0237296	0.0320742	0.128084	0.185266	0.853021	0.906098		ENSMUSG00000067028.11	Cntnap5b	2570.25	-0.0716611	-0.0585194	0.113075	-0.63375	0.526244	0.635814		ENSMUSG00000067028.11	Cntnap5b	3073.84	0.107902	0.145432	0.0678082	1.59127	0.111548	0.867017		ENSMUSG00000067028.11	Cntnap5b	2183.33	0.190789	0.236495	0.0970841	1.96519	0.049392	0.442454
ENSMUSG00000067071.8	chr1	91411483	91414038	Hes6	protein_coding	KNOWN	2556		ENSMUSG00000067071.8	Hes6	470.661	-0.677661	-0.674714	0.118578	-5.71491	1.09763e-08	1.45562e-07		ENSMUSG00000067071.8	Hes6	581.602	-0.544593	-0.543476	0.126036	-4.32093	1.55372e-05	8.17776e-05		ENSMUSG00000067071.8	Hes6	788.489	-0.000140996	0.00683575	0.074899	-0.00188249	0.998498	0.999799		ENSMUSG00000067071.8	Hes6	370.036	-0.104633	-0.124491	0.0935538	-1.11843	0.263383	0.734865
ENSMUSG00000067081.12	chr1	89950220	90014666	Asb18	protein_coding	KNOWN	64447		ENSMUSG00000067081.12	Asb18	249.823	-0.582779	-0.609457	0.149234	-3.90513	9.41729e-05	0.000524196		ENSMUSG00000067081.12	Asb18	291.039	-0.419296	-0.420195	0.146641	-2.85935	0.00424513	0.0119		ENSMUSG00000067081.12	Asb18	394.198	0.065442	0.121985	0.0803673	0.814286	0.415481	0.999799		ENSMUSG00000067081.12	Asb18	197.206	-0.0451356	-0.0668026	0.110941	-0.406844	0.684123	0.915261
ENSMUSG00000067158.9	chr1	82448423	82586849	Col4a4	protein_coding	KNOWN	138427		ENSMUSG00000067158.9	Col4a4	57.3862	0.244952	0.26881	0.242475	1.01022	0.312392	0.448716		ENSMUSG00000067158.9	Col4a4	67.4682	0.329726	0.374891	0.267045	1.23472	0.216934	0.320633		ENSMUSG00000067158.9	Col4a4	65.9405	0.0145709	0.0839042	0.0644164	0.226199	0.821047	0.999799		ENSMUSG00000067158.9	Col4a4	58.9491	-0.0102788	-0.0214965	0.120478	-0.0853168	0.932009	0.986805
ENSMUSG00000067336.6	chr1	59763400	59879014	Bmpr2	protein_coding	KNOWN	115615		ENSMUSG00000067336.6	Bmpr2	14947.5	0.00243297	0.00454276	0.0659887	0.0368695	0.970589	0.981125		ENSMUSG00000067336.6	Bmpr2	17250.9	-0.0765673	-0.0727988	0.0840264	-0.911229	0.362175	0.478952		ENSMUSG00000067336.6	Bmpr2	19704.2	-0.00471927	0.000427338	0.0500727	-0.0942484	0.924912	0.999799		ENSMUSG00000067336.6	Bmpr2	13768.6	0.072445	0.0780735	0.0632326	1.14569	0.251923	0.729708
ENSMUSG00000067780.3	chr1	17601901	17630939	Pi15	protein_coding	KNOWN	29039		ENSMUSG00000067780.3	Pi15	63.114	0.464404	0.514923	0.231796	2.0035	0.0451236	0.101492		ENSMUSG00000067780.3	Pi15	102.453	0.422191	0.451365	0.209679	2.01351	0.0440606	0.0876875		ENSMUSG00000067780.3	Pi15	80.4677	-0.111462	-0.489394	0.0689745	-1.61598	0.106098	0.847966		ENSMUSG00000067780.3	Pi15	80.1598	-0.234834	-0.425535	0.120093	-1.95543	0.0505318	0.448165
ENSMUSG00000067851.11	chr1	10137571	10232670	Arfgef1	protein_coding	KNOWN	95100		ENSMUSG00000067851.11	Arfgef1	9061.11	-0.0219906	-0.0241682	0.0834729	-0.263446	0.792207	0.865831		ENSMUSG00000067851.11	Arfgef1	10495.1	-0.0744938	-0.073817	0.0830174	-0.897327	0.369545	0.486672		ENSMUSG00000067851.11	Arfgef1	12036.6	0.00874192	0.0110064	0.0510507	0.17124	0.864035	0.999799		ENSMUSG00000067851.11	Arfgef1	8323.49	0.0567919	0.0609426	0.0735387	0.772272	0.439953	0.826717
ENSMUSG00000067879.3	chr1	9601199	9627143	3110035E14Rik	protein_coding	KNOWN	25945		ENSMUSG00000067879.3	3110035E14Rik	6594.7	0.596305	0.638206	0.19283	3.09238	0.00198558	0.00750329		ENSMUSG00000067879.3	3110035E14Rik	7044.42	0.702519	0.757245	0.141356	4.96988	6.6996e-07	4.66485e-06		ENSMUSG00000067879.3	3110035E14Rik	6108.12	0.172921	0.237273	0.0648751	2.66545	0.00768858	0.181369		ENSMUSG00000067879.3	3110035E14Rik	7069.4	0.076411	0.118724	0.119319	0.640391	0.521919	0.861285
ENSMUSG00000070031.11	chr1	85600378	85645037	Sp140	protein_coding	KNOWN	44660		ENSMUSG00000070031.11	Sp140	87.8421	0.0409232	0.0516305	0.200743	0.203859	0.838464	0.897149		ENSMUSG00000070031.11	Sp140	109.327	0.374767	0.381093	0.197052	1.90187	0.0571878	0.108886		ENSMUSG00000070031.11	Sp140	108.566	0.0388653	0.135359	0.0737563	0.526943	0.598233	0.999799		ENSMUSG00000070031.11	Sp140	90.3218	-0.124412	-0.193912	0.116882	-1.06442	0.287138	0.748836
ENSMUSG00000070034.13	chr1	85576899	85598817	Sp110	protein_coding	KNOWN	21919		ENSMUSG00000070034.13	Sp110	38.4897	0.139275	0.164133	0.280606	0.496338	0.619656	0.736614		ENSMUSG00000070034.13	Sp110	48.2747	0.146876	0.168157	0.269602	0.544788	0.585899	0.689119		ENSMUSG00000070034.13	Sp110	48.8011	-0.0123166	-0.0733903	0.0596363	-0.206529	0.836378	0.999799		ENSMUSG00000070034.13	Sp110	39.1744	-0.036349	-0.076793	0.119307	-0.304668	0.760619	0.937073
ENSMUSG00000070532.5	chr1	169928648	169934653	Ccdc190	protein_coding	KNOWN	6006		ENSMUSG00000070532.5	Ccdc190	276.431	0.379714	0.370365	0.139349	2.72492	0.00643164	0.0203856		ENSMUSG00000070532.5	Ccdc190	321.836	0.305298	0.314643	0.165967	1.83951	0.0658408	0.122271		ENSMUSG00000070532.5	Ccdc190	313.167	-0.005131	-0.00361126	0.0811933	-0.0631948	0.949611	0.999799		ENSMUSG00000070532.5	Ccdc190	284.095	0.0371919	0.0530185	0.109527	0.339568	0.734182	0.929313
ENSMUSG00000070565.11	chr1	157135182	157412595	Rasal2	protein_coding	KNOWN	277414		ENSMUSG00000070565.11	Rasal2	11706.8	0.0289485	0.0244935	0.0780268	0.371008	0.710632	0.804553		ENSMUSG00000070565.11	Rasal2	13504	-0.0526625	-0.0721612	0.0984061	-0.535155	0.592543	0.694728		ENSMUSG00000070565.11	Rasal2	15365.6	0.0176058	-0.0100796	0.0565758	0.31119	0.755656	0.999799		ENSMUSG00000070565.11	Rasal2	10815.8	0.0763702	0.0869115	0.0840141	0.909016	0.363342	0.791945
ENSMUSG00000070643.11	chr1	133382303	133424377	Sox13	protein_coding	KNOWN	42075		ENSMUSG00000070643.11	Sox13	366.919	-0.0557715	-0.0677616	0.130328	-0.427931	0.668701	0.774802		ENSMUSG00000070643.11	Sox13	522.497	-0.0728841	-0.06024	0.114896	-0.634347	0.525855	0.63554		ENSMUSG00000070643.11	Sox13	545.718	-0.168661	-0.254857	0.0785619	-2.14685	0.0318052	0.455963		ENSMUSG00000070643.11	Sox13	373.483	-0.21889	-0.262064	0.0886673	-2.46866	0.0135619	0.244625
ENSMUSG00000070644.13	chr1	133363572	133380336	Etnk2	protein_coding	KNOWN	16765		ENSMUSG00000070644.13	Etnk2	66.0915	-0.767332	-0.844674	0.219976	-3.48825	0.000486195	0.00221592		ENSMUSG00000070644.13	Etnk2	123.293	-0.534306	-0.576007	0.195126	-2.73826	0.00617648	0.0164999		ENSMUSG00000070644.13	Etnk2	142.727	-0.17499	-0.528037	0.0772726	-2.26458	0.0235387	0.377808		ENSMUSG00000070644.13	Etnk2	63.7054	-0.433188	-0.796592	0.120299	-3.60094	0.000317072	0.0189138
ENSMUSG00000070695.4	chr1	115684756	116587323	Cntnap5a	protein_coding	KNOWN	902568		ENSMUSG00000070695.4	Cntnap5a	4387.63	-0.0575559	-0.0590484	0.0899255	-0.64004	0.522147	0.653166		ENSMUSG00000070695.4	Cntnap5a	5099.32	-0.0830265	-0.0703161	0.134437	-0.617587	0.536848	0.64534		ENSMUSG00000070695.4	Cntnap5a	5874.31	0.00477047	0.0277876	0.0627011	0.0760827	0.939353	0.999799		ENSMUSG00000070695.4	Cntnap5a	4017.81	0.0319886	0.0392259	0.0946707	0.337894	0.735443	0.929446
ENSMUSG00000070738.10	chr1	87853287	87945180	Dgkd	protein_coding	KNOWN	91894		ENSMUSG00000070738.10	Dgkd	11982.9	0.10697	0.106894	0.112578	0.950187	0.342017	0.480782		ENSMUSG00000070738.10	Dgkd	13595.9	0.228173	0.229166	0.0946504	2.41069	0.0159222	0.03701		ENSMUSG00000070738.10	Dgkd	14449.8	0.132816	0.141985	0.0555392	2.39139	0.0167846	0.305636		ENSMUSG00000070738.10	Dgkd	11598.9	0.0160713	0.0200908	0.0900909	0.17839	0.858417	0.968896
ENSMUSG00000070871.10	chr1	64690455	64725644	Ccnyl1	protein_coding	KNOWN	35190		ENSMUSG00000070871.10	Ccnyl1	1786.28	1.5795	2.01054	0.313433	5.03935	4.67112e-07	4.47261e-06		ENSMUSG00000070871.10	Ccnyl1	2522.28	1.94648	2.38037	0.308992	6.29943	2.98747e-10	3.65373e-09		ENSMUSG00000070871.10	Ccnyl1	843.156	0.0341887	0.0708998	0.0740232	0.461865	0.644178	0.999799		ENSMUSG00000070871.10	Ccnyl1	2776.76	-0.0639884	-0.298233	0.103326	-0.619285	0.535729	0.867925
ENSMUSG00000070939.9	chr1	43047200	43098637	Tgfbrap1	protein_coding	KNOWN	51438		ENSMUSG00000070939.9	Tgfbrap1	3161.67	-0.429778	-0.43201	0.0777421	-5.52825	3.23445e-08	3.91884e-07		ENSMUSG00000070939.9	Tgfbrap1	3495.16	-0.493378	-0.495873	0.0933641	-5.28446	1.26078e-07	1.01862e-06		ENSMUSG00000070939.9	Tgfbrap1	4776.63	0.0661165	0.0748712	0.0566106	1.16792	0.24284	0.999799		ENSMUSG00000070939.9	Tgfbrap1	2478.89	0.127179	0.139027	0.0732719	1.73571	0.0826158	0.536568
ENSMUSG00000072258.10	chr1	183388981	183410198	Taf1a	protein_coding	KNOWN	21218		ENSMUSG00000072258.10	Taf1a	1208.93	0.792639	0.826488	0.153014	5.18016	2.21693e-07	2.27075e-06		ENSMUSG00000072258.10	Taf1a	1572.56	0.890831	0.934741	0.156176	5.70401	1.17023e-08	1.11569e-07		ENSMUSG00000072258.10	Taf1a	1127.5	-0.0443163	-0.0515434	0.0711448	-0.622903	0.533348	0.999799		ENSMUSG00000072258.10	Taf1a	1487.21	-0.101459	-0.159484	0.114587	-0.885434	0.375922	0.797141
ENSMUSG00000073478.6	chr1	191224454	191226140	D730003I15Rik	lincRNA	KNOWN	1687		ENSMUSG00000073478.6	D730003I15Rik	134.961	0.276528	0.292588	0.182484	1.51536	0.129683	0.233495		ENSMUSG00000073478.6	D730003I15Rik	144.482	0.467765	0.487904	0.187946	2.48882	0.0128168	0.0307418		ENSMUSG00000073478.6	D730003I15Rik	144.173	0.0880355	0.276905	0.0767473	1.14708	0.251347	0.999799		ENSMUSG00000073478.6	D730003I15Rik	134.562	0.0578412	0.0816561	0.111413	0.51916	0.603649	0.890927
ENSMUSG00000073481.9	chr1	184813068	184846451	Marc2	protein_coding	KNOWN	33384		ENSMUSG00000073481.9	Marc2	1604.89	0.0792712	0.0815859	0.102165	0.775913	0.4378	0.576318		ENSMUSG00000073481.9	Marc2	1974.13	0.204538	0.217244	0.119088	1.71754	0.0858798	0.152441		ENSMUSG00000073481.9	Marc2	2028.25	0.0202369	0.033116	0.0647212	0.312677	0.754526	0.999799		ENSMUSG00000073481.9	Marc2	1609.93	-0.0820576	-0.10211	0.0928957	-0.88333	0.377058	0.797382
ENSMUSG00000073485.3	chr1	180813776	180816859	H3f3aos	antisense	KNOWN	3084		ENSMUSG00000073485.3	H3f3aos	47.7076	-0.470134	-0.535783	0.251728	-1.86763	0.0618137	0.130527		ENSMUSG00000073485.3	H3f3aos	51.1437	-0.363993	-0.438138	0.288732	-1.26066	0.207432	0.309843		ENSMUSG00000073485.3	H3f3aos	71.6764	0.0390741	0.198202	0.0665275	0.587338	0.556977	0.999799		ENSMUSG00000073485.3	H3f3aos	36.5143	0.0397346	0.100037	0.118079	0.336509	0.736487	0.929729
ENSMUSG00000073530.11	chr1	158711727	158980490	Pappa2	protein_coding	KNOWN	268764		ENSMUSG00000073530.11	Pappa2	62.6528	0.405907	0.463875	0.248588	1.63285	0.1025	0.19478		ENSMUSG00000073530.11	Pappa2	61.3696	0.0203583	0.0267612	0.261477	0.0778588	0.93794	0.959574		ENSMUSG00000073530.11	Pappa2	67.7008	0.00253477	0.0132879	0.0623703	0.0406407	0.967582	0.999799		ENSMUSG00000073530.11	Pappa2	58.1047	0.236293	0.450135	0.120887	1.95466	0.0506236	0.448165
ENSMUSG00000073557.11	chr1	134754658	134955942	Ppp1r12b	protein_coding	KNOWN	201285		ENSMUSG00000073557.11	Ppp1r12b	9528.92	-0.0539897	-0.0599219	0.0743891	-0.725775	0.467977	0.605446		ENSMUSG00000073557.11	Ppp1r12b	10557.6	-0.0227332	-0.0121198	0.0794909	-0.285985	0.77489	0.839311		ENSMUSG00000073557.11	Ppp1r12b	12329.8	0.106012	0.130019	0.0521589	2.03248	0.0421051	0.539978		ENSMUSG00000073557.11	Ppp1r12b	8596.5	0.0758901	0.0826072	0.0662659	1.14524	0.252112	0.729708
ENSMUSG00000073609.9	chr1	93824909	93852348	D2hgdh	protein_coding	KNOWN	27440		ENSMUSG00000073609.9	D2hgdh	329.824	-0.125662	-0.123058	0.121342	-1.0356	0.300391	0.436412		ENSMUSG00000073609.9	D2hgdh	386.48	-0.29423	-0.300543	0.13212	-2.227	0.0259475	0.055884		ENSMUSG00000073609.9	D2hgdh	468.798	-0.0393556	-0.0727856	0.079567	-0.494623	0.620867	0.999799		ENSMUSG00000073609.9	D2hgdh	289.617	0.085445	0.10507	0.0946386	0.902855	0.366603	0.793126
ENSMUSG00000073616.10	chr1	92637145	92641985	Myeov2	protein_coding	KNOWN	4841		ENSMUSG00000073616.10	Myeov2	2039.83	0.178585	0.191134	0.097185	1.83758	0.0661244	0.13778		ENSMUSG00000073616.10	Myeov2	2585.11	0.352864	0.363609	0.134988	2.61404	0.00894791	0.0226483		ENSMUSG00000073616.10	Myeov2	2478.98	0.0146744	0.0156913	0.0625821	0.234483	0.81461	0.999799		ENSMUSG00000073616.10	Myeov2	2151.91	-0.12389	-0.15632	0.0984599	-1.25827	0.208293	0.692563
ENSMUSG00000073627.7	chr1	86359574	86373791	C130036L24Rik	processed_transcript	KNOWN	14218		ENSMUSG00000073627.7	C130036L24Rik	160.718	-0.888054	-0.957592	0.199621	-4.44871	8.63885e-06	6.22965e-05		ENSMUSG00000073627.7	C130036L24Rik	204.781	-0.76562	-0.806735	0.169126	-4.52691	5.9851e-06	3.44481e-05		ENSMUSG00000073627.7	C130036L24Rik	297.323	-0.0145281	-0.0353286	0.0811678	-0.178989	0.857947	0.999799		ENSMUSG00000073627.7	C130036L24Rik	115.589	-0.0990705	-0.186094	0.120356	-0.823145	0.410425	0.81555
ENSMUSG00000073633.9	chr1	84839841	84900487	Fbxo36	protein_coding	KNOWN	60647		ENSMUSG00000073633.9	Fbxo36	51.1029	0.034922	0.0482381	0.261076	0.133762	0.893591	0.933086		ENSMUSG00000073633.9	Fbxo36	72.9312	0.145976	0.160276	0.227441	0.64182	0.52099	0.63118		ENSMUSG00000073633.9	Fbxo36	71.0327	-0.0408781	-0.196174	0.066741	-0.612489	0.540214	0.999799		ENSMUSG00000073633.9	Fbxo36	54.7814	-0.152424	-0.309071	0.120965	-1.26007	0.207644	0.692103
ENSMUSG00000073643.11	chr1	79702262	79776143	Wdfy1	protein_coding	KNOWN	73882		ENSMUSG00000073643.11	Wdfy1	3181.32	0.47257	0.476939	0.0760773	6.21171	5.24109e-10	8.73646e-09		ENSMUSG00000073643.11	Wdfy1	3827.65	0.487265	0.49451	0.107438	4.5353	5.75212e-06	3.3267e-05		ENSMUSG00000073643.11	Wdfy1	3438.56	-0.000321164	-0.00447417	0.0586594	-0.00547506	0.995632	0.999799		ENSMUSG00000073643.11	Wdfy1	3444.28	-0.0170452	-0.0218283	0.0828451	-0.205748	0.836987	0.960427
ENSMUSG00000073650.8	chr1	74362108	74369321	Catip	protein_coding	KNOWN	7214		ENSMUSG00000073650.8	Catip	56.4429	0.1443	0.164831	0.238562	0.604873	0.545264	0.673261		ENSMUSG00000073650.8	Catip	72.6493	0.21143	0.211174	0.22484	0.940355	0.347036	0.463524		ENSMUSG00000073650.8	Catip	71.8525	-0.0186701	-0.0854023	0.0670347	-0.278513	0.780618	0.999799		ENSMUSG00000073650.8	Catip	58.5836	-0.070315	-0.130997	0.12086	-0.581788	0.56071	0.875217
ENSMUSG00000073656.4	chr1	66322276	66328796	Gm10558	antisense	KNOWN	6521		ENSMUSG00000073656.4	Gm10558	40.1856	1.99747	2.52773	0.305968	6.52836	6.64927e-11	1.27806e-09		ENSMUSG00000073656.4	Gm10558	51.8994	2.183	2.59243	0.288214	7.57424	3.6123e-14	7.72873e-13		ENSMUSG00000073656.4	Gm10558	14.5597	-0.00377914	-0.060664	0.037061	-0.101971	0.91878	0.999799		ENSMUSG00000073656.4	Gm10558	61.4495	-0.0574709	-0.12538	0.120927	-0.475253	0.634607	0.901149
ENSMUSG00000073664.11	chr1	60180599	60338328	Nbeal1	protein_coding	KNOWN	157730		ENSMUSG00000073664.11	Nbeal1	2363.96	0.329886	0.321893	0.131962	2.49986	0.0124241	0.0354484		ENSMUSG00000073664.11	Nbeal1	2521.6	0.140124	0.157134	0.102828	1.36271	0.172974	0.26815		ENSMUSG00000073664.11	Nbeal1	2679	0.00642966	0.0570633	0.0684162	0.0939786	0.925126	0.999799		ENSMUSG00000073664.11	Nbeal1	2268.54	0.187533	0.222293	0.0881816	2.12667	0.0334478	0.379278
ENSMUSG00000073676.4	chr1	55088132	55091307	Hspe1	protein_coding	KNOWN	3176		ENSMUSG00000073676.4	Hspe1	2788.13	0.583997	0.625505	0.18107	3.22525	0.00125863	0.00504002		ENSMUSG00000073676.4	Hspe1	3129.26	0.403121	0.407913	0.131979	3.05442	0.00225492	0.00693086		ENSMUSG00000073676.4	Hspe1	2868.83	-0.0470365	-0.0583395	0.0661127	-0.71146	0.476799	0.999799		ENSMUSG00000073676.4	Hspe1	2939.78	0.099457	0.159907	0.116836	0.851254	0.394628	0.806671
ENSMUSG00000073678.4	chr1	54472994	54557684	Pgap1	protein_coding	KNOWN	84691		ENSMUSG00000073678.4	Pgap1	2623.84	0.684394	0.703525	0.106643	6.41762	1.3842e-10	2.50881e-09		ENSMUSG00000073678.4	Pgap1	3270.57	0.491796	0.507198	0.0861707	5.70723	1.14827e-08	1.09745e-07		ENSMUSG00000073678.4	Pgap1	2737.83	-0.163604	-0.198374	0.0660582	-2.47666	0.0132616	0.264469		ENSMUSG00000073678.4	Pgap1	2972.17	-0.00170512	-0.00189948	0.0815815	-0.0209009	0.983325	0.99699
ENSMUSG00000073702.11	chr1	39367842	39371911	Rpl31	protein_coding	KNOWN	4070		ENSMUSG00000073702.11	Rpl31	6038.54	0.251719	0.252356	0.109425	2.30037	0.0214274	0.0555264		ENSMUSG00000073702.11	Rpl31	7875.23	0.509819	0.524881	0.132914	3.8357	0.00012521	0.000534665		ENSMUSG00000073702.11	Rpl31	7089.53	0.0274691	0.0410417	0.0633151	0.433848	0.664399	0.999799		ENSMUSG00000073702.11	Rpl31	6658.68	-0.178234	-0.230927	0.0989063	-1.80205	0.071537	0.513888
ENSMUSG00000073725.8	chr1	24678630	24766301	Lmbrd1	protein_coding	KNOWN	87672		ENSMUSG00000073725.8	Lmbrd1	9225.84	0.0806663	0.0853385	0.0647459	1.24589	0.212805	0.338907		ENSMUSG00000073725.8	Lmbrd1	10641.7	0.0650868	0.0688762	0.0758245	0.858387	0.390679	0.507576		ENSMUSG00000073725.8	Lmbrd1	11632.9	0.0284039	0.0353432	0.0515387	0.551118	0.581553	0.999799		ENSMUSG00000073725.8	Lmbrd1	8777.96	0.0491778	0.0519969	0.0541815	0.907648	0.364064	0.79231
ENSMUSG00000078185.3	chr1	175682237	175692901	Chml	protein_coding	KNOWN	10665		ENSMUSG00000078185.3	Chml	455.833	1.20767	1.23373	0.130484	9.25533	2.13567e-20	1.27885e-18		ENSMUSG00000078185.3	Chml	553.053	1.03697	1.0618	0.123244	8.41395	3.96435e-17	1.24187e-15		ENSMUSG00000078185.3	Chml	359.129	-0.0863402	-0.156468	0.0810298	-1.06554	0.286633	0.999799		ENSMUSG00000078185.3	Chml	568.281	0.0151221	0.0155996	0.0882026	0.171447	0.863872	0.971009
ENSMUSG00000079045.3	chr1	190170296	190217276	Prox1os	antisense	KNOWN	46981		ENSMUSG00000079045.3	Prox1os	370.329	-0.229335	-0.239501	0.150506	-1.52376	0.127569	0.230409		ENSMUSG00000079045.3	Prox1os	453.915	-0.100563	-0.0775885	0.142488	-0.705764	0.480335	0.593613		ENSMUSG00000079045.3	Prox1os	527.66	0.0208312	0.0454851	0.0787395	0.264558	0.79135	0.999799		ENSMUSG00000079045.3	Prox1os	338.295	-0.076814	-0.116529	0.107469	-0.714752	0.474762	0.841482
ENSMUSG00000079139.4	chr1	135231995	135233225	Gm4204	processed_pseudogene	KNOWN	1231		ENSMUSG00000079139.4	Gm4204	372.16	0.370954	0.394983	0.135697	2.73369	0.00626295	0.0199443		ENSMUSG00000079139.4	Gm4204	447.718	0.430042	0.412376	0.123061	3.49454	0.000474876	0.00174055		ENSMUSG00000079139.4	Gm4204	417.264	0.00685043	-0.00465604	0.0801752	0.0854433	0.931909	0.999799		ENSMUSG00000079139.4	Gm4204	394.801	-0.0173339	-0.0216485	0.097553	-0.177687	0.858969	0.969149
ENSMUSG00000079144.7	chr1	193168046	193177832	A130010J15Rik	protein_coding	KNOWN	9787		ENSMUSG00000079144.7	A130010J15Rik	225.261	-0.430103	-0.455352	0.164618	-2.61274	0.00898203	0.0270486		ENSMUSG00000079144.7	A130010J15Rik	255.297	-0.459305	-0.475636	0.161818	-2.83841	0.00453384	0.0126116		ENSMUSG00000079144.7	A130010J15Rik	344.756	0.0290511	0.0603899	0.0811923	0.357806	0.720488	0.999799		ENSMUSG00000079144.7	A130010J15Rik	178.612	0.0562263	0.0809646	0.111654	0.503576	0.614559	0.8939
ENSMUSG00000079283.2	chr1	138851983	138856852	2310009B15Rik	protein_coding	KNOWN	4870		ENSMUSG00000079283.2	2310009B15Rik	287.479	-0.225304	-0.239827	0.143743	-1.56741	0.117019	0.215734		ENSMUSG00000079283.2	2310009B15Rik	341.977	0.046269	0.0802118	0.145424	0.318166	0.750359	0.820159		ENSMUSG00000079283.2	2310009B15Rik	391.836	0.0862701	0.179061	0.0808686	1.06679	0.286065	0.999799		ENSMUSG00000079283.2	2310009B15Rik	264.975	-0.106037	-0.140563	0.101225	-1.04753	0.294854	0.753668
ENSMUSG00000079330.8	chr1	132191431	132259227	Lemd1	protein_coding	KNOWN	67797		ENSMUSG00000079330.8	Lemd1	65.1311	0.00349704	-0.00127187	0.242166	0.0144407	0.988478	0.992687		ENSMUSG00000079330.8	Lemd1	68.1204	-0.246693	-0.278029	0.253167	-0.974429	0.329843	0.445775		ENSMUSG00000079330.8	Lemd1	85.0401	0.0074891	0.0344499	0.0680731	0.110016	0.912397	0.999799		ENSMUSG00000079330.8	Lemd1	55.5415	0.150797	0.311185	0.120956	1.24671	0.212505	0.694948
ENSMUSG00000079429.9	chr1	88226986	88262289	Mroh2a	protein_coding	KNOWN	35304		ENSMUSG00000079429.9	Mroh2a	75.0176	0.0386581	0.0417174	0.234639	0.164755	0.869137	0.917812		ENSMUSG00000079429.9	Mroh2a	82.9858	-0.0162655	-0.0173791	0.215542	-0.0754633	0.939846	0.960387		ENSMUSG00000079429.9	Mroh2a	95.0962	0.0183465	0.0713135	0.0715758	0.256323	0.797702	0.999799		ENSMUSG00000079429.9	Mroh2a	68.6286	0.0703743	0.12989	0.120802	0.582559	0.56019	0.875022
ENSMUSG00000079445.3	chr1	86302832	86307305	B3gnt7	protein_coding	KNOWN	4474		ENSMUSG00000079445.3	B3gnt7	34.1176	0.106805	0.12703	0.288919	0.36967	0.711628	0.805302		ENSMUSG00000079445.3	B3gnt7	45	-0.0404215	-0.0526453	0.302056	-0.133821	0.893544	0.927815		ENSMUSG00000079445.3	B3gnt7	46.9065	-0.0373946	-0.252395	0.0588314	-0.635623	0.525022	0.999799		ENSMUSG00000079445.3	B3gnt7	34.2978	-0.0253709	-0.0714383	0.117923	-0.215148	0.829652	0.95853
ENSMUSG00000079470.8	chr1	78658038	78671512	Utp14b	protein_coding	KNOWN	13475		ENSMUSG00000079470.8	Utp14b	1120.07	0.921668	0.925348	0.112809	8.17016	3.07991e-16	1.25856e-14		ENSMUSG00000079470.8	Utp14b	1234.42	0.698082	0.702556	0.133549	5.22717	1.72126e-07	1.34733e-06		ENSMUSG00000079470.8	Utp14b	992.907	-0.025888	-0.0456154	0.0750095	-0.34513	0.729997	0.999799		ENSMUSG00000079470.8	Utp14b	1250.79	0.135055	0.177599	0.107369	1.25786	0.208442	0.692563
ENSMUSG00000079550.9	chr1	59120935	59163389	Mpp4	protein_coding	KNOWN	42455		ENSMUSG00000079550.9	Mpp4	74.69	-0.0161057	-0.0213117	0.21054	-0.0764973	0.939023	0.961461		ENSMUSG00000079550.9	Mpp4	112.623	-0.0758104	-0.077079	0.195694	-0.387392	0.698466	0.780367		ENSMUSG00000079550.9	Mpp4	114.164	-0.106463	-0.373053	0.074443	-1.43013	0.152678	0.962001		ENSMUSG00000079550.9	Mpp4	78.7361	-0.173934	-0.316903	0.119835	-1.45145	0.146654	0.632899
ENSMUSG00000079610.9	chr1	36537507	36547445	Ankrd39	protein_coding	KNOWN	9939		ENSMUSG00000079610.9	Ankrd39	328.35	-0.422722	-0.433581	0.135749	-3.11401	0.00184563	0.00703589		ENSMUSG00000079610.9	Ankrd39	401.96	-0.512102	-0.52206	0.134679	-3.80239	0.000143308	0.000600363		ENSMUSG00000079610.9	Ankrd39	524.522	-0.0493337	-0.0841463	0.0790713	-0.623915	0.532683	0.999799		ENSMUSG00000079610.9	Ankrd39	269.241	0.00512377	0.00423016	0.102729	0.0498767	0.960221	0.99168
ENSMUSG00000079658.9	chr1	16641725	16657042	Tceb1	protein_coding	KNOWN	15318		ENSMUSG00000079658.9	Tceb1	5602.17	0.16898	0.173039	0.101179	1.67012	0.0948959	0.183875		ENSMUSG00000079658.9	Tceb1	6497.48	0.261624	0.269346	0.10427	2.50911	0.0121036	0.0292656		ENSMUSG00000079658.9	Tceb1	6675.89	0.0691398	0.0956963	0.059631	1.15946	0.246269	0.999799		ENSMUSG00000079658.9	Tceb1	5563.02	-0.000438995	-0.000217521	0.0850194	-0.00516347	0.99588	0.999088
ENSMUSG00000079671.8	chr1	9560832	9631175	2610203C22Rik	processed_transcript	KNOWN	70344		ENSMUSG00000079671.8	2610203C22Rik	65.9005	0.962286	1.32711	0.34133	2.81923	0.00481393	0.0159974		ENSMUSG00000079671.8	2610203C22Rik	81.5236	0.654194	0.817071	0.298798	2.18942	0.0285666	0.060563		ENSMUSG00000079671.8	2610203C22Rik	54.8886	-0.0724509	-0.431654	0.0618994	-1.17046	0.241815	0.999799		ENSMUSG00000079671.8	2610203C22Rik	81.7042	0.0119921	0.0795265	0.0808675	0.148293	0.882111	0.974681
ENSMUSG00000081051.4	chr1	95498621	95499151	Gm15427	processed_pseudogene	KNOWN	531		ENSMUSG00000081051.4	Gm15427	51.7492	0.270229	0.316789	0.244798	1.10389	0.269642	0.403155		ENSMUSG00000081051.4	Gm15427	70.4341	0.358004	0.383896	0.2406	1.48796	0.13676	0.222094		ENSMUSG00000081051.4	Gm15427	63.2616	-0.0290449	-0.151464	0.0638238	-0.45508	0.649051	0.999799		ENSMUSG00000081051.4	Gm15427	57.7521	-0.118822	-0.218753	0.120663	-0.984747	0.324748	0.771442
ENSMUSG00000081984.3	chr1	88204732	88205782	Dnajb3	protein_coding	KNOWN	1051		ENSMUSG00000081984.3	Dnajb3	32.8132	-0.476509	-0.577114	0.28589	-1.66676	0.0955629	0.184822		ENSMUSG00000081984.3	Dnajb3	44.6906	-0.787509	-0.936887	0.301115	-2.61531	0.00891468	0.0225863		ENSMUSG00000081984.3	Dnajb3	60.8121	-0.0623515	-0.353657	0.0632155	-0.986333	0.32397	0.999799		ENSMUSG00000081984.3	Dnajb3	25.5542	-2.03107e-05	0.00625669	0.112034	-0.000181291	0.999855	0.999968
ENSMUSG00000082057.1	chr1	66783913	66786445	Gm15789	processed_pseudogene	KNOWN	2533		ENSMUSG00000082057.1	Gm15789	67.8233	0.538174	0.640607	0.27671	1.9449	0.0517865	0.113433		ENSMUSG00000082057.1	Gm15789	77.7374	0.551728	0.604904	0.22746	2.42561	0.0152829	0.0357803		ENSMUSG00000082057.1	Gm15789	67.1964	0.00636344	0.0303164	0.064516	0.0986335	0.921429	0.999799		ENSMUSG00000082057.1	Gm15789	74.0471	0.0256743	0.0667387	0.120744	0.212634	0.831612	0.959349
ENSMUSG00000082431.3	chr1	99790429	99791025	Tdpx-ps1	processed_pseudogene	KNOWN	597		ENSMUSG00000082431.3	Tdpx-ps1	36.2462	-0.0102617	-0.00698579	0.300176	-0.0341855	0.972729	0.982511		ENSMUSG00000082431.3	Tdpx-ps1	44.5856	-0.0627621	-0.0719436	0.300381	-0.208942	0.834494	0.885303		ENSMUSG00000082431.3	Tdpx-ps1	49.4568	-0.0114055	-0.0846435	0.0582046	-0.195955	0.844646	0.999799		ENSMUSG00000082431.3	Tdpx-ps1	34.3772	-0.00792061	-0.0201367	0.115404	-0.0686336	0.945281	0.989467
ENSMUSG00000084416.3	chr1	64993951	64994604	Rpl10a-ps1	processed_pseudogene	KNOWN	654		ENSMUSG00000084416.3	Rpl10a-ps1	62.0977	0.198948	0.234933	0.221975	0.896263	0.370112	0.509936		ENSMUSG00000084416.3	Rpl10a-ps1	74.1611	0.522216	0.591245	0.260582	2.00404	0.0450663	0.0893692		ENSMUSG00000084416.3	Rpl10a-ps1	69.1587	0.0402012	0.222992	0.0634449	0.633639	0.526316	0.999799		ENSMUSG00000084416.3	Rpl10a-ps1	65.7359	-0.0792463	-0.134067	0.119671	-0.662199	0.507844	0.855756
ENSMUSG00000084799.7	chr1	63113078	63158290	Ino80dos	lincRNA	KNOWN	45213		ENSMUSG00000084799.7	Ino80dos	226.665	-0.404655	-0.439482	0.166117	-2.43596	0.0148524	0.0409414		ENSMUSG00000084799.7	Ino80dos	245.51	-0.363756	-0.387894	0.168119	-2.16369	0.0304883	0.0638555		ENSMUSG00000084799.7	Ino80dos	333.576	0.0818434	0.16146	0.0810196	1.01017	0.312415	0.999799		ENSMUSG00000084799.7	Ino80dos	178.946	0.0747022	0.110281	0.115498	0.646783	0.517773	0.859776
ENSMUSG00000085894.1	chr1	39547570	39552002	Gm15832	processed_transcript	KNOWN	4433		ENSMUSG00000085894.1	Gm15832	392.357	1.27057	1.31311	0.149934	8.47418	2.3674e-17	1.07772e-15		ENSMUSG00000085894.1	Gm15832	442.916	1.11918	1.145	0.135649	8.25056	1.57658e-16	4.64004e-15		ENSMUSG00000085894.1	Gm15832	285.442	-0.0212716	-0.0513775	0.0810974	-0.262297	0.793093	0.999799		ENSMUSG00000085894.1	Gm15832	478.991	0.0906674	0.117585	0.0996597	0.90977	0.362944	0.791862
ENSMUSG00000086350.1	chr1	178313328	178318549	B230369F24Rik	antisense	KNOWN	5222		ENSMUSG00000086350.1	B230369F24Rik	239.022	-0.387716	-0.401414	0.140812	-2.75342	0.00589758	0.0189631		ENSMUSG00000086350.1	B230369F24Rik	283.941	-0.309016	-0.331399	0.146677	-2.10678	0.0351364	0.0722354		ENSMUSG00000086350.1	B230369F24Rik	361.81	0.0248958	0.0380431	0.0807475	0.308316	0.757842	0.999799		ENSMUSG00000086350.1	B230369F24Rik	200.726	-0.0209398	-0.0312964	0.105728	-0.198054	0.843003	0.962363
ENSMUSG00000087721.1	chr1	135150666	135150766	Gm26280	rRNA	KNOWN	101		ENSMUSG00000087721.1	Gm26280	44.1515	-0.188984	-0.233689	0.274157	-0.689329	0.490616	0.625278		ENSMUSG00000087721.1	Gm26280	53.9468	-0.0818841	-0.0983537	0.298918	-0.273935	0.784135	0.846322		ENSMUSG00000087721.1	Gm26280	62.9911	0.00619892	0.0352783	0.0645624	0.0960144	0.923509	0.999799		ENSMUSG00000087721.1	Gm26280	40.1965	-0.0361567	-0.0985793	0.113209	-0.31938	0.749438	0.933612
ENSMUSG00000088246.1	chr1	167340369	167340424	Gm25911	miRNA	KNOWN	56		ENSMUSG00000088246.1	Gm25911	122.34	-0.581861	-0.642658	0.208057	-2.79664	0.00516363	0.0169676		ENSMUSG00000088246.1	Gm25911	148.777	0.415092	0.447793	0.267727	1.55043	0.121039	0.201374		ENSMUSG00000088246.1	Gm25911	169.982	0.0522407	0.573442	0.0477316	1.09447	0.27375	0.999799		ENSMUSG00000088246.1	Gm25911	113.273	-0.299563	-0.516025	0.119399	-2.50893	0.0121099	0.231336
ENSMUSG00000089706.7	chr1	98031116	98057680	B230216N24Rik	processed_transcript	KNOWN	26565		ENSMUSG00000089706.7	B230216N24Rik	992.291	2.37226	2.59016	0.217351	10.9144	9.83582e-28	1.03469e-25		ENSMUSG00000089706.7	B230216N24Rik	1114.3	2.19885	2.70217	0.315179	6.9765	3.0263e-12	5.08817e-11		ENSMUSG00000089706.7	B230216N24Rik	318.454	0.0814399	0.183506	0.0811639	1.0034	0.315668	0.999799		ENSMUSG00000089706.7	B230216N24Rik	1423.91	0.0214603	0.0721465	0.101043	0.212388	0.831805	0.959393
ENSMUSG00000089767.1	chr1	37614259	37615372	4930556I23Rik	antisense	KNOWN	1114		ENSMUSG00000089767.1	4930556I23Rik	503.361	1.73689	1.80961	0.145413	11.9445	6.93447e-33	1.01852e-30		ENSMUSG00000089767.1	4930556I23Rik	586.994	1.63884	1.74519	0.192737	8.50299	1.8477e-17	5.98062e-16		ENSMUSG00000089767.1	4930556I23Rik	275.66	-0.00705868	-0.0239249	0.0805149	-0.0876692	0.93014	0.999799		ENSMUSG00000089767.1	4930556I23Rik	676.064	0.0318161	0.0406182	0.115711	0.274961	0.783346	0.944249
ENSMUSG00000089791.1	chr1	98457768	98459162	Gm3555	processed_pseudogene	KNOWN	1395		ENSMUSG00000089791.1	Gm3555	79.15	1.38484	1.60644	0.263099	5.26358	1.41279e-07	1.50346e-06		ENSMUSG00000089791.1	Gm3555	86.385	1.57881	1.73259	0.227632	6.93579	4.03952e-12	6.6341e-11		ENSMUSG00000089791.1	Gm3555	44.6966	0.0323167	0.226766	0.0571841	0.565135	0.571982	0.999799		ENSMUSG00000089791.1	Gm3555	101.486	0.0513439	0.101696	0.121005	0.424312	0.671339	0.912824
ENSMUSG00000089844.7	chr1	85083069	85109853	A530032D15Rik	protein_coding	KNOWN	26785		ENSMUSG00000089844.7	A530032D15Rik	86.4338	0.240358	0.256569	0.198395	1.21151	0.225699	0.354296		ENSMUSG00000089844.7	A530032D15Rik	107.179	0.319242	0.332892	0.194859	1.63832	0.101355	0.174867		ENSMUSG00000089844.7	A530032D15Rik	103.171	-0.00265915	-0.0121042	0.0726107	-0.036622	0.970786	0.999799		ENSMUSG00000089844.7	A530032D15Rik	90.5618	-0.0579202	-0.0880572	0.1156	-0.501039	0.616344	0.8939
ENSMUSG00000089872.10	chr1	190700202	190911770	Rps6kc1	protein_coding	KNOWN	211569		ENSMUSG00000089872.10	Rps6kc1	2318.87	-0.111829	-0.111047	0.0785606	-1.42348	0.154598	0.266196		ENSMUSG00000089872.10	Rps6kc1	2557.21	-0.227862	-0.222554	0.0825494	-2.76031	0.00577462	0.0155626		ENSMUSG00000089872.10	Rps6kc1	3144.45	0.039491	0.0492268	0.0608723	0.648751	0.516499	0.999799		ENSMUSG00000089872.10	Rps6kc1	2006.39	0.149875	0.160992	0.0613507	2.44292	0.014569	0.251886
ENSMUSG00000090031.2	chr1	6209866	6215293	4732440D04Rik	antisense	KNOWN	5428		ENSMUSG00000090031.2	4732440D04Rik	381.671	-0.0697542	-0.0680062	0.126088	-0.553216	0.580115	0.703522		ENSMUSG00000090031.2	4732440D04Rik	436.992	0.207036	0.20595	0.141412	1.46406	0.143176	0.230423		ENSMUSG00000090031.2	4732440D04Rik	481.833	0.128136	0.215409	0.0793924	1.61396	0.106537	0.848607		ENSMUSG00000090031.2	4732440D04Rik	360.571	-0.044619	-0.0583745	0.101502	-0.439587	0.660236	0.909263
ENSMUSG00000090071.4	chr1	74854934	74857732	Cdk5r2	protein_coding	KNOWN	2799		ENSMUSG00000090071.4	Cdk5r2	8552.79	0.198388	0.206749	0.0940362	2.10969	0.0348847	0.0825788		ENSMUSG00000090071.4	Cdk5r2	11424.4	0.435222	0.45076	0.102637	4.2404	2.23119e-05	0.000113151		ENSMUSG00000090071.4	Cdk5r2	10432.9	-0.0126711	-0.0139341	0.053594	-0.236427	0.813102	0.999799		ENSMUSG00000090071.4	Cdk5r2	9409.09	-0.216606	-0.257488	0.08576	-2.52573	0.0115459	0.225867
ENSMUSG00000090272.7	chr1	173857220	173942491	Mndal	protein_coding	KNOWN	85272		ENSMUSG00000090272.7	Mndal	111.659	0.0216114	0.0237939	0.186773	0.115709	0.907883	0.941766		ENSMUSG00000090272.7	Mndal	134.699	-0.484628	-0.515632	0.214699	-2.25724	0.0239928	0.0524066		ENSMUSG00000090272.7	Mndal	163.301	-0.10742	-0.305269	0.0785409	-1.36769	0.171409	0.999799		ENSMUSG00000090272.7	Mndal	98.281	0.154582	0.234924	0.116662	1.32504	0.185159	0.673726
ENSMUSG00000090394.8	chr1	160044382	160080208	4930523C07Rik	protein_coding	KNOWN	35827		ENSMUSG00000090394.8	4930523C07Rik	94.0597	0.653122	0.713261	0.222333	2.93759	0.00330776	0.0115597		ENSMUSG00000090394.8	4930523C07Rik	102.972	0.7034	0.747416	0.198899	3.53648	0.000405504	0.00151253		ENSMUSG00000090394.8	4930523C07Rik	86.6662	0.0330494	0.143614	0.0692239	0.477427	0.633058	0.999799		ENSMUSG00000090394.8	4930523C07Rik	102.813	0.0556776	0.11067	0.12003	0.463864	0.642745	0.903771
ENSMUSG00000090553.8	chr1	133603871	133610291	Snrpe	protein_coding	KNOWN	6421		ENSMUSG00000090553.8	Snrpe	762.23	0.0760925	0.0720227	0.107396	0.708522	0.478621	0.614569		ENSMUSG00000090553.8	Snrpe	958.379	0.123105	0.128266	0.121636	1.01208	0.311502	0.426326		ENSMUSG00000090553.8	Snrpe	994.113	-0.0360213	-0.046352	0.0733697	-0.490956	0.623458	0.999799		ENSMUSG00000090553.8	Snrpe	762.535	-0.0835015	-0.102206	0.0920021	-0.907604	0.364088	0.79231
ENSMUSG00000091393.1	chr1	166306741	166309585	5330438I03Rik	antisense	KNOWN	2845		ENSMUSG00000091393.1	5330438I03Rik	118.817	1.35598	1.50863	0.238161	5.69354	1.24432e-08	1.63345e-07		ENSMUSG00000091393.1	5330438I03Rik	134.215	1.23249	1.35175	0.242891	5.07424	3.89045e-07	2.85979e-06		ENSMUSG00000091393.1	5330438I03Rik	77.6661	-0.0107411	-0.0477996	0.067985	-0.157993	0.874463	0.999799		ENSMUSG00000091393.1	5330438I03Rik	149.821	0.048131	0.109512	0.120742	0.398627	0.690168	0.916787
ENSMUSG00000091476.6	chr1	177983423	178172704	Gm16432	protein_coding	KNOWN	189282		ENSMUSG00000091476.6	Gm16432	881.011	0.171169	0.150967	0.0963129	1.77722	0.0755326	0.153121		ENSMUSG00000091476.6	Gm16432	1054.56	0.10117	0.118461	0.126526	0.799599	0.423943	0.540305		ENSMUSG00000091476.6	Gm16432	1105.24	-0.0396284	-0.0278222	0.0713673	-0.555275	0.578707	0.999799		ENSMUSG00000091476.6	Gm16432	867.961	0.00177885	0.00535281	0.0941791	0.0188879	0.984931	0.997149
ENSMUSG00000092083.4	chr1	15287254	15723750	Kcnb2	protein_coding	KNOWN	436497		ENSMUSG00000092083.4	Kcnb2	2093.96	0.0936558	0.0841594	0.101839	0.919641	0.35776	0.497076		ENSMUSG00000092083.4	Kcnb2	2277.92	0.141288	0.163013	0.10419	1.35607	0.175076	0.270736		ENSMUSG00000092083.4	Kcnb2	2520.21	0.120069	0.176227	0.0648513	1.85145	0.0641054	0.665945		ENSMUSG00000092083.4	Kcnb2	1961.31	0.0824885	0.0977169	0.0857422	0.962053	0.336023	0.775132
ENSMUSG00000093436.6	chr1	42694925	42744791	Gm20646	sense_overlapping	KNOWN	49867		ENSMUSG00000093436.6	Gm20646	164.045	-0.129259	-0.14862	0.175375	-0.737042	0.461097	0.599344		ENSMUSG00000093436.6	Gm20646	208.813	0.164152	0.181667	0.182565	0.899144	0.368576	0.485561		ENSMUSG00000093436.6	Gm20646	222.373	0.0335191	0.092525	0.0806319	0.415705	0.677626	0.999799		ENSMUSG00000093436.6	Gm20646	161.341	-0.153677	-0.237219	0.115513	-1.33039	0.183391	0.67134
ENSMUSG00000094410.7	chr1	133619940	133661318	Gm38394	protein_coding	KNOWN	41379		ENSMUSG00000094410.7	Gm38394	234.026	0.27598	0.272114	0.162889	1.69429	0.0902106	0.176754		ENSMUSG00000094410.7	Gm38394	252.109	0.0706667	0.0806198	0.164595	0.429336	0.667679	0.754744		ENSMUSG00000094410.7	Gm38394	273.608	0.00807982	0.0282916	0.0809199	0.0998496	0.920464	0.999799		ENSMUSG00000094410.7	Gm38394	221.801	0.157736	0.220179	0.109572	1.43958	0.149988	0.636854
ENSMUSG00000094497.1	chr1	43189156	43189638	Gm8210	processed_pseudogene	KNOWN	483		ENSMUSG00000094497.1	Gm8210	436.545	0.232695	0.243594	0.141813	1.64085	0.100828	0.192527		ENSMUSG00000094497.1	Gm8210	552.286	0.447338	0.472139	0.142025	3.14972	0.00163425	0.00521066		ENSMUSG00000094497.1	Gm8210	511.851	0.0293156	0.0557985	0.0792101	0.370099	0.711308	0.999799		ENSMUSG00000094497.1	Gm8210	469.906	-0.126916	-0.172147	0.105175	-1.20672	0.227542	0.707957
ENSMUSG00000096929.7	chr1	194976375	195037904	A330023F24Rik	processed_transcript	KNOWN	61530		ENSMUSG00000096929.7	A330023F24Rik	3925.83	0.342696	0.339735	0.131172	2.61258	0.00898624	0.027056		ENSMUSG00000096929.7	A330023F24Rik	3669.01	0.135427	0.142852	0.167603	0.808026	0.419075	0.53568		ENSMUSG00000096929.7	A330023F24Rik	4172.79	0.176157	0.227922	0.0689799	2.55374	0.0106573	0.227096		ENSMUSG00000096929.7	A330023F24Rik	3555.97	0.298219	0.425221	0.110563	2.69727	0.00699114	0.164016
ENSMUSG00000097028.2	chr1	150074873	150099963	Ptgs2os	processed_transcript	KNOWN	25091		ENSMUSG00000097028.2	Ptgs2os	118.623	1.37205	1.69353	0.299061	4.58788	4.4778e-06	3.44441e-05		ENSMUSG00000097028.2	Ptgs2os	117.398	1.24724	1.45778	0.276984	4.50295	6.70178e-06	3.80803e-05		ENSMUSG00000097028.2	Ptgs2os	67.0106	0.0139997	0.0773436	0.0651445	0.214903	0.829843	0.999799		ENSMUSG00000097028.2	Ptgs2os	143.697	0.102674	0.314071	0.111569	0.920271	0.357431	0.788071
ENSMUSG00000097063.3	chr1	42707061	42713454	Pantr2	processed_transcript	KNOWN	6394		ENSMUSG00000097063.3	Pantr2	132.786	-0.145138	-0.164395	0.191402	-0.758289	0.448278	0.58654		ENSMUSG00000097063.3	Pantr2	149.115	-0.0722635	-0.0850228	0.176004	-0.410578	0.681382	0.766506		ENSMUSG00000097063.3	Pantr2	178.993	0.0489147	0.127163	0.0793472	0.616464	0.537588	0.999799		ENSMUSG00000097063.3	Pantr2	117.318	0.0345929	0.0480828	0.116556	0.296793	0.766625	0.938221
ENSMUSG00000097083.1	chr1	39650176	39657390	D930019O06Rik	antisense	KNOWN	7215		ENSMUSG00000097083.1	D930019O06Rik	64.6074	-0.306126	-0.354191	0.242888	-1.26036	0.207541	0.332325		ENSMUSG00000097083.1	D930019O06Rik	97.6995	-0.297885	-0.322581	0.22842	-1.30411	0.192196	0.291931		ENSMUSG00000097083.1	D930019O06Rik	109.953	-0.0948786	-0.329444	0.0739353	-1.28327	0.199399	0.999799		ENSMUSG00000097083.1	D930019O06Rik	62.2836	-0.166477	-0.361143	0.120761	-1.37856	0.16803	0.65608
ENSMUSG00000097109.1	chr1	21959842	21962530	Gm26580	lincRNA	KNOWN	2689		ENSMUSG00000097109.1	Gm26580	85.3681	-0.0346792	-0.0215259	0.217778	-0.159241	0.873479	0.920668		ENSMUSG00000097109.1	Gm26580	78.4715	0.00915234	0.00341581	0.252673	0.036222	0.971105	0.981904		ENSMUSG00000097109.1	Gm26580	100.353	0.104016	0.386627	0.0726395	1.43194	0.15216	0.961047		ENSMUSG00000097109.1	Gm26580	71.2342	0.167837	0.362031	0.120812	1.38925	0.164758	0.652888
ENSMUSG00000097131.1	chr1	72236465	72274869	D230017M19Rik	lincRNA	KNOWN	38405		ENSMUSG00000097131.1	D230017M19Rik	314.583	-0.658988	-0.687224	0.140848	-4.67871	2.88689e-06	2.33001e-05		ENSMUSG00000097131.1	D230017M19Rik	356.254	-0.709842	-0.719352	0.132341	-5.36375	8.15139e-08	6.82306e-07		ENSMUSG00000097131.1	D230017M19Rik	520.056	0.0294502	0.056892	0.0794027	0.370897	0.710714	0.999799		ENSMUSG00000097131.1	D230017M19Rik	228.508	0.0696005	0.0889691	0.102379	0.679829	0.496613	0.850603
ENSMUSG00000097251.2	chr1	92908378	92910764	5033417F24Rik	antisense	KNOWN	2387		ENSMUSG00000097251.2	5033417F24Rik	165.02	-0.311219	-0.342461	0.172231	-1.80699	0.0707641	0.1455		ENSMUSG00000097251.2	5033417F24Rik	213.336	-0.341999	-0.361913	0.151778	-2.25328	0.0242413	0.0528043		ENSMUSG00000097251.2	5033417F24Rik	259.534	-0.0587455	-0.129496	0.0810186	-0.725086	0.468399	0.999799		ENSMUSG00000097251.2	5033417F24Rik	145.391	-0.0771563	-0.109453	0.111573	-0.691535	0.489229	0.848413
ENSMUSG00000097268.1	chr1	37865299	37871388	Gm26805	antisense	KNOWN	6090		ENSMUSG00000097268.1	Gm26805	122.444	-0.507256	-0.556623	0.210157	-2.4137	0.0157913	0.0430914		ENSMUSG00000097268.1	Gm26805	143.608	-0.299588	-0.311682	0.201434	-1.48728	0.136941	0.222296		ENSMUSG00000097268.1	Gm26805	188.615	0.0535657	0.1427	0.079484	0.673918	0.500364	0.999799		ENSMUSG00000097268.1	Gm26805	99.7947	-0.0536693	-0.102558	0.120835	-0.444153	0.656932	0.907412
ENSMUSG00000097316.2	chr1	192136896	192151026	Gm10516	antisense	KNOWN	14131		ENSMUSG00000097316.2	Gm10516	200.155	-0.181065	-0.201213	0.164565	-1.10027	0.271216	0.404886		ENSMUSG00000097316.2	Gm10516	282.426	-0.211948	-0.220072	0.147121	-1.44063	0.149689	0.238761		ENSMUSG00000097316.2	Gm10516	313.335	-0.123374	-0.255952	0.0812004	-1.51938	0.128667	0.91489		ENSMUSG00000097316.2	Gm10516	193.57	-0.156153	-0.236076	0.11417	-1.36773	0.171397	0.659147
ENSMUSG00000097347.1	chr1	180802568	180809483	Gm17275	lincRNA	KNOWN	6916		ENSMUSG00000097347.1	Gm17275	344.432	-0.176163	-0.208968	0.214459	-0.821431	0.411401	0.550834		ENSMUSG00000097347.1	Gm17275	363.415	-0.378343	-0.378928	0.140545	-2.69196	0.0071033	0.0185805		ENSMUSG00000097347.1	Gm17275	478.791	0.0332241	0.0848867	0.0807958	0.41121	0.680918	0.999799		ENSMUSG00000097347.1	Gm17275	280.395	0.135698	0.256473	0.120723	1.12404	0.260995	0.733074
ENSMUSG00000097433.1	chr1	136259407	136274406	Gm26781	antisense	KNOWN	15000		ENSMUSG00000097433.1	Gm26781	108.412	0.142508	0.156641	0.231482	0.615632	0.538138	0.666688		ENSMUSG00000097433.1	Gm26781	127.77	0.0368407	0.0265993	0.185607	0.198488	0.842664	0.891144		ENSMUSG00000097433.1	Gm26781	137.356	-0.0199022	-0.0623935	0.0768057	-0.259125	0.795539	0.999799		ENSMUSG00000097433.1	Gm26781	104.699	0.0335221	0.0677923	0.120378	0.278474	0.780648	0.943697
ENSMUSG00000097615.1	chr1	185447116	185455568	Gm2061	lincRNA	KNOWN	8453		ENSMUSG00000097615.1	Gm2061	149.863	-0.46871	-0.502062	0.17021	-2.75371	0.00589231	0.0189501		ENSMUSG00000097615.1	Gm2061	215.193	-0.326843	-0.334657	0.154816	-2.11117	0.034758	0.071552		ENSMUSG00000097615.1	Gm2061	254.394	-0.0871485	-0.187455	0.0810109	-1.07576	0.282033	0.999799		ENSMUSG00000097615.1	Gm2061	136.887	-0.244372	-0.354381	0.112122	-2.17953	0.0292927	0.357083
ENSMUSG00000097649.2	chr1	55226251	55235622	Gm10561	antisense	KNOWN	9372		ENSMUSG00000097649.2	Gm10561	338.593	0.325324	0.314242	0.133975	2.42824	0.0151721	0.0417267		ENSMUSG00000097649.2	Gm10561	352.299	0.20723	0.211401	0.13786	1.5032	0.132788	0.217025		ENSMUSG00000097649.2	Gm10561	375.629	0.0648085	0.130343	0.0807124	0.802955	0.422001	0.999799		ENSMUSG00000097649.2	Gm10561	323.14	0.18827	0.234005	0.098931	1.90305	0.0570347	0.476892
ENSMUSG00000097680.1	chr1	135248561	135266443	Gm26642	antisense	KNOWN	17883		ENSMUSG00000097680.1	Gm26642	47.9202	-1.22408	-1.43348	0.265801	-4.60526	4.11949e-06	3.19086e-05		ENSMUSG00000097680.1	Gm26642	78.6959	-0.605859	-0.715468	0.307778	-1.96849	0.0490111	0.0958731		ENSMUSG00000097680.1	Gm26642	105.669	-0.052781	-0.186126	0.073052	-0.722513	0.469979	0.999799		ENSMUSG00000097680.1	Gm26642	37.6036	-0.216571	-0.903399	0.10447	-2.07305	0.0381676	0.400966
ENSMUSG00000097797.6	chr1	7349406	7397869	Gm26901	lincRNA	KNOWN	48464		ENSMUSG00000097797.6	Gm26901	71.4818	-0.908	-1.0369	0.24994	-3.63287	0.000280283	0.00137245		ENSMUSG00000097797.6	Gm26901	86.8606	-1.08535	-1.20446	0.239216	-4.53712	5.70264e-06	3.29931e-05		ENSMUSG00000097797.6	Gm26901	138.021	-0.0281776	-0.0940633	0.0759933	-0.370791	0.710793	0.999799		ENSMUSG00000097797.6	Gm26901	45.3955	0.0248335	0.0737169	0.117684	0.211019	0.832873	0.959761
ENSMUSG00000097814.5	chr1	96871126	96907796	Panct2	antisense	KNOWN	36671		ENSMUSG00000097814.5	Panct2	142.398	-0.100797	-0.100568	0.169226	-0.595636	0.551418	0.678498		ENSMUSG00000097814.5	Panct2	199.424	-0.287345	-0.304129	0.161722	-1.77679	0.0756033	0.137092		ENSMUSG00000097814.5	Panct2	221.963	-0.144988	-0.3443	0.0806288	-1.79821	0.0721437	0.705531		ENSMUSG00000097814.5	Panct2	137.162	-0.0989247	-0.140813	0.111246	-0.889243	0.373872	0.795737
ENSMUSG00000097823.2	chr1	166998295	167000841	Gm16701	lincRNA	KNOWN	2547		ENSMUSG00000097823.2	Gm16701	258.948	0.0282979	0.0308839	0.160075	0.176779	0.859682	0.910626		ENSMUSG00000097823.2	Gm16701	336.047	0.110328	0.114487	0.139535	0.790687	0.429127	0.545127		ENSMUSG00000097823.2	Gm16701	347.016	-0.0403857	-0.0762027	0.0812141	-0.497275	0.618995	0.999799		ENSMUSG00000097823.2	Gm16701	261.326	-0.126126	-0.159638	0.0999669	-1.26168	0.207064	0.691105
ENSMUSG00000097881.7	chr1	121087405	121178441	Celrr	lincRNA	KNOWN	91037		ENSMUSG00000097881.7	Celrr	141.509	0.043329	0.03548	0.181842	0.238277	0.811666	0.878839		ENSMUSG00000097881.7	Celrr	173.231	0.378697	0.392358	0.166888	2.26916	0.0232584	0.0510446		ENSMUSG00000097881.7	Celrr	173.712	0.0584397	0.175954	0.0780324	0.748915	0.453908	0.999799		ENSMUSG00000097881.7	Celrr	144.117	-0.129801	-0.180626	0.107469	-1.2078	0.227125	0.707363
ENSMUSG00000097892.2	chr1	177428338	177443270	Gm26801	antisense	KNOWN	14933		ENSMUSG00000097892.2	Gm26801	70.1124	-0.384677	-0.429118	0.21479	-1.79094	0.0733025	0.14977		ENSMUSG00000097892.2	Gm26801	73.588	-0.461394	-0.521183	0.248421	-1.85731	0.0632673	0.118534		ENSMUSG00000097892.2	Gm26801	103.681	0.0365237	0.135959	0.0730619	0.499901	0.617145	0.999799		ENSMUSG00000097892.2	Gm26801	53.4631	0.106022	0.228458	0.120722	0.878235	0.379816	0.79818
ENSMUSG00000097899.2	chr1	40076228	40085851	Gm16894	antisense	KNOWN	9624		ENSMUSG00000097899.2	Gm16894	47.1208	-0.242801	-0.28558	0.2649	-0.916574	0.359366	0.498571		ENSMUSG00000097899.2	Gm16894	63.1206	-0.242467	-0.267572	0.242785	-0.998691	0.317945	0.433267		ENSMUSG00000097899.2	Gm16894	73.4587	-0.03384	-0.161457	0.0670384	-0.504785	0.61371	0.999799		ENSMUSG00000097899.2	Gm16894	43.3796	-0.077839	-0.179989	0.12022	-0.64747	0.517328	0.859776
ENSMUSG00000097970.1	chr1	23291537	23291935	Gm27028	lincRNA	KNOWN	399		ENSMUSG00000097970.1	Gm27028	77.2012	2.09794	2.43537	0.261642	8.01838	1.07148e-15	4.09875e-14		ENSMUSG00000097970.1	Gm27028	83.0988	1.54796	1.6831	0.222938	6.94345	3.82627e-12	6.31953e-11		ENSMUSG00000097970.1	Gm27028	34.862	-0.0560999	-0.491974	0.052769	-1.06312	0.287726	0.999799		ENSMUSG00000097970.1	Gm27028	102.865	0.144863	0.260888	0.119721	1.21	0.226278	0.707273
ENSMUSG00000098234.7	chr1	9941959	9944118	Snhg6	lincRNA	KNOWN	2160		ENSMUSG00000098234.7	Snhg6	460.089	0.257262	0.25798	0.115216	2.23288	0.025557	0.0641769		ENSMUSG00000098234.7	Snhg6	571.452	0.43241	0.458333	0.124674	3.46833	0.000523712	0.00190195		ENSMUSG00000098234.7	Snhg6	534.567	0.0339497	0.0645555	0.0790275	0.429593	0.667491	0.999799		ENSMUSG00000098234.7	Snhg6	490.454	-0.110641	-0.135378	0.0898643	-1.2312	0.218249	0.699789
ENSMUSG00000098259.1	chr1	162674158	162674220	Gm27616	miRNA	KNOWN	63		ENSMUSG00000098259.1	Gm27616	58.3802	0.869546	0.965973	0.236416	3.67803	0.000235038	0.00118118		ENSMUSG00000098259.1	Gm27616	68.2777	0.873329	0.985829	0.256297	3.40749	0.000655643	0.00233586		ENSMUSG00000098259.1	Gm27616	49.2422	0.00489388	0.0392788	0.0597524	0.0819025	0.934724	0.999799		ENSMUSG00000098259.1	Gm27616	69.2721	0.0155345	0.0194589	0.120792	0.128605	0.89767	0.979248
ENSMUSG00000098923.1	chr1	119526160	119528983	Tmem185b	protein_coding	KNOWN	2824		ENSMUSG00000098923.1	Tmem185b	488.737	-0.355476	-0.371701	0.11661	-3.04843	0.00230043	0.00851127		ENSMUSG00000098923.1	Tmem185b	580.056	-0.561145	-0.571812	0.151587	-3.7018	0.000214071	0.000861208		ENSMUSG00000098923.1	Tmem185b	766.871	-0.0573787	-0.094338	0.0761406	-0.753589	0.451096	0.999799		ENSMUSG00000098923.1	Tmem185b	395.567	0.094135	0.106074	0.0992092	0.948853	0.342695	0.777985
[truncated: 14,703 more rows]

## Sheet: KO-DBS_KO-Sham
gene	chr	start	end	GeneName	Gene_Type	Gene_Status	length	baseMean	Log2ShrinkFC	Log2MeanFC	lfcSE	stat	pvalue	padj	norm.counts.KO_Sample1_sham	norm.counts.KO_Sample2_sham	norm.counts.KO_Sample3_sham	norm.counts.KO_Sample1_DBS	norm.counts.KO_Sample2_DBS	norm.counts.KO_Sample3_DBS	norm.counts.KO_Sample4_DBS
[truncated: 15,568 more rows]

[truncated: 3 more sheets: WT-DBS_WT-Sham, KO-Sham_WT-Sham, KO-DBS_WT-DBS]
