# Supplementary material for: Forniceal deep brain stimulation induces gene expression and splicing changes that promote neurogenesis and plasticity
Source: eLife. 2018 Mar 23;7:e34031. doi: 10.7554/eLife.34031 (PMC5906096; doi:10.7554/eLife.34031)
Supplement: Figure 5—source data 2. [file elife-34031-fig5-data2.xlsx]

## Sheet: KO.KO
TranscriptID	GeneID	Type	DESeq_Log2FC	DESeq_AdjP	Sleuth_Log2FC	Sleuth_AdjP
ENSMUST00000151129	Prdx1	protein_coding	0.228073	0.229579	0.239744	0.537342
ENSMUST00000110582	Jrkl	protein_coding	-0.646265	0.00120756	-0.682863	0.000300858
ENSMUST00000110583	Ccdc82	protein_coding	-0.0917517	0.770874	-0.0891476	0.785003
ENSMUST00000110586	Casc4	protein_coding	-0.16039	0.851276	-2.46887	0.602794
ENSMUST00000151121	Arhgef1	protein_coding	-0.988977	0.0751955	-1.39644	0.165539
ENSMUST00000151120	Ctsd	protein_coding	0.0991437	0.608164	0.0923258	0.728496
ENSMUST00000166083	Vwa3a	protein_coding	-0.685738	0.109261	-0.75731	0.226536
ENSMUST00000135552	Slc25a19	protein_coding	-0.662935	0.0147902	-0.708541	0.00145664
ENSMUST00000151127	Fbxo44	protein_coding	-0.201575	0.586138	-0.200158	0.614255
ENSMUST00000018851	Dync1h1	protein_coding	0.0209944	0.926659	0.0257242	0.936771
ENSMUST00000110585	Skp2	protein_coding	-0.695414	0.0518028	-0.809886	0.0771705
ENSMUST00000207020	Fam57b	protein_coding	-1.27776	0.000135934	-1.49284	0.000123994
ENSMUST00000165826	Lrch3	protein_coding	0.14491	0.844424	0.209822	0.916917
ENSMUST00000090457	4930451G09Rik	protein_coding	-0.402549	0.225082	-0.455989	0.10701
ENSMUST00000134824	Srsf1	protein_coding	0.173798	0.486602	0.18152	0.464441
ENSMUST00000196740	Slc35f6	protein_coding	0.870476	0.0490623	0.955316	0.170848
ENSMUST00000196742	Camkk2	protein_coding	-0.184005	0.698508	-0.170206	0.773484
ENSMUST00000196745	Dclk1	protein_coding	-0.137175	0.619562	-0.152499	0.746818
ENSMUST00000166082	Chid1	protein_coding	0.156652	0.873739	-0.271155	0.944612
ENSMUST00000169196	Hmgcr	protein_coding	2.28823	3.77362e-08	2.78859	3.55952e-06
ENSMUST00000178238	Tmem52	protein_coding	-0.758594	0.161881	-1.06588	0.590173
ENSMUST00000169190	Bend4	protein_coding	0.0699805	0.918059	0.527763	0.958434
ENSMUST00000178235	Aamp	protein_coding	0.0177686	0.96158	0.00432555	0.995075
ENSMUST00000178231	Adat3	protein_coding	-0.36536	0.205513	-0.386504	0.129369
ENSMUST00000169198	Gpr35	protein_coding	0.900074	0.0166682	1.10562	0.0230542
ENSMUST00000052431	Armcx6	protein_coding	0.430045	0.0429203	0.442831	0.023867
ENSMUST00000092969	Sat2	protein_coding	-0.438066	0.441465	-0.305432	0.920787
ENSMUST00000049836	Specc1	protein_coding	-0.127727	0.497773	-0.132089	0.472679
ENSMUST00000166580	Elmod1	protein_coding	-0.164426	0.664843	-0.116508	0.877983
ENSMUST00000195258	Ptch1	protein_coding	0.6581	0.00729627	0.70143	0.00461773
ENSMUST00000212869	Sash1	protein_coding	0.201197	0.690873	0.216295	0.64214
ENSMUST00000007130	Ctnnb1	protein_coding	0.0289578	0.904246	0.0165384	0.965252
ENSMUST00000111187	Bcl7b	protein_coding	-0.0316103	0.972666	-0.0545676	0.972564
ENSMUST00000111186	Dnmt3a	protein_coding	2.80866	4.35713e-09	6.07311	0.0144155
ENSMUST00000111183	Pdhx	protein_coding	0.284346	0.149076	0.299935	0.203348
ENSMUST00000090180	Sema3g	protein_coding	0.110805	0.841107	0.124748	0.87105
ENSMUST00000165829	Rgag1	protein_coding	-0.574056	0.133175	-0.673091	0.018538
ENSMUST00000123879	Txndc16	protein_coding	0.259551	0.504188	0.273835	0.527173
ENSMUST00000043961	Abca5	protein_coding	1.13522	2.14659e-38	1.14704	2.91664e-45
ENSMUST00000043962	Cdc16	protein_coding	-0.0652163	0.700725	-0.0693192	0.731287
ENSMUST00000094604	Galk2	protein_coding	0.00674507	0.98005	0.00706673	0.986415
ENSMUST00000043964	Wfs1	protein_coding	0.184935	0.633626	0.155658	0.83205
ENSMUST00000123874	Coro1b	protein_coding	0.0228754	0.975608	0.00215848	0.99836
ENSMUST00000043966	Mrpl47	protein_coding	-0.384111	0.0288129	-0.398783	0.00823963
ENSMUST00000091132	Phyhd1	protein_coding	-0.204171	0.507661	-0.212723	0.685377
ENSMUST00000201077	Rogdi	protein_coding	-0.451415	0.391882	-0.549656	0.542271
ENSMUST00000020243	Ascl1	protein_coding	0.33173	0.27314	0.348462	0.169084
ENSMUST00000020463	Ncln	protein_coding	-0.304259	0.0489281	-0.315197	0.0513909
ENSMUST00000040986	Rubcn	protein_coding	0.759623	0.133175	1.20907	0.559547
ENSMUST00000160369	Ercc1	protein_coding	0.143229	0.748568	0.152677	0.765991
ENSMUST00000076810	Kalrn	protein_coding	0.229956	0.288685	0.221722	0.426403
ENSMUST00000176278	Zbtb25	protein_coding	-0.0940994	0.899577	-0.0849107	0.942035
ENSMUST00000160360	Hipk2	protein_coding	0.345363	0.47853	0.478597	0.518129
ENSMUST00000019026	Mrpl45	protein_coding	-0.30578	0.00510817	-0.308958	0.0169408
ENSMUST00000174259	Psme1	protein_coding	0.167824	0.490087	0.160927	0.563682
ENSMUST00000076813	Iah1	protein_coding	-0.00371357	0.992262	-0.00697991	0.990782
ENSMUST00000207023	Kdm3a	protein_coding	0.583874	0.0028238	0.614152	0.816359
ENSMUST00000115259	Tmem60	protein_coding	-0.286023	0.090075	-0.290622	0.128519
ENSMUST00000115258	Zcchc12	protein_coding	0.374619	0.353021	0.381287	0.573015
ENSMUST00000065600	BC048403	protein_coding	-0.726234	0.000987149	-0.760128	7.10908e-05
ENSMUST00000115251	Tnpo3	protein_coding	0.488392	0.307991	0.503107	0.806478
ENSMUST00000115250	Tspan33	protein_coding	-0.407885	0.0811151	-0.423398	0.105812
ENSMUST00000115256	Zcchc12	protein_coding	0.614027	0.0432029	0.599914	0.137643
ENSMUST00000064099	Ppp6r1	protein_coding	0.0967075	0.493128	0.0955966	0.525745
ENSMUST00000089161	Tnfrsf13c	protein_coding	-0.0472103	0.936018	-0.00219827	0.997711
ENSMUST00000198029	Camkk2	protein_coding	-0.357997	0.0711972	-0.364615	0.0675817
ENSMUST00000025601	Lpxn	protein_coding	0.152807	0.774384	0.196221	0.741262
ENSMUST00000198027	Rbm8a	protein_coding	0.878135	0.0945285	1.22251	0.199576
ENSMUST00000064091	Ptpn4	protein_coding	-0.0672564	0.659347	-0.0677083	0.704173
ENSMUST00000205316	Cd2bp2	protein_coding	-0.398205	0.426979	-0.443834	0.903954
ENSMUST00000197901	Tdrkh	protein_coding	-0.152618	0.867091	-0.111226	0.98024
ENSMUST00000119161	Tpr	protein_coding	-0.200069	0.661738	-0.217736	0.802287
ENSMUST00000136451	Araf	protein_coding	-0.214196	0.301492	-0.223812	0.371977
ENSMUST00000114694	Zbtb20	protein_coding	0.135913	0.288437	0.138348	0.321731
ENSMUST00000093375	4930432K21Rik	protein_coding	-0.34181	0.680712	-2.13471	0.487205
ENSMUST00000093374	Nf2	protein_coding	-0.211325	0.710539	-0.326972	0.656954
ENSMUST00000200840	N4bp2l1	protein_coding	-0.10425	0.757392	-0.104855	0.753578
ENSMUST00000040687	Tax1bp3	protein_coding	0.0454468	0.913071	0.0693813	0.872791
ENSMUST00000040689	Atg9a	protein_coding	-0.165048	0.267765	-0.173008	0.286868
ENSMUST00000159026	Lmo7	protein_coding	-0.00833601	0.988764	-0.0154932	0.985865
ENSMUST00000073054	Mppe1	protein_coding	-0.575539	1.25683e-05	-0.584447	2.07284e-05
ENSMUST00000010506	Rdm1	protein_coding	0.169927	0.691641	0.18542	0.662905
ENSMUST00000065329	Tmem248	protein_coding	-0.159049	0.813636	-0.22199	0.863984
ENSMUST00000010502	Ifi35	protein_coding	0.0235114	0.967338	0.0351384	0.959044
ENSMUST00000188489	Zfp207	protein_coding	-0.132765	0.516969	-0.138437	0.512656
ENSMUST00000199377	Eif3b	protein_coding	0.496162	0.119762	0.552993	0.0713042
ENSMUST00000048054	Chtf18	protein_coding	0.00446764	0.994992	0.0237078	0.984438
ENSMUST00000020969	Cmpk2	protein_coding	-0.411107	0.00133544	-0.421107	0.00133111
ENSMUST00000048052	Fam26d	protein_coding	0.934555	4.86779e-05	1.02174	5.17946e-07
ENSMUST00000076258	Ppm1m	protein_coding	0.311623	0.687514	0.664583	0.742783
ENSMUST00000040538	Sccpdh	protein_coding	0.130966	0.622713	0.134512	0.702186
ENSMUST00000163048	Krr1	protein_coding	-0.103681	0.50809	-0.105439	0.560414
ENSMUST00000163047	Luc7l2	protein_coding	0.466987	0.174865	0.482654	0.36812
ENSMUST00000153194	Phtf2	protein_coding	0.433465	0.456539	0.544035	0.49642
ENSMUST00000153191	Chid1	protein_coding	-0.517146	0.348052	-0.740005	0.603568
ENSMUST00000174282	Syncrip	protein_coding	0.691329	9.51827e-08	0.704915	4.07437e-09
ENSMUST00000051477	Cdc42	protein_coding	0.343969	0.000101665	0.345234	0.000211301
ENSMUST00000020967	Pfn4	protein_coding	-0.239751	0.396131	-0.236376	0.412992
ENSMUST00000102914	Zmiz2	protein_coding	-0.119056	0.465481	-0.124402	0.47909
ENSMUST00000020964	Fkbp1b	protein_coding	-0.0402746	0.919747	-0.0556349	0.914811
ENSMUST00000004560	Bid	protein_coding	0.12592	0.618427	0.127863	0.785003
ENSMUST00000004565	Ralb	protein_coding	0.151805	0.545367	0.151886	0.50984
ENSMUST00000022140	Ocln	protein_coding	-0.412551	0.219602	-0.436714	0.423815
ENSMUST00000124417	Irak1	protein_coding	-0.158298	0.765191	-0.163665	0.851834
ENSMUST00000156613	Zfp142	protein_coding	0.459684	0.483593	0.455064	0.759046
ENSMUST00000153224	Exosc8	protein_coding	-0.936715	0.0108745	-1.02984	0.0393478
ENSMUST00000156617	Tor2a	protein_coding	-0.602636	0.334712	-0.884131	0.520121
ENSMUST00000109496	Homer1	protein_coding	1.57225	0.00310624	4.22152	0.00585957
ENSMUST00000050709	Dok7	protein_coding	-0.042439	0.95383	-0.0785565	0.933955
ENSMUST00000169942	Pdzrn4	protein_coding	-0.46963	0.221248	-0.548689	0.166473
ENSMUST00000109547	Nup93	protein_coding	0.156506	0.672115	0.172777	0.71273
ENSMUST00000169948	Rchy1	protein_coding	-0.320694	0.103388	-0.319347	0.186392
ENSMUST00000058856	Scd4	protein_coding	0.060187	0.917855	0.0773008	0.91388
ENSMUST00000045473	Tmcc2	protein_coding	-0.072717	0.682945	-0.07791	0.713984
ENSMUST00000121564	Fam118b	protein_coding	0.228268	0.756002	0.141212	0.956998
ENSMUST00000212009	Ces5a	protein_coding	0.21383	0.7751	0.306565	0.852993
ENSMUST00000212005	Tecr	protein_coding	-0.311299	0.0631042	-0.313412	0.197923
ENSMUST00000160758	Mycbp2	protein_coding	0.0447054	0.797079	0.0505729	0.85874
ENSMUST00000212000	Zfp821	protein_coding	-0.0574105	0.802696	-0.0568662	0.885216
ENSMUST00000212001	Mast3	protein_coding	0.225051	0.771895	0.412183	0.707528
ENSMUST00000109544	Vcan	protein_coding	0.0871202	0.851212	0.0834995	0.891269
ENSMUST00000042664	Slc16a2	protein_coding	0.128361	0.218659	0.129868	0.359298
ENSMUST00000127492	Map6	protein_coding	-0.0589033	0.813624	-0.0631006	0.818061
ENSMUST00000206038	Ctf2	protein_coding	0.0140676	0.972893	0.0137139	0.982141
ENSMUST00000206039	Zfp710	protein_coding	-0.485418	0.115159	-0.539435	0.233886
ENSMUST00000113440	Ccdc88b	protein_coding	-0.435718	0.00840863	-0.455367	0.0163582
ENSMUST00000206034	Sox6	protein_coding	0.220216	0.391806	0.221547	0.445334
ENSMUST00000206030	Fxyd1	protein_coding	-0.0126946	0.985876	-0.0108893	0.991658
ENSMUST00000094870	Zfp787	protein_coding	-0.0391827	0.871046	-0.0392007	0.920748
ENSMUST00000022377	Txndc16	protein_coding	-0.0889685	0.72893	-0.0918772	0.771867
ENSMUST00000071937	Kcnj14	protein_coding	0.554993	0.109641	0.571067	0.0748115
ENSMUST00000071935	Myo9b	protein_coding	0.182434	0.202481	0.187292	0.351133
ENSMUST00000019843	Akt3	protein_coding	0.129289	0.821024	0.154148	0.860584
ENSMUST00000131888	Trim41	protein_coding	0.382401	0.294126	0.419417	0.226774
ENSMUST00000163955	Glud1	protein_coding	0.0490844	0.910503	0.0520352	0.931133
ENSMUST00000076623	Arap2	protein_coding	0.16023	0.385559	0.158724	0.486429
ENSMUST00000170662	Sox21	protein_coding	0.242972	0.427929	0.271431	0.463265
ENSMUST00000007131	Acly	protein_coding	-1.06039	0.0691623	-3.05656	0.299995
ENSMUST00000087871	Gnas	protein_coding	0.525555	3.55122e-07	0.530109	1.01437e-06
ENSMUST00000087879	C77370	protein_coding	-0.333193	0.00462741	-0.3432	0.0206875
ENSMUST00000132283	Trim2	protein_coding	0.0538061	0.943653	0.0667117	0.943724
ENSMUST00000132282	Zswim1	protein_coding	-0.355152	0.665969	-0.616581	0.827295
ENSMUST00000132280	Ace	protein_coding	0.176683	0.815607	0.289951	0.883123
ENSMUST00000078374	U2surp	protein_coding	0.571491	0.000263215	0.573557	0.00041733
ENSMUST00000007139	Eif1b	protein_coding	0.00390554	0.984921	0.00220807	0.994241
ENSMUST00000208782	Zfand6	protein_coding	-0.473872	0.535449	-2.61151	0.300273
ENSMUST00000173483	Dtnb	protein_coding	0.222811	0.432866	0.240506	0.52725
ENSMUST00000042662	Mzt1	protein_coding	-0.142579	0.180686	-0.143203	0.275466
ENSMUST00000042792	Scn7a	protein_coding	0.276179	0.644188	0.354354	0.617752
ENSMUST00000165460	Whamm	protein_coding	-0.50361	0.0422833	-0.546579	0.0417278
ENSMUST00000136614	Shcbp1l	protein_coding	0.068381	0.903629	0.062182	0.9313
ENSMUST00000165469	Sorbs1	protein_coding	0.2718	0.531406	0.278972	0.562535
ENSMUST00000162602	Pard3	protein_coding	0.186182	0.831345	0.371226	0.944216
ENSMUST00000162606	Pcmt1	protein_coding	0.125158	0.383646	0.121868	0.632903
ENSMUST00000031862	Cbx3	protein_coding	-0.233038	0.122944	-0.234444	0.141837
ENSMUST00000200069	Nras	protein_coding	-0.414771	0.58385	-0.955076	0.556263
ENSMUST00000031866	Mtpn	protein_coding	0.0793497	0.479896	0.0789536	0.627667
ENSMUST00000186049	Armc8	protein_coding	-0.18495	0.585809	-0.206364	0.765084
ENSMUST00000126100	Zbtb20	protein_coding	0.171358	0.819231	0.19275	0.819847
ENSMUST00000043227	Rcbtb1	protein_coding	-0.180884	0.203944	-0.184773	0.233729
ENSMUST00000186045	Srrm2	protein_coding	0.252128	0.277135	0.274801	0.171214
ENSMUST00000161557	Nwd1	protein_coding	-0.459381	0.363683	-0.526561	0.831529
ENSMUST00000161553	Parp4	protein_coding	0.190064	0.384178	0.195984	0.450174
ENSMUST00000086058	Bscl2	protein_coding	-0.276429	0.20448	-0.283085	0.387144
ENSMUST00000113099	Gapvd1	protein_coding	-0.0399575	0.902171	-0.0431684	0.925669
ENSMUST00000079961	Nup93	protein_coding	0.0977713	0.681296	0.088854	0.823451
ENSMUST00000184574	Kcng2	protein_coding	-0.664208	0.115271	-0.771	0.054373
ENSMUST00000080853	Pecam1	protein_coding	0.109216	0.822496	0.108615	0.894454
ENSMUST00000035813	Ppp1r9a	protein_coding	-0.102275	0.28823	-0.104404	0.464322
ENSMUST00000113095	Morf4l2	protein_coding	1.45567	0.00781482	4.56269	0.0144534
ENSMUST00000125454	Timm17a	protein_coding	0.0806115	0.903071	0.0986004	0.898681
ENSMUST00000108453	Zfp296	protein_coding	-0.212818	0.784628	-0.27501	0.825226
ENSMUST00000108450	Nectin2	protein_coding	0.778271	0.0101708	0.837216	0.00227517
ENSMUST00000186598	Plch2	protein_coding	-0.353452	0.359529	-0.412874	0.262428
ENSMUST00000123680	Pigyl	protein_coding	-0.52738	0.000225306	-0.537782	0.000606289
ENSMUST00000027846	Tada1	protein_coding	-0.244845	0.348457	-0.276333	0.424804
ENSMUST00000123682	Aasdh	protein_coding	-0.426728	0.29568	-0.547097	0.136054
ENSMUST00000186591	Nck1	protein_coding	-0.13597	0.705707	-0.131184	0.771947
ENSMUST00000176018	Cers6	protein_coding	0.0370646	0.906272	0.044211	0.920898
ENSMUST00000026469	Nab2	protein_coding	1.52038	1.51469e-23	1.54927	5.07882e-19
ENSMUST00000089559	Ddrgk1	protein_coding	0.0533064	0.754735	0.0531348	0.824275
ENSMUST00000026466	Tac2	protein_coding	0.213065	0.750906	0.292074	0.641492
ENSMUST00000026461	Prim1	protein_coding	-0.121712	0.74643	-0.124995	0.763514
ENSMUST00000096753	Hnrnpul2	protein_coding	0.25644	3.55027e-05	0.256663	0.00848562
ENSMUST00000122156	Cspp1	protein_coding	0.215706	0.487616	0.238324	0.464558
ENSMUST00000081702	Trabd	protein_coding	-0.37088	0.0207691	-0.369726	0.110132
ENSMUST00000075491	Fkbp8	protein_coding	0.0360731	0.840724	0.0316869	0.894454
ENSMUST00000108985	Gm14306	protein_coding	-0.13399	0.708441	-0.12267	0.763613
ENSMUST00000108987	Sept8	protein_coding	0.0277988	0.941936	0.0144045	0.980943
ENSMUST00000108981	Gm14305	protein_coding	-0.357634	0.148391	-0.359297	0.106478
ENSMUST00000108980	Gm14305	protein_coding	-0.0467641	0.870739	-0.0503608	0.891269
ENSMUST00000074653	8030462N17Rik	protein_coding	-0.00812687	0.976424	-0.0127948	0.970322
ENSMUST00000134939	Qars	protein_coding	-0.400256	0.384372	-0.475707	0.530382
ENSMUST00000160609	Wbscr17	protein_coding	-0.284037	0.548214	-0.32591	0.707601
ENSMUST00000061143	Map7d1	protein_coding	0.786473	1.40849e-13	0.793476	1.66248e-06
ENSMUST00000027592	Ubxn4	protein_coding	0.246753	0.014024	0.246973	0.018007
ENSMUST00000164733	Tmem176b	protein_coding	0.0839138	0.928658	0.211828	0.90852
ENSMUST00000176509	Zbtb25	protein_coding	-0.440132	0.195638	-0.520758	0.183084
ENSMUST00000175977	Cct8	protein_coding	-0.0979054	0.921857	-1.50437	0.761417
ENSMUST00000080857	Plec	protein_coding	-0.270347	0.532439	-7.15005	0.0113824
ENSMUST00000030800	Fastk	protein_coding	-0.0599475	0.660849	-0.060469	0.78548
ENSMUST00000030805	Park7	protein_coding	0.0964892	0.567676	0.0913345	0.61887
ENSMUST00000030806	Kif1b	protein_coding	1.43288	5.48351e-09	1.53277	6.96675e-06
ENSMUST00000106466	Rwdd3	protein_coding	-0.564106	0.0137489	-0.597016	0.00346605
ENSMUST00000106467	Rwdd3	protein_coding	-0.783381	0.146745	-0.959207	0.540569
ENSMUST00000040941	Erv3	protein_coding	0.10992	0.88808	0.114447	0.912415
ENSMUST00000057185	Pcdh1	protein_coding	0.555078	0.127741	0.650186	0.230089
ENSMUST00000126943	Numb	protein_coding	0.931303	0.0351974	1.12603	0.185636
ENSMUST00000070713	Ints10	protein_coding	-0.142758	0.522493	-0.150846	0.538337
ENSMUST00000106822	Bcl2l15	protein_coding	-0.316154	0.41613	-0.329924	0.432977
ENSMUST00000015358	Mtmr1	protein_coding	0.0454264	0.794227	0.042799	0.853683
ENSMUST00000027337	Fam135a	protein_coding	0.0128767	0.964611	0.015589	0.964505
ENSMUST00000008594	Nutf2	protein_coding	-0.182628	0.394561	-0.185924	0.568247
ENSMUST00000027338	Sdhaf4	protein_coding	-0.0904215	0.715326	-0.0992976	0.70611
ENSMUST00000027339	Smap1	protein_coding	0.0324021	0.74954	0.0323284	0.900182
ENSMUST00000138133	Uck1	protein_coding	-0.846923	0.0896711	-1.15271	0.0482212
ENSMUST00000124413	Lzic	protein_coding	0.125325	0.898514	1.60658	0.686047
ENSMUST00000140843	Stard9	protein_coding	-0.114092	0.812646	-0.140828	0.888435
ENSMUST00000176506	Meis3	protein_coding	0.00688042	0.988489	-0.0547684	0.932668
ENSMUST00000063788	Slc25a42	protein_coding	0.0363124	0.963543	0.0588257	0.979068
ENSMUST00000063782	Fam118b	protein_coding	-0.157801	0.582831	-0.15923	0.745545
ENSMUST00000174772	Gtf2i	protein_coding	0.311757	0.71139	1.80283	0.668067
ENSMUST00000066496	Nudcd3	protein_coding	0.0680624	0.606721	0.0650279	0.722642
ENSMUST00000174779	Csnk2b	protein_coding	0.0626834	0.950979	0.631986	0.831529
ENSMUST00000071703	Zcchc6	protein_coding	0.551645	0.00491553	0.550359	0.0322948
ENSMUST00000059428	Ccdc149	protein_coding	0.0375419	0.848609	0.0340402	0.901421
ENSMUST00000185767	Taf9	protein_coding	0.793835	0.0125269	0.860927	0.0262577
ENSMUST00000101118	Rybp	protein_coding	1.07717	1.14203e-24	1.08565	1.28683e-25
ENSMUST00000033575	Magee2	protein_coding	-1.10223	4.81129e-05	-1.24018	0.000170862
ENSMUST00000177232	Med23	protein_coding	-0.317462	0.316226	-0.345376	0.227556
ENSMUST00000177236	Rnf141	protein_coding	-0.161262	0.107627	-0.161014	0.201999
ENSMUST00000140596	Macf1	protein_coding	0.189928	0.281876	0.196264	0.430482
ENSMUST00000140594	Pqlc1	protein_coding	0.228061	0.526263	0.224531	0.582259
ENSMUST00000140592	Dpm2	protein_coding	-0.830378	0.000790949	-0.88276	0.000117816
ENSMUST00000021652	Acot4	protein_coding	-0.730441	0.0055348	-0.770694	0.000483084
ENSMUST00000049714	Synrg	protein_coding	-0.303827	0.332869	-0.332587	0.406129
ENSMUST00000021659	Fam161b	protein_coding	-0.56677	0.0258691	-0.597243	0.0240006
ENSMUST00000093833	Fam219b	protein_coding	-0.0961233	0.850573	-0.046248	0.959044
ENSMUST00000165924	Sp1	protein_coding	0.242036	0.782565	2.07523	0.6431
ENSMUST00000031477	Golga3	protein_coding	-0.196824	0.0273581	-0.19825	0.197238
ENSMUST00000171691	Mdga1	protein_coding	0.0242891	0.948022	-0.00303396	0.996274
ENSMUST00000171690	A830018L16Rik	protein_coding	-0.26884	0.111569	-0.27648	0.24081
ENSMUST00000171696	Ttpal	protein_coding	1.06612	3.42394e-38	1.073	1.07194e-31
ENSMUST00000173929	Abl2	protein_coding	-0.0624025	0.905168	-0.0886287	0.878109
ENSMUST00000173920	Egfl7	protein_coding	0.313619	0.595369	0.361381	0.632063
ENSMUST00000173924	Brsk2	protein_coding	-0.39402	0.305053	-0.392047	0.675514
ENSMUST00000135719	Ccnl1	protein_coding	2.10494	2.06007e-14	2.25043	1.42646e-08
ENSMUST00000135713	Phex	protein_coding	0.791219	0.0103219	0.894431	0.00175983
ENSMUST00000101615	Thoc5	protein_coding	-0.679923	0.266302	-1.05464	0.590851
ENSMUST00000001599	Klhl10	protein_coding	-0.0314839	0.975333	0.17886	0.915102
ENSMUST00000160366	Apopt1	protein_coding	-0.199344	0.796407	-3.57752	0.516642
ENSMUST00000053106	Amigo2	protein_coding	0.784453	0.0109156	0.784144	0.121033
ENSMUST00000004868	Mtfp1	protein_coding	-0.287494	0.00082128	-0.29024	0.00610194
ENSMUST00000053109	Fbxo46	protein_coding	0.167514	0.30508	0.167149	0.454225
ENSMUST00000196506	Tm4sf1	protein_coding	0.292677	0.733432	0.0547236	0.990055
ENSMUST00000131412	Armc9	protein_coding	-0.172515	0.518492	-0.183258	0.49456
ENSMUST00000186867	Pfkfb2	protein_coding	-0.56801	0.196818	-0.666372	0.160075
ENSMUST00000131415	Coro1a	protein_coding	0.281049	0.538805	0.277159	0.608124
ENSMUST00000020308	Ddit4	protein_coding	-0.0832248	0.815607	-0.108325	0.850803
ENSMUST00000020309	Dnajb12	protein_coding	0.0229156	0.9651	0.0267795	0.970736
ENSMUST00000139660	Zmat3	protein_coding	0.480973	0.454248	0.580198	0.596381
ENSMUST00000101613	Ap1b1	protein_coding	-0.0158015	0.945753	-0.0186133	0.95145
ENSMUST00000154426	Trp53bp1	protein_coding	-0.0663241	0.927062	-0.115206	0.903254
ENSMUST00000154424	Reps2	protein_coding	0.0748897	0.57515	0.0776094	0.671315
ENSMUST00000154428	Unc45a	protein_coding	0.104622	0.89462	0.115305	0.965252
ENSMUST00000056558	Zfp366	protein_coding	-0.0318674	0.963473	-0.055776	0.951107
ENSMUST00000190837	Sytl2	protein_coding	0.283524	0.602891	0.326813	0.880512
ENSMUST00000149249	Mbtps2	protein_coding	0.000582589	0.999244	-0.000826471	0.999203
ENSMUST00000149248	Spg7	protein_coding	-0.720973	0.197031	-0.889016	0.845564
ENSMUST00000058488	Tmed3	protein_coding	-0.349116	0.0132471	-0.352083	0.0173105
ENSMUST00000025379	Dpysl3	protein_coding	-0.0313026	0.946411	-0.0553086	0.92191
ENSMUST00000025375	Tcerg1	protein_coding	0.140988	0.518887	0.132366	0.66144
ENSMUST00000025377	Ppp2r2b	protein_coding	0.36145	0.157557	0.396005	0.159599
ENSMUST00000183330	Sipa1l3	protein_coding	-0.878884	0.00157717	-0.939788	0.0129235
ENSMUST00000036928	Ephx1	protein_coding	0.0244181	0.950103	0.00470431	0.993703
ENSMUST00000183338	Elf2	protein_coding	0.275592	0.736065	0.421849	0.737115
ENSMUST00000126334	Tm6sf1	protein_coding	0.103326	0.919689	-0.0317663	0.993532
ENSMUST00000115744	Usp27x	protein_coding	-0.0251261	0.962327	-0.0503567	0.948103
ENSMUST00000170271	Dlk2	protein_coding	0.564776	0.0330505	0.588307	0.0118515
ENSMUST00000024979	Spag9	protein_coding	-0.118225	0.829573	-0.165217	0.926658
ENSMUST00000038563	Golim4	protein_coding	0.0897756	0.727078	0.0966021	0.738203
ENSMUST00000038562	Spsb1	protein_coding	1.0739	2.87091e-10	1.10896	3.33877e-08
ENSMUST00000109142	Hnrnph1	protein_coding	0.0678229	0.896907	0.0299027	0.974664
ENSMUST00000024976	Spsb3	protein_coding	0.06661	0.886092	0.0873078	0.870015
ENSMUST00000100832	Recql	protein_coding	0.155625	0.84845	0.210576	0.896244
ENSMUST00000022688	Slc39a14	protein_coding	0.0249537	0.965104	2.36385	0.769663
ENSMUST00000022682	Sorbs3	protein_coding	0.322687	0.0327246	0.329548	0.0147552
ENSMUST00000137713	Smad3	protein_coding	0.0292327	0.980002	-0.101532	0.985637
ENSMUST00000133256	Dcaf11	protein_coding	-0.0608286	0.93181	-0.0830025	0.934149
ENSMUST00000145451	Zfp322a	protein_coding	-0.0296626	0.976963	-0.24182	0.945491
ENSMUST00000021119	Aspa	protein_coding	0.209472	0.356684	0.218089	0.359298
ENSMUST00000029507	Dram2	protein_coding	0.419818	0.214213	0.37332	0.520265
ENSMUST00000029502	Slc16a4	protein_coding	-0.688814	0.00623477	-0.722229	0.000307131
ENSMUST00000093245	Bean1	protein_coding	-0.00569052	0.989414	0.00311255	0.996274
ENSMUST00000061925	Plcxd3	protein_coding	0.304449	0.153755	0.28456	0.22153
ENSMUST00000211128	Grtp1	protein_coding	-0.436023	0.447284	-0.46328	0.738508
ENSMUST00000211121	Snrnp70	protein_coding	0.35808	0.253442	0.362948	0.281635
ENSMUST00000211127	Lmtk3	protein_coding	0.428277	0.486825	0.492449	0.586548
ENSMUST00000187051	Apbb1	protein_coding	-0.283781	0.591621	-0.32439	0.823399
ENSMUST00000187057	Apbb1	protein_coding	0.236237	0.616384	4.99785	0.213917
ENSMUST00000187058	Dnajb2	protein_coding	0.857977	0.024405	0.974302	0.101643
ENSMUST00000054955	Eml1	protein_coding	-0.0623882	0.813636	-0.0662338	0.867886
ENSMUST00000020948	Abca8b	protein_coding	-0.0478656	0.815582	-0.0484607	0.839722
ENSMUST00000063347	Arf2	protein_coding	0.489034	0.31938	0.623101	0.383179
ENSMUST00000031322	Cxcl15	protein_coding	-0.182439	0.501774	-0.189578	0.537092
ENSMUST00000031320	Pf4	protein_coding	0.416631	0.572903	0.431086	0.748102
ENSMUST00000059997	A430105I19Rik	protein_coding	-0.497691	0.00117337	-0.51207	0.000275916
ENSMUST00000031327	Cxcl1	protein_coding	1.37399	0.0120905	2.25891	0.0084029
ENSMUST00000064257	Tchh	protein_coding	0.240761	0.522545	0.247952	0.436796
ENSMUST00000118566	Tpm3	protein_coding	0.341161	0.0509656	0.331553	0.103748
ENSMUST00000193023	Mpzl1	protein_coding	-0.174607	0.822832	-0.247402	0.854959
ENSMUST00000055390	Rhoj	protein_coding	0.458009	0.140946	0.497675	0.0524444
ENSMUST00000155486	Ncor1	protein_coding	-0.213807	0.185051	-0.213595	0.194126
ENSMUST00000161817	Rnf182	protein_coding	-0.00873057	0.992262	0.0262039	0.985587
ENSMUST00000192995	1700102P08Rik	protein_coding	0.693642	0.229917	0.905348	0.19284
ENSMUST00000192991	Cep170	protein_coding	0.363452	0.566257	0.588878	0.445626
ENSMUST00000026854	Agbl1	protein_coding	-0.0239229	0.981477	-0.00522159	0.997248
ENSMUST00000177595	Fut8	protein_coding	0.149401	0.876384	-0.339053	0.956863
ENSMUST00000022535	Dcp1a	protein_coding	-0.204983	0.587681	-0.249563	0.684282
ENSMUST00000191104	Tns1	protein_coding	0.0661926	0.81042	0.0657805	0.853683
ENSMUST00000177592	Ddi2	protein_coding	1.37964	0.0032699	2.04471	0.0431914
ENSMUST00000184863	Dexi	protein_coding	-0.203771	0.518314	-0.221856	0.496218
ENSMUST00000026858	Plk4	protein_coding	-0.274906	0.754749	0.70668	0.836724
ENSMUST00000026859	Mfsd8	protein_coding	-0.314615	0.00335506	-0.318373	0.0176147
ENSMUST00000117179	Fgfr1	protein_coding	0.660251	1.79316e-05	0.662811	0.000362741
ENSMUST00000147024	A630010A05Rik	protein_coding	-0.252974	0.412148	-0.247277	0.534846
ENSMUST00000091672	Dusp22	protein_coding	-0.249803	0.261603	-0.257817	0.272696
ENSMUST00000096482	Skp2	protein_coding	-0.555346	0.0525626	-0.585564	0.0576324
ENSMUST00000112227	Gpm6b	protein_coding	-0.32567	0.39226	-0.429606	0.279998
ENSMUST00000112226	Gpm6b	protein_coding	-0.130081	0.746855	-0.18847	0.747116
ENSMUST00000112225	Trpv4	protein_coding	0.0355108	0.973331	0.0138847	0.995682
ENSMUST00000112224	Gpm6b	protein_coding	0.289535	0.0560389	0.299042	0.0993573
ENSMUST00000112223	Gpm6b	protein_coding	0.126445	0.393557	0.128038	0.424398
ENSMUST00000112221	Rad51ap1	protein_coding	-0.689104	0.120396	-0.754618	0.114376
ENSMUST00000112229	Gpm6b	protein_coding	-0.500352	0.15995	-0.647641	0.216802
ENSMUST00000030491	Cmpk1	protein_coding	0.350184	0.0486226	0.349678	0.100435
ENSMUST00000030490	Stil	protein_coding	1.4966	0.00552318	2.27386	0.139145
ENSMUST00000065124	Ginm1	protein_coding	-0.10619	0.891669	-0.0921274	0.939316
ENSMUST00000210650	Zscan18	protein_coding	-0.193613	0.516178	-0.212665	0.531896
ENSMUST00000210655	Abcc8	protein_coding	-0.243569	0.255505	-0.245819	0.273067
ENSMUST00000210656	Ap3m2	protein_coding	-0.100497	0.253045	-0.101905	0.510316
ENSMUST00000210381	Gm4924	protein_coding	-0.805302	0.000658878	-0.862696	1.66417e-05
ENSMUST00000188142	Peak1	protein_coding	0.0312648	0.918808	0.0263921	0.954459
ENSMUST00000188145	Edem3	protein_coding	0.251369	0.526071	0.231876	0.679776
ENSMUST00000091246	Flcn	protein_coding	-0.0395177	0.869316	-0.0424024	0.885662
ENSMUST00000024978	Nme3	protein_coding	-0.158559	0.351557	-0.16164	0.430608
ENSMUST00000024894	Cyp1b1	protein_coding	0.343064	0.464145	0.345454	0.623783
ENSMUST00000107471	Ttc23	protein_coding	0.124588	0.8276	0.172172	0.780088
ENSMUST00000037649	Rab3gap1	protein_coding	0.111986	0.293523	0.110677	0.466299
ENSMUST00000107473	Rara	protein_coding	1.35643	0.00504823	1.79484	0.0383345
ENSMUST00000064107	Tbc1d30	protein_coding	-0.586631	1.35186e-07	-0.60032	3.16244e-09
ENSMUST00000107475	Rara	protein_coding	0.248655	0.733428	0.767668	0.925471
ENSMUST00000107478	Adamts17	protein_coding	-0.223644	0.657033	-0.31562	0.589643
ENSMUST00000107479	Rapgefl1	protein_coding	-0.651431	3.86967e-06	-0.673967	4.9358e-05
ENSMUST00000037646	Prdm4	protein_coding	-0.147152	0.368989	-0.151685	0.352214
ENSMUST00000051672	Bst2	protein_coding	0.0853326	0.904549	0.093996	0.908201
ENSMUST00000051671	Mkrn1	protein_coding	0.381601	0.467717	7.07976	0.00813113
ENSMUST00000030145	Dcaf12	protein_coding	0.126588	0.235827	0.12641	0.38737
ENSMUST00000030140	Ikbkap	protein_coding	0.0899855	0.594198	0.0889764	0.63839
ENSMUST00000030143	Ubap2	protein_coding	0.438686	0.172696	0.507921	0.444902
ENSMUST00000030142	Epb41l4b	protein_coding	0.752691	0.142053	0.919706	0.153134
ENSMUST00000150459	1500009L16Rik	protein_coding	0.038782	0.924811	0.043662	0.921193
ENSMUST00000054048	Mrgpre	protein_coding	-0.315837	0.0628944	-0.322475	0.0735668
ENSMUST00000152136	Iqck	protein_coding	0.303815	0.6091	0.393995	0.793619
ENSMUST00000152135	Ttpal	protein_coding	0.264785	0.59763	0.313702	0.574302
ENSMUST00000113575	Tmem198	protein_coding	1.78417	1.32691e-40	1.81365	4.53812e-35
ENSMUST00000202315	Sema6c	protein_coding	-0.107835	0.864278	-0.158008	0.943178
ENSMUST00000141857	N4bp2l2	protein_coding	0.327468	0.60874	0.424377	0.634935
ENSMUST00000202313	Brca2	protein_coding	-0.567041	0.0388745	-0.611631	0.0257398
ENSMUST00000113571	Runx2	protein_coding	0.0791227	0.937984	0.115824	0.984584
ENSMUST00000141852	Tada2a	protein_coding	-0.626794	0.227764	-0.864542	0.179771
ENSMUST00000060752	Mrps10	protein_coding	0.28689	0.717895	2.17004	0.742633
ENSMUST00000144826	Noct	protein_coding	0.964159	5.06728e-05	0.960345	0.0105103
ENSMUST00000153427	Adam22	protein_coding	0.345469	0.460653	0.38446	0.373917
ENSMUST00000153424	Drp2	protein_coding	0.0264739	0.825927	0.0275249	0.914935
ENSMUST00000153425	Sfi1	protein_coding	-1.20578	0.00285698	-1.57323	0.0443651
ENSMUST00000153428	Phf12	protein_coding	-0.218344	0.721999	-0.256098	0.755335
ENSMUST00000120760	Dis3l	protein_coding	-0.323817	0.56584	-0.416401	0.619162
ENSMUST00000146088	Ttc38	protein_coding	-0.415216	0.0919561	-0.444321	0.0433105
ENSMUST00000052937	Asphd1	protein_coding	0.131841	0.89571	-0.358133	0.911769
ENSMUST00000041317	Ammecr1	protein_coding	-0.344849	0.392668	-0.417699	0.343407
ENSMUST00000146085	Ccdc9	protein_coding	0.438616	0.0831679	0.457121	0.0665672
ENSMUST00000039758	Cox8a	protein_coding	0.109666	0.642197	0.106689	0.763672
ENSMUST00000057631	Sgsm2	protein_coding	0.0476895	0.758	0.0473245	0.837509
ENSMUST00000057632	Larp4	protein_coding	0.0855195	0.913341	-0.000740957	0.999517
ENSMUST00000057634	Nrxn3	protein_coding	0.0313127	0.965829	0.0275532	0.981083
ENSMUST00000106701	Scp2	protein_coding	0.0575375	0.805704	0.0584987	0.82486
ENSMUST00000106704	Rgs9	protein_coding	0.203461	0.57023	0.243686	0.414499
ENSMUST00000142505	Amy1	protein_coding	-0.0823646	0.929259	-0.20127	0.892225
ENSMUST00000098825	AI429214	protein_coding	-0.767725	0.00255276	-0.835523	0.00031897
ENSMUST00000106708	Podn	protein_coding	-0.055648	0.951922	0.820326	0.889299
ENSMUST00000036031	Gsap	protein_coding	0.235049	0.203603	0.250985	0.302703
ENSMUST00000099452	Ctxn2	protein_coding	-0.0834961	0.808281	-0.0823817	0.834388
ENSMUST00000099457	Slc30a4	protein_coding	0.035945	0.970147	-0.0338046	0.987693
ENSMUST00000099454	AI606181	protein_coding	-0.533996	0.00284847	-0.552589	0.00344634
ENSMUST00000023133	Ppp1r1a	protein_coding	0.230551	0.0128142	0.2321	0.0267373
ENSMUST00000092486	Adamts14	protein_coding	-0.0937917	0.851887	-0.111147	0.837684
ENSMUST00000137296	Rnf31	protein_coding	-0.546079	0.1453	-0.615211	0.136571
ENSMUST00000127234	Gm16286	protein_coding	0.53601	0.302642	0.776278	0.275804
ENSMUST00000034783	Irak1bp1	protein_coding	-0.693752	0.00372842	-0.739696	0.00846955
ENSMUST00000047322	Rbbp8	protein_coding	0.714108	0.000285318	0.735456	0.000308381
ENSMUST00000047321	Arntl	protein_coding	-0.130842	0.679671	-0.151278	0.713408
ENSMUST00000109401	Tnpo1	protein_coding	-0.0259388	0.87784	-0.0258526	0.916138
ENSMUST00000035106	Slc25a38	protein_coding	-0.274138	0.0387775	-0.27877	0.0724701
ENSMUST00000047328	Igfbp2	protein_coding	0.293979	0.415301	0.241216	0.682694
ENSMUST00000154853	Aamdc	protein_coding	0.0609899	0.861238	0.0733152	0.861179
ENSMUST00000035105	Rpsa	protein_coding	0.376134	0.0410928	0.380424	0.126198
ENSMUST00000013759	Fnbp4	protein_coding	0.213992	0.10608	0.216385	0.0868309
ENSMUST00000056946	Neurl3	protein_coding	0.0232133	0.929186	0.0276882	0.939813
ENSMUST00000114249	Rbm11	protein_coding	-0.45032	0.479973	-3.81932	0.315517
ENSMUST00000182276	Dclre1a	protein_coding	-0.689575	0.0011851	-0.716715	0.000780756
ENSMUST00000180522	Gm4707	protein_coding	-0.0338983	0.972893	-0.0724563	0.961692
ENSMUST00000180521	1810049J17Rik	protein_coding	0.375347	0.201778	0.351906	0.176878
ENSMUST00000110179	Smox	protein_coding	0.312854	0.548788	0.335527	0.732657
ENSMUST00000037923	Rbm24	protein_coding	-1.05455	3.40536e-05	-1.17108	0.000462064
ENSMUST00000159367	Rps6kc1	protein_coding	-0.191976	0.804173	-0.37488	0.859654
ENSMUST00000159366	Phf21a	protein_coding	0.290826	0.61719	0.382939	0.670976
ENSMUST00000017276	Cyth1	protein_coding	-0.95859	2.24001e-05	-1.04885	0.000163334
ENSMUST00000159364	Fcor	protein_coding	0.0280384	0.963649	0.00681851	0.993229
ENSMUST00000147840	Rgs10	protein_coding	0.194008	0.758586	0.155205	0.875208
ENSMUST00000049312	Tmem55b	protein_coding	-0.146719	0.323608	-0.151962	0.387179
ENSMUST00000147842	Rcn2	protein_coding	0.306876	0.670554	0.410196	0.745246
ENSMUST00000055858	2410002F23Rik	protein_coding	-0.164893	0.369859	-0.175893	0.328428
ENSMUST00000098414	Svip	protein_coding	-0.225387	0.106286	-0.228191	0.0745842
ENSMUST00000017188	Serpinb6a	protein_coding	-0.504408	0.361295	-0.658817	0.860947
ENSMUST00000111228	Tagln2	protein_coding	0.0781512	0.930917	-0.0836199	0.980392
ENSMUST00000034648	Abcg4	protein_coding	-0.416727	3.34006e-07	-0.419465	0.00269062
ENSMUST00000111222	Ldlrad3	protein_coding	0.214361	0.813624	0.0132994	0.998119
ENSMUST00000090227	March6	protein_coding	0.168565	0.0134113	0.167843	0.140115
ENSMUST00000111220	Cadm3	protein_coding	0.0366199	0.83609	0.0330676	0.882773
ENSMUST00000111221	Wbscr27	protein_coding	0.295147	0.707788	2.44403	0.505822
ENSMUST00000006452	Osgep	protein_coding	-0.0509512	0.935427	-0.158833	0.890216
ENSMUST00000006451	Ttc5	protein_coding	-0.273758	0.000538796	-0.275127	0.0205383
ENSMUST00000169547	Slc43a2	protein_coding	-0.256619	0.046537	-0.258726	0.571613
ENSMUST00000161713	Dusp26	protein_coding	0.575689	0.015253	0.599534	0.626406
ENSMUST00000078615	BC051142	protein_coding	-0.13474	0.841539	-0.150159	0.882264
ENSMUST00000117687	Ppp2r2b	protein_coding	0.106987	0.626622	0.0989897	0.71923
ENSMUST00000034785	Glce	protein_coding	0.512746	0.125991	0.573493	0.253413
ENSMUST00000095762	Trdn	protein_coding	-0.631256	0.279899	-0.757027	0.418345
ENSMUST00000162335	Rnf146	protein_coding	-0.00143761	0.996315	0.00299341	0.9946
ENSMUST00000168631	Pkp4	protein_coding	0.286732	0.665713	3.78505	0.227319
ENSMUST00000163626	Ovgp1	protein_coding	-0.272729	0.654996	-0.247748	0.75383
ENSMUST00000163623	Nedd9	protein_coding	1.37516	1.61011e-16	1.42271	7.04095e-16
ENSMUST00000114081	Mtcp1	protein_coding	-0.932641	0.0173659	-1.07709	0.290762
ENSMUST00000114082	Sec16a	protein_coding	0.395027	0.0708022	0.397762	0.165543
ENSMUST00000114085	F8	protein_coding	0.267474	0.59189	0.377412	0.478782
ENSMUST00000114086	Klf7	protein_coding	0.592065	0.0568021	0.565447	0.3126
ENSMUST00000166298	Gnpda2	protein_coding	-0.349913	0.568333	-0.479293	0.902571
ENSMUST00000110793	Rpap1	protein_coding	-0.0650057	0.842903	-0.0417251	0.953052
ENSMUST00000166294	Il1rap	protein_coding	-0.180205	0.385559	-0.197552	0.474524
ENSMUST00000201130	Ppef2	protein_coding	0.144263	0.787839	0.164579	0.765984
ENSMUST00000097949	Pde4b	protein_coding	-0.743055	0.0118656	-0.853404	0.0167365
ENSMUST00000122312	Araf	protein_coding	-0.671344	0.00496114	-0.721893	0.0175208
ENSMUST00000114338	Add1	protein_coding	0.012603	0.965928	0.000652091	0.998519
ENSMUST00000022499	Rnaseh2b	protein_coding	-0.0445774	0.902643	-0.0416963	0.937101
ENSMUST00000160443	Nwd1	protein_coding	0.108434	0.9041	0.261256	0.928111
ENSMUST00000114337	Nif3l1	protein_coding	-0.0863137	0.900968	-0.159548	0.859672
ENSMUST00000114336	Tprn	protein_coding	-0.268557	0.100717	-0.276066	0.151778
ENSMUST00000114335	Add1	protein_coding	0.122194	0.859604	0.158954	0.864207
ENSMUST00000085668	Gm5113	protein_coding	-0.39948	0.000603193	-0.404152	0.0012217
ENSMUST00000016631	Ppfibp1	protein_coding	0.375129	0.0100867	0.368589	0.318946
ENSMUST00000178065	Gm4791	protein_coding	0.308905	0.587396	0.314862	0.605224
ENSMUST00000016638	Cd34	protein_coding	-0.0573915	0.884158	-0.0398721	0.946731
ENSMUST00000057325	Ccdc125	protein_coding	-0.277895	0.699979	-0.40627	0.799676
ENSMUST00000162975	Rnf32	protein_coding	-0.403817	0.493953	-0.442559	0.678903
ENSMUST00000116247	Cracr2b	protein_coding	0.64098	0.243136	0.888273	0.204933
ENSMUST00000162973	Tle3	protein_coding	0.716798	0.258668	4.13331	0.190248
ENSMUST00000095544	Npw	protein_coding	0.13202	0.884984	0.186447	0.896978
ENSMUST00000023088	Naga	protein_coding	-0.120617	0.579354	-0.121777	0.641083
ENSMUST00000044003	Abca6	protein_coding	0.419342	0.132575	0.438732	0.112503
ENSMUST00000044000	4930447C04Rik	protein_coding	0.262385	0.704132	0.293659	0.800683
ENSMUST00000044007	Oxld1	protein_coding	-0.398958	0.173628	-0.42459	0.0935312
ENSMUST00000064759	Strip1	protein_coding	-0.0911014	0.242692	-0.0921794	0.578401
ENSMUST00000044009	Camk1d	protein_coding	-0.0454387	0.810497	-0.048277	0.842974
ENSMUST00000160197	Exoc6b	protein_coding	0.0709623	0.72511	0.0653563	0.80289
ENSMUST00000131540	Nfrkb	protein_coding	0.242892	0.709435	0.312875	0.767423
ENSMUST00000008801	Cyp4f15	protein_coding	0.333533	0.133082	0.356371	0.0677617
ENSMUST00000000145	Acsl6	protein_coding	0.512547	0.0663182	0.537401	0.0907268
ENSMUST00000164639	Htr7	protein_coding	0.131927	0.891169	0.398668	0.94517
ENSMUST00000124250	Slc25a36	protein_coding	0.159611	0.493654	0.157008	0.495421
ENSMUST00000069705	Agbl5	protein_coding	-0.403907	0.321462	-0.436485	0.363666
ENSMUST00000131547	Mpdz	protein_coding	-1.37332	0.00197331	-1.79941	0.326064
ENSMUST00000069709	Aasdh	protein_coding	0.0435584	0.962386	-2.47709	0.687609
ENSMUST00000150941	Rab34	protein_coding	-0.590273	0.359307	-0.958181	0.71102
ENSMUST00000005532	Nid1	protein_coding	0.200099	0.633505	0.165857	0.768837
ENSMUST00000152547	Cul1	protein_coding	-0.416585	0.501542	-0.580907	0.474967
ENSMUST00000041569	Ccdc113	protein_coding	0.0545207	0.953681	0.101409	0.935769
ENSMUST00000021416	Mbip	protein_coding	-0.531657	0.0174731	-0.572389	0.0246108
ENSMUST00000021410	Ppp2r3c	protein_coding	-0.0870469	0.510143	-0.0886259	0.6928
ENSMUST00000021412	Psma6	protein_coding	0.0157866	0.935074	0.0183629	0.946852
ENSMUST00000199125	Rilpl1	protein_coding	-0.381726	0.586071	-0.721005	0.554767
ENSMUST00000199124	Odf2l	protein_coding	0.0134101	0.989432	-0.0517414	0.972848
ENSMUST00000078061	Ehmt2	protein_coding	0.608786	0.17594	0.742111	0.768851
ENSMUST00000041565	Ift172	protein_coding	0.275974	0.0288968	0.282718	0.0147419
ENSMUST00000168507	Kctd20	protein_coding	0.212442	0.781843	0.356821	0.80481
ENSMUST00000194066	Slc2a8	protein_coding	-0.202326	0.779856	-0.234872	0.804073
ENSMUST00000068250	Gm9958	protein_coding	-0.390569	0.398722	-0.456901	0.336769
ENSMUST00000194069	Mbnl1	protein_coding	0.224103	0.612586	0.228727	0.799044
ENSMUST00000166905	Dag1	protein_coding	-0.0256206	0.981477	1.92074	0.65703
ENSMUST00000168501	Phf8	protein_coding	0.532144	0.0999805	0.540055	0.260179
ENSMUST00000088653	Ccdc87	protein_coding	-0.480573	0.389929	-0.632572	0.260322
ENSMUST00000039011	Uchl4	protein_coding	-0.404369	0.506193	-0.487155	0.590851
ENSMUST00000039013	Abca3	protein_coding	0.14889	0.61261	0.163777	0.777508
ENSMUST00000118793	Gm16181	protein_coding	-0.228466	0.76861	-0.312762	0.767677
ENSMUST00000039016	Lzts2	protein_coding	-0.108533	0.909292	-0.106444	0.983572
ENSMUST00000018122	Cadps2	protein_coding	0.462819	0.404796	2.25415	0.68262
ENSMUST00000134402	Pak3	protein_coding	-0.0421159	0.946394	-0.0413553	0.956882
ENSMUST00000109867	Znrf3	protein_coding	-0.107178	0.549588	-0.105431	0.680074
ENSMUST00000109861	Slc52a3	protein_coding	0.119556	0.864113	2.40123	0.728126
ENSMUST00000109860	Eml1	protein_coding	-0.349166	0.305703	-0.412561	0.450468
ENSMUST00000190247	Ptprn2	protein_coding	0.0841634	0.610448	0.0772601	0.707692
ENSMUST00000109869	Psmf1	protein_coding	0.0453898	0.86626	0.0438476	0.916338
ENSMUST00000109868	Idnk	protein_coding	0.255675	0.395916	0.263693	0.329267
ENSMUST00000120204	Adgrb2	protein_coding	0.154587	0.391827	0.161177	0.45825
ENSMUST00000046518	Itpk1	protein_coding	-0.0636943	0.809134	-0.0673737	0.856938
ENSMUST00000120201	Zmym3	protein_coding	-0.358615	0.163831	-0.381369	0.135076
ENSMUST00000046513	Phyhipl	protein_coding	0.254441	0.00105717	0.254789	0.0142596
ENSMUST00000046515	Nceh1	protein_coding	-0.434826	7.13122e-09	-0.440354	1.14025e-06
ENSMUST00000046514	Eprs	protein_coding	0.763749	1.16577e-06	0.772363	5.026e-05
ENSMUST00000005394	Ufd1l	protein_coding	-0.0662186	0.756526	-0.071892	0.772686
ENSMUST00000005399	Zfp287	protein_coding	-0.552972	0.109226	-0.633674	0.114201
ENSMUST00000118919	Fam131a	protein_coding	-0.13085	0.36579	-0.139511	0.479335
ENSMUST00000002549	Abhd3	protein_coding	0.232733	0.253581	0.264064	0.33011
ENSMUST00000105700	Tardbp	protein_coding	-0.0380316	0.947533	0.124756	0.944691
ENSMUST00000105701	Masp2	protein_coding	0.0489928	0.930689	0.0512067	0.939324
ENSMUST00000105705	Fbxo44	protein_coding	0.0865962	0.754308	0.0857234	0.827449
ENSMUST00000105706	Fbxo6	protein_coding	-0.272655	0.681081	-0.374668	0.669616
ENSMUST00000105707	Mad2l2	protein_coding	0.471154	0.504634	1.12848	0.486122
ENSMUST00000038760	Lad1	protein_coding	0.302474	0.54933	0.346985	0.506575
ENSMUST00000038765	Inhbb	protein_coding	0.0951315	0.859581	0.178301	0.720039
ENSMUST00000066791	Tmem179	protein_coding	-0.251902	0.0493641	-0.263467	0.0366726
ENSMUST00000103426	Ighm	IG_C_gene	-0.0645372	0.891212	-0.0705977	0.934347
ENSMUST00000020444	Llph	protein_coding	-0.0313613	0.875035	-0.0320755	0.920468
ENSMUST00000035222	Slc25a20	protein_coding	0.119602	0.690844	0.114525	0.724314
ENSMUST00000201908	Ociad2	protein_coding	0.0371156	0.96221	0.0136626	0.993532
ENSMUST00000035227	Nicn1	protein_coding	-0.0824078	0.301912	-0.0829614	0.640411
ENSMUST00000201902	Ccnd2	protein_coding	0.121865	0.888958	0.115531	0.95439
ENSMUST00000113007	Rbm41	protein_coding	-0.112338	0.91392	-1.55102	0.668299
ENSMUST00000130671	Abcc1	protein_coding	-0.000352688	0.999689	-0.10363	0.988914
ENSMUST00000040532	Smim14	protein_coding	1.42948	3.4562e-05	1.51805	0.00751189
ENSMUST00000104942	AK157302	protein_coding	-0.0201139	0.985272	-0.0197935	0.991268
ENSMUST00000040531	Samd4b	protein_coding	0.467145	0.537527	1.43884	0.325825
ENSMUST00000080152	Gm10131	protein_coding	-0.285637	0.501815	-0.442916	0.459222
ENSMUST00000034056	Tlr3	protein_coding	-0.139828	0.673798	-0.143193	0.850154
ENSMUST00000102950	Osbp2	protein_coding	0.544684	0.402997	1.05439	0.779958
ENSMUST00000102952	Thnsl1	protein_coding	-0.687366	0.301913	-3.07383	0.345538
ENSMUST00000102955	Cetn4	protein_coding	-0.0581985	0.948721	-0.0777948	0.964369
ENSMUST00000102956	Slmap	protein_coding	-0.113343	0.281129	-0.117242	0.543273
ENSMUST00000102957	Ccl19	protein_coding	-0.234641	0.75694	-0.328959	0.787782
ENSMUST00000162109	Ppp4r1	protein_coding	-0.116581	0.904552	-1.01588	0.867285
ENSMUST00000162108	Pgm2l1	protein_coding	0.192213	0.817294	0.150686	0.936771
ENSMUST00000162101	Auts2	protein_coding	0.198825	0.514041	0.215248	0.479222
ENSMUST00000034051	Ufsp2	protein_coding	-0.0715245	0.723424	-0.0745294	0.788373
ENSMUST00000029078	Car2	protein_coding	0.159659	0.175228	0.160678	0.184487
ENSMUST00000029076	Car3	protein_coding	-0.161871	0.835394	-0.203709	0.871678
ENSMUST00000029075	Dok5	protein_coding	0.303277	0.027436	0.307734	0.0364598
ENSMUST00000029071	Car13	protein_coding	0.567237	0.426376	0.670934	0.652475
ENSMUST00000075670	Slbp	protein_coding	0.277017	0.117057	0.285485	0.180172
ENSMUST00000075671	Nfatc2ip	protein_coding	-0.312165	0.149076	-0.3228	0.084812
ENSMUST00000030684	Gnl2	protein_coding	0.489624	2.27552e-08	0.492226	1.21813e-07
ENSMUST00000033166	Mfsd13b	protein_coding	-0.806654	0.0193095	-0.936913	0.00056974
ENSMUST00000099355	Tmpo	protein_coding	0.178438	0.694825	0.175978	0.770459
ENSMUST00000148020	D630023F18Rik	protein_coding	-0.284797	0.591621	-0.354742	0.534846
ENSMUST00000159608	Pde8b	protein_coding	-0.434361	0.259678	-0.508946	0.409899
ENSMUST00000149996	Lancl1	protein_coding	-0.110626	0.879163	-0.120172	0.921808
ENSMUST00000152096	Map2k4	protein_coding	-0.127546	0.65794	-0.14189	0.659734
ENSMUST00000149992	Cnot7	protein_coding	0.534999	0.000163907	0.544201	9.49936e-05
ENSMUST00000056124	Fbrsl1	protein_coding	0.278005	0.201769	0.285102	0.23443
ENSMUST00000200744	Mpv17	protein_coding	0.0643591	0.865038	0.0746582	0.882853
ENSMUST00000112025	2310009B15Rik	protein_coding	0.00431783	0.99455	-0.0139315	0.986203
ENSMUST00000112024	Chn1	protein_coding	0.0696783	0.739966	0.0674313	0.791567
ENSMUST00000186659	Tubgcp4	protein_coding	-0.289892	0.711501	-0.569489	0.828055
ENSMUST00000112026	Lhx9	protein_coding	-0.833011	0.190397	-3.2052	0.262669
ENSMUST00000112028	Erlin1	protein_coding	-0.319611	0.197741	-0.32342	0.718008
ENSMUST00000043074	Fau	protein_coding	0.213516	0.409448	0.214956	0.477505
ENSMUST00000161452	Ephx4	protein_coding	0.632305	0.348457	1.10707	0.323694
ENSMUST00000161450	Lmo3	protein_coding	-0.187356	0.590244	-0.204488	0.666531
ENSMUST00000151978	Kremen1	protein_coding	-0.0785465	0.899577	-0.0859968	0.905197
ENSMUST00000161455	Ctc1	protein_coding	0.243496	0.726958	3.74118	0.318946
ENSMUST00000161458	Zfp949	protein_coding	-0.400882	0.0112269	-0.409378	0.00973109
ENSMUST00000161459	Setdb2	protein_coding	-0.859435	0.000936863	-0.937629	8.55233e-05
ENSMUST00000008088	Ttc9b	protein_coding	-0.0666999	0.761874	-0.0782997	0.728574
ENSMUST00000176453	Taz	protein_coding	-0.359543	0.575242	-0.356246	0.879126
ENSMUST00000139848	Rasd2	protein_coding	-0.412659	4.68324e-06	-0.419114	0.000109522
ENSMUST00000188382	2410002F23Rik	protein_coding	0.249795	0.644851	0.296191	0.668693
ENSMUST00000188381	R3hdm1	protein_coding	0.237685	0.67122	0.272143	0.730168
ENSMUST00000139840	Pqlc2	protein_coding	-0.474182	0.0855308	-0.52041	0.0518816
ENSMUST00000044111	Rras	protein_coding	0.0799897	0.84845	0.0772946	0.85917
ENSMUST00000107674	Gatb	protein_coding	0.485077	0.150429	0.528736	0.259452
ENSMUST00000107675	Fbxw7	protein_coding	1.16212	3.56963e-32	1.17258	6.36735e-35
ENSMUST00000107672	Gatb	protein_coding	-0.175656	0.845042	-0.358088	0.919652
ENSMUST00000112793	Cacna1c	protein_coding	-0.175732	0.7202	-0.18767	0.783862
ENSMUST00000107678	Fbxw7	protein_coding	0.0830751	0.859604	0.0916022	0.930935
ENSMUST00000107679	Fbxw7	protein_coding	0.503447	0.0383111	0.511205	0.113553
ENSMUST00000133292	Wdr13	protein_coding	-0.0887093	0.692141	-0.0997886	0.782234
ENSMUST00000133297	Pi4kb	protein_coding	0.0329417	0.951824	0.0244694	0.972553
ENSMUST00000133298	Dlgap2	protein_coding	0.0433858	0.764658	0.0421872	0.85988
ENSMUST00000030303	Cyp2j6	protein_coding	0.191217	0.367453	0.194986	0.331995
ENSMUST00000074103	Pde4d	protein_coding	0.39526	0.60874	0.287108	0.913932
ENSMUST00000060427	Ier2	protein_coding	1.18225	0.0312192	3.181	0.173003
ENSMUST00000030306	Hook1	protein_coding	-0.339843	0.00867164	-0.34242	0.0083332
ENSMUST00000030305	Cyp2j13	protein_coding	-0.210544	0.681018	-0.179608	0.760203
ENSMUST00000044116	Spg20	protein_coding	-0.39386	0.00450499	-0.405335	0.010713
ENSMUST00000128238	Shc1	protein_coding	-0.38556	0.594041	-0.510258	0.681295
ENSMUST00000113778	Eda	protein_coding	0.0292853	0.975333	-0.0499398	0.987213
ENSMUST00000113779	Eda	protein_coding	-0.231206	0.789802	-4.37811	0.1146
ENSMUST00000128231	Dad1	protein_coding	0.516968	0.0020573	0.531825	0.0034452
ENSMUST00000125640	Chka	protein_coding	0.928965	0.0441428	1.14912	0.0127184
ENSMUST00000125647	Echdc2	protein_coding	0.259808	0.751065	0.276715	0.953687
ENSMUST00000128234	Spg7	protein_coding	-0.150734	0.835477	-0.165687	0.890013
ENSMUST00000125645	Nrd1	protein_coding	1.00446	1.419e-05	1.06639	2.52919e-06
ENSMUST00000128236	Fam213a	protein_coding	-0.0291079	0.972269	-0.0846843	0.937101
ENSMUST00000134744	Nsmf	protein_coding	0.0686604	0.797913	0.0891445	0.783617
ENSMUST00000139593	Ndufb5	protein_coding	-0.315992	0.672961	-0.40726	0.793541
ENSMUST00000018087	Gdap1l1	protein_coding	-0.267429	0.0562307	-0.268925	0.148489
ENSMUST00000190207	Tpp2	protein_coding	1.33196	1.17304e-05	1.43968	8.94017e-06
ENSMUST00000033025	Lcmt1	protein_coding	-0.0153743	0.925978	-0.0160983	0.955495
ENSMUST00000052012	Phka1	protein_coding	0.0707096	0.77412	0.0826666	0.798365
ENSMUST00000020408	Mdm2	protein_coding	0.271659	0.0780117	0.272624	0.0810114
ENSMUST00000050687	Jdp2	protein_coding	2.7929	1.22898e-24	2.96727	1.93978e-15
ENSMUST00000020400	Lrrtm1	protein_coding	-0.454534	0.0187785	-0.483707	0.0163059
ENSMUST00000020403	Csrp2	protein_coding	0.309931	0.192043	0.305771	0.23796
ENSMUST00000042724	Usp38	protein_coding	1.44981	0.00309882	1.88304	0.0182835
ENSMUST00000156920	Ppp1r16a	protein_coding	-0.166529	0.843743	-0.316288	0.924343
ENSMUST00000156921	Rpl27a	protein_coding	0.770645	0.00965012	0.836841	0.00661775
ENSMUST00000156922	Trim32	protein_coding	-0.496195	0.375488	-0.580566	0.531181
ENSMUST00000050833	Ino80e	protein_coding	-0.327594	0.680166	-2.2218	0.507996
ENSMUST00000059383	Fhl4	protein_coding	-0.661565	0.115484	-0.706323	0.139527
ENSMUST00000170846	Fam214a	protein_coding	-0.446714	9.7302e-05	-0.454477	0.0158568
ENSMUST00000170845	Adgrb1	protein_coding	0.522338	0.00154901	0.545983	0.0072637
ENSMUST00000037330	Inha	protein_coding	-0.23583	0.0486757	-0.237402	0.141993
ENSMUST00000037337	Tbc1d19	protein_coding	0.104229	0.497818	0.10449	0.614993
ENSMUST00000183410	Zfp280d	protein_coding	-0.0133039	0.989171	-0.0485678	0.987528
ENSMUST00000170840	Parg	protein_coding	0.0558283	0.879798	0.0501879	0.917295
ENSMUST00000101632	Osbp2	protein_coding	-0.365045	0.56475	-3.19262	0.4542
ENSMUST00000101637	Dtnb	protein_coding	0.0556096	0.800136	0.0618384	0.858701
ENSMUST00000172996	Smarca4	protein_coding	-0.0457314	0.852347	-0.0435649	0.922799
ENSMUST00000172992	Akap5	protein_coding	-0.76118	0.0687652	-0.958126	0.125202
ENSMUST00000058383	Paip2b	protein_coding	0.0120908	0.944521	0.0121044	0.967108
ENSMUST00000179526	Tmem215	protein_coding	-0.30349	0.686123	-0.601203	0.635928
ENSMUST00000066285	Hspa12a	protein_coding	-0.412614	6.69928e-08	-0.417225	2.25843e-06
ENSMUST00000100942	Vamp1	protein_coding	-0.711704	5.45693e-05	-0.750055	8.2743e-05
ENSMUST00000042581	6430571L13Rik	protein_coding	0.247251	0.480625	0.277136	0.455164
ENSMUST00000109491	Lbp	protein_coding	-0.167155	0.842035	-0.205199	0.887126
ENSMUST00000061483	Bmyc	protein_coding	-0.422622	9.5902e-05	-0.428873	0.000599629
ENSMUST00000130242	Ergic2	protein_coding	0.289985	0.729543	0.329118	0.932351
ENSMUST00000178136	Abcc3	protein_coding	-0.268319	0.675831	-0.31799	0.94176
ENSMUST00000109493	Homer1	protein_coding	3.39803	1.43909e-13	5.66042	6.05175e-13
ENSMUST00000082319	Wdr33	protein_coding	0.650953	2.07601e-06	0.666205	1.73373e-05
ENSMUST00000167778	Gnb1l	protein_coding	-0.328872	0.657887	-0.424287	0.918299
ENSMUST00000188484	Ddx3y	protein_coding	1.35513	0.000331895	1.42192	0.052089
ENSMUST00000021750	Ryr2	protein_coding	0.052495	0.693891	0.0545101	0.783588
ENSMUST00000021757	Aoah	protein_coding	0.194578	0.774894	0.221159	0.833157
ENSMUST00000175734	Psd2	protein_coding	0.519375	0.395916	0.772238	0.849401
ENSMUST00000123614	Ptgr2	protein_coding	0.00756737	0.975947	0.011666	0.97184
ENSMUST00000032218	Lrrc23	protein_coding	0.301245	0.719991	1.99699	0.582661
ENSMUST00000066133	Apc	protein_coding	-0.208619	0.728371	-0.235386	0.768687
ENSMUST00000032217	Lag3	protein_coding	0.13837	0.730794	0.146771	0.694367
ENSMUST00000032216	Ptms	protein_coding	0.28436	0.00292161	0.282575	0.00349371
ENSMUST00000066134	Rpia	protein_coding	-0.515422	0.0914673	-0.577748	0.105097
ENSMUST00000059650	Npsr1	protein_coding	0.327629	0.358549	0.342919	0.295212
ENSMUST00000000365	Mcts1	protein_coding	0.098957	0.602427	0.0954798	0.625091
ENSMUST00000101094	Otub2	protein_coding	-0.331594	0.692093	-0.98479	0.594777
ENSMUST00000101095	Ctps2	protein_coding	0.177567	0.696875	0.178514	0.770699
ENSMUST00000072505	Acot5	protein_coding	-0.333181	0.602922	-0.480741	0.569413
ENSMUST00000072503	Rpl18	protein_coding	0.150614	0.184937	0.151367	0.23179
ENSMUST00000101099	Unc79	protein_coding	0.112885	0.571196	0.125218	0.562186
ENSMUST00000094018	Plpp4	protein_coding	0.129563	0.765297	0.0931089	0.85085
ENSMUST00000182763	Nktr	protein_coding	0.265209	0.544423	0.27415	0.602524
ENSMUST00000162821	Exoc6b	protein_coding	-0.174995	0.806664	-0.239025	0.801551
ENSMUST00000101587	Phf6	protein_coding	0.113992	0.780616	0.126229	0.780246
ENSMUST00000210871	Hmgb2	protein_coding	1.20079	0.00790473	1.49002	0.0150992
ENSMUST00000098252	Rab6a	protein_coding	0.930202	0.00385629	0.972334	0.0459716
ENSMUST00000098250	Fchsd2	protein_coding	0.247968	0.216084	0.266536	0.199033
ENSMUST00000098257	Runx1t1	protein_coding	-0.215489	0.729543	-0.255458	0.892225
ENSMUST00000193792	Sec61a2	protein_coding	0.540651	0.0275042	0.546924	0.0853533
ENSMUST00000053718	Rlbp1	protein_coding	0.0755227	0.845042	0.0767526	0.921704
ENSMUST00000101581	Cacna2d1	protein_coding	-0.178489	0.44242	-0.181563	0.51945
ENSMUST00000173713	Ube2i	protein_coding	0.0885569	0.874982	0.0836792	0.957847
ENSMUST00000060992	Rtn4	protein_coding	0.0114884	0.966685	0.0119296	0.977418
ENSMUST00000177005	Glmp	protein_coding	-0.132798	0.454935	-0.131482	0.627639
ENSMUST00000182491	Rxfp1	protein_coding	0.789582	0.18992	1.06589	0.372737
ENSMUST00000182490	Mzf1	protein_coding	-1.05082	3.27484e-05	-1.13976	5.09925e-07
ENSMUST00000025120	Elp2	protein_coding	-0.227319	0.020658	-0.231461	0.0293931
ENSMUST00000131620	Sema6c	protein_coding	0.0225544	0.981021	0.0155758	0.993577
ENSMUST00000055922	Lurap1l	protein_coding	0.525373	0.000111498	0.526928	0.000131435
ENSMUST00000139038	Abi1	protein_coding	0.857001	2.33916e-06	0.882762	1.35453e-06
ENSMUST00000055921	Npdc1	protein_coding	0.277314	0.0630827	0.275834	0.0881285
ENSMUST00000067425	Zfp747	protein_coding	-0.676953	0.00298465	-0.719666	7.18753e-05
ENSMUST00000028062	Vim	protein_coding	0.229984	0.172569	0.228822	0.162872
ENSMUST00000135904	Chn1	protein_coding	0.394403	0.215575	0.401639	0.244585
ENSMUST00000135907	Lrp11	protein_coding	0.135446	0.870606	0.133371	0.919144
ENSMUST00000056290	Nf2	protein_coding	0.114655	0.588385	0.114004	0.646125
ENSMUST00000028069	4930426L09Rik	protein_coding	-0.216057	0.810623	-0.459961	0.731757
ENSMUST00000154381	Glmp	protein_coding	-0.0635125	0.904304	-0.064722	0.911084
ENSMUST00000154650	Bcas1	protein_coding	0.260379	0.251612	0.268361	0.355445
ENSMUST00000154652	Cdon	protein_coding	0.102645	0.872949	0.0862745	0.911084
ENSMUST00000107394	Mesp2	protein_coding	-0.709701	0.0351793	-0.776121	0.00612182
ENSMUST00000107397	Nt5c3b	protein_coding	0.171673	0.855025	0.0555054	0.992211
ENSMUST00000056749	Nhlrc3	protein_coding	0.0294654	0.96221	0.00182516	0.998393
ENSMUST00000178312	Gm21897	protein_coding	0.153484	0.108165	0.156158	0.209156
ENSMUST00000137500	Acaca	protein_coding	0.12376	0.869388	0.110817	0.934149
ENSMUST00000155385	Cryz	protein_coding	0.247836	0.757853	0.259256	0.834677
ENSMUST00000144258	Pkn1	protein_coding	-0.495426	0.00475598	-0.522513	0.00150487
ENSMUST00000155387	Dgcr6	protein_coding	-0.414053	0.0454507	-0.422497	0.108233
ENSMUST00000155381	Rab11fip4	protein_coding	-0.0998163	0.845042	-0.117145	0.83729
ENSMUST00000144251	Phldb1	protein_coding	0.306555	0.336041	0.333233	0.569413
ENSMUST00000144254	Scn2a1	protein_coding	-0.407205	0.201406	-0.435527	0.256149
ENSMUST00000160082	Mrpl30	protein_coding	0.174103	0.726069	0.171489	0.735632
ENSMUST00000189711	Cfap77	protein_coding	0.246072	0.69849	0.310561	0.695667
ENSMUST00000016033	Lta4h	protein_coding	0.139939	0.319247	0.139321	0.37058
ENSMUST00000097281	Heatr5b	protein_coding	-0.241706	0.00387011	-0.243184	0.0307947
ENSMUST00000022428	Rnase4	protein_coding	0.106917	0.714809	0.11283	0.718246
ENSMUST00000192544	Fbxo28	protein_coding	0.971985	0.00236088	1.12155	0.195748
ENSMUST00000204436	Krcc1	protein_coding	-0.195685	0.415332	-0.201787	0.545998
ENSMUST00000204433	Ldhb	protein_coding	-0.353983	0.305053	-0.386524	0.33643
ENSMUST00000142363	Timm10b	protein_coding	-0.122343	0.788146	-0.128707	0.811481
ENSMUST00000201631	Tcf4	protein_coding	-0.37296	0.621105	-0.600736	0.798439
ENSMUST00000022470	Parg	protein_coding	0.00822311	0.971642	0.00605302	0.987423
ENSMUST00000022476	Glt8d1	protein_coding	-0.171707	0.440552	-0.164401	0.585203
ENSMUST00000037502	Fam117a	protein_coding	-0.872734	1.62493e-07	-0.891761	1.58186e-08
ENSMUST00000048223	Map2k2	protein_coding	0.551608	0.0975471	0.5897	0.0941679
ENSMUST00000048222	Zufsp	protein_coding	-0.0647759	0.789273	-0.0639141	0.849657
ENSMUST00000147781	Rptor	protein_coding	0.330579	0.017034	0.349129	0.283168
ENSMUST00000029336	Dhx36	protein_coding	-0.169021	0.0515665	-0.171259	0.146747
ENSMUST00000029331	P2ry1	protein_coding	0.00711611	0.990925	-0.0507947	0.946717
ENSMUST00000064190	Rai1	protein_coding	0.170001	0.722372	0.140188	0.87898
ENSMUST00000141557	Trappc13	protein_coding	-0.174701	0.362371	-0.187799	0.558552
ENSMUST00000176878	Ugt3a1	protein_coding	-0.722252	0.0719528	-0.812866	0.0266822
ENSMUST00000176879	Arhgef2	protein_coding	0.406501	0.569389	0.597798	0.842624
ENSMUST00000211087	Erc2	protein_coding	0.412274	0.451171	0.46928	0.667133
ENSMUST00000144788	Rab3il1	protein_coding	0.116296	0.889034	0.120762	0.923851
ENSMUST00000135373	6430573F11Rik	protein_coding	0.0872472	0.886843	0.198675	0.813147
ENSMUST00000119206	Rgma	protein_coding	-0.176238	0.668798	-0.216385	0.772686
ENSMUST00000040019	Sox10	protein_coding	0.266223	0.0359102	0.271898	0.0599257
ENSMUST00000049658	Pitpnm1	protein_coding	0.0500024	0.857625	0.042323	0.921738
ENSMUST00000090591	Il3ra	protein_coding	0.0537424	0.922904	0.0689466	0.912124
ENSMUST00000040010	Rbm3	protein_coding	1.26475	0.00240594	1.42654	0.100465
ENSMUST00000031170	Cenpc1	protein_coding	-0.107867	0.372874	-0.107637	0.6025
ENSMUST00000040017	Mios	protein_coding	-0.518746	0.000121857	-0.533029	6.32567e-06
ENSMUST00000155520	Bcas2	protein_coding	0.19181	0.580523	0.179282	0.632063
ENSMUST00000055211	Lrrc3b	protein_coding	-1.43606	3.28605e-09	-1.56938	4.197e-09
ENSMUST00000155527	Cdh8	protein_coding	-0.00767794	0.987484	-0.0135337	0.984584
ENSMUST00000191939	Sox17	protein_coding	0.067645	0.938795	0.0259206	0.985545
ENSMUST00000049575	Cltb	protein_coding	0.586791	1.19546e-07	0.588603	1.13311e-08
ENSMUST00000049572	Lipa	protein_coding	-0.155585	0.355493	-0.16127	0.389692
ENSMUST00000041769	Dync1li2	protein_coding	0.00595366	0.953913	0.00603524	0.983687
ENSMUST00000045229	Tmco3	protein_coding	-0.0850437	0.607787	-0.0893404	0.659726
ENSMUST00000034529	Cul5	protein_coding	-0.16707	0.562672	-0.189782	0.596783
ENSMUST00000041761	Prss23	protein_coding	0.0357599	0.953112	0.0483818	0.94517
ENSMUST00000034522	Clmp	protein_coding	-0.0797089	0.744137	-0.0809887	0.792962
ENSMUST00000045224	Acer2	protein_coding	0.582996	0.0194198	0.628474	0.0201915
ENSMUST00000041767	Tbc1d2b	protein_coding	-0.388186	0.0017344	-0.394604	0.00539807
ENSMUST00000034524	Rexo2	protein_coding	0.247047	0.0170787	0.248419	0.0485154
ENSMUST00000147251	Celsr2	protein_coding	-0.316959	0.394982	-0.371028	0.446839
ENSMUST00000140206	Trmt2a	protein_coding	0.095617	0.788949	0.0942353	0.855338
ENSMUST00000176824	Sik2	protein_coding	1.8728	1.42578e-27	1.93537	1.8708e-24
ENSMUST00000002198	Sf3a1	protein_coding	-0.438978	0.015933	-0.468032	0.0345839
ENSMUST00000146125	Sclt1	protein_coding	1.04815	0.0142382	1.33483	0.44011
ENSMUST00000051822	Wdr61	protein_coding	0.191567	0.322832	0.195384	0.481156
ENSMUST00000049680	Zfp710	protein_coding	-0.520556	0.0182633	-0.55043	0.0427807
ENSMUST00000049681	Itgbl1	protein_coding	0.465073	0.227569	0.469166	0.368315
ENSMUST00000210024	Oplah	protein_coding	0.216634	0.752237	0.268808	0.810057
ENSMUST00000210025	Gm4924	protein_coding	-0.194251	0.741785	-0.185478	0.849207
ENSMUST00000113987	Kansl1l	protein_coding	0.619523	0.019934	0.662171	0.00982243
ENSMUST00000111859	Rgl1	protein_coding	-0.306258	0.00452697	-0.314662	0.00350384
ENSMUST00000143573	Sec23b	protein_coding	-0.105564	0.863492	-0.137738	0.831918
ENSMUST00000111855	Wbp1l	protein_coding	0.235769	0.7514	0.55742	0.950795
ENSMUST00000111857	Rgl1	protein_coding	-0.163968	0.355348	-0.174714	0.308639
ENSMUST00000046751	Zmym6	protein_coding	-0.0820684	0.608795	-0.0819693	0.681655
ENSMUST00000046750	Tspan33	protein_coding	-0.59765	1.24187e-05	-0.611708	8.85879e-06
ENSMUST00000120040	Bola3	protein_coding	-0.10337	0.910464	-0.172727	0.915554
ENSMUST00000046755	Cobl	protein_coding	0.051774	0.951575	-0.198276	0.986033
ENSMUST00000130139	Trim12c	protein_coding	-0.0925701	0.888147	-0.0990941	0.919619
ENSMUST00000095144	Pdp1	protein_coding	0.775255	0.0932837	0.845223	0.388588
ENSMUST00000095147	Dhtkd1	protein_coding	-0.129159	0.523174	-0.130939	0.610703
ENSMUST00000155207	Morf4l2	protein_coding	0.48482	0.370004	0.666548	0.674988
ENSMUST00000199450	Mef2c	protein_coding	-0.340788	0.570797	-0.429598	0.923598
ENSMUST00000004936	Ccl24	protein_coding	0.418159	0.306039	0.462409	0.279976
ENSMUST00000195136	Rnf149	protein_coding	0.548823	0.270717	0.635786	0.235328
ENSMUST00000202291	N4bp2l1	protein_coding	-0.120143	0.87939	-0.0733257	0.958255
ENSMUST00000202294	Ppm1g	protein_coding	0.95981	0.0912938	1.36406	0.757119
ENSMUST00000155559	Fam20a	protein_coding	0.293594	0.728371	0.415196	0.821415
ENSMUST00000202298	Vkorc1l1	protein_coding	0.925766	0.0941677	1.50086	0.154683
ENSMUST00000160699	Rnf214	protein_coding	-0.226117	0.281876	-0.232026	0.353142
ENSMUST00000117748	Ifnar1	protein_coding	0.297381	0.709281	0.358937	0.925132
ENSMUST00000120594	Cadm2	protein_coding	0.15372	0.633605	0.241463	0.605224
ENSMUST00000120595	Eml2	protein_coding	0.0392623	0.921635	0.0294279	0.965252
ENSMUST00000085840	Ttbk2	protein_coding	-0.357588	0.220291	-0.415024	0.323128
ENSMUST00000120591	Pisd	protein_coding	0.917666	0.000253231	0.995319	0.0248986
ENSMUST00000102569	0610010K14Rik	protein_coding	0.259878	0.740662	0.238979	0.971084
ENSMUST00000046285	C1qa	protein_coding	0.236956	0.222948	0.234213	0.239024
ENSMUST00000046288	Ndufv3	protein_coding	-0.449964	0.00117788	-0.458008	0.000832256
ENSMUST00000097773	Klhl21	protein_coding	-1.13174	8.71419e-31	-1.14511	4.15851e-24
ENSMUST00000097774	Camta1	protein_coding	-0.335906	0.517394	-0.318789	0.849624
ENSMUST00000097776	Cnnm3	protein_coding	-0.780025	0.0005398	-0.840604	0.0020142
ENSMUST00000097778	Arid5a	protein_coding	1.03283	0.0555437	6.5932	0.0044486
ENSMUST00000101695	Tfe3	protein_coding	0.874252	0.0645067	1.09065	0.860356
ENSMUST00000041582	Snx25	protein_coding	0.649867	0.300932	4.17897	0.0545142
ENSMUST00000160475	Opa1	protein_coding	0.311436	0.598897	0.387387	0.632183
ENSMUST00000202122	Clock	protein_coding	0.358385	0.00744635	0.363016	0.11328
ENSMUST00000202123	G3bp2	protein_coding	0.0367459	0.949388	-0.0227981	0.979348
ENSMUST00000114513	Gls	protein_coding	0.054564	0.564209	0.0532808	0.781651
ENSMUST00000114512	Gls	protein_coding	1.0324	2.33338e-25	1.03858	9.27888e-14
ENSMUST00000114510	Gls	protein_coding	0.8897	1.10017e-08	0.930505	3.2701e-09
ENSMUST00000048766	Pex11b	protein_coding	-0.232795	0.556749	-0.24378	0.588132
ENSMUST00000202129	Nsg1	protein_coding	0.313683	0.502752	0.346388	0.605224
ENSMUST00000114515	Bre	protein_coding	0.195566	0.794195	1.09659	0.898959
ENSMUST00000211861	Kif16b	protein_coding	0.558717	0.164456	0.703759	0.632496
ENSMUST00000211860	Ralyl	protein_coding	0.185506	0.596014	0.182348	0.606592
ENSMUST00000211863	Hmgxb4	protein_coding	-0.427088	0.542845	-0.635845	0.479721
ENSMUST00000211862	Cpt1c	protein_coding	0.193155	0.805562	0.227682	0.892781
ENSMUST00000211866	Tmem231	protein_coding	-0.458795	0.385209	-0.603351	0.787132
ENSMUST00000211868	Coa6	protein_coding	-0.216402	0.768754	-2.5529	0.561919
ENSMUST00000099646	Arl6	protein_coding	0.236931	0.371972	0.26414	0.398283
ENSMUST00000203450	Syn2	protein_coding	0.0386337	0.829908	0.0330494	0.889472
ENSMUST00000088744	Adam22	protein_coding	-0.186424	0.750252	-0.215475	0.90829
ENSMUST00000203455	Zfp638	protein_coding	-0.260303	0.268397	-0.271342	0.290762
ENSMUST00000203459	Phf14	protein_coding	-0.148459	0.793753	-0.139305	0.859808
ENSMUST00000167199	Mrpl16	protein_coding	-0.186649	0.185618	-0.191886	0.288799
ENSMUST00000167196	Nle1	protein_coding	-0.359376	0.66535	-0.884216	0.690795
ENSMUST00000092694	Gm11559	protein_coding	0.682715	0.19202	0.809051	0.114426
ENSMUST00000090929	Rusc1	protein_coding	-0.198933	0.575325	-0.212682	0.648182
ENSMUST00000162342	Ap1s3	protein_coding	0.285518	0.040778	0.292999	0.0690181
ENSMUST00000047488	Rap1gap2	protein_coding	-0.184874	0.335698	-0.204617	0.51045
ENSMUST00000162349	Apbb2	protein_coding	0.0406912	0.910464	0.0397976	0.928465
ENSMUST00000047485	Rundc3b	protein_coding	-0.387601	0.000115801	-0.394067	0.000340943
ENSMUST00000090924	Trim46	protein_coding	-0.249176	0.201451	-0.248777	0.394292
ENSMUST00000090927	Clk2	protein_coding	0.136142	0.806758	0.117541	0.890013
ENSMUST00000090697	Syt6	protein_coding	0.304918	0.719859	0.626717	0.869222
ENSMUST00000047157	Setd1a	protein_coding	0.344488	0.0974396	0.343935	0.200204
ENSMUST00000019439	Tmem129	protein_coding	-0.502428	2.18288e-07	-0.508213	7.84946e-05
ENSMUST00000006397	Epor	protein_coding	-1.77012	5.24246e-18	-1.87261	1.75211e-26
ENSMUST00000002837	Tmed5	protein_coding	0.298216	0.0101431	0.305306	0.00799775
ENSMUST00000006391	Serpinb9	protein_coding	0.0282785	0.943653	0.0236068	0.962453
ENSMUST00000091348	Ehmt1	protein_coding	-0.380034	0.573599	-0.603174	0.879065
ENSMUST00000203982	H2afj	protein_coding	0.348971	0.412427	0.389322	0.336248
ENSMUST00000178925	Casp8ap2	protein_coding	-0.917517	2.29992e-09	-0.945286	3.26728e-11
ENSMUST00000203988	Atf7ip	protein_coding	0.0981923	0.915239	0.241567	0.887865
ENSMUST00000042509	Ppip5k2	protein_coding	-0.543403	0.455984	-1.51673	0.715836
ENSMUST00000159448	Actr1b	protein_coding	0.510907	0.075259	0.54024	0.0414886
ENSMUST00000159440	Gls2	protein_coding	0.299319	0.371814	0.332563	0.467454
ENSMUST00000042503	Usp6nl	protein_coding	0.461751	0.229696	0.5688	0.17264
ENSMUST00000159446	Kcnip2	protein_coding	-0.691668	0.0235304	-0.765601	0.0160093
ENSMUST00000159447	Ubn2	protein_coding	-0.589618	0.291248	-0.998328	0.383
ENSMUST00000042506	Sgsm3	protein_coding	-0.269606	0.618282	-0.365489	0.80348
ENSMUST00000167446	Fancb	protein_coding	-0.407546	0.382467	-0.451899	0.289224
ENSMUST00000109492	Homer1	protein_coding	3.65348	1.49354e-15	6.40329	2.34198e-16
ENSMUST00000081265	Ebf1	protein_coding	0.120756	0.756526	0.134123	0.774734
ENSMUST00000127061	Polg2	protein_coding	-0.292074	0.676009	-0.437778	0.612334
ENSMUST00000212511	Map1s	protein_coding	0.115506	0.89299	0.134074	0.91717
ENSMUST00000167449	Nisch	protein_coding	-0.0638388	0.948022	-0.183348	0.91783
ENSMUST00000167448	Arel1	protein_coding	-0.173766	0.713959	-0.173073	0.797101
ENSMUST00000081260	Grip1	protein_coding	-0.219439	0.798841	-0.321886	0.85317
ENSMUST00000160871	Rb1cc1	protein_coding	0.110707	0.840043	0.115074	0.90036
ENSMUST00000160870	Apbb2	protein_coding	-0.0707396	0.862493	-0.0917848	0.877426
ENSMUST00000006646	Nsmf	protein_coding	0.0625696	0.853577	0.0945682	0.89959
ENSMUST00000164189	Oplah	protein_coding	-0.0891602	0.905552	-0.106185	0.934149
ENSMUST00000164186	Nol4	protein_coding	0.360278	0.540548	0.278212	0.896608
ENSMUST00000123760	Borcs8	protein_coding	-0.414942	0.00946539	-0.426618	0.0173549
ENSMUST00000043675	Atp5l	protein_coding	0.256018	0.119933	0.265468	0.154131
ENSMUST00000164181	Myl6	protein_coding	0.596134	0.000539682	0.600117	0.00657024
ENSMUST00000117725	Foxred2	protein_coding	-0.564688	0.427949	-0.863736	0.818722
ENSMUST00000052904	Ccdc169	protein_coding	0.283036	0.607586	0.407743	0.519456
ENSMUST00000117726	Abhd3	protein_coding	0.502155	0.277634	0.598962	0.665784
ENSMUST00000159194	Hddc2	protein_coding	-0.671087	0.245861	-0.840348	0.433376
ENSMUST00000159196	Wnk2	protein_coding	0.00712669	0.983476	0.00167717	0.996667
ENSMUST00000093270	Commd1	protein_coding	-0.021042	0.969092	-0.0357794	0.950555
ENSMUST00000093271	Adgrg1	protein_coding	0.442315	0.0273164	0.471257	0.0683123
ENSMUST00000111072	Adam28	protein_coding	0.403814	0.220291	0.447261	0.186977
ENSMUST00000166315	Akap13	protein_coding	0.127329	0.848912	-0.0859719	0.994342
ENSMUST00000166312	Luc7l3	protein_coding	-0.190423	0.388931	-0.20731	0.45068
ENSMUST00000209378	Rnh1	protein_coding	-0.722741	0.224404	-1.03017	0.252019
ENSMUST00000018743	Mief2	protein_coding	-0.785927	0.000237975	-0.848007	0.00011749
ENSMUST00000018744	Shmt1	protein_coding	-0.416353	0.0390061	-0.433668	0.0329977
ENSMUST00000018748	Tbx3	protein_coding	-0.0813674	0.93725	0.244729	0.950855
ENSMUST00000174128	Abcf1	protein_coding	-0.19701	0.770741	-0.239185	0.896429
ENSMUST00000003876	Brd8	protein_coding	-0.384801	0.0207401	-0.398211	0.0161476
ENSMUST00000003870	Mxi1	protein_coding	0.759538	6.75366e-05	0.774766	0.000120437
ENSMUST00000174120	Trak2	protein_coding	0.0277108	0.946886	0.0400977	0.945847
ENSMUST00000021324	Map3k14	protein_coding	1.08031	0.00238374	1.14126	0.039038
ENSMUST00000174126	Mtx1	protein_coding	0.232514	0.653673	0.226611	0.745124
ENSMUST00000168401	Lpl	protein_coding	-0.449713	0.485791	-0.682872	0.613629
ENSMUST00000134506	Paqr7	protein_coding	0.567553	0.0435297	0.603537	0.0183959
ENSMUST00000134507	Atrx	protein_coding	0.0855703	0.76204	0.0899434	0.795653
ENSMUST00000134503	Ggt1	protein_coding	0.293874	0.728055	1.70976	0.643647
ENSMUST00000074834	Plec	protein_coding	0.0389496	0.972447	-0.131272	0.973095
ENSMUST00000205807	Fxyd1	protein_coding	0.282516	0.697616	0.326211	0.787753
ENSMUST00000205803	Fbrs	protein_coding	1.11454	0.00419399	1.33729	0.066178
ENSMUST00000205800	Gpi1	protein_coding	-0.102281	0.836229	-0.183143	0.805472
ENSMUST00000118707	Dixdc1	protein_coding	-0.323349	0.577754	-0.369463	0.709424
ENSMUST00000187317	Cacna1c	protein_coding	0.712473	0.28515	2.15143	0.425865
ENSMUST00000157065	Slc1a3	protein_coding	0.335444	0.619778	0.397028	0.753898
ENSMUST00000020643	Rufy1	protein_coding	-0.314909	0.0102643	-0.322076	0.00815355
ENSMUST00000198199	Mef2c	protein_coding	-0.642041	0.292766	-1.09253	0.339582
ENSMUST00000075995	Cand2	protein_coding	0.141207	0.658136	0.130471	0.681019
ENSMUST00000075994	Pdzrn3	protein_coding	-0.336247	0.149835	-0.337706	0.139052
ENSMUST00000125339	Fam129c	protein_coding	0.0389729	0.965917	0.0905428	0.950058
ENSMUST00000075992	Pkib	protein_coding	-0.312288	0.278028	-0.335078	0.214838
ENSMUST00000055966	Gabra3	protein_coding	0.362416	0.409806	0.414049	0.566786
ENSMUST00000027146	Ikzf2	protein_coding	0.0926215	0.770464	0.0943602	0.791324
ENSMUST00000027149	Lancl1	protein_coding	0.131878	0.784179	0.156216	0.871678
ENSMUST00000087315	Vars	protein_coding	-0.246263	0.0109149	-0.249641	0.0769779
ENSMUST00000082026	Dennd4c	protein_coding	-0.318672	0.00115999	-0.321669	0.0106057
ENSMUST00000082024	Mpp5	protein_coding	0.0608977	0.823717	0.0567093	0.8897
ENSMUST00000089906	Zfp951	protein_coding	-0.189799	0.823017	-0.278699	0.90504
ENSMUST00000049130	Bex2	protein_coding	0.0716398	0.575612	0.0727157	0.669195
ENSMUST00000179721	Phlpp2	protein_coding	-0.300001	0.127815	-0.321243	0.187552
ENSMUST00000004097	Cux1	protein_coding	0.333929	0.00232225	0.335955	0.0210214
ENSMUST00000080771	Zbtb24	protein_coding	-0.319438	0.14811	-0.338792	0.107175
ENSMUST00000198445	Crb1	protein_coding	0.330093	0.665808	0.380993	0.78531
ENSMUST00000210523	Samd1	protein_coding	-0.378841	0.0286671	-0.385921	0.018568
ENSMUST00000198440	Pmvk	protein_coding	1.04554	0.0379696	1.26382	0.151964
ENSMUST00000146482	Eef2k	protein_coding	-0.284636	0.728177	-0.550396	0.785442
ENSMUST00000033325	Swap70	protein_coding	0.1175	0.46153	0.122904	0.598622
ENSMUST00000033326	Wee1	protein_coding	-1.11844	1.21648e-23	-1.13783	2.93656e-22
ENSMUST00000121052	Pomgnt1	protein_coding	-0.0935281	0.929259	-0.76159	0.879644
ENSMUST00000045140	Tcaf1	protein_coding	0.777709	2.03533e-05	0.793773	0.000415909
ENSMUST00000021592	Cdca7l	protein_coding	-0.668345	0.119678	-0.732564	0.0663997
ENSMUST00000021595	Psmc1	protein_coding	0.174011	0.0859	0.173285	0.135538
ENSMUST00000021596	Nrde2	protein_coding	-1.0655	1.21546e-08	-1.12421	1.55811e-08
ENSMUST00000009344	Xpo6	protein_coding	0.161346	0.621105	0.147414	0.849207
ENSMUST00000179893	Ryr1	protein_coding	0.134407	0.404856	0.141922	0.368587
ENSMUST00000179891	Trappc13	protein_coding	-0.760241	0.217621	-5.35091	0.00889986
ENSMUST00000019734	Cyb561	protein_coding	-0.0698321	0.83789	-0.087835	0.834959
ENSMUST00000147928	Zrsr2	protein_coding	0.834046	0.0177211	0.975891	0.0145575
ENSMUST00000194740	Rab3gap2	protein_coding	0.240037	0.0878445	0.241802	0.0743985
ENSMUST00000120904	Hecw2	protein_coding	0.133999	0.879136	0.212669	0.95763
ENSMUST00000194746	Rpl31	protein_coding	0.137853	0.572525	0.143763	0.643254
ENSMUST00000120902	Depdc5	protein_coding	0.205299	0.224685	0.20719	0.604108
ENSMUST00000154184	Shisa5	protein_coding	-0.0879009	0.714897	-0.0914244	0.81906
ENSMUST00000025163	Pfdn6	protein_coding	-0.00677826	0.973459	-0.00758404	0.984776
ENSMUST00000001116	Luzp1	protein_coding	0.547298	0.000809535	0.568607	0.0134237
ENSMUST00000164408	Gm3591	protein_coding	-0.492967	0.0132866	-0.529688	0.00137075
ENSMUST00000001112	Grk4	protein_coding	0.0127129	0.983849	0.0204073	0.980782
ENSMUST00000164404	Vars2	protein_coding	-0.0942698	0.917673	-0.101539	0.952373
ENSMUST00000081828	Bbof1	protein_coding	-0.223996	0.274358	-0.22565	0.336651
ENSMUST00000143010	Gpld1	protein_coding	-0.677898	0.0106396	-0.745994	0.0707315
ENSMUST00000084852	Numa1	protein_coding	-0.158266	0.443094	-0.153919	0.58057
ENSMUST00000199710	Gm43064	protein_coding	-0.17296	0.848661	-0.267408	0.893735
ENSMUST00000069579	Tceb2	protein_coding	0.151786	0.282738	0.152874	0.255805
ENSMUST00000173554	Rxrb	protein_coding	-0.226107	0.752898	-0.311857	0.694496
ENSMUST00000173550	Bag6	protein_coding	0.157022	0.187265	0.157356	0.469413
ENSMUST00000210785	Unc5d	protein_coding	-0.578953	0.41131	-2.74131	0.369757
ENSMUST00000087600	Gda	protein_coding	-0.355376	0.062856	-0.37697	0.141044
ENSMUST00000003922	Syce2	protein_coding	0.193527	0.725064	0.174904	0.828813
ENSMUST00000072079	Rrs1	protein_coding	-0.149609	0.593041	-0.170377	0.615689
ENSMUST00000039608	Dym	protein_coding	-0.076985	0.458473	-0.0781356	0.702071
ENSMUST00000039601	Snrnp25	protein_coding	0.0413077	0.891025	0.0403165	0.924098
ENSMUST00000101551	Adam17	protein_coding	-0.207336	0.792477	-0.653095	0.630588
ENSMUST00000147630	Zfp97	protein_coding	-0.665412	0.00113643	-0.689961	0.000221765
ENSMUST00000038973	Gnptg	protein_coding	0.044865	0.693328	0.0441213	0.862607
ENSMUST00000112522	Mbtps2	protein_coding	-0.26493	0.750017	-0.349388	0.869635
ENSMUST00000131024	Ifi35	protein_coding	-0.114386	0.898604	-0.226708	0.882853
ENSMUST00000032585	Pop4	protein_coding	0.224706	0.076623	0.226613	0.189972
ENSMUST00000131028	Aire	protein_coding	-0.0272445	0.964262	-0.0366373	0.963533
ENSMUST00000130999	Eml1	protein_coding	-0.184879	0.75517	-0.182512	0.87382
ENSMUST00000130998	Gad1	protein_coding	1.40414	1.21765e-05	1.53089	0.000108555
ENSMUST00000130995	Tor1aip1	protein_coding	0.164554	0.834052	0.286522	0.830779
ENSMUST00000130994	Wdr77	protein_coding	-0.436977	0.224247	-0.508316	0.32934
ENSMUST00000130997	Zfp60	protein_coding	-0.669155	0.247916	-0.936779	0.157323
ENSMUST00000176543	Fbxw17	protein_coding	-0.731299	0.225307	-1.02182	0.457038
ENSMUST00000130990	Mycn	protein_coding	-0.0298665	0.976985	-1.02024	0.879049
ENSMUST00000130992	Atp6v1g2	protein_coding	-0.279059	0.637348	-0.388125	0.649683
ENSMUST00000023237	Naprt	protein_coding	0.124624	0.608578	0.134105	0.648528
ENSMUST00000001806	Coasy	protein_coding	-0.141581	0.562392	-0.154253	0.625189
ENSMUST00000001801	Tcirg1	protein_coding	0.0875785	0.748313	0.0847384	0.842775
ENSMUST00000001802	Naglu	protein_coding	-0.535603	0.0159679	-0.576325	0.00159588
ENSMUST00000163272	Suz12	protein_coding	-0.233846	0.70399	-0.46131	0.618647
ENSMUST00000035053	Nme6	protein_coding	-0.519176	0.291334	-0.646762	0.190386
ENSMUST00000035055	Map4	protein_coding	0.523817	5.07746e-06	0.519339	0.0693162
ENSMUST00000035058	Cspg5	protein_coding	0.0345874	0.875153	0.0251593	0.942459
ENSMUST00000128869	Mapk10	protein_coding	-0.0631414	0.909448	-0.0728338	0.924255
ENSMUST00000076316	Arhgap10	protein_coding	-0.127138	0.651166	-0.151798	0.608701
ENSMUST00000128860	Cdh8	protein_coding	-0.748682	3.38583e-10	-0.763371	3.87588e-11
ENSMUST00000128861	Pogk	protein_coding	0.317812	0.0743507	0.330185	0.0891785
ENSMUST00000128862	Nr3c2	protein_coding	-0.250698	0.766201	-0.350128	0.793459
ENSMUST00000082254	Jakmip2	protein_coding	-0.0401824	0.850427	-0.0466648	0.848018
ENSMUST00000028880	Slc20a1	protein_coding	0.499638	2.72411e-15	0.503092	1.17814e-07
ENSMUST00000028883	Pdyn	protein_coding	0.0748291	0.754155	0.0714411	0.789942
ENSMUST00000028882	Il1a	protein_coding	0.776076	0.197511	0.972986	0.365428
ENSMUST00000107303	Mlx	protein_coding	-0.373678	0.596002	-0.531565	0.792083
ENSMUST00000187485	Adgrb1	protein_coding	0.513084	0.000313045	0.522217	0.000883225
ENSMUST00000187486	Dst	protein_coding	-0.0126147	0.990069	-0.107682	0.979163
ENSMUST00000152410	Mettl10	protein_coding	0.143311	0.758	0.137668	0.791551
ENSMUST00000137075	Tle1	protein_coding	0.0675945	0.927594	0.0832614	0.956845
ENSMUST00000137074	Scly	protein_coding	-0.838968	0.0628944	-1.07227	0.123822
ENSMUST00000137071	Ehmt2	protein_coding	0.077934	0.899255	0.0922112	0.909162
ENSMUST00000137070	Gdap1l1	protein_coding	-0.336592	0.518492	-0.435498	0.655753
ENSMUST00000149547	Sgip1	protein_coding	0.32657	0.621484	0.417523	0.64359
ENSMUST00000118313	Osbpl1a	protein_coding	0.165047	0.544943	0.156735	0.686262
ENSMUST00000029131	Ggt7	protein_coding	-0.0221318	0.884984	-0.0225874	0.92891
ENSMUST00000029135	Acss2	protein_coding	0.0887729	0.591651	0.0870501	0.66038
ENSMUST00000105511	Col10a1	protein_coding	1.55613	0.00342099	3.68666	0.155553
ENSMUST00000105510	Hdac2	protein_coding	-0.384413	0.452935	-0.528894	0.555247
ENSMUST00000105512	Nt5dc1	protein_coding	-0.254144	0.767029	0.641872	0.922346
ENSMUST00000105516	Themis	protein_coding	-0.42777	0.277135	-0.436087	0.267149
ENSMUST00000105519	L3mbtl3	protein_coding	-0.230805	0.199571	-0.237505	0.272706
ENSMUST00000165466	2610042L04Rik	protein_coding	-0.43445	0.515126	-0.631783	0.613969
ENSMUST00000022108	Hapln1	protein_coding	0.102371	0.754024	0.0846887	0.872982
ENSMUST00000187733	Trip12	protein_coding	0.80332	0.0112881	0.898858	0.0247908
ENSMUST00000119043	Osbpl1a	protein_coding	0.0344035	0.969746	3.56894	0.381056
ENSMUST00000119047	Tmem128	protein_coding	0.406052	0.368045	0.428983	0.394221
ENSMUST00000022104	Tert	protein_coding	-0.565098	0.0293465	-0.586936	0.0213677
ENSMUST00000031779	Calu	protein_coding	0.926029	0.00010951	0.945125	0.00784003
ENSMUST00000031773	Pon3	protein_coding	0.14665	0.830117	0.153229	0.853012
ENSMUST00000108161	U2af1l4	protein_coding	0.355084	0.533717	0.767752	0.851834
ENSMUST00000108165	Proser3	protein_coding	-0.308065	0.326109	-0.31879	0.237558
ENSMUST00000108164	Lin37	protein_coding	0.129363	0.844568	0.06237	0.943178
ENSMUST00000023856	Msrb2	protein_coding	-0.239519	0.07207	-0.241683	0.121432
ENSMUST00000186282	Usp37	protein_coding	0.944248	0.0707507	1.2321	0.0539187
ENSMUST00000170146	Kcnb2	protein_coding	0.0381953	0.872847	0.0425326	0.872156
ENSMUST00000114740	Maats1	protein_coding	0.0115664	0.981552	0.0209769	0.971707
ENSMUST00000170142	Dfna5	protein_coding	-0.387186	0.212236	-0.445979	0.123075
ENSMUST00000173369	Trim39	protein_coding	0.395194	0.0594117	0.405179	0.0327972
ENSMUST00000170141	Orc6	protein_coding	0.0497095	0.948022	0.0695376	0.947059
ENSMUST00000133316	Cenpa	protein_coding	4.36639	9.58856e-35	5.24655	1.43029e-19
ENSMUST00000133317	Bptf	protein_coding	-0.131147	0.882579	-0.194057	0.908005
ENSMUST00000170149	Camk2d	protein_coding	0.139984	0.869345	0.236834	0.853093
ENSMUST00000034728	Dock6	protein_coding	0.220376	0.331538	0.231798	0.287913
ENSMUST00000119598	Egfem1	protein_coding	0.36365	0.0399938	0.384767	0.0237461
ENSMUST00000060389	Rspry1	protein_coding	0.162404	0.366073	0.162807	0.614895
ENSMUST00000069837	Slit3	protein_coding	-0.104249	0.485205	-0.106923	0.477809
ENSMUST00000034720	Polr2m	protein_coding	0.0374273	0.835651	0.0397461	0.857999
ENSMUST00000034722	Rab27a	protein_coding	-0.271693	0.0897854	-0.284991	0.152874
ENSMUST00000114741	Pstpip2	protein_coding	0.129839	0.716132	0.122149	0.72666
ENSMUST00000124812	6430550D23Rik	protein_coding	-0.800997	0.0605554	-0.903389	0.00957347
ENSMUST00000031868	Slc13a4	protein_coding	0.416081	0.571196	0.0594657	0.984584
ENSMUST00000107724	Spop	protein_coding	-0.360714	0.333612	-0.464257	0.422991
ENSMUST00000108295	Unc119	protein_coding	0.0110104	0.99053	-0.0430871	0.979556
ENSMUST00000034592	Dscaml1	protein_coding	-0.0550493	0.853568	-0.0659357	0.880308
ENSMUST00000108297	Pdp1	protein_coding	0.30402	0.0099648	0.305075	0.00957347
ENSMUST00000185398	Mdm4	protein_coding	0.0467862	0.945962	0.0189145	0.986186
ENSMUST00000108293	Tmem67	protein_coding	-0.387206	0.0101791	-0.394334	0.0115209
ENSMUST00000185393	Tceb1	protein_coding	0.0476247	0.909594	0.0509618	0.947852
ENSMUST00000161842	Mcoln1	protein_coding	-0.521118	0.155404	-0.594798	0.0839335
ENSMUST00000108299	Pdp1	protein_coding	0.412425	0.36157	0.462184	0.589841
ENSMUST00000108298	Ect2	protein_coding	0.0387857	0.966739	0.0328815	0.996817
ENSMUST00000200062	Ak5	protein_coding	-0.56789	0.0234525	-0.642701	0.0208244
ENSMUST00000189999	Bcl2	protein_coding	0.23287	0.733717	0.304148	0.654134
ENSMUST00000112618	Gpd2	protein_coding	0.0229731	0.983674	0.0916246	0.989227
ENSMUST00000107725	Tgfbr1	protein_coding	-0.146812	0.317785	-0.144986	0.481516
ENSMUST00000112616	Galnt5	protein_coding	0.120774	0.844654	0.118303	0.868392
ENSMUST00000136848	Numb	protein_coding	-0.215049	0.804896	-0.954812	0.860584
ENSMUST00000034594	Il10ra	protein_coding	0.130955	0.708406	0.143228	0.730728
ENSMUST00000041717	Tcf7l2	protein_coding	0.233141	0.7965	0.293644	0.953731
ENSMUST00000118110	Arrdc4	protein_coding	0.198216	0.719129	0.242193	0.70892
ENSMUST00000181779	Gm2916	protein_coding	0.208838	0.762309	0.213945	0.812199
ENSMUST00000209634	Slc17a7	protein_coding	0.0119199	0.985845	-0.0470827	0.971988
ENSMUST00000209637	Cd163l1	protein_coding	-0.16268	0.868565	-0.211908	0.961097
ENSMUST00000209639	Numa1	protein_coding	-0.45247	0.407912	-0.585774	0.660324
ENSMUST00000173199	Dtnb	protein_coding	0.0496473	0.867091	0.0482967	0.919551
ENSMUST00000070004	Ldhd	protein_coding	0.24281	0.12965	0.245916	0.24105
ENSMUST00000185644	Tfdp2	protein_coding	0.802386	0.144865	1.1051	0.19284
ENSMUST00000176140	Pou6f1	protein_coding	0.911971	0.000151547	0.990124	0.0836204
ENSMUST00000070000	Arhgap24	protein_coding	0.143084	0.60502	0.145298	0.739673
ENSMUST00000108831	Helz2	protein_coding	0.619082	0.00341326	0.651667	0.0035857
ENSMUST00000107824	Zcchc7	protein_coding	0.435299	0.0509417	0.432389	0.0916636
ENSMUST00000107821	Luc7l3	protein_coding	0.171087	0.415815	0.199837	0.365902
ENSMUST00000108838	Pcbp2	protein_coding	0.175282	0.0157566	0.175655	0.192265
ENSMUST00000107829	Nosip	protein_coding	-0.578329	0.0907627	-0.659658	0.066334
ENSMUST00000027422	Slc16a14	protein_coding	-0.339835	0.205428	-0.362882	0.111128
ENSMUST00000027421	Trip12	protein_coding	0.101168	0.694306	0.0919537	0.82789
ENSMUST00000027426	4933407L21Rik	protein_coding	-0.10506	0.893206	-0.124532	0.911084
ENSMUST00000027425	Itm2c	protein_coding	-0.0272954	0.907824	-0.0373615	0.908982
ENSMUST00000027429	2810459M11Rik	protein_coding	0.223277	0.568027	0.227037	0.657274
ENSMUST00000060652	Eny2	protein_coding	-0.175111	0.196999	-0.176458	0.164997
ENSMUST00000060655	Nod1	protein_coding	0.377765	0.400644	0.352244	0.769797
ENSMUST00000106190	1110065P20Rik	protein_coding	0.0682358	0.940757	-0.0516405	0.975691
ENSMUST00000106192	Odf2l	protein_coding	-0.111896	0.908442	-0.295915	0.946251
ENSMUST00000106193	Mtf1	protein_coding	0.281149	0.522545	0.270155	0.921867
ENSMUST00000106197	Arhgdia	protein_coding	0.110818	0.167091	0.109537	0.437971
ENSMUST00000103116	Ppp1r16b	protein_coding	-0.299501	0.437601	-0.355212	0.716243
ENSMUST00000103115	Plcg1	protein_coding	-0.145344	0.585232	-0.146674	0.706461
ENSMUST00000103114	Stat3	protein_coding	0.679265	0.0752039	0.747625	0.03482
ENSMUST00000023572	Cxadr	protein_coding	0.953298	0.000359593	0.957861	0.0185434
ENSMUST00000103112	Zhx3	protein_coding	-0.0387	0.881023	-0.0463134	0.896569
ENSMUST00000103111	Zhx3	protein_coding	-0.344886	0.182876	-0.337823	0.274608
ENSMUST00000103110	Atp6v0a1	protein_coding	0.391696	0.0213651	0.413249	0.0386915
ENSMUST00000076922	Trim30a	protein_coding	0.12472	0.827868	0.159399	0.75092
ENSMUST00000103119	Zfp385c	protein_coding	-0.133169	0.866153	-0.0926639	0.939709
ENSMUST00000103118	Kat2a	protein_coding	-0.542111	1.13245e-06	-0.547988	0.0565374
ENSMUST00000050970	Polr1d	protein_coding	0.374789	0.00446483	0.385052	0.00336462
ENSMUST00000050975	Lingo4	protein_coding	0.186114	0.54638	0.185656	0.582618
ENSMUST00000033040	Pak1	protein_coding	0.0597959	0.750176	0.0531072	0.832211
ENSMUST00000061522	Dnd1	protein_coding	1.18057	0.000421085	1.29939	2.04571e-05
ENSMUST00000033044	BC017158	protein_coding	-0.312176	0.00763444	-0.31719	0.0255111
ENSMUST00000013497	4931406B18Rik	protein_coding	0.264568	0.649896	0.330741	0.622037
ENSMUST00000033049	Cox6a2	protein_coding	-0.268749	0.731796	-0.401546	0.738162
ENSMUST00000190430	Pcbp4	protein_coding	-0.795041	0.0907627	-1.01985	0.0814585
ENSMUST00000184112	Trim14	protein_coding	0.341058	0.608164	0.429548	0.680856
ENSMUST00000036497	Prkar2b	protein_coding	-0.387098	0.00510952	-0.402126	0.00287724
ENSMUST00000036493	Atp1a1	protein_coding	0.569391	1.07718e-06	0.56895	1.00751e-05
ENSMUST00000184118	Meaf6	protein_coding	-0.215207	0.672796	-0.235544	0.699912
ENSMUST00000128005	Wdr77	protein_coding	0.0781708	0.901067	0.0668457	0.937049
ENSMUST00000128003	Cope	protein_coding	0.12327	0.853119	0.145726	0.860618
ENSMUST00000188641	Tceb1	protein_coding	0.104143	0.582045	0.104645	0.644552
ENSMUST00000085790	Mfsd2b	protein_coding	0.232907	0.593181	0.290789	0.452547
ENSMUST00000130037	Kif3a	protein_coding	0.349692	0.562664	0.401129	0.690955
ENSMUST00000130032	Carm1	protein_coding	-0.401689	0.507749	-0.594898	0.587981
ENSMUST00000135001	Ptgr2	protein_coding	0.0511611	0.96221	-0.983323	0.86489
ENSMUST00000037029	9430020K01Rik	protein_coding	0.108951	0.307361	0.10997	0.468253
ENSMUST00000154619	Ccdc136	protein_coding	-0.0280708	0.959499	0.0544374	0.991268
ENSMUST00000176254	Fam107b	protein_coding	1.45646	0.00733342	4.55881	0.00400484
ENSMUST00000114268	Snca	protein_coding	0.0216891	0.924412	0.0168238	0.958973
ENSMUST00000176250	Nptn	protein_coding	0.56653	0.000669647	0.59297	0.000870885
ENSMUST00000073062	Zfp663	protein_coding	-0.292622	0.722312	-0.361487	0.923378
ENSMUST00000142938	Mtmr14	protein_coding	0.0410118	0.962114	-0.000799926	0.999395
ENSMUST00000113252	Trmt2b	protein_coding	0.360798	0.359425	0.365993	0.30198
ENSMUST00000114618	Ezh2	protein_coding	0.716759	0.20508	0.848284	0.71162
ENSMUST00000089085	Pde10a	protein_coding	-0.355572	0.0108213	-0.361511	0.015479
ENSMUST00000114610	Etl4	protein_coding	0.181489	0.658451	0.20573	0.5953
ENSMUST00000114614	Etl4	protein_coding	-0.159326	0.86967	-1.32298	0.708714
ENSMUST00000110509	Katnal1	protein_coding	-0.286052	0.50756	-0.351934	0.512867
ENSMUST00000206916	Kdm3a	protein_coding	0.336953	0.482205	0.411611	0.491106
ENSMUST00000048962	Kif4	protein_coding	1.49046	0.00354229	1.9308	0.113181
ENSMUST00000110501	Myef2	protein_coding	-0.744828	0.000320338	-0.792053	5.28671e-05
ENSMUST00000110504	Sub1	protein_coding	0.604015	2.65472e-06	0.614655	1.29147e-06
ENSMUST00000110505	Hmgb1	protein_coding	0.312457	0.00183011	0.321177	0.00627457
ENSMUST00000193869	Pcdhga2	protein_coding	0.195899	0.662953	0.177055	0.811224
ENSMUST00000085793	BC068281	protein_coding	-0.39776	0.235413	-0.462479	0.168395
ENSMUST00000063672	Whrn	protein_coding	0.389619	0.513301	0.545848	0.602382
ENSMUST00000053692	Slc38a10	protein_coding	0.0241675	0.973459	0.0693148	0.956705
ENSMUST00000053699	Secisbp2l	protein_coding	-0.375236	0.000438523	-0.380915	0.000232741
ENSMUST00000169116	Inpp4b	protein_coding	-0.0863773	0.920052	0.199243	0.985438
ENSMUST00000169114	Erap1	protein_coding	0.0618244	0.78867	0.0644182	0.848977
ENSMUST00000021527	Prkch	protein_coding	0.218089	0.54638	0.223093	0.524885
ENSMUST00000072334	Dnajc5	protein_coding	0.00152501	0.988651	0.00130833	0.996274
ENSMUST00000191473	Rbpms	protein_coding	0.344829	0.604031	1.34791	0.848246
ENSMUST00000191471	Lmbrd1	protein_coding	0.116313	0.189283	0.11617	0.461949
ENSMUST00000138553	Hmgb1	protein_coding	-0.349538	0.672315	-0.903508	0.631651
ENSMUST00000138552	Stxbp3	protein_coding	0.501494	0.284895	0.563247	0.212435
ENSMUST00000111678	Ctnnd1	protein_coding	1.24729	0.00571977	1.38623	0.135373
ENSMUST00000053521	Zfp27	protein_coding	-0.498975	0.0555437	-0.546397	0.0599257
ENSMUST00000025930	Smc3	protein_coding	-0.358093	0.0101708	-0.370919	0.0108664
ENSMUST00000111670	Ctnnd1	protein_coding	1.6071	4.00523e-19	1.66392	1.81871e-07
ENSMUST00000064545	Limd2	protein_coding	-0.716516	0.00605336	-0.799221	0.0206906
ENSMUST00000189698	Stk16	protein_coding	0.00462261	0.989432	0.0177541	0.974
ENSMUST00000189697	Gpr35	protein_coding	-0.582786	0.0645228	-0.595929	0.0312377
ENSMUST00000028743	Snap23	protein_coding	-0.0432741	0.967138	-1.60796	0.806478
ENSMUST00000028740	Ttbk2	protein_coding	0.440912	0.571957	2.48673	0.0921323
ENSMUST00000028741	Haus2	protein_coding	0.45682	0.464145	0.490664	0.764457
ENSMUST00000025931	Pdcd4	protein_coding	-0.574673	2.4295e-06	-0.587943	5.73844e-07
ENSMUST00000028748	Capn3	protein_coding	0.676594	0.227209	1.15985	0.610785
ENSMUST00000028749	Capn3	protein_coding	-0.218694	0.134	-0.220298	0.203214
ENSMUST00000182511	Plekha7	protein_coding	-0.32826	0.554086	-0.335809	0.921876
ENSMUST00000182515	Mzf1	protein_coding	-0.133013	0.848313	-0.130123	0.963346
ENSMUST00000017552	Cacnb1	protein_coding	0.327478	0.0282701	0.324218	0.0509109
ENSMUST00000115560	Yeats2	protein_coding	0.0782897	0.853293	0.0752625	0.921193
ENSMUST00000115563	Gm6592	protein_coding	-0.524675	0.397273	-0.677613	0.513106
ENSMUST00000115562	Zfp426	protein_coding	0.452181	0.243543	0.434534	0.478579
ENSMUST00000115567	Nr3c1	protein_coding	-0.322917	0.692546	-0.831799	0.619524
ENSMUST00000110636	Zmynd11	protein_coding	0.455084	0.269256	0.615123	0.694496
ENSMUST00000168247	Zfp110	protein_coding	-0.353241	0.258884	-0.3706	0.361006
ENSMUST00000015950	Qdpr	protein_coding	0.141679	0.388923	0.133105	0.465412
ENSMUST00000025713	Tm7sf2	protein_coding	0.20101	0.574132	0.191702	0.624891
ENSMUST00000208253	Med25	protein_coding	-0.12995	0.414732	-0.134787	0.444744
ENSMUST00000025714	Rpp30	protein_coding	-0.0554849	0.844695	-0.0608287	0.871204
ENSMUST00000144429	Flna	protein_coding	1.49587	0.00413462	2.77256	0.00978203
ENSMUST00000118059	Unc50	protein_coding	0.48658	0.40642	0.481894	0.9036
ENSMUST00000208255	Pcf11	protein_coding	0.717993	0.00095737	0.735784	0.00322146
ENSMUST00000139204	Syne2	protein_coding	-0.873316	0.146442	-2.08611	0.611964
ENSMUST00000023147	Ciita	protein_coding	-0.185378	0.626447	-0.192409	0.634209
ENSMUST00000004327	G6pdx	protein_coding	0.165319	0.111113	0.165497	0.351182
ENSMUST00000190985	Kcnma1	protein_coding	0.746416	0.139876	1.07926	0.644145
ENSMUST00000119905	Gtf2a2	protein_coding	-0.0889517	0.802184	-0.0940432	0.840728
ENSMUST00000119902	Tspan2	protein_coding	-0.270622	0.525108	-0.277429	0.689604
ENSMUST00000190983	Dock10	protein_coding	-0.142183	0.641856	-0.137906	0.728496
ENSMUST00000108459	Klc3	protein_coding	-0.277637	0.699398	-0.441302	0.880727
ENSMUST00000152993	Atpif1	protein_coding	-0.538632	0.34712	-0.642004	0.443556
ENSMUST00000108458	Klc3	protein_coding	0.689863	0.300487	3.29018	0.198857
ENSMUST00000023146	Nubp1	protein_coding	-0.202694	0.199015	-0.210165	0.269095
ENSMUST00000187389	Matr3	protein_coding	0.295414	0.3523	0.330921	0.656796
ENSMUST00000068825	Nub1	protein_coding	-0.053352	0.670302	-0.0545338	0.797027
ENSMUST00000068822	Zfp37	protein_coding	-0.615284	0.000401849	-0.635942	0.000352802
ENSMUST00000213029	Aprt	protein_coding	0.213942	0.67046	0.238444	0.604075
ENSMUST00000213027	Ccdc149	protein_coding	-0.0931007	0.72156	-0.100646	0.741783
ENSMUST00000189528	Cntn2	protein_coding	0.0637999	0.906396	0.0665658	0.920468
ENSMUST00000187382	Vgf	protein_coding	2.64082	2.2477e-23	2.83971	2.74418e-20
ENSMUST00000197452	Ttyh3	protein_coding	0.814613	0.00382417	0.866395	0.0205305
ENSMUST00000065630	Ddx10	protein_coding	0.254388	0.0898067	0.257288	0.0459411
ENSMUST00000197459	Gbp5	protein_coding	0.0827906	0.719996	0.0791288	0.835512
ENSMUST00000069195	Zfp46	protein_coding	-0.936861	1.1736e-08	-0.968502	6.60089e-08
ENSMUST00000040603	Agl	protein_coding	-0.497292	3.98884e-06	-0.507266	0.00113457
ENSMUST00000040607	Lsm3	protein_coding	-0.249566	0.482407	-0.263024	0.471517
ENSMUST00000112936	Rc3h2	protein_coding	0.0258059	0.973062	1.70781	0.822925
ENSMUST00000112935	Nmnat3	protein_coding	-0.167184	0.864278	-0.147938	0.969893
ENSMUST00000112934	Rc3h2	protein_coding	-0.326862	0.044103	-0.344546	0.0491083
ENSMUST00000094868	Zfyve28	protein_coding	-0.315747	0.00322013	-0.316665	0.00635735
ENSMUST00000112932	Zbtb6	protein_coding	-0.736214	0.0682929	-0.852008	0.154614
ENSMUST00000112931	Col4a5	protein_coding	0.833831	0.0368512	0.799872	0.604373
ENSMUST00000205391	Cebpa	protein_coding	-0.472775	0.183285	-0.530947	0.468253
ENSMUST00000094867	Fam193a	protein_coding	-0.22872	0.236105	-0.2355	0.382332
ENSMUST00000112939	Hnrnpd	protein_coding	1.1298	1.147e-10	1.15982	2.25033e-09
ENSMUST00000118896	Sgcz	protein_coding	0.33511	0.505728	0.385178	0.536602
ENSMUST00000197980	Spata1	protein_coding	-0.0695495	0.942586	-0.0477124	0.987952
ENSMUST00000051160	Gp1bb	protein_coding	-0.160502	0.746611	-0.190374	0.703333
ENSMUST00000207351	Mettl9	protein_coding	0.264484	0.421858	0.277969	0.655151
ENSMUST00000204667	Gpr162	protein_coding	0.297664	0.0123024	0.298156	0.106533
ENSMUST00000051169	Edrf1	protein_coding	-0.113889	0.562245	-0.118851	0.692923
ENSMUST00000121291	Pex1	protein_coding	-0.311768	0.023662	-0.319755	0.0143484
ENSMUST00000167220	Kdm3a	protein_coding	0.197804	0.749967	0.157959	0.956863
ENSMUST00000212374	Afap1	protein_coding	0.559911	0.170718	0.614182	0.169011
ENSMUST00000212376	Dock9	protein_coding	-0.0757138	0.803794	-0.0806482	0.870623
ENSMUST00000045388	Lyplal1	protein_coding	0.124514	0.588969	0.12138	0.657667
ENSMUST00000202624	Gm42742	protein_coding	-1.05103	0.0625618	-3.83125	0.11639
ENSMUST00000202622	Eif4h	protein_coding	0.0033651	0.989096	-0.00140247	0.996322
ENSMUST00000043584	Tubb4b	protein_coding	0.413222	0.00127119	0.408409	0.00356049
ENSMUST00000149440	Pde10a	protein_coding	-0.241395	0.739762	-0.469562	0.829303
ENSMUST00000088823	Mapk11	protein_coding	0.0920062	0.57805	0.0917145	0.708243
ENSMUST00000176828	Frmd4a	protein_coding	0.281155	0.410633	0.283317	0.561384
ENSMUST00000089558	Snrpg	protein_coding	0.205949	0.380196	0.203284	0.377776
ENSMUST00000088827	Mapk12	protein_coding	-0.137553	0.60874	-0.137024	0.696671
ENSMUST00000101588	Ccdc160	protein_coding	-0.596897	0.190974	-0.722625	0.122348
ENSMUST00000051784	Fastkd3	protein_coding	-0.419563	0.0170017	-0.435305	0.00620082
ENSMUST00000212086	Kcnn1	protein_coding	-0.300059	0.160756	-0.313752	0.116453
ENSMUST00000080371	Mtss1	protein_coding	0.157606	0.154135	0.156929	0.289054
ENSMUST00000153117	Taf6	protein_coding	-0.462034	0.535869	-2.31985	0.463429
ENSMUST00000153115	D1Ertd622e	protein_coding	-0.211888	0.192315	-0.21413	0.385606
ENSMUST00000209123	Uvrag	protein_coding	0.458624	0.253442	0.514886	0.269771
ENSMUST00000205531	Hddc3	protein_coding	-0.125062	0.869305	-0.157997	0.87421
ENSMUST00000205537	Klk8	protein_coding	-0.0426935	0.953396	-0.0520841	0.959959
ENSMUST00000145467	Gak	protein_coding	1.22317	1.36951e-07	1.25727	3.55466e-05
ENSMUST00000117146	Ube2w	protein_coding	0.190327	0.0665172	0.19057	0.111596
ENSMUST00000077200	Pak7	protein_coding	-0.176042	0.595247	-0.175207	0.665332
ENSMUST00000033695	Abcb7	protein_coding	-0.129995	0.214653	-0.134809	0.345009
ENSMUST00000048192	Haus1	protein_coding	0.131592	0.769441	0.145525	0.725055
ENSMUST00000057784	Slc7a2	protein_coding	0.134859	0.612027	0.142783	0.767044
ENSMUST00000113637	Arhgap25	protein_coding	0.335108	0.574187	0.39475	0.660512
ENSMUST00000041262	Churc1	protein_coding	0.00738608	0.975179	0.00857441	0.984293
ENSMUST00000041264	Zfp938	protein_coding	-0.297692	0.126551	-0.300053	0.310946
ENSMUST00000041266	Fndc4	protein_coding	-0.189565	0.5046	-0.203968	0.497604
ENSMUST00000057783	Gpr22	protein_coding	0.796199	5.26953e-08	0.804163	4.01801e-06
ENSMUST00000127924	Flna	protein_coding	1.11905	0.0503857	3.6876	0.108232
ENSMUST00000127921	Zfp142	protein_coding	0.213661	0.393273	0.219932	0.739673
ENSMUST00000109418	Fitm2	protein_coding	-0.354442	0.00216835	-0.363006	0.00179451
ENSMUST00000093844	Chrna5	protein_coding	-0.226435	0.539052	-0.237754	0.565782
ENSMUST00000098814	Lig1	protein_coding	0.107319	0.730118	0.107249	0.776019
ENSMUST00000098817	Vps37a	protein_coding	0.353813	0.000199926	0.355107	0.00015477
ENSMUST00000098816	Slc7a2	protein_coding	-0.40316	0.302027	-0.438226	0.330266
ENSMUST00000156690	Mef2a	protein_coding	-0.113189	0.0720161	-0.114168	0.39969
ENSMUST00000050785	Lcn2	protein_coding	0.122463	0.905338	-0.276227	0.935979
ENSMUST00000109415	Bod1	protein_coding	0.480934	0.116479	0.513161	0.122039
ENSMUST00000156695	Ica1	protein_coding	0.070999	0.920039	0.169391	0.957847
ENSMUST00000113631	Rgag4	protein_coding	1.27749	4.87762e-05	1.38464	0.000527827
ENSMUST00000166578	Nhp2l1	protein_coding	1.34864	0.00421768	1.82705	0.00572307
ENSMUST00000134933	Zfp444	protein_coding	0.0709842	0.936863	0.0708552	0.968572
ENSMUST00000110987	Slc12a6	protein_coding	0.0194107	0.942627	0.0225912	0.954008
ENSMUST00000159879	Trove2	protein_coding	-0.202363	0.0524177	-0.203974	0.0691853
ENSMUST00000092551	Lrp2	protein_coding	0.0958027	0.897337	0.134689	0.881599
ENSMUST00000159871	Coq9	protein_coding	-0.554701	0.325241	-0.579238	0.440145
ENSMUST00000057258	Zfp518b	protein_coding	-0.172398	0.827156	-2.26793	0.738009
ENSMUST00000097709	Idh1	protein_coding	0.126673	0.509033	0.132264	0.492997
ENSMUST00000057256	6030458C11Rik	protein_coding	-0.393172	0.00788739	-0.408833	0.00653002
ENSMUST00000057257	Jkamp	protein_coding	-0.205062	0.333399	-0.209586	0.440875
ENSMUST00000047835	Scaf11	protein_coding	-0.383041	8.43714e-05	-0.388495	4.57986e-05
ENSMUST00000076155	Eno1b	protein_coding	0.169465	0.197862	0.169579	0.240637
ENSMUST00000002112	Trappc6a	protein_coding	0.159179	0.58382	0.160907	0.672583
ENSMUST00000120653	Kcnu1	protein_coding	0.136783	0.734012	0.151899	0.727604
ENSMUST00000142676	Pccb	protein_coding	0.600679	0.312977	0.747889	0.588524
ENSMUST00000046122	Lap3	protein_coding	0.203941	0.120896	0.206475	0.108329
ENSMUST00000120655	Mmp12	protein_coding	-0.291062	0.719347	-0.176051	0.953497
ENSMUST00000005830	Bcas2	protein_coding	-0.128916	0.23202	-0.130537	0.525457
ENSMUST00000108988	Usp10	protein_coding	0.0857777	0.702898	0.077776	0.78149
ENSMUST00000165175	Sv2b	protein_coding	0.0761156	0.864232	0.0397516	0.966243
ENSMUST00000132202	Wbp1l	protein_coding	-0.175566	0.632254	-0.188826	0.71591
ENSMUST00000191973	Kmt2d	protein_coding	0.348421	0.315485	0.348524	0.282492
ENSMUST00000153800	Fcho1	protein_coding	0.265292	0.705091	0.317355	0.744024
ENSMUST00000097809	Rims1	protein_coding	0.0748133	0.834655	0.0401608	0.950501
ENSMUST00000090952	Fmnl2	protein_coding	-0.0220483	0.92723	-0.0247199	0.938171
ENSMUST00000110260	Lzts3	protein_coding	-0.652601	0.0667989	-0.82794	0.13978
ENSMUST00000110262	Fastkd5	protein_coding	0.267258	0.485786	0.26789	0.651858
ENSMUST00000151408	Rasgrf2	protein_coding	-0.47572	0.000614534	-0.495437	0.0013638
ENSMUST00000178882	Gm3893	protein_coding	0.0995307	0.872575	0.146625	0.829838
ENSMUST00000178884	Rasgrp1	protein_coding	-0.000490273	0.998734	0.00220042	0.996307
ENSMUST00000159258	Lmo7	protein_coding	0.766579	2.29459e-06	0.794707	5.23681e-07
ENSMUST00000036992	Lmo1	protein_coding	-0.687128	0.00389411	-0.718031	0.00271084
ENSMUST00000159252	Phc1	protein_coding	0.545738	0.43701	2.85819	0.466946
ENSMUST00000074792	Mtfmt	protein_coding	-0.665174	0.0023429	-0.706481	0.0016698
ENSMUST00000159250	Zbtb37	protein_coding	-0.0456485	0.967138	-0.0701072	0.987491
ENSMUST00000042717	Trim39	protein_coding	0.42297	0.00920374	0.434972	0.0427356
ENSMUST00000200575	Sez6l	protein_coding	-0.539898	0.201544	-0.674746	0.354014
ENSMUST00000200577	Krit1	protein_coding	-0.198023	0.507048	-0.215497	0.487299
ENSMUST00000167766	Zdhhc2	protein_coding	0.354648	0.432262	0.318318	0.638841
ENSMUST00000200570	Zzz3	protein_coding	0.590875	0.07207	0.662808	0.212435
ENSMUST00000167764	Fgfr1	protein_coding	2.15491	3.41626e-25	2.25601	8.60582e-09
ENSMUST00000207708	Unc13b	protein_coding	0.142573	0.569171	0.151752	0.602294
ENSMUST00000208707	Eif3k	protein_coding	-0.15828	0.772115	-0.214463	0.669508
ENSMUST00000141722	Stxbp5	protein_coding	-0.0336178	0.860166	-0.034952	0.8929
ENSMUST00000094004	Abhd15	protein_coding	-0.594285	0.221854	-0.720285	0.193226
ENSMUST00000094002	D7Ertd443e	protein_coding	0.111698	0.871712	0.134112	0.86113
ENSMUST00000123351	Npr2	protein_coding	0.0494395	0.932528	0.0697321	0.929379
ENSMUST00000006562	Hyi	polymorphic_pseudogene	0.105843	0.830262	0.0714775	0.915418
ENSMUST00000169656	Fbxo16	protein_coding	-0.528139	0.107267	-0.575962	0.0279011
ENSMUST00000169657	B430203G13Rik	protein_coding	-0.469372	0.137423	-0.486257	0.165951
ENSMUST00000169651	Nlrx1	protein_coding	-0.493619	0.428195	-0.760903	0.844585
ENSMUST00000169652	Tifab	protein_coding	0.029465	0.962267	0.0276031	0.96916
ENSMUST00000006565	Cdc20	protein_coding	0.107305	0.905256	0.113143	0.939067
ENSMUST00000133154	Fnip2	protein_coding	-0.452497	0.011968	-0.473795	0.0269454
ENSMUST00000133157	Polr1e	protein_coding	0.357766	0.329172	0.382607	0.328842
ENSMUST00000133150	Zfp62	protein_coding	-0.214827	0.77048	-0.269074	0.799665
ENSMUST00000169659	Pfkfb2	protein_coding	0.0434039	0.879458	0.0436308	0.918817
ENSMUST00000164225	Med12l	protein_coding	-0.193054	0.259128	-0.197607	0.461806
ENSMUST00000161080	Nmrk1	protein_coding	-0.209847	0.743677	-0.270794	0.67637
ENSMUST00000161085	Herpud1	protein_coding	0.608825	0.167993	0.723529	0.400726
ENSMUST00000201623	Zeb2	protein_coding	0.01575	0.985845	-0.0291549	0.984097
ENSMUST00000201621	Khk	protein_coding	0.400573	0.476588	0.351041	0.741092
ENSMUST00000201627	Tcf4	protein_coding	0.119645	0.818682	0.1039	0.876809
ENSMUST00000201624	Specc1	protein_coding	0.869188	0.120064	1.1615	0.747662
ENSMUST00000089003	Atp2b2	protein_coding	-0.48455	0.000129856	-0.491044	0.000520891
ENSMUST00000162682	Pcmt1	protein_coding	0.0563247	0.9316	0.0392856	0.967497
ENSMUST00000162681	Pam	protein_coding	1.95303	1.66644e-10	2.19687	6.12181e-09
ENSMUST00000162686	Tyw5	protein_coding	-0.160235	0.726271	-0.200237	0.737286
ENSMUST00000162685	Cnih3	protein_coding	-0.211201	0.711337	-0.23436	0.815693
ENSMUST00000038842	Ppp1r32	protein_coding	0.236057	0.738489	0.330942	0.663102
ENSMUST00000160930	Sepp1	protein_coding	0.0935263	0.714985	0.0969347	0.720431
ENSMUST00000160937	Dlx6	protein_coding	0.230123	0.393468	0.246449	0.392109
ENSMUST00000160934	Tnik	protein_coding	1.24811	5.1362e-20	1.2678	1.78849e-13
ENSMUST00000160507	Sucla2	protein_coding	0.118025	0.453339	0.123985	0.441056
ENSMUST00000161339	Adra1a	protein_coding	0.531914	0.219737	0.586988	0.734307
ENSMUST00000121357	Gramd1b	protein_coding	0.397735	0.000532662	0.399378	0.000896329
ENSMUST00000161331	Rnf6	protein_coding	-0.628798	0.216335	-0.773772	0.399407
ENSMUST00000161330	Ric1	protein_coding	1.26309	3.42967e-09	1.33585	0.0182868
ENSMUST00000161336	Agl	protein_coding	-0.381212	0.101267	-0.399738	0.195713
ENSMUST00000161335	Aebp2	protein_coding	0.204059	0.365472	0.213862	0.643003
ENSMUST00000026173	Wdr45b	protein_coding	0.595937	1.17728e-06	0.600892	1.03027e-06
ENSMUST00000017610	Timp2	protein_coding	0.266677	0.285313	0.288883	0.437986
ENSMUST00000122409	Lrp3	protein_coding	-0.309544	0.000140489	-0.313211	0.0254904
ENSMUST00000026175	Fn3k	protein_coding	-0.248312	0.173838	-0.260811	0.154622
ENSMUST00000176149	Evi5l	protein_coding	-0.038555	0.756268	-0.0399174	0.873875
ENSMUST00000122402	Farp2	protein_coding	-0.155236	0.617299	-0.141188	0.720039
ENSMUST00000200390	Pisd	protein_coding	0.164148	0.553399	0.192955	0.570075
ENSMUST00000200393	Ints1	protein_coding	-0.120453	0.539177	-0.122918	0.719754
ENSMUST00000200392	Fxr1	protein_coding	0.412793	0.0160174	0.422077	0.026662
ENSMUST00000200397	St6galnac3	protein_coding	0.155688	0.170924	0.159174	0.366546
ENSMUST00000160684	Bid	protein_coding	-0.279071	0.535752	-6.2899	0.0183109
ENSMUST00000160681	Hcfc2	protein_coding	-0.640392	0.00706722	-0.69352	0.018803
ENSMUST00000160682	Ubl5	protein_coding	0.239805	0.188926	0.247913	0.19284
ENSMUST00000075540	Mcm9	protein_coding	-0.324379	0.144068	-0.340005	0.0747604
ENSMUST00000106460	Itgb4	protein_coding	0.415681	0.53954	0.675894	0.838833
ENSMUST00000087360	Rbpj	protein_coding	0.994598	1.67838e-07	1.02657	0.00644924
ENSMUST00000087366	Creb1	protein_coding	-0.00544601	0.990925	-0.0481068	0.954438
ENSMUST00000023525	Gtf2e1	protein_coding	-0.228832	0.0440342	-0.234131	0.121029
ENSMUST00000143052	Vezf1	protein_coding	0.194591	0.764123	0.232499	0.80868
ENSMUST00000095874	9230019H11Rik	protein_coding	0.0102323	0.990844	0.0545212	0.973107
ENSMUST00000122006	Ramp2	protein_coding	-0.369864	0.630053	-0.858933	0.548088
ENSMUST00000176144	Has3	protein_coding	0.129351	0.861505	0.160794	0.879666
ENSMUST00000170048	A930033H14Rik	protein_coding	0.399214	0.275096	0.403891	0.318382
ENSMUST00000202781	Mthfd2l	protein_coding	0.132754	0.743677	0.172734	0.660863
ENSMUST00000163799	Stard10	protein_coding	0.131354	0.814628	0.140796	0.850951
ENSMUST00000170046	Mtbp	protein_coding	-0.220108	0.778475	-0.324438	0.792122
ENSMUST00000019649	Ubb	protein_coding	0.412762	0.0112856	0.403198	0.0599978
ENSMUST00000139803	Rev3l	protein_coding	0.388597	0.0655101	0.41702	0.0640991
ENSMUST00000033283	Rrm1	protein_coding	-0.105472	0.617976	-0.109858	0.628741
ENSMUST00000033282	Bccip	protein_coding	0.154665	0.292007	0.156389	0.292752
ENSMUST00000033289	Stim1	protein_coding	-0.0841583	0.552679	-0.0874461	0.651776
ENSMUST00000124763	Bsn	protein_coding	0.346096	0.0311251	0.341234	0.0844646
ENSMUST00000124764	Plpp5	protein_coding	-0.0173306	0.980714	-0.0795274	0.944379
ENSMUST00000030882	Pmpcb	protein_coding	-0.00302766	0.988643	-0.00483756	0.988322
ENSMUST00000124768	Hexdc	protein_coding	-0.0917434	0.880781	-0.108053	0.874329
ENSMUST00000030884	Mfn2	protein_coding	0.195814	0.682031	0.246667	0.747029
ENSMUST00000030886	Miip	protein_coding	-0.859262	2.39533e-05	-0.911171	8.34315e-07
ENSMUST00000043870	Polr2l	protein_coding	0.166328	0.387438	0.166568	0.397422
ENSMUST00000163246	Slc25a3	protein_coding	1.84505	1.96744e-11	1.94322	9.61588e-06
ENSMUST00000171562	Plec	protein_coding	-0.1053	0.8272	-5.61327	0.161856
ENSMUST00000175714	Apobec3	protein_coding	-0.666298	0.186814	-0.845023	0.7692
ENSMUST00000085206	Slc25a36	protein_coding	0.200951	0.00915676	0.201147	0.187872
ENSMUST00000021963	Caml	protein_coding	-0.474001	0.00297339	-0.492768	0.00131532
ENSMUST00000001155	Araf	protein_coding	0.123651	0.722673	0.131723	0.731179
ENSMUST00000212545	Pkd1l3	protein_coding	-0.0441061	0.94161	-0.05377	0.957847
ENSMUST00000184053	Zfp280d	protein_coding	0.047583	0.943977	0.0216983	0.984512
ENSMUST00000042470	Zkscan2	protein_coding	-0.460167	0.0293332	-0.498988	0.0544554
ENSMUST00000020382	Yeats4	protein_coding	-0.115491	0.575242	-0.12337	0.528072
ENSMUST00000020381	Frs2	protein_coding	-0.0543236	0.483469	-0.0543004	0.789653
ENSMUST00000185985	Gramd1a	protein_coding	0.209551	0.155081	0.218789	0.141139
ENSMUST00000172035	Gemin5	protein_coding	-0.491532	0.00549577	-0.51592	0.00171863
ENSMUST00000042477	Vps25	protein_coding	-0.202163	0.0767702	-0.204242	0.166354
ENSMUST00000172031	Inpp4b	protein_coding	0.255851	0.182703	0.262093	0.178251
ENSMUST00000179919	Samd11	protein_coding	0.243668	0.389971	0.266123	0.315495
ENSMUST00000004681	Pnpla6	protein_coding	0.0772112	0.781658	0.0742169	0.836848
ENSMUST00000004684	Arhgef18	protein_coding	-0.197586	0.0109014	-0.200171	0.114628
ENSMUST00000004686	Pex11g	protein_coding	0.0429027	0.92869	0.0394571	0.94921
ENSMUST00000073884	Nrg1	protein_coding	0.444043	0.514041	0.741082	0.598906
ENSMUST00000032629	Cyfip1	protein_coding	-0.29843	0.00108022	-0.300905	0.0387178
ENSMUST00000073889	Polg	protein_coding	0.159388	0.076935	0.159906	0.304217
ENSMUST00000032627	Tubgcp5	protein_coding	-0.519974	0.00254785	-0.552363	0.000790204
ENSMUST00000032622	Zfp773	protein_coding	-0.773521	0.00464174	-0.799767	0.00258026
ENSMUST00000105230	Sarnp	protein_coding	0.152365	0.32046	0.15349	0.338696
ENSMUST00000170767	Gcc1	protein_coding	-0.236511	0.722372	-0.330673	0.657686
ENSMUST00000109993	Tcn2	protein_coding	0.166177	0.767653	0.204944	0.800365
ENSMUST00000105233	Ikzf4	protein_coding	-0.576658	0.234612	-0.691531	0.679154
ENSMUST00000109995	Slc35e4	protein_coding	0.263262	0.754808	0.468064	0.928075
ENSMUST00000105235	Smarcc2	protein_coding	0.00219321	0.990844	0.00183733	0.995909
ENSMUST00000109997	Zfp961	protein_coding	-0.474764	0.330995	-0.449931	0.921193
ENSMUST00000105238	Stat2	protein_coding	-0.471465	0.185905	-0.51409	0.853041
ENSMUST00000075884	Msln	protein_coding	-0.266106	0.748234	-0.404383	0.725711
ENSMUST00000038874	Scai	protein_coding	0.0560523	0.70529	0.057313	0.763848
ENSMUST00000063888	Pld4	protein_coding	0.234884	0.188652	0.243507	0.230514
ENSMUST00000002640	Scin	protein_coding	-0.191299	0.829093	-1.85463	0.72677
ENSMUST00000130541	Fggy	protein_coding	0.0604417	0.946886	0.0929446	0.956998
ENSMUST00000072133	Gm10226	protein_coding	-0.201316	0.814306	-0.273712	0.846626
ENSMUST00000061995	Spryd4	protein_coding	0.0368433	0.944827	0.0124894	0.987519
ENSMUST00000021381	Pnn	protein_coding	0.263412	0.00506014	0.265723	0.00688006
ENSMUST00000021380	Trappc6b	protein_coding	-0.12716	0.258292	-0.126406	0.413443
ENSMUST00000035931	Pcdh18	protein_coding	0.0282915	0.967649	0.0859937	0.911723
ENSMUST00000035930	Zfp800	protein_coding	0.562991	0.179578	0.611931	0.257431
ENSMUST00000035935	Ccdc40	protein_coding	-0.181135	0.754979	-0.190769	0.806522
ENSMUST00000035934	Exoc3	protein_coding	-0.0445906	0.743677	-0.0471101	0.821508
ENSMUST00000138134	Gramd4	protein_coding	0.0681472	0.824783	0.0824403	0.925633
ENSMUST00000029588	Larp7	protein_coding	0.476407	7.40171e-07	0.479799	4.94324e-05
ENSMUST00000029587	Neurog2	protein_coding	-0.0164814	0.985845	-0.0179845	0.990531
ENSMUST00000176645	Evi5l	protein_coding	0.339042	0.505728	0.37276	0.582661
ENSMUST00000176640	Senp6	protein_coding	-0.0493297	0.937303	-0.119167	0.879666
ENSMUST00000002655	Mien1	protein_coding	0.14439	0.468203	0.139592	0.497657
ENSMUST00000180252	Tmem151b	protein_coding	0.225678	0.131129	0.219296	0.208572
ENSMUST00000140842	Xaf1	protein_coding	-0.0225718	0.978902	-0.0460092	0.964505
ENSMUST00000136263	Ogg1	protein_coding	-0.368247	0.503651	-0.50387	0.470412
ENSMUST00000031562	Zfp513	protein_coding	0.307755	0.457708	0.326322	0.589568
ENSMUST00000110066	Gpr68	protein_coding	-0.877887	0.000205532	-0.937687	0.000312453
ENSMUST00000028187	Lamc3	protein_coding	-0.0482025	0.926365	-0.0368971	0.956998
ENSMUST00000028188	Fibcd1	protein_coding	-0.179679	0.747028	-0.215755	0.836848
ENSMUST00000021039	Lig3	protein_coding	0.0507748	0.959499	0.18159	0.971018
ENSMUST00000021033	Rad51d	protein_coding	0.02375	0.975947	-1.02193	0.920723
ENSMUST00000078856	Kl	protein_coding	-0.68023	6.90428e-05	-0.706801	1.63549e-05
ENSMUST00000132945	Pkn1	protein_coding	-0.393511	0.344251	-0.485209	0.440053
ENSMUST00000140743	Hnrnph3	protein_coding	0.50666	0.00904108	0.507449	0.00749295
ENSMUST00000174863	Ciao1	protein_coding	-0.593329	0.23081	-0.886672	0.386672
ENSMUST00000121685	Tfam	protein_coding	-0.64429	0.29923	-0.944319	0.451912
ENSMUST00000155778	Zdhhc3	protein_coding	0.35146	0.49588	0.405974	0.572901
ENSMUST00000183914	St7l	protein_coding	0.133035	0.816157	0.116843	0.902943
ENSMUST00000183913	Col27a1	protein_coding	0.0065884	0.9929	0.0153574	0.99129
ENSMUST00000059914	1110037F02Rik	protein_coding	-0.0333206	0.897405	-0.0415684	0.899933
ENSMUST00000117989	Ngrn	protein_coding	-0.286637	0.0424193	-0.286728	0.0380656
ENSMUST00000183918	Tcf12	protein_coding	0.19441	0.39025	0.208938	0.729908
ENSMUST00000173073	Kmt2c	protein_coding	0.0246787	0.97053	0.0759464	0.931661
ENSMUST00000173072	Rnf39	protein_coding	0.134228	0.887805	0.105492	0.953052
ENSMUST00000115619	Rbm3	protein_coding	1.19136	0.00623895	1.37857	0.0703212
ENSMUST00000173078	Otud4	protein_coding	-0.397045	0.00344246	-0.407165	0.00310583
ENSMUST00000148515	Speg	protein_coding	-0.298107	0.443442	-0.304841	0.463429
ENSMUST00000022600	Mtrf1	protein_coding	-0.791521	4.18747e-05	-0.824349	3.07518e-06
ENSMUST00000039476	Arhgef11	protein_coding	-0.0870542	0.653042	-0.0969752	0.688625
ENSMUST00000142064	Dpy19l1	protein_coding	-0.137906	0.499466	-0.14758	0.458649
ENSMUST00000182063	Gm5493	protein_coding	0.149235	0.856992	0.132038	0.905258
ENSMUST00000182064	Ank2	protein_coding	-0.110146	0.364024	-0.109085	0.449098
ENSMUST00000182066	Arhgap12	protein_coding	-0.399493	0.193599	-0.467849	0.139674
ENSMUST00000137138	Ston1	protein_coding	-0.826758	0.114787	-1.05059	0.25027
ENSMUST00000021048	Ftsj3	protein_coding	-0.0743952	0.822496	-0.0859113	0.858772
ENSMUST00000137133	Fam107a	protein_coding	0.238394	0.275899	0.24011	0.354096
ENSMUST00000111899	Pprc1	protein_coding	0.526764	5.81646e-05	0.536979	0.00058805
ENSMUST00000169061	Drosha	protein_coding	0.153566	0.787939	0.148279	0.880639
ENSMUST00000066497	Zfp24	protein_coding	0.086771	0.507048	0.0881244	0.648341
ENSMUST00000115616	Rbm3	protein_coding	0.0871522	0.869276	0.079848	0.940182
ENSMUST00000066498	Tmem255a	protein_coding	-0.100233	0.785935	-0.126362	0.783714
ENSMUST00000115615	Rbm3	protein_coding	0.216252	0.47853	0.232135	0.622998
ENSMUST00000177517	Unc13a	protein_coding	0.20372	0.412582	0.221564	0.551677
ENSMUST00000112176	Tmsb4x	protein_coding	0.163772	0.806214	0.134792	0.920468
ENSMUST00000030412	Ppt1	protein_coding	0.160061	0.212098	0.158235	0.203379
ENSMUST00000030417	Cdc42	protein_coding	0.367482	0.000540214	0.371826	0.000224963
ENSMUST00000126226	Kcnu1	protein_coding	-0.287673	0.711412	-0.446286	0.711367
ENSMUST00000152200	Cetn2	protein_coding	-0.23846	0.772592	-0.216789	0.905447
ENSMUST00000152205	Clk2	protein_coding	-0.263256	0.730028	-0.429196	0.69679
ENSMUST00000084027	Fgfr1	protein_coding	0.803391	2.19286e-07	0.812868	2.97639e-06
ENSMUST00000043709	Gna15	protein_coding	0.146454	0.764406	0.197056	0.651901
ENSMUST00000098548	Scn1b	protein_coding	0.0398668	0.865069	0.0321058	0.927017
ENSMUST00000063824	Rasal3	protein_coding	-0.301478	0.715473	-0.553407	0.883379
ENSMUST00000064831	Entpd4	protein_coding	-0.187692	0.301974	-0.191745	0.398304
ENSMUST00000063820	F10	protein_coding	0.0732996	0.885993	0.0794712	0.884385
ENSMUST00000186368	Nmnat2	protein_coding	0.463863	0.0494452	0.497331	0.0719585
ENSMUST00000186360	Adgrb1	protein_coding	1.20854	0.0272535	2.35458	0.0336591
ENSMUST00000186364	Plscr1	protein_coding	-0.0777172	0.922975	-0.189472	0.855653
ENSMUST00000123766	Lpcat1	protein_coding	-0.177265	0.831761	-0.104317	0.990482
ENSMUST00000116586	Robo2	protein_coding	0.146306	0.643127	0.165258	0.654655
ENSMUST00000119650	Atxn7l2	protein_coding	-0.719061	0.192061	-1.01407	0.687297
ENSMUST00000205433	2610021A01Rik	protein_coding	-0.680095	0.217754	-0.885313	0.23075
ENSMUST00000113869	Tsc1	protein_coding	-0.0912499	0.848313	-1.95634	0.837282
ENSMUST00000202421	Supt7l	protein_coding	-0.197975	0.703101	-0.227984	0.666065
ENSMUST00000204197	Pthlh	protein_coding	0.767249	0.237271	1.6926	0.570213
ENSMUST00000113867	Tsc1	protein_coding	-0.103441	0.626453	-0.0897656	0.848312
ENSMUST00000113864	Las1l	protein_coding	-0.0195997	0.965928	-0.0208303	0.977718
ENSMUST00000113865	Rbpj	protein_coding	1.06949	1.18414e-05	1.14582	0.000203656
ENSMUST00000107162	Tenm4	protein_coding	0.075361	0.864222	0.0585948	0.915418
ENSMUST00000108315	Dll3	protein_coding	0.166897	0.642843	0.191066	0.579582
ENSMUST00000107160	Arnt	protein_coding	-0.177414	0.755401	-0.18107	0.793459
ENSMUST00000107161	Arnt	protein_coding	0.309555	0.284895	0.351141	0.416269
ENSMUST00000108318	Ints8	protein_coding	-0.209149	0.820792	-2.15194	0.491291
ENSMUST00000108319	Ints8	protein_coding	0.168444	0.360153	0.168449	0.392701
ENSMUST00000107168	Mpp3	protein_coding	-0.387395	0.126748	-0.404904	0.248614
ENSMUST00000146092	E2f3	protein_coding	-0.000791408	0.999244	-0.0360502	0.98337
ENSMUST00000172856	Znrf1	protein_coding	-0.193533	0.292617	-0.207907	0.287123
ENSMUST00000023652	Grik1	protein_coding	0.396334	0.38773	0.483571	0.483288
ENSMUST00000146374	Tbkbp1	protein_coding	0.329073	0.24543	0.330895	0.317545
ENSMUST00000146377	Ptgr2	protein_coding	0.427317	0.28792	0.446394	0.735427
ENSMUST00000034915	Ctsh	protein_coding	0.156555	0.8721	-0.782882	0.914068
ENSMUST00000034912	Rasgrf1	protein_coding	0.047089	0.777171	0.0489449	0.808861
ENSMUST00000034913	Fam195b	protein_coding	-0.100422	0.491971	-0.102968	0.572174
ENSMUST00000034910	Mlip	protein_coding	0.843628	0.127162	1.02203	0.615833
ENSMUST00000115160	Tmem209	protein_coding	-0.430225	0.000482518	-0.441891	0.000557041
ENSMUST00000086555	Dhx57	protein_coding	-0.218415	0.0242131	-0.219909	0.400315
ENSMUST00000202394	Gpn1	protein_coding	0.596156	0.072205	0.656013	0.0252141
ENSMUST00000016463	Slc25a5	protein_coding	0.393493	3.23439e-06	0.394333	9.76585e-06
ENSMUST00000033577	Pbdc1	protein_coding	0.204375	0.231996	0.204435	0.296581
ENSMUST00000129254	Smap1	protein_coding	-0.227036	0.592397	-0.238033	0.853012
ENSMUST00000129256	Vps53	protein_coding	0.116136	0.836927	0.123413	0.84908
ENSMUST00000189817	Dopey1	protein_coding	0.0526157	0.867723	0.0550551	0.878958
ENSMUST00000100672	Samd4	protein_coding	-0.0155291	0.975926	0.00507408	0.995863
ENSMUST00000129252	Nab2	protein_coding	0.134662	0.861828	0.17556	0.866032
ENSMUST00000129253	Fbxo44	protein_coding	-0.0362398	0.92795	-0.0406885	0.950367
ENSMUST00000138370	Edrf1	protein_coding	-0.144081	0.861578	-0.136133	0.935293
ENSMUST00000205583	Zfp771	protein_coding	-0.369245	0.552808	-0.51472	0.514932
ENSMUST00000106789	Trim3	protein_coding	-0.160322	0.268113	-0.164477	0.241409
ENSMUST00000065871	Zfp229	protein_coding	-0.0396256	0.920061	-0.0569727	0.979032
ENSMUST00000106781	Pars2	protein_coding	-0.943904	0.00438968	-1.07734	0.00224277
ENSMUST00000106780	Timm10b	protein_coding	0.0108254	0.98721	0.0379349	0.962359
ENSMUST00000106783	Timm10b	protein_coding	-0.438604	0.10736	-0.473284	0.08822
ENSMUST00000103092	Ctsa	protein_coding	-0.45241	0.033916	-0.454232	0.0265929
ENSMUST00000103093	Ctsa	protein_coding	0.0688427	0.533717	0.0687985	0.743629
ENSMUST00000103091	Elmo2	protein_coding	-0.877056	9.93814e-14	-0.89408	4.00727e-10
ENSMUST00000103094	Acot8	protein_coding	0.198593	0.283204	0.197737	0.400036
ENSMUST00000070215	Npm3	protein_coding	-0.0553661	0.894978	-0.0720344	0.867111
ENSMUST00000103098	Nbr1	protein_coding	0.371023	0.169186	0.352925	0.644465
ENSMUST00000103099	Nbr1	protein_coding	-0.17236	0.845042	-0.402055	0.883123
ENSMUST00000050542	Epc1	protein_coding	0.614979	0.186159	0.741865	0.076896
ENSMUST00000107786	Cacna1g	protein_coding	-0.135028	0.865146	-0.230554	0.969013
ENSMUST00000021653	Acot3	protein_coding	-1.59607	0.00288226	-3.46195	0.067803
ENSMUST00000107789	Cacna1g	protein_coding	0.281953	0.613481	0.285395	0.775777
ENSMUST00000112404	Adgrg2	protein_coding	0.00893753	0.992791	1.26443	0.792824
ENSMUST00000178973	Nim1k	protein_coding	0.211421	0.59505	0.203754	0.582999
ENSMUST00000068933	Gjc1	protein_coding	-0.111056	0.869125	-0.151657	0.96454
ENSMUST00000110398	Lrrc16a	protein_coding	-0.0473794	0.889488	-0.0610217	0.892739
ENSMUST00000115832	Dtna	protein_coding	-0.106756	0.442415	-0.110243	0.454096
ENSMUST00000115830	Mapre2	protein_coding	0.817033	0.00936026	0.894501	0.0632492
ENSMUST00000057019	Aplnr	protein_coding	0.155216	0.862917	0.0314904	0.985826
ENSMUST00000115835	Grin2a	protein_coding	0.264206	0.547875	0.320524	0.5924
ENSMUST00000115839	Abat	protein_coding	0.374016	0.317998	0.403563	0.673592
ENSMUST00000171001	Dhrs3	protein_coding	0.575268	0.000482928	0.597229	0.000387579
ENSMUST00000057421	Rhno1	protein_coding	-0.431564	0.24807	-0.458411	0.300589
ENSMUST00000139421	Magt1	protein_coding	-0.105749	0.914582	-0.0423184	0.992564
ENSMUST00000062067	Lamtor4	protein_coding	-0.17796	0.219312	-0.180995	0.275353
ENSMUST00000139425	Srrm4	protein_coding	0.84804	9.33339e-05	0.870732	1.77506e-05
ENSMUST00000062069	Ptgs1	protein_coding	0.264304	0.161654	0.276267	0.114846
ENSMUST00000139428	Tmem62	protein_coding	-0.552453	0.398502	-0.618677	0.892558
ENSMUST00000180037	Birc6	protein_coding	-0.288474	0.425047	-0.292564	0.918409
ENSMUST00000180036	Oaz1	protein_coding	0.500213	2.21427e-05	0.498141	4.33838e-05
ENSMUST00000165922	E2f5	protein_coding	0.875489	0.0625618	1.03801	0.607567
ENSMUST00000096386	Rnf41	protein_coding	0.19068	0.0206958	0.191628	0.11568
ENSMUST00000096385	Mroh1	protein_coding	0.0971827	0.659214	0.0983338	0.742528
ENSMUST00000101254	Ccdc142	protein_coding	-0.890389	0.0658702	-1.15982	0.0577826
ENSMUST00000117757	Gapdh	protein_coding	0.286401	0.0198131	0.283758	0.0369637
ENSMUST00000101253	Gm42688	protein_coding	-1.02565	3.0887e-06	-1.08721	4.33805e-07
ENSMUST00000101250	Phykpl	protein_coding	0.371073	0.113178	0.379877	0.23282
ENSMUST00000117577	Btbd10	protein_coding	1.07128	3.79309e-06	1.13192	0.000169315
ENSMUST00000108910	Scn8a	protein_coding	-0.172409	0.129733	-0.17272	0.144331
ENSMUST00000039867	Zbtb41	protein_coding	0.211056	0.170464	0.222489	0.126218
ENSMUST00000107723	Grwd1	protein_coding	0.342544	0.259485	0.32952	0.42116
ENSMUST00000207901	Zfp524	protein_coding	-0.18057	0.850285	-0.186896	0.953425
ENSMUST00000137906	Arid5a	protein_coding	1.76065	9.96422e-06	2.24893	0.000219022
ENSMUST00000192287	Pcdh7	protein_coding	1.61486	0.00115999	2.19096	0.389692
ENSMUST00000206893	Fbxl19	protein_coding	0.138912	0.57606	0.131014	0.657972
ENSMUST00000088313	Emd	protein_coding	1.18698	0.0269134	1.69918	0.0138226
ENSMUST00000151249	Ndufaf4	protein_coding	0.169558	0.796576	0.196695	0.918564
ENSMUST00000088310	Phf3	protein_coding	-0.178662	0.596638	-0.206839	0.698639
ENSMUST00000166163	Jakmip3	protein_coding	-0.319373	0.0733128	-0.324316	0.185711
ENSMUST00000151243	Hfe	protein_coding	-0.106014	0.785526	-0.113354	0.817102
ENSMUST00000151285	Wapl	protein_coding	0.495848	0.146707	0.548318	0.222657
ENSMUST00000098763	Cttnbp2nl	protein_coding	0.237859	0.0201761	0.240954	0.119434
ENSMUST00000058230	Ensa	protein_coding	-0.156416	0.333033	-0.161284	0.363795
ENSMUST00000098761	Kcnd3	protein_coding	-0.142103	0.0586275	-0.14291	0.25301
ENSMUST00000090558	Celsr2	protein_coding	-0.436506	7.42052e-06	-0.441427	2.19502e-06
ENSMUST00000090559	Cry2	protein_coding	0.756695	8.32436e-06	0.758691	0.000501025
ENSMUST00000058237	Ugt1a7c	protein_coding	0.00791657	0.993474	0.0792172	0.967178
ENSMUST00000090554	Trp53i11	protein_coding	-0.11623	0.426994	-0.121793	0.488061
ENSMUST00000098768	AI593442	protein_coding	-0.636644	0.00997692	-0.72467	0.0533005
ENSMUST00000050958	Tmie	protein_coding	-0.204617	0.64463	-0.238604	0.55574
ENSMUST00000090553	Sars	protein_coding	0.0612152	0.718688	0.0630983	0.824691
ENSMUST00000037198	Osgin2	protein_coding	1.14926	4.68483e-21	1.16752	1.90424e-25
ENSMUST00000110718	Ankrd61	protein_coding	-0.534654	0.271461	-0.599715	0.34825
ENSMUST00000110711	Snap23	protein_coding	0.05213	0.918085	0.0291413	0.972763
ENSMUST00000110713	Eapp	protein_coding	-0.10486	0.920088	-0.505613	0.927535
ENSMUST00000178573	Wdr53	protein_coding	-0.42488	0.247666	-0.468182	0.167921
ENSMUST00000056053	Setd1b	protein_coding	-1.19227	0.00143486	-1.39023	0.228787
ENSMUST00000056051	Car7	protein_coding	-0.726976	0.03383	-0.832794	0.17586
ENSMUST00000154148	Gm37240	protein_coding	-0.0572992	0.955783	-0.169017	0.953731
ENSMUST00000154149	Dennd2a	protein_coding	0.147252	0.845042	0.139071	0.903698
ENSMUST00000098495	Snap91	protein_coding	0.127748	0.61261	0.118401	0.73449
ENSMUST00000098496	Erich3	protein_coding	-0.181384	0.28017	-0.189911	0.230138
ENSMUST00000207278	Med25	protein_coding	-0.0312388	0.920325	-0.0349712	0.928871
ENSMUST00000207274	Gabra1	protein_coding	0.131015	0.864861	0.0626354	0.995687
ENSMUST00000207270	Lyrm1	protein_coding	0.265599	0.100502	0.274738	0.160049
ENSMUST00000183070	Nktr	protein_coding	0.433336	0.00164215	0.441269	0.000353516
ENSMUST00000120080	Adcy9	protein_coding	-0.169455	0.478593	-0.171941	0.565043
ENSMUST00000211368	Pde2a	protein_coding	-0.146077	0.77764	-0.233604	0.80322
ENSMUST00000211369	Chmp2a	protein_coding	1.17593	0.0246564	1.66601	0.110164
ENSMUST00000114001	Itsn1	protein_coding	-0.213092	0.608974	-0.237999	0.926961
ENSMUST00000114003	Cacfd1	protein_coding	-0.327038	0.524236	-0.366283	0.571632
ENSMUST00000166472	BC052040	protein_coding	-0.21933	0.802221	-0.686951	0.789889
ENSMUST00000114005	Cacfd1	protein_coding	-0.314112	0.170924	-0.325447	0.339116
ENSMUST00000114004	Cacfd1	protein_coding	-0.304517	0.0318826	-0.307366	0.0529137
ENSMUST00000114007	Cacfd1	protein_coding	-0.148971	0.429655	-0.155087	0.367559
ENSMUST00000136740	Myo9a	protein_coding	0.0269459	0.875741	0.0277819	0.932986
ENSMUST00000066804	Sirt5	protein_coding	-0.368806	0.0371989	-0.383946	0.0276469
ENSMUST00000169324	Pogk	protein_coding	0.298717	0.0157067	0.299036	0.138188
ENSMUST00000165680	Gm17509	protein_coding	-0.306971	0.5211	-0.338385	0.392471
ENSMUST00000144099	Cdk5rap2	protein_coding	0.0649818	0.729394	0.0639933	0.770911
ENSMUST00000145944	Podxl2	protein_coding	0.166242	0.448596	0.148798	0.620556
ENSMUST00000173696	Kpna1	protein_coding	1.48418	1.04648e-12	1.55406	7.71032e-11
ENSMUST00000149232	Nde1	protein_coding	-0.231888	0.70478	-0.278516	0.639988
ENSMUST00000068167	Lrrfip1	protein_coding	0.213425	0.691178	0.369911	0.701787
ENSMUST00000057907	Fbxo44	protein_coding	0.0371457	0.90849	0.0319393	0.950555
ENSMUST00000193669	Tsga10	protein_coding	1.14456	0.000720528	1.22625	0.0559832
ENSMUST00000068168	Kansl1l	protein_coding	0.89882	5.05356e-10	0.925848	5.44147e-11
ENSMUST00000155230	Fam149a	protein_coding	0.147517	0.710029	0.15085	0.758863
ENSMUST00000055506	Gtf3c1	protein_coding	-0.144353	0.46715	-0.154264	0.558552
ENSMUST00000155237	Strbp	protein_coding	0.0889449	0.885481	0.15434	0.841908
ENSMUST00000019708	Arid3a	protein_coding	-0.978726	0.0003572	-1.06958	0.000228819
ENSMUST00000067801	Cbs	protein_coding	0.0182945	0.973512	0.0415188	0.962048
ENSMUST00000182304	Rbm5	protein_coding	-0.264235	0.622705	-0.305746	0.695434
ENSMUST00000182309	Rsrc2	protein_coding	-0.0279762	0.921122	-0.0319739	0.92891
ENSMUST00000103031	Fbf1	protein_coding	-0.300007	0.109151	-0.314306	0.29231
ENSMUST00000015858	Cers2	protein_coding	-0.108033	0.381484	-0.108792	0.563611
ENSMUST00000207858	Arhgap33	protein_coding	-0.0641209	0.891701	-0.15746	0.835638
ENSMUST00000103032	Llgl2	protein_coding	-0.244293	0.778928	-0.490129	0.752253
ENSMUST00000103033	Tmem94	protein_coding	0.0390359	0.902877	0.040069	0.964505
ENSMUST00000207856	Gm29797	protein_coding	0.0082072	0.993051	0.00144928	0.999135
ENSMUST00000015855	Prune	protein_coding	-0.26922	0.0141769	-0.273742	0.0546445
ENSMUST00000068783	Gm9881	protein_coding	0.0074323	0.992618	0.0259499	0.984776
ENSMUST00000143472	Capn7	protein_coding	-0.288916	0.490738	-0.324342	0.573454
ENSMUST00000043604	Gna11	protein_coding	-0.22341	0.000656154	-0.224273	0.0317055
ENSMUST00000043605	Kif27	protein_coding	-0.265436	0.546884	-0.289716	0.522625
ENSMUST00000112871	Cxcl12	protein_coding	-0.21577	0.809172	-1.98898	0.708612
ENSMUST00000112877	Nr6a1	protein_coding	0.396085	0.480525	0.455358	0.751172
ENSMUST00000112874	Nck1	protein_coding	-0.218486	0.427825	-0.236349	0.448123
ENSMUST00000051087	Nrep	protein_coding	-0.0189565	0.978378	-0.100489	0.926433
ENSMUST00000174366	Dhx16	protein_coding	-0.609498	0.35661	-0.613885	0.906921
ENSMUST00000147540	Trp53bp1	protein_coding	0.339419	0.00663879	0.342164	0.00255743
ENSMUST00000097352	Pknox1	protein_coding	0.244277	0.127745	0.250301	0.209143
ENSMUST00000147545	Ccdc6	protein_coding	0.0456987	0.801475	0.0448412	0.841504
ENSMUST00000115068	Slc37a2	protein_coding	-0.186004	0.738859	-0.201821	0.730364
ENSMUST00000163486	Naa16	protein_coding	-0.31813	0.42717	-0.344891	0.40128
ENSMUST00000093142	Rasgef1c	protein_coding	-0.154834	0.802221	-0.13417	0.863193
ENSMUST00000093140	Anapc11	protein_coding	0.0826116	0.69768	0.0813241	0.732811
ENSMUST00000011398	Thg1l	protein_coding	-0.0306678	0.920052	-0.028261	0.950555
ENSMUST00000065408	Ly6c1	protein_coding	-0.0415707	0.924412	-0.0596067	0.927052
ENSMUST00000069782	9030617O03Rik	protein_coding	-0.331999	0.159548	-0.34824	0.262697
ENSMUST00000048393	Atg101	protein_coding	1.22464	7.24701e-08	1.25839	4.46949e-05
ENSMUST00000057410	Fbln1	protein_coding	-0.834395	0.0304859	-1.07296	0.00919386
ENSMUST00000048391	Clspn	protein_coding	-1.59153	2.08578e-05	-1.86478	1.08395e-06
ENSMUST00000194392	Mrpl41	protein_coding	-0.738757	0.0175944	-0.788125	0.0036621
ENSMUST00000198834	Fbrsl1	protein_coding	-0.0361032	0.930673	-0.0449778	0.93775
ENSMUST00000166980	Ddr1	protein_coding	0.44288	0.434385	0.441482	0.912462
ENSMUST00000163483	Rab1a	protein_coding	0.347508	0.649617	1.39032	0.228352
ENSMUST00000166984	Fubp1	protein_coding	0.231902	0.00897506	0.233905	0.0279011
ENSMUST00000146634	Ctu2	protein_coding	0.486855	0.445779	0.579942	0.614895
ENSMUST00000146637	Sbf1	protein_coding	0.430768	0.372352	0.514731	0.504175
ENSMUST00000079764	Wdr83os	protein_coding	-0.0682786	0.688891	-0.0742665	0.78112
ENSMUST00000014812	Chfr	protein_coding	0.830798	0.0279198	0.931754	0.736783
ENSMUST00000142701	Brap	protein_coding	0.324338	0.225971	0.335744	0.198924
ENSMUST00000142704	Acsl3	protein_coding	0.174055	0.0990381	0.178109	0.140702
ENSMUST00000074969	Cage1	protein_coding	0.124696	0.892796	0.0532709	0.991393
ENSMUST00000195620	Sema4c	protein_coding	0.741101	0.126618	0.895067	0.710723
ENSMUST00000074963	Bbs5	protein_coding	0.0610642	0.840724	0.0682828	0.833279
ENSMUST00000020307	Anapc16	protein_coding	0.088668	0.771417	0.084042	0.825226
ENSMUST00000114823	Mkrn1	protein_coding	0.320517	0.552003	0.355152	0.692207
ENSMUST00000114822	Mkrn1	protein_coding	0.548542	0.0512874	0.575462	0.044491
ENSMUST00000114821	C1qtnf5	protein_coding	0.155489	0.785263	0.209894	0.762981
ENSMUST00000153306	Usp5	protein_coding	0.476337	0.443662	0.725265	0.478342
ENSMUST00000050067	Hectd3	protein_coding	-0.284671	0.00275186	-0.286376	0.00931339
ENSMUST00000105032	Fam43b	protein_coding	-0.75181	3.44231e-06	-0.786447	3.57701e-09
ENSMUST00000120289	Pfn2	protein_coding	0.429675	0.0151443	0.43914	0.00701396
ENSMUST00000156159	Sptbn5	protein_coding	0.263664	0.69968	0.33685	0.68922
ENSMUST00000156158	Trafd1	protein_coding	-0.128772	0.684332	-0.132148	0.674155
ENSMUST00000120286	Cmc4	protein_coding	-0.422316	0.396131	-0.504973	0.243255
ENSMUST00000152233	Ankzf1	protein_coding	-0.336225	0.187761	-0.355936	0.229807
ENSMUST00000050069	Rbm12b1	protein_coding	-0.435512	0.161101	-0.439362	0.398734
ENSMUST00000164859	Senp6	protein_coding	0.0348932	0.924412	0.0343102	0.950367
ENSMUST00000164853	Ccdc24	protein_coding	0.0471281	0.953681	0.0132064	0.992909
ENSMUST00000164855	A730015C16Rik	protein_coding	0.787758	0.112447	0.94665	0.0881308
ENSMUST00000212129	Rpl18a	protein_coding	0.0407952	0.843514	0.0370576	0.903378
ENSMUST00000121484	Helz2	protein_coding	0.62726	0.354684	3.26186	0.230074
ENSMUST00000212124	Polr2c	protein_coding	1.1354	0.0506983	3.44641	0.129036
ENSMUST00000212121	Eps15l1	protein_coding	-0.0744835	0.850381	-0.0933356	0.838983
ENSMUST00000127889	B9d1	protein_coding	-0.75224	0.0878445	-0.869781	0.114486
ENSMUST00000201984	Ube2k	protein_coding	0.692847	0.14997	0.755527	0.611341
ENSMUST00000122063	Ift88	protein_coding	-0.232858	0.0468798	-0.233956	0.160876
ENSMUST00000105780	Fhad1	protein_coding	0.537773	0.120292	0.646271	0.170873
ENSMUST00000105782	Rsc1a1	protein_coding	0.146835	0.715151	0.137726	0.789078
ENSMUST00000105784	Fblim1	protein_coding	0.340675	0.607493	0.523201	0.811352
ENSMUST00000105786	Spen	protein_coding	0.470183	0.283206	0.519611	0.491106
ENSMUST00000105388	Agpat3	protein_coding	0.911525	0.139012	3.12287	0.253491
ENSMUST00000122066	Zfp629	protein_coding	-0.522124	0.296429	-0.648889	0.482823
ENSMUST00000001675	Stk38l	protein_coding	1.58533	3.80056e-21	1.62875	4.65769e-16
ENSMUST00000121739	Kdm2b	protein_coding	-0.0898043	0.820652	-0.115149	0.810117
ENSMUST00000121738	Srr	protein_coding	-0.180189	0.112533	-0.182375	0.198824
ENSMUST00000121733	Papln	protein_coding	0.440103	0.496651	0.45259	0.904111
ENSMUST00000045644	Actr5	protein_coding	-0.133335	0.804896	-0.1749	0.810117
ENSMUST00000122065	Cgnl1	protein_coding	0.310068	0.696209	0.44583	0.767494
ENSMUST00000162185	Lmo3	protein_coding	-0.811376	0.054741	-1.03015	0.0224106
ENSMUST00000150655	Naa60	protein_coding	-0.137093	0.806963	-0.164797	0.815666
ENSMUST00000150650	Gm14325	protein_coding	-0.23769	0.353302	-0.254143	0.345727
ENSMUST00000162183	Alg12	protein_coding	-0.494764	0.0359532	-0.528112	0.0106915
ENSMUST00000127775	4931428L18Rik	protein_coding	-0.462366	0.142174	-0.482593	0.0680904
ENSMUST00000022916	Lrp12	protein_coding	0.20436	0.160482	0.204644	0.179652
ENSMUST00000162188	Phf21a	protein_coding	-0.493953	0.37446	-0.55547	0.706991
ENSMUST00000075363	Acot7	protein_coding	0.136643	0.278028	0.132673	0.302614
ENSMUST00000131968	Dohh	protein_coding	-0.0491926	0.963195	-0.227701	0.910626
ENSMUST00000131966	Ccdc81	protein_coding	0.0360887	0.965221	0.0571983	0.96379
ENSMUST00000002327	Def6	protein_coding	0.231245	0.645142	0.208535	0.721142
ENSMUST00000002320	Ppard	protein_coding	1.2813	4.43654e-37	1.29199	1.44622e-38
ENSMUST00000203162	Clec1a	protein_coding	-0.91794	0.00840863	-1.03998	0.00906507
ENSMUST00000073456	Nsa2	protein_coding	-0.171061	0.0929642	-0.170731	0.18195
ENSMUST00000095254	Tom1l2	protein_coding	-0.0394369	0.703267	-0.0399448	0.863554
ENSMUST00000159939	Phf21b	protein_coding	3.03832	1.48967e-244	3.07156	1.53061e-82
ENSMUST00000087933	Tpp2	protein_coding	0.523458	0.0990423	0.51674	0.24927
ENSMUST00000159936	Luc7l2	protein_coding	0.318865	0.00820082	0.324526	0.00361061
ENSMUST00000095259	Gtpbp3	protein_coding	-0.138859	0.646894	-0.146196	0.649536
ENSMUST00000087938	Rtkn	protein_coding	-0.142023	0.804896	-0.145661	0.851388
ENSMUST00000039152	Dhx8	protein_coding	0.0364714	0.877879	0.0350932	0.903378
ENSMUST00000025823	Rce1	protein_coding	0.270576	0.0304383	0.271907	0.0914527
ENSMUST00000025826	Slc29a2	protein_coding	-0.3969	0.00146577	-0.401844	0.0101604
ENSMUST00000025827	Minpp1	protein_coding	0.127726	0.667714	0.104934	0.83406
ENSMUST00000163854	Map4k4	protein_coding	0.116605	0.479973	0.115577	0.531188
ENSMUST00000163858	Ankrd13d	protein_coding	-0.585982	0.17244	-0.648981	0.319505
ENSMUST00000061280	Pcmtd1	protein_coding	-0.0453042	0.700465	-0.0447784	0.828813
ENSMUST00000206669	Ube2s	protein_coding	1.40119	0.00322013	2.2082	0.0811504
ENSMUST00000185168	1190007I07Rik	protein_coding	-0.250695	0.723801	-0.305186	0.763254
ENSMUST00000161986	Gnpat	protein_coding	-0.525885	0.46517	-1.05839	0.665943
ENSMUST00000161987	Apaf1	protein_coding	0.234123	0.609314	0.242469	0.587376
ENSMUST00000159687	Psme2	protein_coding	0.246149	0.6741	0.302634	0.791086
ENSMUST00000143961	Tcp1	protein_coding	0.336315	0.162033	0.337959	0.215089
ENSMUST00000042692	Tcp11	protein_coding	-0.252092	0.773543	-1.61321	0.729547
ENSMUST00000132435	Tmcc2	protein_coding	-1.386	6.31265e-49	-1.4028	1.22872e-31
ENSMUST00000132437	Taz	protein_coding	-0.173028	0.844512	-0.211491	0.918989
ENSMUST00000132430	Cep164	protein_coding	-0.0287859	0.957718	-0.0348107	0.955764
ENSMUST00000042699	Aldh8a1	protein_coding	0.218529	0.738587	0.257003	0.770382
ENSMUST00000178353	Gm21992	protein_coding	0.725452	0.00177932	0.778159	5.86206e-05
ENSMUST00000008004	Ddx49	protein_coding	-0.115599	0.616343	-0.124832	0.608824
ENSMUST00000078528	C1qbp	protein_coding	-0.236656	0.0598974	-0.244323	0.0460576
ENSMUST00000043349	Grid1	protein_coding	-0.262641	0.0137812	-0.267697	0.0139828
ENSMUST00000043342	Dph5	protein_coding	-0.28614	0.370704	-0.284853	0.475673
ENSMUST00000123256	Mmab	protein_coding	-0.511605	0.26908	-0.550054	0.373179
ENSMUST00000085420	Car12	protein_coding	-0.29076	0.209897	-0.317909	0.294581
ENSMUST00000085774	Sdk1	protein_coding	0.212285	0.599279	0.257834	0.547506
ENSMUST00000105387	Agpat3	protein_coding	0.272168	0.233629	0.267951	0.286739
ENSMUST00000085425	Isg15	protein_coding	0.183282	0.655926	0.231543	0.554667
ENSMUST00000149243	Mrpl3	protein_coding	-0.00987024	0.982188	-0.0223509	0.969013
ENSMUST00000042964	Zfp189	protein_coding	0.0941621	0.839597	3.61113	0.638841
ENSMUST00000007207	Clcn2	protein_coding	-0.101375	0.55292	-0.105966	0.56478
ENSMUST00000188307	Nfasc	protein_coding	-0.0619193	0.872328	-0.0536851	0.922346
ENSMUST00000188302	Tpp2	protein_coding	1.13278	0.048458	3.5661	0.116692
ENSMUST00000044691	Bag2	protein_coding	-0.448466	0.013757	-0.460427	0.0110599
ENSMUST00000208117	Josd2	protein_coding	0.340119	0.642333	0.729619	0.707356
ENSMUST00000203830	Chl1	protein_coding	-0.125713	0.9007	-0.226344	0.958795
ENSMUST00000105381	Bsg	protein_coding	0.517047	0.0178584	0.53409	0.034866
ENSMUST00000089215	Cntn6	protein_coding	1.2277	0.00082128	1.40044	0.315231
ENSMUST00000201471	Trpv6	protein_coding	-0.0336177	0.974443	-0.427519	0.82131
ENSMUST00000209244	Pkhd1l1	protein_coding	0.217953	0.694666	0.255609	0.956544
ENSMUST00000209245	Cyth2	protein_coding	-0.0939959	0.846706	-0.126733	0.842775
ENSMUST00000022881	Fam134b	protein_coding	-0.0299713	0.860037	-0.0326545	0.90328
ENSMUST00000026703	Bach1	protein_coding	0.845752	2.11142e-25	0.851806	3.5522e-16
ENSMUST00000026704	Cct8	protein_coding	0.246065	0.00149104	0.246827	0.0186835
ENSMUST00000159073	Gng2	protein_coding	0.258729	0.653673	0.283669	0.686299
ENSMUST00000209248	Rnf223	protein_coding	-0.443642	0.281456	-0.50218	0.25622
ENSMUST00000081423	Nol4	protein_coding	-0.17689	0.474001	-0.168088	0.64436
ENSMUST00000134876	Stx16	protein_coding	-0.815212	0.164875	-1.16712	0.166312
ENSMUST00000113878	Arhgef9	protein_coding	0.00168949	0.993545	0.00170359	0.996817
ENSMUST00000108660	Cyb5d1	protein_coding	-0.095093	0.729543	-0.111045	0.703768
ENSMUST00000160762	Cpsf4	protein_coding	-0.211776	0.737944	-0.329716	0.685244
ENSMUST00000211846	Golga4	protein_coding	0.246059	0.560109	0.264494	0.493874
ENSMUST00000164079	Taf1d	protein_coding	-0.0792295	0.765191	-0.0743763	0.836056
ENSMUST00000077983	Sdccag3	protein_coding	0.158824	0.23761	0.157358	0.312734
ENSMUST00000164076	Bean1	protein_coding	0.177022	0.819179	0.545057	0.942885
ENSMUST00000133474	Ndufv1	protein_coding	0.284881	0.652322	0.425456	0.625465
ENSMUST00000038569	Spry1	protein_coding	-0.328141	0.471352	-0.494311	0.47909
ENSMUST00000143284	Nr3c2	protein_coding	-0.120381	0.885419	-0.159363	0.890052
ENSMUST00000165280	Bmpr1a	protein_coding	-0.375469	0.60204	-3.12954	0.413644
ENSMUST00000106549	Knop1	protein_coding	-0.285983	0.718933	-0.599347	0.800365
ENSMUST00000179030	Ankrd44	protein_coding	0.0548875	0.916756	0.0834794	0.911731
ENSMUST00000106545	Cyp4x1	protein_coding	0.102694	0.641225	0.0989632	0.688328
ENSMUST00000106542	Hid1	protein_coding	-0.0970045	0.699859	-0.106012	0.753417
ENSMUST00000106540	Amy1	protein_coding	0.109836	0.630174	0.119436	0.601106
ENSMUST00000044521	Ahdc1	protein_coding	-0.33799	0.499527	-0.341042	0.875067
ENSMUST00000040865	Tmem98	protein_coding	0.294573	0.246316	0.301982	0.273543
ENSMUST00000020954	Trappc12	protein_coding	-0.19944	0.24586	-0.199712	0.318732
ENSMUST00000108703	Trim16	protein_coding	0.208218	0.822899	1.8761	0.573291
ENSMUST00000020959	Rnaseh1	protein_coding	-0.692225	0.00131211	-0.740107	0.000113049
ENSMUST00000020958	Klhl29	protein_coding	0.049199	0.81036	0.0443819	0.864157
ENSMUST00000023289	Chkb	protein_coding	0.244342	0.0936132	0.247518	0.157499
ENSMUST00000061772	Rbm15	protein_coding	1.49398	1.2824e-31	1.52497	7.53195e-38
ENSMUST00000070458	Lrrc56	protein_coding	0.229392	0.804042	0.0591501	0.98899
ENSMUST00000023283	Lmf2	protein_coding	0.0953118	0.686671	0.0961093	0.734622
ENSMUST00000027071	Lactb2	protein_coding	-0.221474	0.138241	-0.222828	0.128114
ENSMUST00000023756	Racgap1	protein_coding	0.12604	0.699151	0.117959	0.860584
ENSMUST00000023758	Asic1	protein_coding	-0.336797	0.00024183	-0.341748	0.006599
ENSMUST00000023759	Smarcd1	protein_coding	-0.247566	0.0228458	-0.252692	0.0163323
ENSMUST00000064821	Itgam	protein_coding	0.0699833	0.858858	0.0730053	0.932668
ENSMUST00000107176	Etv4	protein_coding	0.34551	0.451472	0.3637	0.666949
ENSMUST00000124517	Plch2	protein_coding	-0.531259	0.37408	-0.710648	0.6086
ENSMUST00000107171	Setdb1	protein_coding	0.137135	0.792633	0.156148	0.861995
ENSMUST00000107170	Setdb1	protein_coding	-0.532897	0.0149837	-0.573879	0.0422076
ENSMUST00000020485	Glt8d2	protein_coding	-0.681773	0.00504993	-0.734365	0.00239232
ENSMUST00000020484	Txnrd1	protein_coding	0.43099	0.00854327	0.427033	0.0326394
ENSMUST00000171249	Nudt17	protein_coding	-0.0294196	0.957718	-0.0506029	0.936537
ENSMUST00000020488	D10Wsu102e	protein_coding	0.225502	0.0142135	0.226276	0.0656167
ENSMUST00000171244	Myg1	protein_coding	-0.397565	0.518492	-0.393097	0.935769
ENSMUST00000171245	Prr13	protein_coding	-0.687678	0.0994273	-0.833617	0.0661291
ENSMUST00000134293	Ehbp1	protein_coding	-0.254506	0.691143	-0.380413	0.699973
ENSMUST00000059305	Snrpn	protein_coding	0.206277	0.132565	0.201129	0.206743
ENSMUST00000185533	Nudt16	protein_coding	-0.156662	0.757487	-0.11737	0.819282
ENSMUST00000176467	Gm4070	protein_coding	-0.0210925	0.985538	0.243593	0.973502
ENSMUST00000185531	Lrrfip1	protein_coding	-0.227593	0.471493	-0.266201	0.709342
ENSMUST00000108700	Pmp22	protein_coding	0.245251	0.691893	0.246112	0.771488
ENSMUST00000037912	Ssh2	protein_coding	0.214062	0.19336	0.213499	0.255588
ENSMUST00000072587	Mrps21	protein_coding	0.0945978	0.925762	-2.0454	0.643929
ENSMUST00000185539	Uchl5	protein_coding	0.302553	0.483546	0.334788	0.474804
ENSMUST00000101017	Ndel1	protein_coding	0.650579	0.0986502	0.696547	0.208221
ENSMUST00000177370	Ctage5	protein_coding	0.276007	0.619434	0.293426	0.710719
ENSMUST00000037918	Tmem33	protein_coding	-0.122139	0.510894	-0.12764	0.563036
ENSMUST00000212773	Dpep1	protein_coding	-0.298526	0.674086	-0.352021	0.7451
ENSMUST00000156616	Huwe1	protein_coding	0.0883084	0.8572	0.0891367	0.886404
ENSMUST00000066208	Aldh7a1	protein_coding	0.180414	0.228214	0.181656	0.251893
ENSMUST00000165842	Pex11b	protein_coding	-0.366394	0.00138559	-0.372272	0.0107096
ENSMUST00000174548	Hnrnpl	protein_coding	0.426411	0.294279	0.484472	0.246705
ENSMUST00000171794	Gtf2ird1	protein_coding	0.150358	0.834187	0.0668539	0.966237
ENSMUST00000165848	Zscan4d	protein_coding	0.0997248	0.911813	0.0379009	0.982141
ENSMUST00000171796	Kif1a	protein_coding	0.255323	0.000406361	0.256674	0.0141249
ENSMUST00000171797	Nap1l1	protein_coding	0.403334	1.81101e-05	0.406094	9.2279e-06
ENSMUST00000171791	Mast4	protein_coding	2.6035	5.0801e-56	2.67832	2.05436e-47
ENSMUST00000022680	Bin3	protein_coding	-0.0527564	0.809691	-0.053528	0.878958
ENSMUST00000134127	Ctu2	protein_coding	0.716558	0.0398843	0.784816	0.0191499
ENSMUST00000139743	Fam229b	protein_coding	-0.151604	0.850934	-0.112074	0.966124
ENSMUST00000139742	Rhbdd3	protein_coding	-0.0818545	0.897337	-0.0673338	0.950501
ENSMUST00000173793	Nnat	protein_coding	0.98438	0.00705224	1.12192	0.0039391
ENSMUST00000173790	H2afz	protein_coding	1.16421	0.00925058	1.41529	0.00893382
ENSMUST00000033749	Pir	protein_coding	0.383224	0.152686	0.425859	0.13495
ENSMUST00000033744	Atp2b3	protein_coding	-0.51389	0.0283191	-0.562997	0.0288506
ENSMUST00000021536	Atp6v1d	protein_coding	0.0644114	0.656958	0.0658053	0.709001
ENSMUST00000033740	Zfp92	protein_coding	-0.297573	0.379003	-0.331248	0.263783
ENSMUST00000033741	Bgn	protein_coding	0.178211	0.638073	0.155033	0.757703
ENSMUST00000177084	Trmt1	protein_coding	0.114114	0.871046	0.159579	0.886243
ENSMUST00000177083	Asap1	protein_coding	0.408767	0.461606	0.619355	0.839139
ENSMUST00000135455	Pop5	protein_coding	0.566705	0.0865406	0.642733	0.0142596
ENSMUST00000135454	0610037L13Rik	protein_coding	-0.438611	0.125955	-0.467715	0.172731
ENSMUST00000172264	Mast4	protein_coding	0.739941	0.203627	1.01034	0.226748
ENSMUST00000060918	Amz1	protein_coding	0.0498155	0.913545	0.0568031	0.92891
ENSMUST00000108705	Zfp286	protein_coding	-0.810326	7.48503e-05	-0.839109	3.98069e-06
ENSMUST00000053020	Neurl1b	protein_coding	-0.530464	1.92899e-07	-0.533018	3.32287e-08
ENSMUST00000105863	Tmem50a	protein_coding	-0.0732701	0.868595	-0.0586592	0.94163
ENSMUST00000079605	Zfp462	protein_coding	-0.100017	0.870484	-0.103987	0.904054
ENSMUST00000020220	Nuak1	protein_coding	-0.411664	0.00384919	-0.431493	0.00318926
ENSMUST00000186949	Bzw1	protein_coding	1.40688	1.01224e-07	1.45064	9.7978e-06
ENSMUST00000105646	Ajap1	protein_coding	-0.363791	2.8883e-05	-0.369563	0.000903555
ENSMUST00000079601	Etv5	protein_coding	0.966004	7.45315e-29	0.970658	2.89052e-27
ENSMUST00000196423	Anapc5	protein_coding	-0.712428	0.0101948	-0.802066	0.0567214
ENSMUST00000131518	Lrrc40	protein_coding	-0.276366	0.65025	-0.302721	0.721263
ENSMUST00000135986	Ccdc13	protein_coding	0.0792893	0.80089	0.0880425	0.846373
ENSMUST00000154301	Spaca6	protein_coding	-0.252211	0.543602	-0.281481	0.490162
ENSMUST00000034909	Rasgrf1	protein_coding	0.787922	0.00136573	0.821064	0.00229826
ENSMUST00000135988	Desi1	protein_coding	0.424039	0.0692568	0.416854	0.128849
ENSMUST00000052774	Tyw3	protein_coding	-0.852336	3.5381e-10	-0.868113	1.81458e-08
ENSMUST00000109541	Atp6ap1l	protein_coding	0.148606	0.864591	0.178596	0.926433
ENSMUST00000053792	9030612E09Rik	protein_coding	0.143815	0.79027	0.164839	0.802501
ENSMUST00000154232	Brd2	protein_coding	1.16477	2.38614e-12	1.18362	4.37989e-09
ENSMUST00000153597	Whsc1l1	protein_coding	0.23704	0.566681	0.274683	0.595905
ENSMUST00000183277	Sos2	protein_coding	-0.131716	0.635188	-0.13805	0.684843
ENSMUST00000183274	Xpnpep1	protein_coding	-0.335165	0.133315	-0.349342	0.103955
ENSMUST00000183272	Gapdh	protein_coding	-0.0750802	0.83789	-0.0772045	0.900012
ENSMUST00000196397	Sh2b2	protein_coding	-0.254961	0.750878	0.346939	0.968058
ENSMUST00000019470	Psme3	protein_coding	0.51761	1.94451e-16	0.51883	4.27601e-09
ENSMUST00000196391	Muc3a	protein_coding	-0.451642	0.438077	-0.513314	0.75921
ENSMUST00000183279	Ccdc74a	protein_coding	-0.290971	0.63467	-0.2311	0.891269
ENSMUST00000141623	Ctdnep1	protein_coding	0.571626	0.0620175	0.646916	0.274527
ENSMUST00000136183	Tbc1d13	protein_coding	-0.148804	0.8166	-0.186024	0.823794
ENSMUST00000021532	Snapc1	protein_coding	0.381255	0.000863461	0.388914	0.000599342
ENSMUST00000100050	Klhl41	protein_coding	0.265033	0.626506	0.358803	0.554758
ENSMUST00000136189	Tbc1d14	protein_coding	-0.798392	0.0117323	-0.874629	0.0414573
ENSMUST00000141629	Rbm3	protein_coding	1.04138	0.00161403	1.09697	0.0329372
ENSMUST00000141628	Usp48	protein_coding	0.011559	0.978346	0.00312884	0.99617
ENSMUST00000173132	Ndufa7	protein_coding	-0.164865	0.812149	-0.130176	0.884365
ENSMUST00000024832	Rsph1	protein_coding	-0.47589	0.257531	-0.548561	0.152388
ENSMUST00000028392	Dnajc10	protein_coding	-0.232083	0.0208518	-0.233334	0.0312704
ENSMUST00000173136	Il1rap	protein_coding	0.430353	0.00056858	0.42795	0.000216509
ENSMUST00000173135	Dap3	protein_coding	0.077863	0.709494	0.0750133	0.80322
ENSMUST00000028398	Ube2e3	protein_coding	-0.195917	0.0716447	-0.200465	0.119389
ENSMUST00000104998	Tmem203	protein_coding	-0.736404	6.03746e-06	-0.758013	2.19697e-06
ENSMUST00000104999	Nrarp	protein_coding	0.0595891	0.87654	0.0534672	0.925633
ENSMUST00000009727	Syngr1	protein_coding	-0.0537181	0.7162	-0.0594944	0.745246
ENSMUST00000009728	Syngr1	protein_coding	-0.0115271	0.979318	-0.0212671	0.972182
ENSMUST00000106228	Tial1	protein_coding	0.499005	0.0212689	0.5313	0.0941679
ENSMUST00000104994	Gm17374	protein_coding	-0.428912	0.431629	-0.551134	0.332526
ENSMUST00000029629	Pla2g12a	protein_coding	-0.176097	0.333586	-0.179216	0.339588
ENSMUST00000029623	Tlr2	protein_coding	0.634011	0.193943	0.73399	0.108232
ENSMUST00000025089	Map4k3	protein_coding	-0.036489	0.822744	-0.0392304	0.861456
ENSMUST00000029626	Casp6	protein_coding	-0.0290489	0.95174	-0.0177515	0.98024
ENSMUST00000106847	Trim34b	protein_coding	-0.13881	0.858239	-0.133828	0.9036
ENSMUST00000029624	Ccdc109b	protein_coding	0.101326	0.879091	0.0796547	0.928304
ENSMUST00000211009	Ddhd2	protein_coding	-0.711584	0.00127119	-0.761119	0.000207496
ENSMUST00000211007	Ing1	protein_coding	-0.274398	0.705679	-0.368686	0.852918
ENSMUST00000211005	Nup98	protein_coding	0.583967	0.108127	0.602397	0.0701314
ENSMUST00000030288	Osbpl9	protein_coding	0.535027	0.0516364	0.51885	0.831597
ENSMUST00000077879	Vps13c	protein_coding	0.178744	0.189786	0.186338	0.218243
ENSMUST00000106221	Gbp3	protein_coding	0.596165	0.0980931	0.759391	0.116695
ENSMUST00000017920	Crk	protein_coding	0.253808	0.00942574	0.253407	0.0120739
ENSMUST00000176922	Wdr37	protein_coding	0.0686621	0.692159	0.071781	0.807606
ENSMUST00000031249	Sparcl1	protein_coding	0.162425	0.114691	0.162749	0.268832
ENSMUST00000019965	Smpd2	protein_coding	-0.139047	0.352442	-0.137837	0.534846
ENSMUST00000059899	Mmgt1	protein_coding	0.200734	0.0950261	0.201163	0.0989723
ENSMUST00000063321	Cdkl3	protein_coding	-0.00993296	0.991181	-2.64014	0.661355
ENSMUST00000031243	Spp1	protein_coding	0.0741011	0.919649	0.0126984	0.993272
ENSMUST00000118485	Megf11	protein_coding	0.267645	0.581844	0.275902	0.69489
ENSMUST00000118487	Fam234a	protein_coding	0.0527908	0.854689	0.0505223	0.897122
ENSMUST00000055294	Grem2	protein_coding	0.440177	0.0877948	0.424732	0.252775
ENSMUST00000022115	Xrcc4	protein_coding	0.106953	0.709286	0.117937	0.724634
ENSMUST00000055296	Polr1a	protein_coding	-0.194217	0.253442	-0.196367	0.352152
ENSMUST00000198128	S100a6	protein_coding	0.15679	0.8713	0.134943	0.975941
ENSMUST00000133807	Cacfd1	protein_coding	-0.444513	0.480214	-0.493771	0.622861
ENSMUST00000169712	Mtfr2	protein_coding	0.768851	0.0482623	0.848204	0.00402133
ENSMUST00000133802	Rpl34	protein_coding	0.592212	0.198873	0.702521	0.151958
ENSMUST00000133803	Txlna	protein_coding	-0.176734	0.848361	-1.4421	0.818506
ENSMUST00000170386	Wdr27	protein_coding	-0.09274	0.898207	-0.102405	0.924261
ENSMUST00000148702	Uimc1	protein_coding	-0.514752	0.299127	-0.635574	0.367835
ENSMUST00000118898	Hnrnph3	protein_coding	0.427491	0.055263	0.445326	0.042717
ENSMUST00000147707	Golga2	protein_coding	-0.688795	0.0516197	-0.767541	0.678034
ENSMUST00000147703	Pdcl	protein_coding	0.0142776	0.989488	0.194952	0.954552
ENSMUST00000026150	Arhgap19	protein_coding	-0.235321	0.484551	-0.280361	0.461708
ENSMUST00000107088	Slco2b1	protein_coding	0.172143	0.555763	0.17701	0.608824
ENSMUST00000193279	Ndufc1	protein_coding	0.0894482	0.677356	0.0890435	0.774198
ENSMUST00000118733	Ank1	protein_coding	-0.101784	0.869372	-0.316219	0.980984
ENSMUST00000107084	Chrdl2	protein_coding	0.389701	0.529731	0.667818	0.350156
ENSMUST00000118731	Edil3	protein_coding	0.119088	0.758225	0.0864601	0.912929
ENSMUST00000107086	Slco2b1	protein_coding	-0.0907277	0.927313	-2.14584	0.673294
ENSMUST00000107080	Gm11627	protein_coding	-0.0176377	0.987321	-0.0319759	0.990229
ENSMUST00000205744	Hddc3	protein_coding	-0.113355	0.85563	-0.181564	0.771842
ENSMUST00000205741	Nelfb	protein_coding	-0.266466	0.595673	-0.377059	0.702509
ENSMUST00000145631	Zkscan3	protein_coding	0.352693	0.528185	0.388258	0.501966
ENSMUST00000145634	Hdhd2	protein_coding	0.0848284	0.610914	0.0869915	0.6809
ENSMUST00000065248	Cd8b1	protein_coding	-0.497526	0.416512	-0.616753	0.559413
ENSMUST00000069548	Arhgap9	protein_coding	0.053582	0.953623	0.0848912	0.948717
ENSMUST00000034030	Tmem184c	protein_coding	-0.17906	0.202387	-0.18133	0.177502
ENSMUST00000129249	Ercc2	protein_coding	-0.314231	0.396859	-0.331174	0.383
ENSMUST00000210758	Tm2d2	protein_coding	0.251058	0.745454	0.385855	0.749534
ENSMUST00000210754	Sult2b1	protein_coding	2.00369	2.92442e-21	2.09784	4.41527e-26
ENSMUST00000140287	Gmppa	protein_coding	0.194983	0.779989	0.194329	0.95145
ENSMUST00000021471	Tmx1	protein_coding	0.242727	0.0310619	0.247143	0.0288999
ENSMUST00000047706	Flcn	protein_coding	-0.37569	0.588208	-0.584348	0.539418
ENSMUST00000107337	Tle1	protein_coding	0.185052	0.234347	0.190668	0.365053
ENSMUST00000108500	Smtnl2	protein_coding	0.134057	0.857733	0.194863	0.899862
ENSMUST00000107334	S100a16	protein_coding	-0.324255	0.658255	-0.411608	0.84454
ENSMUST00000107333	S100a16	protein_coding	0.057077	0.957555	2.01915	0.675612
ENSMUST00000107331	S100a16	protein_coding	0.433774	0.479681	0.456371	0.875204
ENSMUST00000108508	Pitpnm3	protein_coding	0.0303689	0.973922	-0.316543	0.961732
ENSMUST00000129241	Sptan1	protein_coding	0.0161823	0.98916	-0.24719	0.94303
ENSMUST00000122087	Gtf2a2	protein_coding	-0.113058	0.865519	-0.112596	0.897685
ENSMUST00000026154	Zdhhc16	protein_coding	-0.276484	0.00300322	-0.278722	0.0454515
ENSMUST00000030622	Syf2	protein_coding	0.0651659	0.7965	0.0668488	0.830824
ENSMUST00000030623	Sfpq	protein_coding	0.6611	5.51244e-22	0.662862	1.82111e-15
ENSMUST00000030626	Tmem50a	protein_coding	0.0233499	0.895182	0.0226806	0.935817
ENSMUST00000030628	Tmem57	protein_coding	0.266345	6.04543e-06	0.267552	0.0124184
ENSMUST00000054952	Emc6	protein_coding	0.280161	0.0482806	0.284264	0.0270475
ENSMUST00000144940	Spns2	protein_coding	0.447656	0.201683	0.469793	0.288196
ENSMUST00000144942	Srebf1	protein_coding	-0.0243488	0.959703	-0.0244508	0.974155
ENSMUST00000202217	Sept11	protein_coding	0.0473157	0.898514	0.0341479	0.958434
ENSMUST00000202214	Slc4a1ap	protein_coding	-0.569488	0.0038667	-0.603396	0.00203887
ENSMUST00000194808	Camsap2	protein_coding	0.445951	0.000446693	0.450337	0.000606117
ENSMUST00000050668	Zfp770	protein_coding	-0.326598	0.112235	-0.344558	0.138907
ENSMUST00000054956	Stambpl1	protein_coding	-0.235673	0.517711	-0.305077	0.463553
ENSMUST00000194807	Mia3	protein_coding	1.01498	2.99128e-07	1.05927	3.46087e-10
ENSMUST00000109097	Sec24a	protein_coding	0.637359	0.00909024	0.642501	0.0603474
ENSMUST00000027916	Bpnt1	protein_coding	0.323949	0.107627	0.323249	0.163686
ENSMUST00000100737	P2rx7	protein_coding	0.179563	0.44169	0.182616	0.452524
ENSMUST00000100739	Fam105a	protein_coding	-0.568119	1.62634e-07	-0.576527	8.17822e-07
ENSMUST00000014389	Pigl	protein_coding	-0.2445	0.187431	-0.246679	0.215636
ENSMUST00000106065	Negr1	protein_coding	-0.0710482	0.943517	-0.038333	0.985637
ENSMUST00000106061	S100pbp	protein_coding	-0.415325	0.088806	-0.454686	0.166364
ENSMUST00000106063	Zranb2	protein_coding	-0.023169	0.963477	-0.0342869	0.967278
ENSMUST00000065938	Impa1	protein_coding	0.252504	0.179104	0.262334	0.277145
ENSMUST00000106068	Azin2	protein_coding	0.456883	0.498624	0.759057	0.774557
ENSMUST00000106069	Adam8	protein_coding	0.163112	0.670917	0.165336	0.72481
ENSMUST00000142629	Xndc1	protein_coding	-0.632708	0.000192807	-0.651327	0.00579294
ENSMUST00000114590	Zfp513	protein_coding	0.162848	0.313573	0.16358	0.38046
ENSMUST00000114594	Arhgap21	protein_coding	-0.0884437	0.801844	-0.0738182	0.897632
ENSMUST00000191598	Ndufv3	protein_coding	-0.923966	0.00181624	-1.01523	0.000103323
ENSMUST00000114598	Zfp398	protein_coding	-0.472925	0.00342099	-0.493685	0.00376642
ENSMUST00000153673	Ttyh1	protein_coding	0.518844	0.342289	0.584899	0.328667
ENSMUST00000037072	Ankhd1	protein_coding	-0.135774	0.63467	-0.155402	0.646759
ENSMUST00000061234	Pdik1l	protein_coding	-0.270142	0.684718	-0.397617	0.864921
ENSMUST00000063204	Fam229b	protein_coding	0.504264	0.483727	3.00704	0.375686
ENSMUST00000092569	Ccdc43	protein_coding	0.056212	0.827784	0.0499586	0.874329
ENSMUST00000092567	Gjc1	protein_coding	0.222909	0.756526	0.26131	0.833983
ENSMUST00000092566	Slc16a10	protein_coding	1.92005	5.04036e-29	1.96991	1.16592e-25
ENSMUST00000167115	Alcam	protein_coding	0.354436	0.316327	0.362795	0.405502
ENSMUST00000206479	Fes	protein_coding	0.0663228	0.925691	0.0529955	0.957847
ENSMUST00000167116	Rab2b	protein_coding	-0.0185211	0.979808	-0.0790774	0.937856
ENSMUST00000167110	Nfe2l1	protein_coding	-0.390162	0.564874	-0.802646	0.749561
ENSMUST00000167113	Trim43b	protein_coding	-0.25455	0.477824	-0.272306	0.369198
ENSMUST00000036300	Col27a1	protein_coding	-0.139728	0.636243	-0.134065	0.702587
ENSMUST00000047404	Dync1li1	protein_coding	-0.0484611	0.74877	-0.0521643	0.802342
ENSMUST00000019920	Clvs2	protein_coding	-0.477192	0.000388293	-0.493374	0.000192493
ENSMUST00000047408	Atcay	protein_coding	-0.00773574	0.948232	-0.00834077	0.976266
ENSMUST00000088874	Hmgb3	protein_coding	0.0351652	0.973038	1.29309	0.823556
ENSMUST00000144041	Mtss1l	protein_coding	-0.0479589	0.92795	-0.0709167	0.923422
[truncated: 29,983 more rows]

## Sheet: DBS.WT.KO
TranscriptID	GeneID	Type	DESeq_Log2FC	DESeq_AdjP	Sleuth_Log2FC	Sleuth_AdjP
ENSMUST00000151129	Prdx1	protein_coding	0.0577518	0.962263	0.111137	0.99997
ENSMUST00000110582	Jrkl	protein_coding	0.111559	0.911738	0.166898	0.99997
ENSMUST00000110583	Ccdc82	protein_coding	0.133047	0.850856	0.16411	0.99997
ENSMUST00000110586	Casc4	protein_coding	-0.0436686	0.920734	-2.30743	0.99997
ENSMUST00000151120	Ctsd	protein_coding	-0.127466	0.769468	-0.149381	0.99997
ENSMUST00000135552	Slc25a19	protein_coding	0.0696756	0.955734	0.0860057	0.99997
ENSMUST00000151127	Fbxo44	protein_coding	0.106892	0.917499	0.145278	0.99997
ENSMUST00000018851	Dync1h1	protein_coding	0.114906	0.702039	0.12501	0.99997
ENSMUST00000110585	Skp2	protein_coding	0.144179	0.874205	0.282464	0.99997
ENSMUST00000207020	Fam57b	protein_coding	-0.258236	0.636257	-0.570602	0.99997
ENSMUST00000090457	4930451G09Rik	protein_coding	-0.0911089	0.938148	-0.148746	0.99997
ENSMUST00000134824	Srsf1	protein_coding	0.00398285	0.998066	0.00518819	0.99997
ENSMUST00000196740	Slc35f6	protein_coding	0.0451323	0.970462	0.0367144	0.99997
ENSMUST00000196742	Camkk2	protein_coding	-0.0797017	0.952252	-0.131744	0.99997
ENSMUST00000196745	Dclk1	protein_coding	0.115175	0.865984	0.133818	0.99997
ENSMUST00000166082	Chid1	protein_coding	-0.0317294	0.971541	-0.482248	0.99997
ENSMUST00000169196	Hmgcr	protein_coding	-0.182935	0.781897	-0.642509	0.99997
ENSMUST00000169190	Bend4	protein_coding	-0.0247105	0.965955	-1.26112	0.99997
ENSMUST00000178235	Aamp	protein_coding	-0.177367	0.696297	-0.215264	0.99997
ENSMUST00000178231	Adat3	protein_coding	-0.0335094	0.977858	-0.0590798	0.99997
ENSMUST00000052431	Armcx6	protein_coding	-0.0407606	0.966952	-0.0566283	0.99997
ENSMUST00000049836	Specc1	protein_coding	0.208989	0.387116	0.232077	0.704905
ENSMUST00000166580	Elmod1	protein_coding	0.0521664	0.966004	0.101854	0.99997
ENSMUST00000195258	Ptch1	protein_coding	0.191925	0.768105	0.279284	0.99997
ENSMUST00000212869	Sash1	protein_coding	0.118313	0.911557	0.229489	0.99997
ENSMUST00000007130	Ctnnb1	protein_coding	-0.133275	0.722773	-0.153994	0.99997
ENSMUST00000111186	Dnmt3a	protein_coding	0.0697724	0.895752	2.50016	0.99997
ENSMUST00000111183	Pdhx	protein_coding	0.0793235	0.949295	0.138226	0.99997
ENSMUST00000090180	Sema3g	protein_coding	-0.109801	0.916543	-0.184428	0.99997
ENSMUST00000165829	Rgag1	protein_coding	-0.25241	0.653947	-0.4847	0.600563
ENSMUST00000123879	Txndc16	protein_coding	0.0124292	0.995109	0.0416395	0.99997
ENSMUST00000043961	Abca5	protein_coding	0.0995904	0.893878	0.121764	0.99997
ENSMUST00000043962	Cdc16	protein_coding	0.0292005	0.969326	0.0319408	0.99997
ENSMUST00000094604	Galk2	protein_coding	-0.185842	0.485143	-0.205457	0.94334
ENSMUST00000043964	Wfs1	protein_coding	-0.0213001	0.990479	-0.0550167	0.99997
ENSMUST00000043966	Mrpl47	protein_coding	0.11922	0.881982	0.159726	0.99997
ENSMUST00000091132	Phyhd1	protein_coding	-0.244165	0.524164	-0.315692	0.99997
ENSMUST00000020243	Ascl1	protein_coding	-0.0288349	0.981841	-0.0536369	0.99997
ENSMUST00000020463	Ncln	protein_coding	-0.048281	0.950253	-0.0559181	0.99997
ENSMUST00000040986	Rubcn	protein_coding	-0.00420698	0.998066	0.227405	0.99997
ENSMUST00000160369	Ercc1	protein_coding	-0.011882	0.995058	-0.0247675	0.99997
ENSMUST00000076810	Kalrn	protein_coding	0.0263954	0.98355	0.0421066	0.99997
ENSMUST00000176278	Zbtb25	protein_coding	0.00630389	0.998066	0.0508962	0.99997
ENSMUST00000160360	Hipk2	protein_coding	0.307683	0.409707	0.465311	0.99997
ENSMUST00000019026	Mrpl45	protein_coding	0.116514	0.831106	0.135822	0.99997
ENSMUST00000174259	Psme1	protein_coding	-0.165433	0.722265	-0.203346	0.99997
ENSMUST00000076813	Iah1	protein_coding	0.00233932	0.998066	0.0047664	0.99997
ENSMUST00000207023	Kdm3a	protein_coding	0.253149	0.621933	0.855342	0.99997
ENSMUST00000115259	Tmem60	protein_coding	0.0969339	0.900629	0.121359	0.99997
ENSMUST00000115258	Zcchc12	protein_coding	-0.451076	0.093819	-0.819696	0.309192
ENSMUST00000065600	BC048403	protein_coding	0.133814	0.878086	0.199366	0.99997
ENSMUST00000115251	Tnpo3	protein_coding	0.266179	0.543546	0.967675	0.99997
ENSMUST00000115250	Tspan33	protein_coding	0.0905774	0.937559	0.154517	0.99997
ENSMUST00000115256	Zcchc12	protein_coding	-0.510142	0.0351602	-0.907511	0.211674
ENSMUST00000064099	Ppp6r1	protein_coding	0.00878864	0.99259	0.00730031	0.99997
ENSMUST00000089161	Tnfrsf13c	protein_coding	0.0282266	0.985351	0.0539847	0.99997
ENSMUST00000198029	Camkk2	protein_coding	-0.027582	0.980318	-0.0410259	0.99997
ENSMUST00000064091	Ptpn4	protein_coding	0.126913	0.685749	0.138957	0.99997
ENSMUST00000205316	Cd2bp2	protein_coding	-0.291709	0.516976	-0.474618	0.99997
ENSMUST00000197901	Tdrkh	protein_coding	0.0662802	0.862096	2.8673	0.99997
ENSMUST00000119161	Tpr	protein_coding	0.0622668	0.962263	0.1603	0.99997
ENSMUST00000136451	Araf	protein_coding	-0.201358	0.528014	-0.233057	0.99997
ENSMUST00000114694	Zbtb20	protein_coding	0.165325	0.719133	0.207846	0.99997
ENSMUST00000093374	Nf2	protein_coding	0.0431506	0.972235	0.0473061	0.99997
ENSMUST00000200840	N4bp2l1	protein_coding	0.0600676	0.959109	0.0881187	0.99997
ENSMUST00000040687	Tax1bp3	protein_coding	-0.000155953	0.999748	0.00962199	0.99997
ENSMUST00000040689	Atg9a	protein_coding	0.0838386	0.926711	0.116449	0.99997
ENSMUST00000159026	Lmo7	protein_coding	0.312122	0.422493	0.503933	0.591539
ENSMUST00000073054	Mppe1	protein_coding	0.139272	0.741659	0.156616	0.99997
ENSMUST00000010506	Rdm1	protein_coding	-0.178584	0.789503	-0.249243	0.99997
ENSMUST00000065329	Tmem248	protein_coding	0.128083	0.899617	0.229747	0.99997
ENSMUST00000010502	Ifi35	protein_coding	-0.147907	0.866856	-0.236421	0.99997
ENSMUST00000188489	Zfp207	protein_coding	0.199618	0.536111	0.226677	0.757094
ENSMUST00000199377	Eif3b	protein_coding	-0.0473189	0.966066	-0.0802983	0.99997
ENSMUST00000020969	Cmpk2	protein_coding	-0.0163143	0.990297	-0.0190006	0.99997
ENSMUST00000048052	Fam26d	protein_coding	0.120211	0.881608	0.160057	0.99997
ENSMUST00000076258	Ppm1m	protein_coding	0.0731442	0.952899	0.335847	0.99997
ENSMUST00000040538	Sccpdh	protein_coding	-0.129117	0.837845	-0.158258	0.99997
ENSMUST00000163048	Krr1	protein_coding	0.208166	0.449902	0.238713	0.589571
ENSMUST00000163047	Luc7l2	protein_coding	0.0478704	0.969316	0.0572857	0.99997
ENSMUST00000153194	Phtf2	protein_coding	0.0177246	0.99259	0.0379087	0.99997
ENSMUST00000153191	Chid1	protein_coding	-0.0408516	0.970769	-0.200255	0.99997
ENSMUST00000174282	Syncrip	protein_coding	0.188283	0.643949	0.22615	0.968707
ENSMUST00000051477	Cdc42	protein_coding	0.054396	0.899664	0.0554631	0.99997
ENSMUST00000020967	Pfn4	protein_coding	-0.104461	0.893372	-0.128191	0.99997
ENSMUST00000102914	Zmiz2	protein_coding	-0.0764155	0.90895	-0.0854849	0.99997
ENSMUST00000020964	Fkbp1b	protein_coding	-0.176486	0.797094	-0.255922	0.99997
ENSMUST00000004560	Bid	protein_coding	0.131479	0.859694	0.180279	0.99997
ENSMUST00000004565	Ralb	protein_coding	0.0235998	0.983345	0.0263131	0.99997
ENSMUST00000022140	Ocln	protein_coding	0.067112	0.958884	0.0828817	0.99997
ENSMUST00000156613	Zfp142	protein_coding	-0.00956697	0.995969	-0.212933	0.99997
ENSMUST00000169942	Pdzrn4	protein_coding	-0.506813	0.0300281	-0.81953	0.124727
ENSMUST00000109547	Nup93	protein_coding	0.207378	0.761039	0.378733	0.99997
ENSMUST00000169948	Rchy1	protein_coding	-0.0464338	0.963413	-0.0626787	0.99997
ENSMUST00000058856	Scd4	protein_coding	-0.0518	0.966596	-0.0675139	0.99997
ENSMUST00000045473	Tmcc2	protein_coding	-0.186407	0.524164	-0.210568	0.846754
ENSMUST00000121564	Fam118b	protein_coding	-0.00968979	0.995969	-0.105694	0.99997
ENSMUST00000212005	Tecr	protein_coding	0.0698986	0.944759	0.094883	0.99997
ENSMUST00000160758	Mycbp2	protein_coding	0.397346	0.000230958	0.436284	0.0205965
ENSMUST00000212000	Zfp821	protein_coding	-0.00889457	0.995058	-0.00928243	0.99997
ENSMUST00000109544	Vcan	protein_coding	-0.356599	0.269652	-0.572281	0.423517
ENSMUST00000042664	Slc16a2	protein_coding	-0.270482	0.000255617	-0.280642	0.137393
ENSMUST00000127492	Map6	protein_coding	0.167268	0.63312	0.184158	0.989968
ENSMUST00000206038	Ctf2	protein_coding	0.0183375	0.99259	0.0466372	0.99997
ENSMUST00000206039	Zfp710	protein_coding	0.12314	0.903472	0.200532	0.99997
ENSMUST00000113440	Ccdc88b	protein_coding	-0.556214	4.76447e-06	-0.635281	0.00215801
ENSMUST00000206034	Sox6	protein_coding	0.0545285	0.960967	0.061386	0.99997
ENSMUST00000206030	Fxyd1	protein_coding	-0.0536157	0.966066	-0.108472	0.99997
ENSMUST00000094870	Zfp787	protein_coding	-0.0958958	0.840988	-0.106431	0.99997
ENSMUST00000022377	Txndc16	protein_coding	-0.0412703	0.962459	-0.0509401	0.99997
ENSMUST00000071937	Kcnj14	protein_coding	-0.133653	0.883091	-0.238007	0.99997
ENSMUST00000071935	Myo9b	protein_coding	0.0725937	0.93189	0.0857525	0.99997
ENSMUST00000019843	Akt3	protein_coding	-0.0117923	0.995109	-0.0102775	0.99997
ENSMUST00000131888	Trim41	protein_coding	-0.319444	0.419024	-0.546791	0.392816
ENSMUST00000163955	Glud1	protein_coding	-0.0861069	0.943867	-0.120087	0.99997
ENSMUST00000076623	Arap2	protein_coding	0.157418	0.682772	0.172604	0.99997
ENSMUST00000170662	Sox21	protein_coding	-0.11	0.869818	-0.139511	0.99997
ENSMUST00000007131	Acly	protein_coding	-0.253911	0.219116	-3.2463	0.863223
ENSMUST00000087871	Gnas	protein_coding	-0.176818	0.343158	-0.191782	0.842507
ENSMUST00000087879	C77370	protein_coding	-0.0686459	0.929597	-0.0781065	0.99997
ENSMUST00000132280	Ace	protein_coding	-0.127896	0.899664	-0.235343	0.99997
ENSMUST00000078374	U2surp	protein_coding	0.0628194	0.944606	0.06762	0.99997
ENSMUST00000007139	Eif1b	protein_coding	0.0381566	0.963413	0.0458926	0.99997
ENSMUST00000173483	Dtnb	protein_coding	-0.0612237	0.958884	-0.0674947	0.99997
ENSMUST00000042662	Mzt1	protein_coding	0.0681675	0.885371	0.0737223	0.99997
ENSMUST00000042792	Scn7a	protein_coding	-0.459745	0.0881434	-0.884379	0.0428368
ENSMUST00000165460	Whamm	protein_coding	0.0978658	0.929664	0.138806	0.99997
ENSMUST00000136614	Shcbp1l	protein_coding	0.00920805	0.996628	0.0164241	0.99997
ENSMUST00000165469	Sorbs1	protein_coding	-0.105576	0.926965	-0.185293	0.99997
ENSMUST00000162606	Pcmt1	protein_coding	0.10558	0.883699	0.13484	0.99997
ENSMUST00000031862	Cbx3	protein_coding	0.0565717	0.90895	0.0611588	0.99997
ENSMUST00000031866	Mtpn	protein_coding	0.0605138	0.881981	0.0634896	0.99997
ENSMUST00000186049	Armc8	protein_coding	0.024321	0.986853	0.0396565	0.99997
ENSMUST00000043227	Rcbtb1	protein_coding	0.0999083	0.845057	0.109242	0.99997
ENSMUST00000186045	Srrm2	protein_coding	0.0201565	0.990514	0.0445923	0.99997
ENSMUST00000161557	Nwd1	protein_coding	-0.219487	0.713627	-0.63086	0.99997
ENSMUST00000161553	Parp4	protein_coding	-0.0432622	0.964869	-0.0470879	0.99997
ENSMUST00000086058	Bscl2	protein_coding	-0.255048	0.33375	-0.306394	0.99997
ENSMUST00000113099	Gapvd1	protein_coding	0.14341	0.789503	0.173624	0.99997
ENSMUST00000079961	Nup93	protein_coding	0.119437	0.871812	0.154697	0.99997
ENSMUST00000080853	Pecam1	protein_coding	-0.118002	0.903472	-0.186496	0.99997
ENSMUST00000035813	Ppp1r9a	protein_coding	0.201456	0.103361	0.212182	0.538559
ENSMUST00000113095	Morf4l2	protein_coding	-0.045727	0.969757	-0.11885	0.99997
ENSMUST00000108450	Nectin2	protein_coding	-0.275239	0.507821	-0.403736	0.526129
ENSMUST00000186598	Plch2	protein_coding	-0.0541304	0.965955	-0.105593	0.99997
ENSMUST00000123680	Pigyl	protein_coding	-0.147431	0.769685	-0.172596	0.99997
ENSMUST00000027846	Tada1	protein_coding	0.0484115	0.965405	0.0447739	0.99997
ENSMUST00000123682	Aasdh	protein_coding	0.112135	0.918803	0.217439	0.99997
ENSMUST00000186591	Nck1	protein_coding	0.0396041	0.973473	0.0823948	0.99997
ENSMUST00000176018	Cers6	protein_coding	0.0382195	0.971541	0.0606826	0.99997
ENSMUST00000026469	Nab2	protein_coding	-0.197831	0.669448	-0.255287	0.99997
ENSMUST00000089559	Ddrgk1	protein_coding	-0.115272	0.720539	-0.123401	0.99997
ENSMUST00000026461	Prim1	protein_coding	-0.00262332	0.998066	-0.00486629	0.99997
ENSMUST00000096753	Hnrnpul2	protein_coding	0.00527289	0.995058	0.00555512	0.99997
ENSMUST00000122156	Cspp1	protein_coding	0.104825	0.927057	0.216384	0.99997
ENSMUST00000081702	Trabd	protein_coding	0.183475	0.579534	0.210815	0.99997
ENSMUST00000075491	Fkbp8	protein_coding	-0.133663	0.768797	-0.148834	0.99997
ENSMUST00000108985	Gm14306	protein_coding	0.136994	0.853008	0.179221	0.99997
ENSMUST00000108987	Sept8	protein_coding	-0.0996086	0.903472	-0.136906	0.99997
ENSMUST00000108981	Gm14305	protein_coding	0.010153	0.995058	0.0143998	0.99997
ENSMUST00000108980	Gm14305	protein_coding	-0.0508176	0.95464	-0.0595259	0.99997
ENSMUST00000074653	8030462N17Rik	protein_coding	0.278785	0.299323	0.341807	0.512618
ENSMUST00000134939	Qars	protein_coding	-0.310663	0.463362	-0.677967	0.812404
ENSMUST00000160609	Wbscr17	protein_coding	0.0709954	0.956947	0.0949649	0.99997
ENSMUST00000061143	Map7d1	protein_coding	0.0519152	0.937476	0.0573531	0.99997
ENSMUST00000027592	Ubxn4	protein_coding	0.088515	0.784305	0.0913185	0.99997
ENSMUST00000176509	Zbtb25	protein_coding	-0.00101001	0.998877	-0.00408607	0.99997
ENSMUST00000030800	Fastk	protein_coding	-0.0284501	0.969055	-0.0276821	0.99997
ENSMUST00000030805	Park7	protein_coding	-0.0778766	0.911308	-0.0878441	0.99997
ENSMUST00000030806	Kif1b	protein_coding	0.0404676	0.972364	0.0189189	0.99997
ENSMUST00000106466	Rwdd3	protein_coding	-0.0723661	0.950335	-0.114267	0.99997
ENSMUST00000057185	Pcdh1	protein_coding	0.178061	0.787046	0.245583	0.99997
ENSMUST00000070713	Ints10	protein_coding	0.0112484	0.994215	0.00545056	0.99997
ENSMUST00000106822	Bcl2l15	protein_coding	-0.198209	0.770777	-0.326021	0.99997
ENSMUST00000015358	Mtmr1	protein_coding	0.155633	0.527515	0.16594	0.951919
ENSMUST00000027337	Fam135a	protein_coding	-0.0247715	0.977142	-0.0264795	0.99997
ENSMUST00000008594	Nutf2	protein_coding	0.0470255	0.963413	0.0607144	0.99997
ENSMUST00000027338	Sdhaf4	protein_coding	0.0244014	0.98362	0.0394103	0.99997
ENSMUST00000027339	Smap1	protein_coding	0.0812011	0.862096	0.09056	0.99997
ENSMUST00000140843	Stard9	protein_coding	-0.0197933	0.991888	-0.0214385	0.99997
ENSMUST00000176506	Meis3	protein_coding	0.0436694	0.970854	0.0684997	0.99997
ENSMUST00000063782	Fam118b	protein_coding	0.181754	0.790463	0.289272	0.99997
ENSMUST00000066496	Nudcd3	protein_coding	0.00985444	0.99259	0.0105436	0.99997
ENSMUST00000174779	Csnk2b	protein_coding	-0.0641264	0.950335	-0.0677648	0.99997
ENSMUST00000071703	Zcchc6	protein_coding	-0.0602474	0.959109	-0.0998982	0.99997
ENSMUST00000059428	Ccdc149	protein_coding	0.125662	0.748749	0.138604	0.99997
ENSMUST00000185767	Taf9	protein_coding	0.0177959	0.993117	0.0512532	0.99997
ENSMUST00000101118	Rybp	protein_coding	0.0590286	0.93189	0.0612467	0.99997
ENSMUST00000033575	Magee2	protein_coding	-0.0944163	0.93732	-0.202106	0.99997
ENSMUST00000177232	Med23	protein_coding	0.0455625	0.969055	0.0473718	0.99997
ENSMUST00000177236	Rnf141	protein_coding	-0.0304059	0.953785	-0.0313872	0.99997
ENSMUST00000140596	Macf1	protein_coding	0.117697	0.871812	0.154556	0.99997
ENSMUST00000140594	Pqlc1	protein_coding	-0.403078	0.0729563	-0.532083	0.20301
ENSMUST00000140592	Dpm2	protein_coding	-0.00477793	0.998066	-0.0250819	0.99997
ENSMUST00000021652	Acot4	protein_coding	-0.0437181	0.970854	-0.076104	0.99997
ENSMUST00000049714	Synrg	protein_coding	0.0456535	0.969055	0.0474325	0.99997
ENSMUST00000021659	Fam161b	protein_coding	0.13336	0.883789	0.221535	0.99997
ENSMUST00000093833	Fam219b	protein_coding	0.118887	0.854353	0.141053	0.99997
ENSMUST00000031477	Golga3	protein_coding	0.0562436	0.920162	0.0609718	0.99997
ENSMUST00000171691	Mdga1	protein_coding	-0.190726	0.673722	-0.250001	0.99997
ENSMUST00000171690	A830018L16Rik	protein_coding	-0.11227	0.873363	-0.139788	0.99997
ENSMUST00000171696	Ttpal	protein_coding	0.0217727	0.980318	0.0287291	0.99997
ENSMUST00000173929	Abl2	protein_coding	0.16013	0.845057	0.258394	0.99997
ENSMUST00000135719	Ccnl1	protein_coding	-0.0391382	0.975519	-0.106741	0.99997
ENSMUST00000135713	Phex	protein_coding	0.148806	0.863743	0.252494	0.99997
ENSMUST00000053106	Amigo2	protein_coding	-0.183089	0.808029	-0.388507	0.99997
ENSMUST00000004868	Mtfp1	protein_coding	-0.0635674	0.918258	-0.0669463	0.99997
ENSMUST00000053109	Fbxo46	protein_coding	0.041133	0.962893	0.0497867	0.99997
ENSMUST00000131412	Armc9	protein_coding	-0.00395729	0.998066	-0.00847888	0.99997
ENSMUST00000186867	Pfkfb2	protein_coding	-0.00127999	0.998593	-0.0376318	0.99997
ENSMUST00000131415	Coro1a	protein_coding	-0.14441	0.873014	-0.255617	0.99997
ENSMUST00000020308	Ddit4	protein_coding	0.033702	0.975519	0.0261823	0.99997
ENSMUST00000020309	Dnajb12	protein_coding	0.0500437	0.963413	0.0536181	0.99997
ENSMUST00000101613	Ap1b1	protein_coding	-0.0659686	0.913398	-0.0728952	0.99997
ENSMUST00000154426	Trp53bp1	protein_coding	-0.0633388	0.962263	-0.147932	0.99997
ENSMUST00000154424	Reps2	protein_coding	0.0643801	0.815224	0.0668703	0.99997
ENSMUST00000154428	Unc45a	protein_coding	-0.187159	0.770777	-0.709501	0.99997
ENSMUST00000056558	Zfp366	protein_coding	-0.046574	0.970305	-0.116237	0.99997
ENSMUST00000190837	Sytl2	protein_coding	0.299	0.454036	0.936794	0.99997
ENSMUST00000149248	Spg7	protein_coding	-0.0561466	0.960154	-0.178397	0.99997
ENSMUST00000058488	Tmed3	protein_coding	-0.184929	0.545598	-0.206149	0.986324
ENSMUST00000025379	Dpysl3	protein_coding	0.0354706	0.972922	0.0407176	0.99997
ENSMUST00000025375	Tcerg1	protein_coding	0.103234	0.872682	0.111342	0.99997
ENSMUST00000025377	Ppp2r2b	protein_coding	0.00259805	0.998066	0.0202489	0.99997
ENSMUST00000183330	Sipa1l3	protein_coding	-0.167723	0.842074	-0.292251	0.99997
ENSMUST00000036928	Ephx1	protein_coding	-0.0521544	0.963413	-0.0726551	0.99997
ENSMUST00000115744	Usp27x	protein_coding	-0.138563	0.871014	-0.2317	0.99997
ENSMUST00000170271	Dlk2	protein_coding	-0.129866	0.878086	-0.192494	0.99997
ENSMUST00000024979	Spag9	protein_coding	-0.0036882	0.998066	0.137106	0.99997
ENSMUST00000038563	Golim4	protein_coding	-0.0513549	0.959109	-0.0644685	0.99997
ENSMUST00000038562	Spsb1	protein_coding	0.210724	0.663141	0.28678	0.99997
ENSMUST00000109142	Hnrnph1	protein_coding	0.128833	0.887742	0.176998	0.99997
ENSMUST00000024976	Spsb3	protein_coding	0.120112	0.888462	0.161113	0.99997
ENSMUST00000100832	Recql	protein_coding	0.257053	0.611452	0.660903	0.99997
ENSMUST00000022682	Sorbs3	protein_coding	-0.0656133	0.929632	-0.0762253	0.99997
ENSMUST00000021119	Aspa	protein_coding	0.0695224	0.950335	0.101286	0.99997
ENSMUST00000029507	Dram2	protein_coding	0.122554	0.904432	0.311406	0.99997
ENSMUST00000029502	Slc16a4	protein_coding	-0.0603466	0.959576	-0.0873936	0.99997
ENSMUST00000093245	Bean1	protein_coding	-0.192422	0.717142	-0.246397	0.99997
ENSMUST00000061925	Plcxd3	protein_coding	0.196495	0.722773	0.263684	0.957586
ENSMUST00000211121	Snrnp70	protein_coding	-0.0907003	0.936579	-0.136401	0.99997
ENSMUST00000211127	Lmtk3	protein_coding	0.113224	0.911308	0.226684	0.99997
ENSMUST00000187057	Apbb1	protein_coding	-0.0139199	0.977142	-1.54666	0.99997
ENSMUST00000187058	Dnajb2	protein_coding	0.0925966	0.941406	0.150397	0.99997
ENSMUST00000054955	Eml1	protein_coding	-0.00139314	0.998248	0.0103548	0.99997
ENSMUST00000020948	Abca8b	protein_coding	-0.0296269	0.976056	-0.0302448	0.99997
ENSMUST00000063347	Arf2	protein_coding	-0.283255	0.555436	-0.56018	0.99997
ENSMUST00000031322	Cxcl15	protein_coding	-0.18065	0.687896	-0.216463	0.99997
ENSMUST00000059997	A430105I19Rik	protein_coding	-0.195027	0.712367	-0.246673	0.99997
ENSMUST00000064257	Tchh	protein_coding	-0.345668	0.324216	-0.573338	0.353499
ENSMUST00000118566	Tpm3	protein_coding	-0.127847	0.858335	-0.166007	0.99997
ENSMUST00000055390	Rhoj	protein_coding	-0.0618212	0.960154	-0.088275	0.99997
ENSMUST00000155486	Ncor1	protein_coding	0.18105	0.640035	0.213035	0.947888
ENSMUST00000192991	Cep170	protein_coding	0.180805	0.807839	0.508564	0.99997
ENSMUST00000022535	Dcp1a	protein_coding	0.182705	0.798176	0.26881	0.99997
ENSMUST00000191104	Tns1	protein_coding	-0.0901346	0.886569	-0.100796	0.99997
ENSMUST00000177592	Ddi2	protein_coding	0.163411	0.845057	0.315979	0.99997
ENSMUST00000184863	Dexi	protein_coding	-0.0948014	0.927605	-0.127532	0.99997
ENSMUST00000026859	Mfsd8	protein_coding	0.146829	0.628645	0.160722	0.99997
ENSMUST00000117179	Fgfr1	protein_coding	-0.0447816	0.965405	-0.0578578	0.99997
ENSMUST00000147024	A630010A05Rik	protein_coding	0.00222512	0.998066	0.0316104	0.99997
ENSMUST00000091672	Dusp22	protein_coding	0.0321593	0.977142	0.0486335	0.99997
ENSMUST00000096482	Skp2	protein_coding	0.117493	0.90895	0.178376	0.99997
ENSMUST00000112227	Gpm6b	protein_coding	0.151335	0.837187	0.734757	0.99997
ENSMUST00000112226	Gpm6b	protein_coding	0.131796	0.87912	0.595927	0.99997
ENSMUST00000112224	Gpm6b	protein_coding	-0.149108	0.719133	-0.176196	0.99997
ENSMUST00000112223	Gpm6b	protein_coding	-0.0607131	0.906952	-0.0676894	0.99997
ENSMUST00000112229	Gpm6b	protein_coding	0.236877	0.61299	1.07943	0.99997
ENSMUST00000030491	Cmpk1	protein_coding	-0.129142	0.836384	-0.160954	0.99997
ENSMUST00000030490	Stil	protein_coding	-0.0718366	0.914902	-0.653646	0.99997
ENSMUST00000210650	Zscan18	protein_coding	0.0808507	0.937476	0.0926493	0.99997
ENSMUST00000210655	Abcc8	protein_coding	-0.0420005	0.969486	-0.0426189	0.99997
ENSMUST00000210656	Ap3m2	protein_coding	0.179926	0.235949	0.192019	0.740879
ENSMUST00000210381	Gm4924	protein_coding	0.0741723	0.95317	0.111736	0.99997
ENSMUST00000188142	Peak1	protein_coding	0.381121	0.0523302	0.467304	0.101906
ENSMUST00000188145	Edem3	protein_coding	0.156658	0.850428	0.248882	0.99997
ENSMUST00000091246	Flcn	protein_coding	0.164845	0.699113	0.19264	0.986324
ENSMUST00000024978	Nme3	protein_coding	-0.157434	0.725957	-0.179153	0.99997
ENSMUST00000024894	Cyp1b1	protein_coding	-0.140901	0.878086	-0.305668	0.99997
ENSMUST00000107471	Ttc23	protein_coding	0.00477523	0.998066	0.014313	0.99997
ENSMUST00000037649	Rab3gap1	protein_coding	0.113437	0.714648	0.120282	0.99997
ENSMUST00000107473	Rara	protein_coding	-0.1217	0.894215	-0.451292	0.99997
ENSMUST00000064107	Tbc1d30	protein_coding	0.308544	0.0503439	0.341622	0.0415669
ENSMUST00000107475	Rara	protein_coding	-0.105503	0.814064	-2.36633	0.99997
ENSMUST00000107478	Adamts17	protein_coding	-0.156509	0.858335	-0.336077	0.99997
ENSMUST00000107479	Rapgefl1	protein_coding	0.00513781	0.998066	-0.00260719	0.99997
ENSMUST00000037646	Prdm4	protein_coding	0.139786	0.768553	0.160304	0.99997
ENSMUST00000051672	Bst2	protein_coding	0.0151562	0.995058	0.00872451	0.99997
ENSMUST00000051671	Mkrn1	protein_coding	0.106663	0.925742	0.16364	0.99997
ENSMUST00000030145	Dcaf12	protein_coding	0.0446014	0.938762	0.0469516	0.99997
ENSMUST00000030140	Ikbkap	protein_coding	0.0101817	0.99259	0.00877765	0.99997
ENSMUST00000030143	Ubap2	protein_coding	0.178343	0.788774	0.274493	0.99997
ENSMUST00000150459	1500009L16Rik	protein_coding	-0.0570619	0.960154	-0.0675605	0.99997
ENSMUST00000054048	Mrgpre	protein_coding	-0.021441	0.98355	-0.0229218	0.99997
ENSMUST00000152136	Iqck	protein_coding	0.0316206	0.981544	0.0464139	0.99997
ENSMUST00000113575	Tmem198	protein_coding	-0.220639	0.54603	-0.274382	0.97189
ENSMUST00000202315	Sema6c	protein_coding	-0.0310554	0.982785	-0.033792	0.99997
ENSMUST00000202313	Brca2	protein_coding	-0.0653481	0.958836	-0.101377	0.99997
ENSMUST00000060752	Mrps10	protein_coding	0.157196	0.642899	1.14691	0.99997
ENSMUST00000144826	Noct	protein_coding	-0.00543576	0.998066	-0.0402034	0.99997
ENSMUST00000153424	Drp2	protein_coding	0.255025	8.41798e-05	0.262674	0.244352
ENSMUST00000153425	Sfi1	protein_coding	-0.345911	0.277384	-1.10256	0.798056
ENSMUST00000153428	Phf12	protein_coding	-0.0265981	0.985807	-0.106428	0.99997
ENSMUST00000120760	Dis3l	protein_coding	-0.0778852	0.952103	-0.198321	0.99997
ENSMUST00000146088	Ttc38	protein_coding	-0.0230281	0.985807	-0.0385119	0.99997
ENSMUST00000052937	Asphd1	protein_coding	-0.0603112	0.950253	-0.710933	0.99997
ENSMUST00000041317	Ammecr1	protein_coding	0.067716	0.959109	0.111132	0.99997
ENSMUST00000146085	Ccdc9	protein_coding	-0.0268851	0.984285	-0.0320391	0.99997
ENSMUST00000039758	Cox8a	protein_coding	-0.206387	0.666236	-0.257351	0.99997
ENSMUST00000057631	Sgsm2	protein_coding	-0.039465	0.956947	-0.0440503	0.99997
ENSMUST00000057632	Larp4	protein_coding	-0.0395754	0.973435	-0.239271	0.99997
ENSMUST00000057634	Nrxn3	protein_coding	0.132486	0.887606	0.189306	0.99997
ENSMUST00000106701	Scp2	protein_coding	-0.0902486	0.894215	-0.102842	0.99997
ENSMUST00000106704	Rgs9	protein_coding	0.0569741	0.963413	0.110656	0.99997
ENSMUST00000098825	AI429214	protein_coding	-0.139177	0.873957	-0.220754	0.99997
ENSMUST00000036031	Gsap	protein_coding	-0.0897814	0.91795	-0.112836	0.99997
ENSMUST00000099452	Ctxn2	protein_coding	-0.258177	0.472913	-0.328306	0.60935
ENSMUST00000099457	Slc30a4	protein_coding	-0.0646817	0.957021	-0.209569	0.99997
ENSMUST00000099454	AI606181	protein_coding	-0.0201846	0.986853	-0.0246633	0.99997
ENSMUST00000023133	Ppp1r1a	protein_coding	-0.202247	0.227447	-0.218871	0.461242
ENSMUST00000092486	Adamts14	protein_coding	0.161046	0.845057	0.265765	0.99997
ENSMUST00000137296	Rnf31	protein_coding	0.00739195	0.998066	-0.0128329	0.99997
ENSMUST00000127234	Gm16286	protein_coding	-0.00888163	0.996872	-0.0593979	0.99997
ENSMUST00000034783	Irak1bp1	protein_coding	0.003796	0.998066	0.0461326	0.99997
ENSMUST00000047322	Rbbp8	protein_coding	-0.0928031	0.911308	-0.113231	0.99997
ENSMUST00000047321	Arntl	protein_coding	0.123437	0.870768	0.142662	0.99997
ENSMUST00000109401	Tnpo1	protein_coding	0.120648	0.548706	0.126898	0.99997
ENSMUST00000035106	Slc25a38	protein_coding	0.108708	0.850626	0.125649	0.99997
ENSMUST00000047328	Igfbp2	protein_coding	-0.311689	0.401279	-0.50483	0.678927
ENSMUST00000154853	Aamdc	protein_coding	-0.101906	0.908709	-0.120318	0.99997
ENSMUST00000035105	Rpsa	protein_coding	-0.179474	0.722265	-0.231505	0.99997
ENSMUST00000013759	Fnbp4	protein_coding	0.0449255	0.954818	0.0466166	0.99997
ENSMUST00000056946	Neurl3	protein_coding	0.0419417	0.966596	0.0547772	0.99997
ENSMUST00000182276	Dclre1a	protein_coding	0.180975	0.761039	0.242454	0.99997
ENSMUST00000180521	1810049J17Rik	protein_coding	-0.119711	0.876412	-0.152892	0.99997
ENSMUST00000110179	Smox	protein_coding	0.0673156	0.959109	0.181191	0.99997
ENSMUST00000037923	Rbm24	protein_coding	0.229064	0.707869	0.360176	0.99997
ENSMUST00000159367	Rps6kc1	protein_coding	-0.0769519	0.950335	-0.360598	0.99997
ENSMUST00000017276	Cyth1	protein_coding	-0.0676987	0.959109	-0.112041	0.99997
ENSMUST00000159364	Fcor	protein_coding	-0.145315	0.871608	-0.236661	0.99997
ENSMUST00000049312	Tmem55b	protein_coding	-0.0157053	0.990125	-0.0174027	0.99997
ENSMUST00000055858	2410002F23Rik	protein_coding	-0.00625924	0.997194	-0.0109934	0.99997
ENSMUST00000098414	Svip	protein_coding	0.00890518	0.995058	0.00987919	0.99997
ENSMUST00000017188	Serpinb6a	protein_coding	-0.264263	0.58626	-0.736554	0.99997
ENSMUST00000034648	Abcg4	protein_coding	0.136448	0.790444	0.165944	0.99997
ENSMUST00000111222	Ldlrad3	protein_coding	0.0733549	0.938148	0.0650088	0.99997
ENSMUST00000090227	March6	protein_coding	-0.025172	0.966596	-0.0249969	0.99997
ENSMUST00000111220	Cadm3	protein_coding	0.028884	0.965405	0.030309	0.99997
ENSMUST00000006452	Osgep	protein_coding	-0.0938928	0.937476	-0.250874	0.99997
ENSMUST00000006451	Ttc5	protein_coding	-0.0731753	0.84761	-0.0772682	0.99997
ENSMUST00000169547	Slc43a2	protein_coding	0.165881	0.768499	0.223879	0.99997
ENSMUST00000161713	Dusp26	protein_coding	-0.027772	0.984808	-0.025363	0.99997
ENSMUST00000117687	Ppp2r2b	protein_coding	0.081699	0.921823	0.0948955	0.99997
ENSMUST00000034785	Glce	protein_coding	0.0700787	0.956947	0.141333	0.99997
ENSMUST00000162335	Rnf146	protein_coding	0.21939	0.391408	0.251925	0.825938
ENSMUST00000168631	Pkp4	protein_coding	0.0444346	0.954043	1.35301	0.99997
ENSMUST00000163623	Nedd9	protein_coding	0.0836235	0.926711	0.109335	0.99997
ENSMUST00000114082	Sec16a	protein_coding	0.0822938	0.92708	0.0859645	0.99997
ENSMUST00000114085	F8	protein_coding	-0.0960002	0.931641	-0.145566	0.99997
ENSMUST00000114086	Klf7	protein_coding	-0.0284406	0.985302	-0.0734763	0.99997
ENSMUST00000110793	Rpap1	protein_coding	0.146511	0.853989	0.217979	0.99997
ENSMUST00000166294	Il1rap	protein_coding	-0.0603003	0.947104	-0.0784524	0.99997
ENSMUST00000201130	Ppef2	protein_coding	0.0361419	0.97789	0.0703567	0.99997
ENSMUST00000097949	Pde4b	protein_coding	0.0898773	0.941406	0.116477	0.99997
ENSMUST00000122312	Araf	protein_coding	0.0769329	0.950253	0.0821277	0.99997
ENSMUST00000114338	Add1	protein_coding	0.171408	0.618025	0.189437	0.99997
ENSMUST00000022499	Rnaseh2b	protein_coding	0.0249073	0.985456	0.0424965	0.99997
ENSMUST00000160443	Nwd1	protein_coding	0.0811113	0.941406	0.364025	0.99997
ENSMUST00000114337	Nif3l1	protein_coding	0.163038	0.845057	0.379802	0.99997
ENSMUST00000114336	Tprn	protein_coding	-0.141581	0.739089	-0.160663	0.99997
ENSMUST00000114335	Add1	protein_coding	-0.051892	0.966596	-0.127192	0.99997
ENSMUST00000085668	Gm5113	protein_coding	0.0596749	0.938762	0.0668986	0.99997
ENSMUST00000016631	Ppfibp1	protein_coding	0.0894749	0.907518	0.108676	0.99997
ENSMUST00000178065	Gm4791	protein_coding	0.0785906	0.952899	0.133844	0.99997
ENSMUST00000016638	Cd34	protein_coding	-0.27242	0.425106	-0.351439	0.849764
ENSMUST00000162973	Tle3	protein_coding	0.0429309	0.964444	0.395638	0.99997
ENSMUST00000023088	Naga	protein_coding	-0.0471697	0.950253	-0.0529945	0.99997
ENSMUST00000044003	Abca6	protein_coding	-0.00196628	0.998066	-0.00545339	0.99997
ENSMUST00000044007	Oxld1	protein_coding	0.076058	0.952899	0.125802	0.99997
ENSMUST00000064759	Strip1	protein_coding	0.0380458	0.950253	0.0410912	0.99997
ENSMUST00000044009	Camk1d	protein_coding	0.375682	0.00315199	0.418462	0.0037036
ENSMUST00000160197	Exoc6b	protein_coding	0.0730592	0.904432	0.0771152	0.99997
ENSMUST00000008801	Cyp4f15	protein_coding	-0.113949	0.874758	-0.140855	0.99997
ENSMUST00000000145	Acsl6	protein_coding	0.103884	0.923634	0.142725	0.99997
ENSMUST00000164639	Htr7	protein_coding	-0.123917	0.839821	-0.891069	0.99997
ENSMUST00000124250	Slc25a36	protein_coding	0.132463	0.842074	0.160218	0.99997
ENSMUST00000069705	Agbl5	protein_coding	-0.135051	0.886569	-0.240328	0.99997
ENSMUST00000005532	Nid1	protein_coding	-0.0301503	0.982789	-0.071459	0.99997
ENSMUST00000021416	Mbip	protein_coding	0.145187	0.853344	0.188186	0.99997
ENSMUST00000021410	Ppp2r3c	protein_coding	0.0432826	0.956968	0.0506323	0.99997
ENSMUST00000021412	Psma6	protein_coding	-0.0395679	0.960154	-0.0379983	0.99997
ENSMUST00000199125	Rilpl1	protein_coding	0.0681507	0.949381	0.405761	0.99997
ENSMUST00000078061	Ehmt2	protein_coding	-0.0529263	0.965955	-0.23054	0.99997
ENSMUST00000041565	Ift172	protein_coding	-0.00322132	0.998066	0.00237496	0.99997
ENSMUST00000168507	Kctd20	protein_coding	-0.0959439	0.936579	-0.222643	0.99997
ENSMUST00000194069	Mbnl1	protein_coding	0.264479	0.620286	0.522296	0.99997
ENSMUST00000168501	Phf8	protein_coding	0.135882	0.881921	0.211474	0.99997
ENSMUST00000039013	Abca3	protein_coding	-0.196907	0.680879	-0.24447	0.99997
ENSMUST00000039016	Lzts2	protein_coding	-0.0733291	0.948046	-0.31302	0.99997
ENSMUST00000134402	Pak3	protein_coding	0.119569	0.911308	0.243014	0.99997
ENSMUST00000109867	Znrf3	protein_coding	0.070355	0.898429	0.0762917	0.99997
ENSMUST00000109860	Eml1	protein_coding	-0.0311271	0.983165	-0.0562831	0.99997
ENSMUST00000190247	Ptprn2	protein_coding	0.0892509	0.883789	0.102814	0.99997
ENSMUST00000109869	Psmf1	protein_coding	0.0423425	0.960171	0.0478062	0.99997
ENSMUST00000109868	Idnk	protein_coding	-0.0555065	0.959943	-0.0798809	0.99997
ENSMUST00000120204	Adgrb2	protein_coding	0.0332094	0.965405	0.0383622	0.99997
ENSMUST00000046518	Itpk1	protein_coding	0.117093	0.801495	0.131579	0.99997
ENSMUST00000120201	Zmym3	protein_coding	-0.113418	0.883747	-0.15991	0.99997
ENSMUST00000046513	Phyhipl	protein_coding	-0.0824238	0.845057	-0.0862437	0.99997
ENSMUST00000046515	Nceh1	protein_coding	0.191388	0.212776	0.203204	0.608756
ENSMUST00000046514	Eprs	protein_coding	-0.0321923	0.977142	-0.0445565	0.99997
ENSMUST00000005394	Ufd1l	protein_coding	0.076826	0.914199	0.0839083	0.99997
ENSMUST00000005399	Zfp287	protein_coding	0.27628	0.580858	0.543082	0.918923
ENSMUST00000118919	Fam131a	protein_coding	0.0796574	0.893878	0.0856105	0.99997
ENSMUST00000002549	Abhd3	protein_coding	-0.0113925	0.995109	0.0113008	0.99997
ENSMUST00000105700	Tardbp	protein_coding	0.221359	0.688262	0.327473	0.99997
ENSMUST00000105701	Masp2	protein_coding	-0.023802	0.988643	-0.0466297	0.99997
ENSMUST00000105705	Fbxo44	protein_coding	-0.163455	0.748875	-0.195586	0.99997
ENSMUST00000038765	Inhbb	protein_coding	-0.25779	0.479861	-0.337556	0.702928
ENSMUST00000066791	Tmem179	protein_coding	-0.0456401	0.960967	-0.0515842	0.99997
ENSMUST00000103426	Ighm	IG_C_gene	0.122784	0.904563	0.218997	0.99997
ENSMUST00000020444	Llph	protein_coding	0.126723	0.764222	0.143044	0.99997
ENSMUST00000035222	Slc25a20	protein_coding	-0.182448	0.761039	-0.247327	0.99997
ENSMUST00000201908	Ociad2	protein_coding	0.209936	0.747033	0.489958	0.99997
ENSMUST00000035227	Nicn1	protein_coding	0.0739058	0.891911	0.0835782	0.99997
ENSMUST00000201902	Ccnd2	protein_coding	-0.127525	0.894026	-0.466831	0.99997
ENSMUST00000113007	Rbm41	protein_coding	0.0381746	0.959109	-0.533213	0.99997
ENSMUST00000040532	Smim14	protein_coding	-0.168575	0.840097	-0.430856	0.99997
ENSMUST00000040531	Samd4b	protein_coding	-0.117853	0.906952	-0.182593	0.99997
ENSMUST00000080152	Gm10131	protein_coding	-0.120282	0.904972	-0.226274	0.99997
ENSMUST00000034056	Tlr3	protein_coding	-0.0441692	0.971541	-0.0434042	0.99997
ENSMUST00000102950	Osbp2	protein_coding	0.0904485	0.928047	0.394683	0.99997
ENSMUST00000102955	Cetn4	protein_coding	-0.133821	0.883126	-0.365441	0.99997
ENSMUST00000102956	Slmap	protein_coding	0.0720483	0.896102	0.079616	0.99997
ENSMUST00000162101	Auts2	protein_coding	0.230789	0.642059	0.317509	0.900019
ENSMUST00000034051	Ufsp2	protein_coding	0.0320136	0.970011	0.0404551	0.99997
ENSMUST00000029078	Car2	protein_coding	-0.189212	0.310743	-0.205473	0.577569
ENSMUST00000029075	Dok5	protein_coding	0.0783858	0.865675	0.08302	0.99997
ENSMUST00000075670	Slbp	protein_coding	0.0623142	0.929597	0.0702916	0.99997
ENSMUST00000075671	Nfatc2ip	protein_coding	0.115388	0.874758	0.143288	0.99997
ENSMUST00000030684	Gnl2	protein_coding	-0.168673	0.598429	-0.188718	0.904924
ENSMUST00000033166	Mfsd13b	protein_coding	-0.287103	0.536111	-0.536941	0.527139
ENSMUST00000099355	Tmpo	protein_coding	0.0655826	0.959109	0.0803936	0.99997
ENSMUST00000148020	D630023F18Rik	protein_coding	-0.173525	0.831106	-0.368019	0.99997
ENSMUST00000159608	Pde8b	protein_coding	0.162244	0.806364	0.787502	0.99997
ENSMUST00000149996	Lancl1	protein_coding	-0.0213114	0.990514	-0.023251	0.99997
ENSMUST00000152096	Map2k4	protein_coding	0.0663973	0.955504	0.0956785	0.99997
ENSMUST00000149992	Cnot7	protein_coding	0.0730422	0.946117	0.102053	0.99997
ENSMUST00000056124	Fbrsl1	protein_coding	-0.11208	0.869962	-0.138205	0.99997
ENSMUST00000200744	Mpv17	protein_coding	0.0595427	0.952899	0.0642738	0.99997
ENSMUST00000112025	2310009B15Rik	protein_coding	-0.184287	0.790463	-0.280191	0.99997
ENSMUST00000112024	Chn1	protein_coding	0.0192445	0.983345	0.0203641	0.99997
ENSMUST00000186659	Tubgcp4	protein_coding	0.0638884	0.947648	0.313562	0.99997
ENSMUST00000112028	Erlin1	protein_coding	0.365173	0.264498	0.620698	0.99997
ENSMUST00000043074	Fau	protein_coding	-0.177113	0.719133	-0.210753	0.99997
ENSMUST00000161450	Lmo3	protein_coding	0.237239	0.697962	0.508655	0.938219
ENSMUST00000161458	Zfp949	protein_coding	0.00199138	0.998066	-0.00519893	0.99997
ENSMUST00000161459	Setdb2	protein_coding	0.0517526	0.966066	0.0582955	0.99997
ENSMUST00000008088	Ttc9b	protein_coding	-0.159956	0.761039	-0.189238	0.99997
ENSMUST00000139848	Rasd2	protein_coding	-0.244727	0.23071	-0.273261	0.276282
ENSMUST00000188382	2410002F23Rik	protein_coding	-0.0763816	0.95441	-0.180027	0.99997
ENSMUST00000139840	Pqlc2	protein_coding	0.128389	0.883699	0.166576	0.99997
ENSMUST00000044111	Rras	protein_coding	-0.211322	0.660702	-0.278076	0.861255
ENSMUST00000107674	Gatb	protein_coding	0.00402743	0.998066	0.0279663	0.99997
ENSMUST00000107675	Fbxw7	protein_coding	0.1838	0.351018	0.194869	0.677203
ENSMUST00000112793	Cacna1c	protein_coding	0.167097	0.843813	0.321456	0.99997
ENSMUST00000107678	Fbxw7	protein_coding	-0.0995219	0.93189	-0.148146	0.99997
ENSMUST00000107679	Fbxw7	protein_coding	0.0499888	0.963413	0.0414818	0.99997
ENSMUST00000133292	Wdr13	protein_coding	-0.137613	0.712881	-0.154586	0.99997
ENSMUST00000133297	Pi4kb	protein_coding	0.237453	0.631377	0.319377	0.99997
ENSMUST00000133298	Dlgap2	protein_coding	0.115726	0.577169	0.120492	0.99997
ENSMUST00000030303	Cyp2j6	protein_coding	-0.0493477	0.957441	-0.0610799	0.99997
ENSMUST00000060427	Ier2	protein_coding	0.0448378	0.941406	0.0632797	0.99997
ENSMUST00000030306	Hook1	protein_coding	-0.0706943	0.904015	-0.078919	0.99997
ENSMUST00000044116	Spg20	protein_coding	0.110683	0.806013	0.121202	0.99997
ENSMUST00000113778	Eda	protein_coding	-0.012584	0.995058	-0.145019	0.99997
ENSMUST00000113779	Eda	protein_coding	-0.0492284	0.920907	-3.80824	0.783059
ENSMUST00000066863	Pfkfb2	protein_coding	-0.00970042	0.974281	-0.971083	0.99997
ENSMUST00000128231	Dad1	protein_coding	-0.0516451	0.962263	-0.0597563	0.99997
ENSMUST00000125640	Chka	protein_coding	-0.0598388	0.963413	-0.156122	0.99997
ENSMUST00000125647	Echdc2	protein_coding	-0.0256921	0.979544	0.468446	0.99997
ENSMUST00000128234	Spg7	protein_coding	-0.0202348	0.991265	-0.0474149	0.99997
ENSMUST00000125645	Nrd1	protein_coding	-0.0349957	0.979163	-0.0545824	0.99997
ENSMUST00000134744	Nsmf	protein_coding	0.00362729	0.998066	0.00171718	0.99997
ENSMUST00000139593	Ndufb5	protein_coding	-0.0387063	0.972235	-0.330996	0.99997
ENSMUST00000018087	Gdap1l1	protein_coding	-0.15145	0.700106	-0.17017	0.99997
ENSMUST00000190207	Tpp2	protein_coding	0.0990267	0.93189	0.131779	0.99997
ENSMUST00000033025	Lcmt1	protein_coding	-0.0258513	0.969055	-0.0259122	0.99997
ENSMUST00000052012	Phka1	protein_coding	-0.221532	0.440003	-0.257381	0.852091
ENSMUST00000020408	Mdm2	protein_coding	0.140779	0.719133	0.152389	0.99997
ENSMUST00000050687	Jdp2	protein_coding	-0.308763	0.468415	-0.646062	0.99997
ENSMUST00000020400	Lrrtm1	protein_coding	0.181661	0.772643	0.250451	0.99997
ENSMUST00000020403	Csrp2	protein_coding	-0.216546	0.605956	-0.272846	0.972092
ENSMUST00000042724	Usp38	protein_coding	-0.0967565	0.883789	-0.609849	0.99997
ENSMUST00000156921	Rpl27a	protein_coding	-0.170598	0.768499	-0.223641	0.99997
ENSMUST00000170846	Fam214a	protein_coding	0.0211578	0.975519	0.022283	0.99997
ENSMUST00000170845	Adgrb1	protein_coding	-0.128912	0.869519	-0.154155	0.99997
ENSMUST00000037330	Inha	protein_coding	-0.204199	0.123042	-0.216853	0.883279
ENSMUST00000037337	Tbc1d19	protein_coding	-0.0160952	0.982259	-0.018761	0.99997
ENSMUST00000183410	Zfp280d	protein_coding	0.0337572	0.973913	0.281152	0.99997
ENSMUST00000170840	Parg	protein_coding	0.0831148	0.941377	0.110241	0.99997
ENSMUST00000101632	Osbp2	protein_coding	-0.00592718	0.990514	-0.665235	0.99997
ENSMUST00000101637	Dtnb	protein_coding	-0.253606	0.0935135	-0.275717	0.662035
ENSMUST00000172996	Smarca4	protein_coding	0.202576	0.536248	0.237535	0.99997
ENSMUST00000172992	Akap5	protein_coding	0.0677252	0.959109	0.0914569	0.99997
ENSMUST00000058383	Paip2b	protein_coding	0.0662966	0.873033	0.0705889	0.99997
ENSMUST00000066285	Hspa12a	protein_coding	0.0317744	0.965426	0.0344721	0.99997
ENSMUST00000100942	Vamp1	protein_coding	-0.171584	0.775232	-0.22987	0.99997
ENSMUST00000042581	6430571L13Rik	protein_coding	-0.00458534	0.998066	-0.00616955	0.99997
ENSMUST00000061483	Bmyc	protein_coding	-0.177258	0.479157	-0.19416	0.971019
ENSMUST00000109493	Homer1	protein_coding	-0.0392745	0.969363	-0.321394	0.99997
ENSMUST00000082319	Wdr33	protein_coding	0.0739711	0.932033	0.0935978	0.99997
ENSMUST00000188484	Ddx3y	protein_coding	0.0476393	0.969055	0.0425865	0.99997
ENSMUST00000021750	Ryr2	protein_coding	0.0995085	0.773787	0.108803	0.99997
ENSMUST00000175734	Psd2	protein_coding	-0.0568928	0.950335	0.20937	0.99997
ENSMUST00000123614	Ptgr2	protein_coding	-0.0427693	0.944759	-0.0445963	0.99997
ENSMUST00000032217	Lag3	protein_coding	-0.0673208	0.954818	-0.0986194	0.99997
ENSMUST00000032216	Ptms	protein_coding	-0.134745	0.688262	-0.146917	0.99997
ENSMUST00000066134	Rpia	protein_coding	0.0349183	0.978917	0.0477579	0.99997
ENSMUST00000059650	Npsr1	protein_coding	0.0950205	0.936093	0.16091	0.99997
ENSMUST00000000365	Mcts1	protein_coding	0.00880888	0.995109	0.0117683	0.99997
ENSMUST00000101095	Ctps2	protein_coding	-0.178785	0.779843	-0.241701	0.99997
ENSMUST00000072503	Rpl18	protein_coding	-0.149845	0.671196	-0.163884	0.991933
ENSMUST00000101099	Unc79	protein_coding	0.0438337	0.957021	0.0507805	0.99997
ENSMUST00000094018	Plpp4	protein_coding	-0.197683	0.754359	-0.311778	0.978313
ENSMUST00000182763	Nktr	protein_coding	0.17648	0.824298	0.371644	0.99997
ENSMUST00000101587	Phf6	protein_coding	-0.0838825	0.947178	-0.128618	0.99997
ENSMUST00000098252	Rab6a	protein_coding	-0.183725	0.806364	-0.356384	0.99997
ENSMUST00000098250	Fchsd2	protein_coding	0.0155918	0.99259	0.0116134	0.99997
ENSMUST00000193792	Sec61a2	protein_coding	0.0318517	0.978497	0.0163915	0.99997
ENSMUST00000053718	Rlbp1	protein_coding	-0.230616	0.560975	-0.283333	0.99997
ENSMUST00000101581	Cacna2d1	protein_coding	0.243814	0.495007	0.315287	0.798246
ENSMUST00000173713	Ube2i	protein_coding	-0.00347235	0.998066	0.13904	0.99997
ENSMUST00000060992	Rtn4	protein_coding	0.0822417	0.90263	0.0940152	0.99997
ENSMUST00000177005	Glmp	protein_coding	-0.0475792	0.955377	-0.0523463	0.99997
ENSMUST00000182491	Rxfp1	protein_coding	0.0269332	0.980048	0.0716776	0.99997
ENSMUST00000182490	Mzf1	protein_coding	-0.0195968	0.991838	-0.0436386	0.99997
ENSMUST00000025120	Elp2	protein_coding	-0.0321457	0.959109	-0.0365359	0.99997
ENSMUST00000055922	Lurap1l	protein_coding	0.249343	0.555436	0.356713	0.968707
ENSMUST00000139038	Abi1	protein_coding	0.21846	0.673722	0.300786	0.99997
ENSMUST00000055921	Npdc1	protein_coding	0.00415333	0.998066	0.00113835	0.99997
ENSMUST00000067425	Zfp747	protein_coding	-0.0394002	0.972406	-0.0633208	0.99997
ENSMUST00000028062	Vim	protein_coding	-0.0382484	0.965838	-0.0462171	0.99997
ENSMUST00000135904	Chn1	protein_coding	0.159108	0.841081	0.219546	0.99997
ENSMUST00000056290	Nf2	protein_coding	0.0507576	0.955397	0.0557179	0.99997
ENSMUST00000154381	Glmp	protein_coding	0.00529799	0.998066	0.0065713	0.99997
ENSMUST00000154650	Bcas1	protein_coding	-0.0167423	0.990479	-0.0188894	0.99997
ENSMUST00000154652	Cdon	protein_coding	-0.0789445	0.952899	-0.172349	0.99997
ENSMUST00000107397	Nt5c3b	protein_coding	-0.0610128	0.954763	-0.631822	0.99997
ENSMUST00000056749	Nhlrc3	protein_coding	0.216137	0.735657	0.350566	0.99997
ENSMUST00000178312	Gm21897	protein_coding	0.00397088	0.998066	0.0197652	0.99997
ENSMUST00000144258	Pkn1	protein_coding	-0.277168	0.383222	-0.355985	0.510158
ENSMUST00000155387	Dgcr6	protein_coding	-0.221307	0.684497	-0.30065	0.99997
ENSMUST00000155381	Rab11fip4	protein_coding	0.0851865	0.946117	0.144776	0.99997
ENSMUST00000144251	Phldb1	protein_coding	-0.0820764	0.932031	-0.110947	0.99997
ENSMUST00000144254	Scn2a1	protein_coding	0.221517	0.703107	0.324102	0.99997
ENSMUST00000160082	Mrpl30	protein_coding	0.0460237	0.970215	0.0522517	0.99997
ENSMUST00000016033	Lta4h	protein_coding	0.114165	0.748395	0.120658	0.99997
ENSMUST00000097281	Heatr5b	protein_coding	0.134595	0.391408	0.141604	0.99997
ENSMUST00000022428	Rnase4	protein_coding	-0.235083	0.576543	-0.305721	0.868643
ENSMUST00000192544	Fbxo28	protein_coding	0.116214	0.913398	0.246702	0.99997
ENSMUST00000204436	Krcc1	protein_coding	-0.210579	0.603586	-0.257853	0.99997
ENSMUST00000204433	Ldhb	protein_coding	0.203575	0.755228	0.330997	0.99997
ENSMUST00000142363	Timm10b	protein_coding	-0.0777484	0.952899	-0.131062	0.99997
ENSMUST00000201631	Tcf4	protein_coding	0.0364161	0.970854	-0.0469029	0.99997
ENSMUST00000022470	Parg	protein_coding	0.0693521	0.901602	0.0756188	0.99997
ENSMUST00000022476	Glt8d1	protein_coding	-0.0761381	0.93189	-0.0859746	0.99997
ENSMUST00000037502	Fam117a	protein_coding	-0.114652	0.858335	-0.136443	0.99997
ENSMUST00000048223	Map2k2	protein_coding	-0.108481	0.91795	-0.170715	0.99997
ENSMUST00000048222	Zufsp	protein_coding	0.151832	0.722265	0.174138	0.99997
ENSMUST00000147781	Rptor	protein_coding	0.00509125	0.998066	0.0304318	0.99997
ENSMUST00000029336	Dhx36	protein_coding	0.106898	0.733234	0.113047	0.99997
ENSMUST00000029331	P2ry1	protein_coding	0.106399	0.925742	0.161188	0.99997
ENSMUST00000064190	Rai1	protein_coding	-0.110121	0.919505	-0.239767	0.99997
ENSMUST00000141557	Trappc13	protein_coding	0.0465122	0.963413	0.0612987	0.99997
ENSMUST00000135373	6430573F11Rik	protein_coding	-0.0251127	0.986951	-0.0386094	0.99997
ENSMUST00000119206	Rgma	protein_coding	0.0206425	0.990514	0.0276218	0.99997
ENSMUST00000040019	Sox10	protein_coding	-0.237531	0.169094	-0.258429	0.504294
ENSMUST00000049658	Pitpnm1	protein_coding	-0.258711	0.277587	-0.309938	0.49102
ENSMUST00000090591	Il3ra	protein_coding	-0.116158	0.911539	-0.175708	0.99997
ENSMUST00000040010	Rbm3	protein_coding	-0.00396978	0.998066	-0.154985	0.99997
ENSMUST00000031170	Cenpc1	protein_coding	0.107095	0.702039	0.113399	0.99997
ENSMUST00000040017	Mios	protein_coding	0.183708	0.636885	0.211344	0.861255
ENSMUST00000155520	Bcas2	protein_coding	0.04128	0.970462	0.0400918	0.99997
ENSMUST00000055211	Lrrc3b	protein_coding	-0.0120839	0.995058	-0.00546818	0.99997
ENSMUST00000155527	Cdh8	protein_coding	0.147329	0.862093	0.246657	0.99997
ENSMUST00000049575	Cltb	protein_coding	-0.178589	0.480364	-0.200736	0.647224
ENSMUST00000049572	Lipa	protein_coding	0.00699258	0.995109	0.00575238	0.99997
ENSMUST00000041769	Dync1li2	protein_coding	0.108603	0.464732	0.112136	0.99997
ENSMUST00000045229	Tmco3	protein_coding	-0.0691802	0.900827	-0.0769814	0.99997
ENSMUST00000034529	Cul5	protein_coding	0.0843435	0.941406	0.124776	0.99997
ENSMUST00000041761	Prss23	protein_coding	0.0677644	0.957021	0.0958227	0.99997
ENSMUST00000034522	Clmp	protein_coding	0.221565	0.319377	0.249589	0.417533
ENSMUST00000045224	Acer2	protein_coding	-0.0283753	0.976935	-0.032742	0.99997
ENSMUST00000041767	Tbc1d2b	protein_coding	0.0253842	0.971582	0.0273519	0.99997
ENSMUST00000034524	Rexo2	protein_coding	0.0242963	0.970504	0.0262391	0.99997
ENSMUST00000147251	Celsr2	protein_coding	-0.0709535	0.957021	-0.142807	0.99997
ENSMUST00000140206	Trmt2a	protein_coding	0.0165979	0.992602	0.0332073	0.99997
ENSMUST00000176824	Sik2	protein_coding	-0.0914528	0.941406	-0.13681	0.99997
ENSMUST00000002198	Sf3a1	protein_coding	0.120966	0.867294	0.13891	0.99997
ENSMUST00000146125	Sclt1	protein_coding	0.181566	0.812863	0.379712	0.99997
ENSMUST00000051822	Wdr61	protein_coding	-0.0169278	0.992771	-0.00503717	0.99997
ENSMUST00000049680	Zfp710	protein_coding	0.0306303	0.982108	0.0605646	0.99997
ENSMUST00000049681	Itgbl1	protein_coding	-0.447731	0.0997035	-0.835069	0.275474
ENSMUST00000113987	Kansl1l	protein_coding	0.143695	0.86217	0.195296	0.99997
ENSMUST00000111859	Rgl1	protein_coding	0.23608	0.095403	0.251434	0.381812
ENSMUST00000143573	Sec23b	protein_coding	0.0781441	0.952314	0.113925	0.99997
ENSMUST00000111857	Rgl1	protein_coding	0.240469	0.277587	0.269573	0.49102
ENSMUST00000046751	Zmym6	protein_coding	0.0259908	0.97396	0.0315815	0.99997
ENSMUST00000046750	Tspan33	protein_coding	-0.186017	0.423669	-0.206056	0.99997
ENSMUST00000046755	Cobl	protein_coding	0.0320761	0.950253	-0.411698	0.99997
ENSMUST00000130139	Trim12c	protein_coding	-0.0862317	0.946918	-0.219981	0.99997
ENSMUST00000095144	Pdp1	protein_coding	0.148007	0.863091	0.304004	0.99997
ENSMUST00000095147	Dhtkd1	protein_coding	-0.108359	0.870768	-0.127843	0.99997
ENSMUST00000155207	Morf4l2	protein_coding	0.0123837	0.981255	2.4452	0.99997
ENSMUST00000004936	Ccl24	protein_coding	-0.189008	0.792344	-0.328181	0.99997
ENSMUST00000160699	Rnf214	protein_coding	0.240975	0.331041	0.27748	0.951218
ENSMUST00000120594	Cadm2	protein_coding	0.188911	0.728461	0.234811	0.99997
ENSMUST00000120595	Eml2	protein_coding	-0.0785041	0.941406	-0.108814	0.99997
ENSMUST00000085840	Ttbk2	protein_coding	-0.157307	0.845057	-0.257311	0.99997
ENSMUST00000120591	Pisd	protein_coding	-0.281757	0.536111	-0.449706	0.978313
ENSMUST00000046285	C1qa	protein_coding	-0.220781	0.421704	-0.261256	0.49252
ENSMUST00000046288	Ndufv3	protein_coding	-0.0714617	0.924018	-0.0847614	0.99997
ENSMUST00000097773	Klhl21	protein_coding	-0.229133	0.233622	-0.253499	0.692745
ENSMUST00000097774	Camta1	protein_coding	-0.0793926	0.949522	-0.257322	0.99997
ENSMUST00000097776	Cnnm3	protein_coding	0.153587	0.841081	0.196051	0.99997
ENSMUST00000097778	Arid5a	protein_coding	-0.0993647	0.928051	-0.349152	0.99997
ENSMUST00000101695	Tfe3	protein_coding	-0.000672973	0.998593	1.49561	0.99997
ENSMUST00000160475	Opa1	protein_coding	0.182981	0.809146	0.359442	0.99997
ENSMUST00000202122	Clock	protein_coding	0.256363	0.642899	0.544618	0.989968
ENSMUST00000202123	G3bp2	protein_coding	0.123797	0.905263	0.205628	0.99997
ENSMUST00000114513	Gls	protein_coding	0.0805389	0.854447	0.086209	0.99997
ENSMUST00000114512	Gls	protein_coding	-0.151671	0.834429	-0.187235	0.99997
ENSMUST00000114510	Gls	protein_coding	-0.139688	0.84197	-0.169081	0.99997
ENSMUST00000048766	Pex11b	protein_coding	0.0591956	0.963413	0.0863691	0.99997
ENSMUST00000202129	Nsg1	protein_coding	0.056611	0.963413	0.0885259	0.99997
ENSMUST00000211861	Kif16b	protein_coding	0.0739205	0.941162	0.519391	0.99997
ENSMUST00000211860	Ralyl	protein_coding	0.0453905	0.969055	0.0678233	0.99997
ENSMUST00000211866	Tmem231	protein_coding	0.103976	0.919822	0.361205	0.99997
ENSMUST00000099646	Arl6	protein_coding	-0.134271	0.796633	-0.157176	0.99997
ENSMUST00000203450	Syn2	protein_coding	0.00563763	0.996751	0.00639038	0.99997
ENSMUST00000088744	Adam22	protein_coding	-0.274337	0.582217	-0.524258	0.99997
ENSMUST00000203455	Zfp638	protein_coding	0.272825	0.43941	0.36629	0.660592
ENSMUST00000167199	Mrpl16	protein_coding	0.0351102	0.965405	0.0389808	0.99997
ENSMUST00000090929	Rusc1	protein_coding	0.0314182	0.98012	0.0348542	0.99997
ENSMUST00000162342	Ap1s3	protein_coding	-0.0118853	0.995058	-0.00486713	0.99997
ENSMUST00000047488	Rap1gap2	protein_coding	-0.145496	0.814967	-0.168819	0.99997
ENSMUST00000162349	Apbb2	protein_coding	0.177685	0.700106	0.221386	0.99997
ENSMUST00000047485	Rundc3b	protein_coding	0.00107252	0.998248	-0.000662824	0.99997
ENSMUST00000090924	Trim46	protein_coding	-0.00494373	0.998066	-0.00346872	0.99997
ENSMUST00000090927	Clk2	protein_coding	0.162089	0.850856	0.302679	0.99997
ENSMUST00000090697	Syt6	protein_coding	-0.0149917	0.994146	-0.172971	0.99997
ENSMUST00000047157	Setd1a	protein_coding	0.058228	0.954763	0.05574	0.99997
ENSMUST00000019439	Tmem129	protein_coding	0.0162776	0.986853	0.0206282	0.99997
ENSMUST00000006397	Epor	protein_coding	-0.0404169	0.97396	-0.0690019	0.99997
ENSMUST00000002837	Tmed5	protein_coding	0.0127574	0.989854	0.0145257	0.99997
ENSMUST00000006391	Serpinb9	protein_coding	-0.144595	0.854353	-0.197124	0.99997
ENSMUST00000091348	Ehmt1	protein_coding	0.0513098	0.949086	1.19369	0.99997
ENSMUST00000203982	H2afj	protein_coding	-0.347165	0.281829	-0.512917	0.316394
ENSMUST00000178925	Casp8ap2	protein_coding	0.347673	0.276049	0.537105	0.432237
ENSMUST00000042509	Ppip5k2	protein_coding	-0.0764667	0.883789	-0.440899	0.99997
ENSMUST00000159448	Actr1b	protein_coding	-0.0109187	0.995823	0.00170793	0.99997
ENSMUST00000159440	Gls2	protein_coding	0.0632803	0.959052	0.0892279	0.99997
ENSMUST00000042503	Usp6nl	protein_coding	0.145501	0.863599	0.212007	0.99997
ENSMUST00000159446	Kcnip2	protein_coding	-0.0673292	0.959109	-0.129197	0.99997
ENSMUST00000159447	Ubn2	protein_coding	0.133328	0.862093	0.414363	0.99997
ENSMUST00000042506	Sgsm3	protein_coding	0.116472	0.912629	0.171006	0.99997
ENSMUST00000109492	Homer1	protein_coding	-0.0333936	0.971172	-0.330814	0.99997
ENSMUST00000081265	Ebf1	protein_coding	0.127142	0.878086	0.180758	0.99997
ENSMUST00000160871	Rb1cc1	protein_coding	0.198615	0.774233	0.497589	0.99997
ENSMUST00000160870	Apbb2	protein_coding	0.39522	0.0925305	0.51756	0.208309
ENSMUST00000006646	Nsmf	protein_coding	-0.063618	0.95317	-0.075143	0.99997
ENSMUST00000164189	Oplah	protein_coding	-0.149616	0.863091	-0.427511	0.99997
ENSMUST00000164186	Nol4	protein_coding	-0.00343233	0.998066	-0.0969182	0.99997
ENSMUST00000123760	Borcs8	protein_coding	0.0172455	0.990514	0.0263824	0.99997
ENSMUST00000043675	Atp5l	protein_coding	-0.121659	0.841081	-0.135948	0.99997
ENSMUST00000164181	Myl6	protein_coding	-0.17999	0.742904	-0.237575	0.99997
ENSMUST00000159196	Wnk2	protein_coding	0.066932	0.946117	0.0827821	0.99997
ENSMUST00000093270	Commd1	protein_coding	-0.0294237	0.983345	-0.0370421	0.99997
ENSMUST00000093271	Adgrg1	protein_coding	-0.0648247	0.937476	-0.0735449	0.99997
ENSMUST00000111072	Adam28	protein_coding	0.079813	0.950253	0.131977	0.99997
ENSMUST00000166312	Luc7l3	protein_coding	0.117546	0.873957	0.141265	0.99997
ENSMUST00000018743	Mief2	protein_coding	0.0147956	0.994752	0.00194915	0.99997
ENSMUST00000018744	Shmt1	protein_coding	-0.390849	0.0567891	-0.48855	0.113139
ENSMUST00000003876	Brd8	protein_coding	0.180994	0.711837	0.220345	0.99997
ENSMUST00000003870	Mxi1	protein_coding	0.0293876	0.982779	0.0418798	0.99997
ENSMUST00000174120	Trak2	protein_coding	0.112791	0.90409	0.171319	0.99997
ENSMUST00000021324	Map3k14	protein_coding	-0.142316	0.872682	-0.380867	0.99997
ENSMUST00000174126	Mtx1	protein_coding	-0.00788454	0.997979	-0.0268077	0.99997
ENSMUST00000168401	Lpl	protein_coding	-0.154532	0.850856	-0.550685	0.99997
ENSMUST00000134506	Paqr7	protein_coding	-0.0386443	0.975519	-0.0608771	0.99997
ENSMUST00000134507	Atrx	protein_coding	0.0499416	0.963413	0.0788101	0.99997
ENSMUST00000074834	Plec	protein_coding	-0.0956852	0.874731	-0.965546	0.99997
ENSMUST00000205800	Gpi1	protein_coding	-0.0265453	0.985636	-0.0831083	0.99997
ENSMUST00000020643	Rufy1	protein_coding	0.0468486	0.950253	0.0475884	0.99997
ENSMUST00000075995	Cand2	protein_coding	-0.020906	0.989401	-0.0346284	0.99997
ENSMUST00000075994	Pdzrn3	protein_coding	0.256226	0.257205	0.295195	0.629648
ENSMUST00000075992	Pkib	protein_coding	0.165527	0.813554	0.226192	0.99997
ENSMUST00000055966	Gabra3	protein_coding	-0.186007	0.799814	-0.35457	0.99997
ENSMUST00000027146	Ikzf2	protein_coding	0.0453287	0.965426	0.0577922	0.99997
ENSMUST00000027149	Lancl1	protein_coding	-0.0267435	0.985807	-0.0369167	0.99997
ENSMUST00000087315	Vars	protein_coding	-0.0767706	0.786435	-0.0801549	0.99997
ENSMUST00000082026	Dennd4c	protein_coding	0.0202025	0.97361	0.0195897	0.99997
ENSMUST00000082024	Mpp5	protein_coding	0.141092	0.781634	0.158842	0.99997
ENSMUST00000049130	Bex2	protein_coding	-0.225574	0.12546	-0.240428	0.2905
ENSMUST00000179721	Phlpp2	protein_coding	0.0661914	0.948713	0.0685833	0.99997
ENSMUST00000004097	Cux1	protein_coding	0.121929	0.761039	0.135939	0.99997
ENSMUST00000080771	Zbtb24	protein_coding	0.126765	0.854353	0.148302	0.99997
ENSMUST00000210523	Samd1	protein_coding	-0.103699	0.893878	-0.127212	0.99997
ENSMUST00000198440	Pmvk	protein_coding	-0.00199988	0.998066	0.0902758	0.99997
ENSMUST00000033325	Swap70	protein_coding	-0.0358856	0.959109	-0.040419	0.99997
ENSMUST00000033326	Wee1	protein_coding	0.015151	0.991894	0.0222158	0.99997
ENSMUST00000121052	Pomgnt1	protein_coding	0.0502758	0.954043	-0.422469	0.99997
ENSMUST00000045140	Tcaf1	protein_coding	-0.0423448	0.970854	-0.0600863	0.99997
ENSMUST00000021595	Psmc1	protein_coding	0.00996391	0.992849	0.0116402	0.99997
ENSMUST00000021596	Nrde2	protein_coding	0.0872892	0.927605	0.0974608	0.99997
ENSMUST00000009344	Xpo6	protein_coding	-0.198396	0.685851	-0.261872	0.99997
ENSMUST00000179893	Ryr1	protein_coding	-0.15002	0.854353	-0.197073	0.99997
ENSMUST00000019734	Cyb561	protein_coding	-0.119952	0.870768	-0.151285	0.99997
ENSMUST00000147928	Zrsr2	protein_coding	-0.11371	0.893134	-0.146791	0.99997
ENSMUST00000194740	Rab3gap2	protein_coding	0.103357	0.801495	0.110834	0.99997
ENSMUST00000120904	Hecw2	protein_coding	0.183697	0.750067	0.688538	0.99997
ENSMUST00000194746	Rpl31	protein_coding	-0.21489	0.620286	-0.251533	0.99997
ENSMUST00000120902	Depdc5	protein_coding	0.0960603	0.929632	0.172274	0.99997
ENSMUST00000154184	Shisa5	protein_coding	0.0237518	0.978379	0.0281164	0.99997
ENSMUST00000025163	Pfdn6	protein_coding	-0.0987338	0.86157	-0.10702	0.99997
ENSMUST00000001116	Luzp1	protein_coding	0.177401	0.741659	0.228541	0.99997
ENSMUST00000164408	Gm3591	protein_coding	-0.11355	0.906551	-0.160787	0.99997
ENSMUST00000001112	Grk4	protein_coding	-0.193293	0.770777	-0.297938	0.99997
ENSMUST00000081828	Bbof1	protein_coding	0.14935	0.816623	0.199865	0.99997
ENSMUST00000143010	Gpld1	protein_coding	0.0757385	0.890266	2.28291	0.99997
ENSMUST00000084852	Numa1	protein_coding	0.150801	0.699113	0.174504	0.999086
ENSMUST00000069579	Tceb2	protein_coding	-0.167558	0.629185	-0.184856	0.957744
ENSMUST00000173550	Bag6	protein_coding	-0.174519	0.40173	-0.187298	0.99997
ENSMUST00000087600	Gda	protein_coding	0.121576	0.873014	0.145701	0.99997
ENSMUST00000072079	Rrs1	protein_coding	-0.0679508	0.950335	-0.0977722	0.99997
ENSMUST00000039608	Dym	protein_coding	0.0418149	0.956438	0.0497138	0.99997
ENSMUST00000039601	Snrnp25	protein_coding	-0.183129	0.767056	-0.23601	0.99997
ENSMUST00000101551	Adam17	protein_coding	0.00279817	0.998066	-0.196204	0.99997
ENSMUST00000147630	Zfp97	protein_coding	0.230569	0.660702	0.331305	0.886507
ENSMUST00000038973	Gnptg	protein_coding	-0.117039	0.568616	-0.122276	0.99997
ENSMUST00000112522	Mbtps2	protein_coding	0.187813	0.767056	0.498807	0.99997
ENSMUST00000032585	Pop4	protein_coding	-0.0260724	0.969756	-0.026769	0.99997
ENSMUST00000131028	Aire	protein_coding	-0.13695	0.881608	-0.221288	0.99997
ENSMUST00000130998	Gad1	protein_coding	-0.208469	0.715954	-0.570393	0.99997
ENSMUST00000130994	Wdr77	protein_coding	0.0217515	0.990479	-0.00540659	0.99997
ENSMUST00000023237	Naprt	protein_coding	-0.0199022	0.987213	-0.0223042	0.99997
ENSMUST00000001806	Coasy	protein_coding	0.110689	0.855187	0.124632	0.99997
ENSMUST00000001801	Tcirg1	protein_coding	-0.0862754	0.911738	-0.102483	0.99997
ENSMUST00000001802	Naglu	protein_coding	-0.0520761	0.962263	-0.0730483	0.99997
ENSMUST00000163272	Suz12	protein_coding	-0.134351	0.887742	-0.376062	0.99997
ENSMUST00000035055	Map4	protein_coding	-0.0937584	0.897219	-0.106639	0.99997
ENSMUST00000035058	Cspg5	protein_coding	-0.307065	0.0108375	-0.334253	0.136052
ENSMUST00000128869	Mapk10	protein_coding	-0.148317	0.854353	-0.2249	0.99997
ENSMUST00000076316	Arhgap10	protein_coding	0.140842	0.80439	0.164448	0.99997
ENSMUST00000128860	Cdh8	protein_coding	0.15607	0.734704	0.18264	0.99997
ENSMUST00000128861	Pogk	protein_coding	0.0298957	0.977264	0.043651	0.99997
ENSMUST00000082254	Jakmip2	protein_coding	0.133507	0.684697	0.141391	0.99997
ENSMUST00000028880	Slc20a1	protein_coding	0.121395	0.480673	0.127545	0.99997
ENSMUST00000028883	Pdyn	protein_coding	-0.311769	0.344439	-0.419433	0.790636
ENSMUST00000187485	Adgrb1	protein_coding	-0.0292679	0.975903	-0.0369777	0.99997
ENSMUST00000187486	Dst	protein_coding	0.117168	0.883789	0.407153	0.99997
ENSMUST00000152410	Mettl10	protein_coding	0.123641	0.891578	0.167446	0.99997
ENSMUST00000137071	Ehmt2	protein_coding	0.0409596	0.97364	0.0583521	0.99997
ENSMUST00000149547	Sgip1	protein_coding	-0.0896149	0.937839	-0.337855	0.99997
ENSMUST00000118313	Osbpl1a	protein_coding	0.183899	0.713627	0.224132	0.99997
ENSMUST00000029131	Ggt7	protein_coding	-0.0707865	0.841081	-0.0737453	0.99997
ENSMUST00000029135	Acss2	protein_coding	0.0550422	0.938762	0.0589503	0.99997
ENSMUST00000105511	Col10a1	protein_coding	-0.043904	0.929027	-1.14019	0.99997
ENSMUST00000105510	Hdac2	protein_coding	0.108756	0.921854	0.192623	0.99997
ENSMUST00000105519	L3mbtl3	protein_coding	0.0321877	0.972406	0.0427362	0.99997
ENSMUST00000022108	Hapln1	protein_coding	-0.26372	0.393113	-0.346174	0.653316
ENSMUST00000187733	Trip12	protein_coding	-0.0193625	0.990479	-0.0210077	0.99997
ENSMUST00000119043	Osbpl1a	protein_coding	-0.021768	0.98718	-0.261359	0.99997
ENSMUST00000119047	Tmem128	protein_coding	0.13205	0.888462	0.369225	0.99997
ENSMUST00000022104	Tert	protein_coding	-0.111235	0.912616	-0.16997	0.99997
ENSMUST00000031779	Calu	protein_coding	-0.109689	0.914902	-0.201479	0.99997
ENSMUST00000031773	Pon3	protein_coding	-0.0821357	0.950297	-0.210058	0.99997
ENSMUST00000108161	U2af1l4	protein_coding	-0.20754	0.761039	-0.379081	0.99997
ENSMUST00000108165	Proser3	protein_coding	0.0010634	0.998682	0.00177741	0.99997
ENSMUST00000108164	Lin37	protein_coding	0.0211745	0.990514	0.0101563	0.99997
ENSMUST00000023856	Msrb2	protein_coding	0.0364511	0.969363	0.0531112	0.99997
ENSMUST00000170146	Kcnb2	protein_coding	0.100026	0.8144	0.10694	0.99997
ENSMUST00000114740	Maats1	protein_coding	0.0355854	0.975519	0.0460272	0.99997
ENSMUST00000170142	Dfna5	protein_coding	-0.00839224	0.997194	-0.0220936	0.99997
ENSMUST00000173369	Trim39	protein_coding	0.0395418	0.973435	0.0879559	0.99997
ENSMUST00000170141	Orc6	protein_coding	0.0130804	0.995058	0.0304405	0.99997
ENSMUST00000133316	Cenpa	protein_coding	-0.143872	0.871608	-0.45268	0.99997
ENSMUST00000034728	Dock6	protein_coding	-0.022184	0.98126	-0.0273749	0.99997
ENSMUST00000119598	Egfem1	protein_coding	-0.127213	0.839505	-0.149586	0.99997
ENSMUST00000060389	Rspry1	protein_coding	-0.0140857	0.99145	-0.013668	0.99997
ENSMUST00000069837	Slit3	protein_coding	-0.0198971	0.977636	-0.022617	0.99997
ENSMUST00000034720	Polr2m	protein_coding	-0.0519613	0.946117	-0.0529832	0.99997
ENSMUST00000034722	Rab27a	protein_coding	-0.0601218	0.948989	-0.0665791	0.99997
ENSMUST00000114741	Pstpip2	protein_coding	-0.00871486	0.995969	-0.0197962	0.99997
ENSMUST00000031868	Slc13a4	protein_coding	0.0176327	0.990479	-0.34239	0.99997
ENSMUST00000107724	Spop	protein_coding	0.126585	0.903472	0.194445	0.99997
ENSMUST00000034592	Dscaml1	protein_coding	-0.14844	0.755323	-0.179169	0.99997
ENSMUST00000108297	Pdp1	protein_coding	0.261933	0.0268198	0.276837	0.270318
ENSMUST00000185398	Mdm4	protein_coding	0.0184429	0.992602	0.0538687	0.99997
ENSMUST00000108293	Tmem67	protein_coding	0.124076	0.840338	0.145558	0.99997
ENSMUST00000185393	Tceb1	protein_coding	-0.087774	0.93512	-0.114102	0.99997
ENSMUST00000108299	Pdp1	protein_coding	0.0713799	0.957021	0.124078	0.99997
ENSMUST00000200062	Ak5	protein_coding	-0.164437	0.818715	-0.25026	0.99997
ENSMUST00000107725	Tgfbr1	protein_coding	-0.0948943	0.848123	-0.102127	0.99997
ENSMUST00000034594	Il10ra	protein_coding	-0.214966	0.694994	-0.29784	0.96839
ENSMUST00000209634	Slc17a7	protein_coding	0.144929	0.873957	0.236517	0.99997
ENSMUST00000173199	Dtnb	protein_coding	0.067614	0.94426	0.0840451	0.99997
ENSMUST00000070004	Ldhd	protein_coding	0.0338993	0.965765	0.038238	0.99997
ENSMUST00000176140	Pou6f1	protein_coding	0.0297464	0.983618	0.0754505	0.99997
ENSMUST00000070000	Arhgap24	protein_coding	0.201756	0.714648	0.281379	0.99997
ENSMUST00000108831	Helz2	protein_coding	0.0558371	0.959109	0.0787308	0.99997
ENSMUST00000107824	Zcchc7	protein_coding	0.15304	0.8144	0.185169	0.99997
ENSMUST00000107821	Luc7l3	protein_coding	0.0777012	0.911557	0.0919252	0.99997
ENSMUST00000108838	Pcbp2	protein_coding	0.0233347	0.962263	0.0245026	0.99997
ENSMUST00000107829	Nosip	protein_coding	-0.146121	0.87103	-0.297997	0.99997
ENSMUST00000027422	Slc16a14	protein_coding	-0.188838	0.761039	-0.259005	0.99997
ENSMUST00000027421	Trip12	protein_coding	0.231188	0.305446	0.254908	0.964605
ENSMUST00000027425	Itm2c	protein_coding	-0.0523624	0.950253	-0.0627037	0.99997
ENSMUST00000027429	2810459M11Rik	protein_coding	-0.0532676	0.963413	-0.0747134	0.99997
ENSMUST00000060652	Eny2	protein_coding	0.0326492	0.964029	0.0355805	0.99997
ENSMUST00000060655	Nod1	protein_coding	-0.0581169	0.963413	-0.158081	0.99997
ENSMUST00000106192	Odf2l	protein_coding	0.0804472	0.873957	2.49445	0.99997
ENSMUST00000106193	Mtf1	protein_coding	0.1391	0.86618	0.562651	0.99997
ENSMUST00000106197	Arhgdia	protein_coding	0.0187185	0.976056	0.0209511	0.99997
ENSMUST00000103116	Ppp1r16b	protein_coding	-0.132724	0.874731	-0.217142	0.99997
ENSMUST00000103115	Plcg1	protein_coding	0.0183271	0.990996	0.0313981	0.99997
ENSMUST00000103114	Stat3	protein_coding	-0.141908	0.876809	-0.286611	0.99997
ENSMUST00000023572	Cxadr	protein_coding	0.0667733	0.959109	0.0680268	0.99997
ENSMUST00000103112	Zhx3	protein_coding	0.033859	0.970504	0.039856	0.99997
ENSMUST00000103111	Zhx3	protein_coding	0.102684	0.929597	0.244729	0.99997
ENSMUST00000103110	Atp6v0a1	protein_coding	0.0877275	0.928051	0.118435	0.99997
ENSMUST00000076922	Trim30a	protein_coding	-0.0661982	0.959109	-0.126749	0.99997
ENSMUST00000103118	Kat2a	protein_coding	-0.0899586	0.923077	-0.101203	0.99997
ENSMUST00000050970	Polr1d	protein_coding	0.0141081	0.990217	0.0186288	0.99997
ENSMUST00000050975	Lingo4	protein_coding	0.0534384	0.962527	0.0601168	0.99997
ENSMUST00000033040	Pak1	protein_coding	0.0107789	0.994215	0.0108694	0.99997
ENSMUST00000061522	Dnd1	protein_coding	-0.0537291	0.965955	-0.122097	0.99997
ENSMUST00000033044	BC017158	protein_coding	-0.0498759	0.941377	-0.0551244	0.99997
ENSMUST00000036497	Prkar2b	protein_coding	0.164684	0.622352	0.179109	0.988396
ENSMUST00000036493	Atp1a1	protein_coding	-0.0723694	0.941406	-0.0873759	0.99997
ENSMUST00000184118	Meaf6	protein_coding	-0.177085	0.814933	-0.283138	0.99997
ENSMUST00000128005	Wdr77	protein_coding	-0.0114149	0.995284	-0.0559341	0.99997
ENSMUST00000128003	Cope	protein_coding	-0.0212191	0.990514	-0.0426085	0.99997
ENSMUST00000188641	Tceb1	protein_coding	0.0195438	0.983974	0.022753	0.99997
ENSMUST00000085790	Mfsd2b	protein_coding	0.0614718	0.962263	0.097346	0.99997
ENSMUST00000130032	Carm1	protein_coding	-0.0420437	0.971172	-0.246053	0.99997
ENSMUST00000037029	9430020K01Rik	protein_coding	0.0809816	0.821551	0.0860787	0.99997
ENSMUST00000154619	Ccdc136	protein_coding	-0.199041	0.778174	-0.427741	0.99997
ENSMUST00000176254	Fam107b	protein_coding	-0.0721432	0.925742	-0.627509	0.99997
ENSMUST00000114268	Snca	protein_coding	-0.18532	0.613646	-0.211776	0.99997
ENSMUST00000176250	Nptn	protein_coding	0.197915	0.517399	0.225098	0.99997
ENSMUST00000113252	Trmt2b	protein_coding	0.100496	0.925742	0.143528	0.99997
ENSMUST00000089085	Pde10a	protein_coding	0.17877	0.512243	0.1997	0.820444
ENSMUST00000114610	Etl4	protein_coding	0.255101	0.566846	0.362331	0.777569
ENSMUST00000110509	Katnal1	protein_coding	0.0106554	0.995823	0.0754158	0.99997
ENSMUST00000048962	Kif4	protein_coding	-0.0635281	0.924929	-0.645787	0.99997
ENSMUST00000110501	Myef2	protein_coding	0.197465	0.743258	0.274107	0.99997
ENSMUST00000110504	Sub1	protein_coding	-0.0678349	0.929632	-0.0758141	0.99997
ENSMUST00000110505	Hmgb1	protein_coding	0.0372387	0.954763	0.0403371	0.99997
ENSMUST00000193869	Pcdhga2	protein_coding	0.0498873	0.967112	0.0491066	0.99997
ENSMUST00000085793	BC068281	protein_coding	0.21415	0.741626	0.362766	0.99997
ENSMUST00000053699	Secisbp2l	protein_coding	0.17331	0.418635	0.185699	0.741692
ENSMUST00000169114	Erap1	protein_coding	-0.124227	0.749164	-0.137705	0.99997
ENSMUST00000021527	Prkch	protein_coding	0.0062347	0.998066	0.00241875	0.99997
ENSMUST00000072334	Dnajc5	protein_coding	0.0277927	0.962263	0.0306017	0.99997
ENSMUST00000191471	Lmbrd1	protein_coding	0.0147281	0.974281	0.0153745	0.99997
ENSMUST00000138552	Stxbp3	protein_coding	0.134857	0.883789	0.330513	0.99997
ENSMUST00000111678	Ctnnd1	protein_coding	-0.0492665	0.963413	-0.173125	0.99997
ENSMUST00000053521	Zfp27	protein_coding	0.262163	0.602157	0.414499	0.96839
ENSMUST00000025930	Smc3	protein_coding	0.152037	0.752054	0.175369	0.99997
ENSMUST00000111670	Ctnnd1	protein_coding	-0.15745	0.848151	-0.224225	0.99997
ENSMUST00000064545	Limd2	protein_coding	-0.0122046	0.995109	-0.0411758	0.99997
ENSMUST00000189698	Stk16	protein_coding	-0.090834	0.899664	-0.10552	0.99997
ENSMUST00000189697	Gpr35	protein_coding	-0.0472973	0.969316	-0.0795027	0.99997
ENSMUST00000028743	Snap23	protein_coding	0.02686	0.940438	0.783285	0.99997
ENSMUST00000028740	Ttbk2	protein_coding	0.995726	9.77041e-09	2.47181	0.599575
ENSMUST00000025931	Pdcd4	protein_coding	-0.0942574	0.854195	-0.106095	0.99997
ENSMUST00000028748	Capn3	protein_coding	-0.07515	0.952899	-0.132532	0.99997
ENSMUST00000028749	Capn3	protein_coding	-0.347364	0.095403	-0.419966	0.0817689
ENSMUST00000182511	Plekha7	protein_coding	0.143228	0.863423	0.41337	0.99997
ENSMUST00000182515	Mzf1	protein_coding	-0.0849711	0.944606	-0.189754	0.99997
ENSMUST00000017552	Cacnb1	protein_coding	-0.227194	0.344439	-0.265625	0.560145
ENSMUST00000115560	Yeats2	protein_coding	0.0436866	0.970504	0.0418744	0.99997
ENSMUST00000115562	Zfp426	protein_coding	0.104595	0.92708	0.136264	0.99997
ENSMUST00000115567	Nr3c1	protein_coding	-0.0145129	0.994921	-0.289053	0.99997
ENSMUST00000110636	Zmynd11	protein_coding	0.164747	0.819841	0.218478	0.99997
ENSMUST00000168247	Zfp110	protein_coding	-0.00291871	0.998066	-0.00375388	0.99997
ENSMUST00000015950	Qdpr	protein_coding	-0.073613	0.930045	-0.084702	0.99997
ENSMUST00000025713	Tm7sf2	protein_coding	-0.144195	0.86591	-0.217541	0.99997
ENSMUST00000208253	Med25	protein_coding	0.0313733	0.963413	0.0307215	0.99997
ENSMUST00000025714	Rpp30	protein_coding	0.0831752	0.911308	0.094138	0.99997
ENSMUST00000144429	Flna	protein_coding	-0.115766	0.91226	-0.367917	0.99997
ENSMUST00000208255	Pcf11	protein_coding	-0.0823236	0.946117	-0.136209	0.99997
ENSMUST00000023147	Ciita	protein_coding	0.0217297	0.990297	0.0471433	0.99997
ENSMUST00000004327	G6pdx	protein_coding	-0.0309739	0.957021	-0.032457	0.99997
ENSMUST00000190985	Kcnma1	protein_coding	-0.00135491	0.998587	0.0466904	0.99997
ENSMUST00000119905	Gtf2a2	protein_coding	0.0109344	0.995109	0.0105151	0.99997
ENSMUST00000119902	Tspan2	protein_coding	-0.132869	0.887058	-0.221614	0.99997
ENSMUST00000190983	Dock10	protein_coding	0.0404462	0.974052	0.141382	0.99997
ENSMUST00000023146	Nubp1	protein_coding	-0.0452739	0.959109	-0.0523527	0.99997
ENSMUST00000187389	Matr3	protein_coding	0.0620123	0.95464	0.0935269	0.99997
ENSMUST00000068825	Nub1	protein_coding	0.0268847	0.960154	0.0273791	0.99997
ENSMUST00000068822	Zfp37	protein_coding	0.0689523	0.947104	0.0816753	0.99997
ENSMUST00000213029	Aprt	protein_coding	-0.170882	0.82821	-0.30777	0.99997
ENSMUST00000213027	Ccdc149	protein_coding	0.113725	0.846124	0.133072	0.99997
ENSMUST00000189528	Cntn2	protein_coding	-0.0720617	0.954043	-0.11041	0.99997
ENSMUST00000187382	Vgf	protein_coding	-0.060392	0.963413	-0.127055	0.99997
ENSMUST00000197452	Ttyh3	protein_coding	0.031058	0.982999	0.0773093	0.99997
ENSMUST00000065630	Ddx10	protein_coding	-0.107827	0.8144	-0.123602	0.99997
ENSMUST00000197459	Gbp5	protein_coding	-0.113191	0.900827	-0.135693	0.99997
ENSMUST00000069195	Zfp46	protein_coding	-0.00980992	0.995109	-0.0239316	0.99997
ENSMUST00000040603	Agl	protein_coding	-0.124169	0.779732	-0.136401	0.99997
ENSMUST00000040607	Lsm3	protein_coding	-0.0444522	0.970769	-0.0613404	0.99997
ENSMUST00000112934	Rc3h2	protein_coding	0.0996002	0.923589	0.147217	0.99997
ENSMUST00000094868	Zfyve28	protein_coding	0.00492696	0.995278	0.00483411	0.99997
ENSMUST00000112932	Zbtb6	protein_coding	0.081204	0.950335	0.0960148	0.99997
ENSMUST00000112931	Col4a5	protein_coding	-0.114157	0.914902	-0.350488	0.99997
ENSMUST00000205391	Cebpa	protein_coding	0.00382268	0.998066	0.00852655	0.99997
ENSMUST00000094867	Fam193a	protein_coding	0.0690095	0.950253	0.0951457	0.99997
ENSMUST00000112939	Hnrnpd	protein_coding	0.00999368	0.995617	0.0264617	0.99997
ENSMUST00000051160	Gp1bb	protein_coding	-0.0573662	0.963413	-0.109543	0.99997
ENSMUST00000207351	Mettl9	protein_coding	0.0756359	0.950253	0.102812	0.99997
ENSMUST00000204667	Gpr162	protein_coding	-0.106633	0.795145	-0.116989	0.99997
ENSMUST00000051169	Edrf1	protein_coding	0.0435561	0.959111	0.047893	0.99997
ENSMUST00000121291	Pex1	protein_coding	0.121369	0.794013	0.133021	0.99997
ENSMUST00000167220	Kdm3a	protein_coding	-0.158204	0.845057	-0.433771	0.99997
ENSMUST00000212376	Dock9	protein_coding	0.0916409	0.872682	0.0950838	0.99997
ENSMUST00000045388	Lyplal1	protein_coding	-0.0326038	0.970305	-0.0389145	0.99997
ENSMUST00000202622	Eif4h	protein_coding	-0.190391	0.46783	-0.212087	0.740879
ENSMUST00000043584	Tubb4b	protein_coding	-0.0644255	0.941406	-0.0766387	0.99997
ENSMUST00000149440	Pde10a	protein_coding	0.0824471	0.914902	0.873602	0.99997
ENSMUST00000088823	Mapk11	protein_coding	0.16241	0.668351	0.1868	0.99997
ENSMUST00000176828	Frmd4a	protein_coding	0.11069	0.903472	0.131498	0.99997
ENSMUST00000089558	Snrpg	protein_coding	-0.103077	0.904432	-0.129411	0.99997
ENSMUST00000088827	Mapk12	protein_coding	-0.0394407	0.970281	-0.0479499	0.99997
ENSMUST00000051784	Fastkd3	protein_coding	0.144407	0.822814	0.180576	0.99997
ENSMUST00000212086	Kcnn1	protein_coding	0.0159405	0.992771	0.0255328	0.99997
ENSMUST00000080371	Mtss1	protein_coding	-0.017213	0.977858	-0.0180667	0.99997
ENSMUST00000153115	D1Ertd622e	protein_coding	0.0741944	0.948713	0.11415	0.99997
ENSMUST00000209123	Uvrag	protein_coding	-0.0139529	0.995058	-0.0436513	0.99997
ENSMUST00000205537	Klk8	protein_coding	-0.176005	0.816523	-0.430837	0.99997
ENSMUST00000145467	Gak	protein_coding	-0.176149	0.824919	-0.320577	0.99997
ENSMUST00000117146	Ube2w	protein_coding	0.0581668	0.920162	0.0621252	0.99997
ENSMUST00000077200	Pak7	protein_coding	0.101777	0.911431	0.143252	0.99997
ENSMUST00000033695	Abcb7	protein_coding	0.15648	0.453143	0.166632	0.957563
ENSMUST00000048192	Haus1	protein_coding	-0.115139	0.899664	-0.158306	0.99997
ENSMUST00000057784	Slc7a2	protein_coding	0.0551848	0.963413	0.0791007	0.99997
ENSMUST00000041262	Churc1	protein_coding	-0.0755781	0.91226	-0.083552	0.99997
ENSMUST00000041264	Zfp938	protein_coding	0.179327	0.733802	0.230779	0.99997
ENSMUST00000041266	Fndc4	protein_coding	-0.315311	0.178853	-0.394711	0.21871
ENSMUST00000057783	Gpr22	protein_coding	0.0246733	0.978293	0.0212634	0.99997
ENSMUST00000127924	Flna	protein_coding	-0.0237719	0.978917	-0.0626549	0.99997
ENSMUST00000127921	Zfp142	protein_coding	0.0115874	0.995109	0.0508334	0.99997
ENSMUST00000109418	Fitm2	protein_coding	0.166432	0.720539	0.199728	0.99997
ENSMUST00000093844	Chrna5	protein_coding	-0.104535	0.925533	-0.152564	0.99997
ENSMUST00000098814	Lig1	protein_coding	-0.189327	0.69479	-0.236408	0.99997
ENSMUST00000098817	Vps37a	protein_coding	0.134993	0.672385	0.145581	0.99997
ENSMUST00000098816	Slc7a2	protein_coding	-0.0103136	0.995969	-0.0192467	0.99997
ENSMUST00000156690	Mef2a	protein_coding	0.237728	0.0150679	0.249302	0.245873
ENSMUST00000109415	Bod1	protein_coding	-0.113503	0.909378	-0.152425	0.99997
ENSMUST00000113631	Rgag4	protein_coding	-0.311213	0.458042	-0.693509	0.99997
ENSMUST00000166578	Nhp2l1	protein_coding	0.0766761	0.946117	0.23386	0.99997
ENSMUST00000110987	Slc12a6	protein_coding	0.0951517	0.91226	0.128246	0.99997
ENSMUST00000159879	Trove2	protein_coding	0.201748	0.33375	0.222503	0.476614
ENSMUST00000092551	Lrp2	protein_coding	0.159679	0.853946	0.312746	0.99997
ENSMUST00000057258	Zfp518b	protein_coding	0.00362907	0.997001	-1.79518	0.99997
ENSMUST00000097709	Idh1	protein_coding	-0.0280479	0.969756	-0.0327283	0.99997
ENSMUST00000057256	6030458C11Rik	protein_coding	0.21418	0.506776	0.246041	0.820667
ENSMUST00000057257	Jkamp	protein_coding	0.0811766	0.927585	0.102973	0.99997
ENSMUST00000047835	Scaf11	protein_coding	0.170652	0.386398	0.181104	0.832157
ENSMUST00000076155	Eno1b	protein_coding	0.0669817	0.904254	0.0732837	0.99997
ENSMUST00000002112	Trappc6a	protein_coding	-0.105917	0.901602	-0.128587	0.99997
ENSMUST00000120653	Kcnu1	protein_coding	0.0132742	0.995058	0.0295591	0.99997
ENSMUST00000046122	Lap3	protein_coding	-0.046329	0.954763	-0.0529133	0.99997
ENSMUST00000005830	Bcas2	protein_coding	0.00863261	0.995109	0.015011	0.99997
ENSMUST00000108988	Usp10	protein_coding	0.0983552	0.883789	0.109668	0.99997
ENSMUST00000165175	Sv2b	protein_coding	0.465013	0.0469794	0.662823	0.349467
ENSMUST00000132202	Wbp1l	protein_coding	0.282966	0.43241	0.375111	0.956554
ENSMUST00000191973	Kmt2d	protein_coding	0.0577615	0.963413	0.0817079	0.99997
ENSMUST00000097809	Rims1	protein_coding	0.203578	0.72634	0.280117	0.99997
ENSMUST00000090952	Fmnl2	protein_coding	0.0122639	0.991894	0.00965445	0.99997
ENSMUST00000110260	Lzts3	protein_coding	-0.0884158	0.94426	-0.24468	0.99997
ENSMUST00000110262	Fastkd5	protein_coding	0.104345	0.925742	0.139392	0.99997
ENSMUST00000151408	Rasgrf2	protein_coding	0.0415398	0.962263	0.0381738	0.99997
ENSMUST00000178882	Gm3893	protein_coding	-0.157994	0.854353	-0.297361	0.99997
ENSMUST00000178884	Rasgrp1	protein_coding	0.31835	0.0189133	0.350241	0.0223037
ENSMUST00000159258	Lmo7	protein_coding	0.0145462	0.995058	0.0412842	0.99997
ENSMUST00000036992	Lmo1	protein_coding	-0.197149	0.781343	-0.326189	0.99997
ENSMUST00000159252	Phc1	protein_coding	0.0425999	0.965405	0.308699	0.99997
ENSMUST00000074792	Mtfmt	protein_coding	0.0192316	0.990514	0.0135732	0.99997
ENSMUST00000042717	Trim39	protein_coding	0.010005	0.995058	0.00811556	0.99997
ENSMUST00000200575	Sez6l	protein_coding	0.109835	0.917934	0.323137	0.99997
ENSMUST00000200577	Krit1	protein_coding	0.123911	0.903472	0.227266	0.99997
ENSMUST00000167766	Zdhhc2	protein_coding	0.110294	0.920162	0.261973	0.99997
ENSMUST00000200570	Zzz3	protein_coding	0.168111	0.817719	0.230965	0.99997
ENSMUST00000167764	Fgfr1	protein_coding	-0.175848	0.826574	-0.294975	0.99997
ENSMUST00000207708	Unc13b	protein_coding	-0.164308	0.741851	-0.196795	0.99997
ENSMUST00000208707	Eif3k	protein_coding	-0.10513	0.927379	-0.210796	0.99997
ENSMUST00000141722	Stxbp5	protein_coding	0.0221418	0.969055	0.0237195	0.99997
ENSMUST00000094002	D7Ertd443e	protein_coding	0.0836359	0.946167	0.281252	0.99997
ENSMUST00000123351	Npr2	protein_coding	-0.174358	0.815224	-0.26889	0.99997
ENSMUST00000006562	Hyi	polymorphic_pseudogene	-0.0648591	0.959109	-0.108197	0.99997
ENSMUST00000169656	Fbxo16	protein_coding	-0.0690437	0.957021	-0.126139	0.99997
ENSMUST00000169657	B430203G13Rik	protein_coding	0.042404	0.971582	0.0827863	0.99997
ENSMUST00000169651	Nlrx1	protein_coding	0.0433763	0.969055	0.0559154	0.99997
ENSMUST00000169652	Tifab	protein_coding	-0.034669	0.978379	-0.0561213	0.99997
ENSMUST00000133154	Fnip2	protein_coding	0.268281	0.353584	0.318496	0.692745
ENSMUST00000133157	Polr1e	protein_coding	0.183955	0.793366	0.284883	0.99997
ENSMUST00000169659	Pfkfb2	protein_coding	0.139139	0.807325	0.1699	0.99997
ENSMUST00000164225	Med12l	protein_coding	0.0318055	0.970769	0.0425343	0.99997
ENSMUST00000161085	Herpud1	protein_coding	0.0165763	0.994215	0.0903747	0.99997
ENSMUST00000201621	Khk	protein_coding	-0.1569	0.848736	-0.474783	0.99997
ENSMUST00000201627	Tcf4	protein_coding	0.057153	0.963413	0.0842312	0.99997
ENSMUST00000089003	Atp2b2	protein_coding	0.12303	0.620286	0.127832	0.99997
ENSMUST00000162681	Pam	protein_coding	-0.0530535	0.966066	-0.104182	0.99997
ENSMUST00000162686	Tyw5	protein_coding	-0.144725	0.870768	-0.250483	0.99997
ENSMUST00000160930	Sepp1	protein_coding	-0.208784	0.534563	-0.244068	0.766058
ENSMUST00000160937	Dlx6	protein_coding	-0.00350062	0.998066	-0.000364457	0.99997
ENSMUST00000160934	Tnik	protein_coding	-0.200273	0.666236	-0.244268	0.99997
ENSMUST00000160507	Sucla2	protein_coding	-0.000989231	0.998248	0.00154934	0.99997
ENSMUST00000121357	Gramd1b	protein_coding	-0.0334158	0.966248	-0.0391599	0.99997
ENSMUST00000161330	Ric1	protein_coding	0.0701942	0.95464	0.0914943	0.99997
ENSMUST00000161336	Agl	protein_coding	-0.0339196	0.977142	-0.0440776	0.99997
ENSMUST00000161335	Aebp2	protein_coding	0.0520233	0.959109	0.0674757	0.99997
ENSMUST00000026173	Wdr45b	protein_coding	-0.0248365	0.975519	-0.0330479	0.99997
ENSMUST00000017610	Timp2	protein_coding	-0.421515	0.0109613	-0.499023	0.0371496
ENSMUST00000122409	Lrp3	protein_coding	-0.0468576	0.952899	-0.0481819	0.99997
ENSMUST00000026175	Fn3k	protein_coding	-0.0430625	0.959368	-0.0494976	0.99997
ENSMUST00000176149	Evi5l	protein_coding	-0.0424891	0.933967	-0.0451485	0.99997
ENSMUST00000122402	Farp2	protein_coding	0.150072	0.854353	0.247605	0.99997
ENSMUST00000200390	Pisd	protein_coding	0.0658358	0.934515	0.0746311	0.99997
ENSMUST00000200393	Ints1	protein_coding	0.0848223	0.893878	0.0988551	0.99997
ENSMUST00000200392	Fxr1	protein_coding	0.145131	0.790463	0.166855	0.99997
ENSMUST00000200397	St6galnac3	protein_coding	0.107704	0.802475	0.122038	0.99997
ENSMUST00000160681	Hcfc2	protein_coding	0.0987292	0.927585	0.125971	0.99997
ENSMUST00000160682	Ubl5	protein_coding	-0.0935261	0.90895	-0.104047	0.99997
ENSMUST00000075540	Mcm9	protein_coding	-0.110577	0.883699	-0.144952	0.99997
ENSMUST00000106460	Itgb4	protein_coding	0.00238287	0.998066	0.126733	0.99997
ENSMUST00000087360	Rbpj	protein_coding	0.275373	0.574117	0.508597	0.99997
ENSMUST00000087366	Creb1	protein_coding	0.0873433	0.941458	0.112877	0.99997
ENSMUST00000023525	Gtf2e1	protein_coding	0.149452	0.707869	0.169165	0.99997
ENSMUST00000143052	Vezf1	protein_coding	-0.0355695	0.978497	-0.0941189	0.99997
ENSMUST00000176144	Has3	protein_coding	-0.0669537	0.959109	-0.161081	0.99997
ENSMUST00000170048	A930033H14Rik	protein_coding	0.0842189	0.947104	0.104016	0.99997
ENSMUST00000202781	Mthfd2l	protein_coding	0.00149551	0.998306	0.0177847	0.99997
ENSMUST00000163799	Stard10	protein_coding	-0.172158	0.828172	-0.272384	0.99997
ENSMUST00000019649	Ubb	protein_coding	-0.0944429	0.911359	-0.124631	0.99997
ENSMUST00000139803	Rev3l	protein_coding	-0.114143	0.874731	-0.131822	0.99997
ENSMUST00000033283	Rrm1	protein_coding	0.0133333	0.992013	0.0106741	0.99997
ENSMUST00000033282	Bccip	protein_coding	-0.0362991	0.960537	-0.0396436	0.99997
ENSMUST00000033289	Stim1	protein_coding	-0.11701	0.569416	-0.12395	0.99997
ENSMUST00000124763	Bsn	protein_coding	0.0685721	0.952899	0.0963225	0.99997
ENSMUST00000124764	Plpp5	protein_coding	0.0461466	0.970525	0.0823196	0.99997
ENSMUST00000030882	Pmpcb	protein_coding	0.0240663	0.970925	0.02656	0.99997
ENSMUST00000124768	Hexdc	protein_coding	0.0345899	0.979544	0.0443684	0.99997
ENSMUST00000030884	Mfn2	protein_coding	0.19649	0.660702	0.237491	0.99997
ENSMUST00000030886	Miip	protein_coding	-0.0137056	0.995058	-0.032385	0.99997
ENSMUST00000043870	Polr2l	protein_coding	-0.107883	0.876412	-0.123502	0.99997
ENSMUST00000163246	Slc25a3	protein_coding	0.00695809	0.998066	-0.0185136	0.99997
ENSMUST00000085206	Slc25a36	protein_coding	0.109019	0.686586	0.115782	0.99997
ENSMUST00000021963	Caml	protein_coding	0.127788	0.864702	0.166677	0.99997
ENSMUST00000001155	Araf	protein_coding	0.0857549	0.93189	0.116818	0.99997
ENSMUST00000212545	Pkd1l3	protein_coding	0.0691401	0.958884	0.1108	0.99997
ENSMUST00000184053	Zfp280d	protein_coding	0.213765	0.712881	0.779649	0.99997
ENSMUST00000042470	Zkscan2	protein_coding	-0.0517343	0.963413	-0.0840765	0.99997
ENSMUST00000020382	Yeats4	protein_coding	0.0508002	0.956947	0.0544793	0.99997
ENSMUST00000020381	Frs2	protein_coding	0.291014	0.0237954	0.319666	0.0438978
ENSMUST00000185985	Gramd1a	protein_coding	-0.139916	0.625494	-0.152415	0.99997
ENSMUST00000172035	Gemin5	protein_coding	0.0447185	0.967036	0.0558762	0.99997
ENSMUST00000042477	Vps25	protein_coding	-0.132523	0.796132	-0.147425	0.99997
ENSMUST00000172031	Inpp4b	protein_coding	0.151169	0.758808	0.179384	0.99997
ENSMUST00000179919	Samd11	protein_coding	-0.132981	0.869829	-0.167144	0.99997
ENSMUST00000004681	Pnpla6	protein_coding	-0.0503743	0.952899	-0.0620426	0.99997
ENSMUST00000004684	Arhgef18	protein_coding	0.12745	0.633234	0.136152	0.99997
ENSMUST00000004686	Pex11g	protein_coding	0.219938	0.708477	0.34034	0.968595
ENSMUST00000032629	Cyfip1	protein_coding	-0.0591714	0.91226	-0.0626018	0.99997
ENSMUST00000073889	Polg	protein_coding	0.0255804	0.958884	0.0256795	0.99997
ENSMUST00000032627	Tubgcp5	protein_coding	-0.026977	0.98109	-0.0375032	0.99997
ENSMUST00000105230	Sarnp	protein_coding	0.00425422	0.998066	0.00990461	0.99997
ENSMUST00000109993	Tcn2	protein_coding	-0.0529924	0.966066	-0.0768175	0.99997
ENSMUST00000105235	Smarcc2	protein_coding	0.0612645	0.872682	0.0642506	0.99997
ENSMUST00000109997	Zfp961	protein_coding	-0.0966445	0.93189	-0.196058	0.99997
ENSMUST00000105238	Stat2	protein_coding	0.0708919	0.954763	0.372308	0.99997
ENSMUST00000038874	Scai	protein_coding	0.0592091	0.925742	0.0657369	0.99997
ENSMUST00000063888	Pld4	protein_coding	-0.0483569	0.953691	-0.0542452	0.99997
ENSMUST00000061995	Spryd4	protein_coding	0.0784257	0.950335	0.107217	0.99997
ENSMUST00000021381	Pnn	protein_coding	0.0128952	0.99259	0.0142029	0.99997
ENSMUST00000021380	Trappc6b	protein_coding	0.050635	0.950335	0.0627778	0.99997
ENSMUST00000035931	Pcdh18	protein_coding	-0.02786	0.985302	0.0184654	0.99997
ENSMUST00000035930	Zfp800	protein_coding	-0.0726829	0.956798	-0.174458	0.99997
ENSMUST00000035934	Exoc3	protein_coding	0.038157	0.95317	0.0403497	0.99997
ENSMUST00000138134	Gramd4	protein_coding	0.23677	0.657416	0.377153	0.99997
ENSMUST00000029588	Larp7	protein_coding	0.027317	0.965955	0.0278944	0.99997
ENSMUST00000002655	Mien1	protein_coding	-0.107434	0.864702	-0.12814	0.99997
ENSMUST00000180252	Tmem151b	protein_coding	-0.0526489	0.952899	-0.0645226	0.99997
ENSMUST00000136263	Ogg1	protein_coding	0.0562711	0.963413	0.0965175	0.99997
ENSMUST00000031562	Zfp513	protein_coding	-0.0585149	0.963413	-0.0977129	0.99997
ENSMUST00000110066	Gpr68	protein_coding	0.0464752	0.969363	0.0800561	0.99997
ENSMUST00000028187	Lamc3	protein_coding	-0.047783	0.966596	-0.0525055	0.99997
ENSMUST00000028188	Fibcd1	protein_coding	-0.189532	0.782436	-0.339727	0.99997
ENSMUST00000021039	Lig3	protein_coding	0.346296	0.137372	2.03463	0.99997
ENSMUST00000078856	Kl	protein_coding	0.0104788	0.995058	0.00289608	0.99997
ENSMUST00000132945	Pkn1	protein_coding	0.133565	0.886463	0.375179	0.99997
ENSMUST00000140743	Hnrnph3	protein_coding	-0.0286953	0.981665	-0.0394581	0.99997
ENSMUST00000155778	Zdhhc3	protein_coding	0.0293452	0.984808	0.0814231	0.99997
ENSMUST00000183914	St7l	protein_coding	0.168106	0.841996	0.309451	0.99997
ENSMUST00000059914	1110037F02Rik	protein_coding	0.189332	0.543546	0.210435	0.862869
ENSMUST00000117989	Ngrn	protein_coding	0.119144	0.832403	0.141574	0.99997
ENSMUST00000183918	Tcf12	protein_coding	0.25708	0.554652	0.360374	0.99997
ENSMUST00000173073	Kmt2c	protein_coding	0.180553	0.8144	0.384501	0.99997
ENSMUST00000115619	Rbm3	protein_coding	-0.00234947	0.998066	-0.137878	0.99997
ENSMUST00000173078	Otud4	protein_coding	0.0296573	0.970769	0.030855	0.99997
ENSMUST00000148515	Speg	protein_coding	-0.0193707	0.990514	-0.0270546	0.99997
ENSMUST00000022600	Mtrf1	protein_coding	0.0709862	0.954818	0.122118	0.99997
ENSMUST00000039476	Arhgef11	protein_coding	0.0698313	0.926711	0.0792188	0.99997
ENSMUST00000142064	Dpy19l1	protein_coding	-0.0143285	0.991001	-0.0210629	0.99997
ENSMUST00000182064	Ank2	protein_coding	0.15468	0.214667	0.162034	0.961575
ENSMUST00000182066	Arhgap12	protein_coding	0.0490273	0.967515	0.0650902	0.99997
ENSMUST00000021048	Ftsj3	protein_coding	0.055048	0.959109	0.0581231	0.99997
ENSMUST00000137133	Fam107a	protein_coding	0.0266642	0.980986	0.0351365	0.99997
ENSMUST00000111899	Pprc1	protein_coding	-0.0825574	0.864702	-0.093046	0.99997
ENSMUST00000169061	Drosha	protein_coding	0.0817771	0.950335	0.173893	0.99997
ENSMUST00000066497	Zfp24	protein_coding	-0.0185587	0.972235	-0.020194	0.99997
ENSMUST00000115616	Rbm3	protein_coding	-0.0646774	0.959109	-0.148689	0.99997
ENSMUST00000066498	Tmem255a	protein_coding	-0.0338166	0.979163	-0.0556606	0.99997
ENSMUST00000115615	Rbm3	protein_coding	-0.194403	0.742854	-0.279161	0.99997
ENSMUST00000177517	Unc13a	protein_coding	0.0178154	0.990514	0.0318319	0.99997
ENSMUST00000112176	Tmsb4x	protein_coding	-0.271391	0.585586	-0.715598	0.98051
ENSMUST00000030412	Ppt1	protein_coding	-0.110688	0.804554	-0.124298	0.99997
ENSMUST00000030417	Cdc42	protein_coding	-0.0509927	0.94426	-0.0540101	0.99997
ENSMUST00000084027	Fgfr1	protein_coding	-0.133491	0.854353	-0.172977	0.99997
ENSMUST00000043709	Gna15	protein_coding	-0.0283516	0.983857	-0.045589	0.99997
ENSMUST00000098548	Scn1b	protein_coding	0.0974271	0.904254	0.124923	0.99997
ENSMUST00000064831	Entpd4	protein_coding	0.0464737	0.958884	0.0528074	0.99997
ENSMUST00000063820	F10	protein_coding	0.0389831	0.975519	0.0763251	0.99997
ENSMUST00000186368	Nmnat2	protein_coding	0.00186868	0.998248	0.0197477	0.99997
ENSMUST00000186360	Adgrb1	protein_coding	-0.14872	0.869519	-0.183687	0.99997
ENSMUST00000116586	Robo2	protein_coding	0.22212	0.635273	0.301621	0.863223
ENSMUST00000119650	Atxn7l2	protein_coding	-0.0492626	0.962328	-0.202437	0.99997
ENSMUST00000202421	Supt7l	protein_coding	0.108975	0.923684	0.217908	0.99997
ENSMUST00000113867	Tsc1	protein_coding	0.131052	0.801881	0.155896	0.99997
ENSMUST00000113864	Las1l	protein_coding	-0.189083	0.760099	-0.266517	0.99997
ENSMUST00000113865	Rbpj	protein_coding	0.169269	0.824159	0.254957	0.99997
ENSMUST00000107162	Tenm4	protein_coding	0.0449136	0.969316	0.0594892	0.99997
ENSMUST00000108315	Dll3	protein_coding	0.0101866	0.995109	0.0145226	0.99997
ENSMUST00000107160	Arnt	protein_coding	0.0971285	0.934236	0.213142	0.99997
ENSMUST00000107161	Arnt	protein_coding	0.309142	0.449902	0.515594	0.829192
ENSMUST00000108319	Ints8	protein_coding	0.119902	0.836273	0.136469	0.99997
ENSMUST00000107168	Mpp3	protein_coding	-0.283974	0.383222	-0.376371	0.963018
ENSMUST00000172856	Znrf1	protein_coding	-0.082865	0.925742	-0.0956863	0.99997
ENSMUST00000023652	Grik1	protein_coding	-0.04585	0.970769	-0.0965243	0.99997
ENSMUST00000146374	Tbkbp1	protein_coding	-0.173765	0.814064	-0.256457	0.99997
ENSMUST00000146377	Ptgr2	protein_coding	0.147722	0.863757	0.22278	0.99997
ENSMUST00000034915	Ctsh	protein_coding	-0.026517	0.970218	-1.91775	0.99997
ENSMUST00000034912	Rasgrf1	protein_coding	-0.0196465	0.980237	-0.0204166	0.99997
ENSMUST00000034913	Fam195b	protein_coding	-0.0559829	0.93189	-0.0594809	0.99997
ENSMUST00000115160	Tmem209	protein_coding	0.0298935	0.972235	0.0347737	0.99997
ENSMUST00000086555	Dhx57	protein_coding	0.102254	0.86157	0.124015	0.99997
ENSMUST00000202394	Gpn1	protein_coding	0.0796883	0.951684	0.1552	0.99997
ENSMUST00000016463	Slc25a5	protein_coding	-0.0927206	0.826971	-0.0989248	0.99997
ENSMUST00000033577	Pbdc1	protein_coding	0.0463527	0.957032	0.0526659	0.99997
ENSMUST00000129254	Smap1	protein_coding	-0.136993	0.883789	-0.216862	0.99997
ENSMUST00000129256	Vps53	protein_coding	-0.0899622	0.941576	-0.141008	0.99997
ENSMUST00000189817	Dopey1	protein_coding	0.110275	0.862185	0.124548	0.99997
ENSMUST00000100672	Samd4	protein_coding	0.0301343	0.98355	0.0982532	0.99997
ENSMUST00000129253	Fbxo44	protein_coding	0.134463	0.871608	0.194577	0.99997
ENSMUST00000106789	Trim3	protein_coding	-0.0148769	0.985807	-0.0179975	0.99997
ENSMUST00000065871	Zfp229	protein_coding	-0.0125799	0.995058	0.112578	0.99997
ENSMUST00000106781	Pars2	protein_coding	0.117163	0.91226	0.242155	0.99997
ENSMUST00000106780	Timm10b	protein_coding	-0.0264097	0.985807	-0.0284042	0.99997
ENSMUST00000106783	Timm10b	protein_coding	0.0816238	0.942452	0.0923146	0.99997
ENSMUST00000103092	Ctsa	protein_coding	-0.0148143	0.993969	-0.00646413	0.99997
ENSMUST00000103093	Ctsa	protein_coding	-0.0963104	0.75519	-0.100411	0.99997
ENSMUST00000103091	Elmo2	protein_coding	-0.1388	0.81868	-0.167621	0.99997
ENSMUST00000103094	Acot8	protein_coding	0.0126829	0.992602	0.0134055	0.99997
ENSMUST00000070215	Npm3	protein_coding	-0.0728807	0.948713	-0.104971	0.99997
ENSMUST00000103098	Nbr1	protein_coding	0.172331	0.822806	0.281159	0.99997
ENSMUST00000103099	Nbr1	protein_coding	-0.0374131	0.972664	-0.332237	0.99997
ENSMUST00000050542	Epc1	protein_coding	-0.0894078	0.943319	-0.208077	0.99997
ENSMUST00000107786	Cacna1g	protein_coding	-0.197906	0.711208	-0.751527	0.99997
ENSMUST00000107789	Cacna1g	protein_coding	-0.409039	0.169094	-0.966733	0.504294
ENSMUST00000178973	Nim1k	protein_coding	0.0451649	0.970294	0.0619768	0.99997
ENSMUST00000110398	Lrrc16a	protein_coding	-0.0758606	0.937476	-0.0973454	0.99997
ENSMUST00000115832	Dtna	protein_coding	0.126325	0.668351	0.132905	0.99997
ENSMUST00000115830	Mapre2	protein_coding	-0.21502	0.723646	-0.36379	0.99997
ENSMUST00000115835	Grin2a	protein_coding	-0.00280123	0.998066	0.0562283	0.99997
ENSMUST00000115839	Abat	protein_coding	-0.0591736	0.963413	-0.0684067	0.99997
ENSMUST00000171001	Dhrs3	protein_coding	-0.0534648	0.963413	-0.0709221	0.99997
ENSMUST00000057421	Rhno1	protein_coding	0.0549902	0.965405	0.174439	0.99997
ENSMUST00000062067	Lamtor4	protein_coding	-0.113353	0.850428	-0.125346	0.99997
ENSMUST00000139425	Srrm4	protein_coding	-0.168622	0.839119	-0.264131	0.99997
ENSMUST00000062069	Ptgs1	protein_coding	-0.120935	0.750067	-0.131167	0.99997
ENSMUST00000180037	Birc6	protein_coding	0.272881	0.576514	0.477591	0.99997
ENSMUST00000180036	Oaz1	protein_coding	-0.0557336	0.950335	-0.065218	0.99997
ENSMUST00000096386	Rnf41	protein_coding	0.0280367	0.962799	0.0309747	0.99997
ENSMUST00000096385	Mroh1	protein_coding	-0.0172613	0.980237	-0.0181706	0.99997
ENSMUST00000117757	Gapdh	protein_coding	-0.0316109	0.969055	-0.0379771	0.99997
ENSMUST00000101253	Gm42688	protein_coding	-0.0870169	0.937559	-0.141227	0.99997
ENSMUST00000101250	Phykpl	protein_coding	0.150861	0.853317	0.237016	0.99997
ENSMUST00000117577	Btbd10	protein_coding	-0.14624	0.864355	-0.23988	0.99997
ENSMUST00000108910	Scn8a	protein_coding	0.143063	0.184686	0.147725	0.99997
ENSMUST00000039867	Zbtb41	protein_coding	0.00908588	0.994215	0.0122152	0.99997
ENSMUST00000107723	Grwd1	protein_coding	0.0539206	0.965278	0.0629545	0.99997
ENSMUST00000137906	Arid5a	protein_coding	-0.158059	0.845057	-0.260065	0.99997
ENSMUST00000206893	Fbxl19	protein_coding	0.0430619	0.966596	0.0520581	0.99997
ENSMUST00000088310	Phf3	protein_coding	0.127879	0.874758	0.163784	0.99997
ENSMUST00000166163	Jakmip3	protein_coding	0.221463	0.708359	0.357289	0.961575
ENSMUST00000151243	Hfe	protein_coding	0.034423	0.977142	0.0531274	0.99997
ENSMUST00000151285	Wapl	protein_coding	0.0809778	0.950053	0.344718	0.99997
ENSMUST00000098763	Cttnbp2nl	protein_coding	0.0278899	0.965405	0.0294536	0.99997
ENSMUST00000058230	Ensa	protein_coding	-0.0218162	0.98126	-0.0267887	0.99997
ENSMUST00000098761	Kcnd3	protein_coding	-0.0230775	0.958884	-0.0237757	0.99997
ENSMUST00000090558	Celsr2	protein_coding	-0.054721	0.860123	-0.0571798	0.99997
ENSMUST00000090559	Cry2	protein_coding	-0.209921	0.713117	-0.307099	0.99997
ENSMUST00000090554	Trp53i11	protein_coding	-0.231747	0.0346396	-0.246165	0.505574
ENSMUST00000098768	AI593442	protein_coding	0.154317	0.84761	0.191691	0.99997
ENSMUST00000050958	Tmie	protein_coding	-0.317317	0.432442	-0.552377	0.337559
ENSMUST00000090553	Sars	protein_coding	-0.0554123	0.930989	-0.0598134	0.99997
ENSMUST00000037198	Osgin2	protein_coding	0.177153	0.65244	0.203912	0.975388
ENSMUST00000110711	Snap23	protein_coding	-0.0693516	0.956947	-0.124559	0.99997
ENSMUST00000178573	Wdr53	protein_coding	-0.049182	0.969055	-0.0984068	0.99997
ENSMUST00000056053	Setd1b	protein_coding	0.131329	0.870768	0.596557	0.99997
ENSMUST00000056051	Car7	protein_coding	-0.0817462	0.950335	-0.165367	0.99997
ENSMUST00000056050	Pdp1	protein_coding	-0.00164365	0.998066	-1.97949	0.99997
ENSMUST00000098495	Snap91	protein_coding	0.00818118	0.996395	0.0135808	0.99997
ENSMUST00000098496	Erich3	protein_coding	0.0093318	0.995109	0.0130362	0.99997
ENSMUST00000207278	Med25	protein_coding	-0.0616965	0.946117	-0.0764226	0.99997
ENSMUST00000207270	Lyrm1	protein_coding	-0.0146665	0.992948	-0.0121669	0.99997
ENSMUST00000183070	Nktr	protein_coding	0.141053	0.792061	0.166077	0.99997
ENSMUST00000120080	Adcy9	protein_coding	0.126083	0.716897	0.134747	0.99997
ENSMUST00000211368	Pde2a	protein_coding	-0.0418445	0.972711	-0.126715	0.99997
ENSMUST00000114001	Itsn1	protein_coding	-0.131724	0.883789	-0.253109	0.99997
ENSMUST00000114005	Cacfd1	protein_coding	-0.0208027	0.989979	-0.0172042	0.99997
ENSMUST00000114004	Cacfd1	protein_coding	0.0489495	0.962294	0.06729	0.99997
ENSMUST00000114007	Cacfd1	protein_coding	-0.0186039	0.986853	-0.0247648	0.99997
ENSMUST00000136740	Myo9a	protein_coding	0.14586	0.598361	0.158234	0.99997
ENSMUST00000066804	Sirt5	protein_coding	-0.0107242	0.995058	-0.0169336	0.99997
ENSMUST00000169324	Pogk	protein_coding	-0.0231885	0.983165	-0.0204762	0.99997
ENSMUST00000165680	Gm17509	protein_coding	0.0556915	0.965405	0.112239	0.99997
ENSMUST00000144099	Cdk5rap2	protein_coding	0.0293099	0.970898	0.0343943	0.99997
ENSMUST00000145944	Podxl2	protein_coding	-0.18272	0.68336	-0.221694	0.99997
ENSMUST00000173696	Kpna1	protein_coding	0.00571804	0.998066	0.00641688	0.99997
ENSMUST00000068167	Lrrfip1	protein_coding	-0.140289	0.875944	-0.241081	0.99997
ENSMUST00000057907	Fbxo44	protein_coding	-0.0104969	0.995058	-0.00514582	0.99997
ENSMUST00000193669	Tsga10	protein_coding	0.05731	0.963413	0.078183	0.99997
ENSMUST00000068168	Kansl1l	protein_coding	0.0846533	0.937243	0.130269	0.99997
ENSMUST00000155230	Fam149a	protein_coding	-0.205924	0.697219	-0.279234	0.961432
ENSMUST00000055506	Gtf3c1	protein_coding	0.017165	0.986391	0.0139239	0.99997
ENSMUST00000155237	Strbp	protein_coding	-0.127204	0.897095	-0.205712	0.99997
ENSMUST00000019708	Arid3a	protein_coding	-0.0265133	0.985636	-0.0556519	0.99997
ENSMUST00000067801	Cbs	protein_coding	-0.0257183	0.986736	-0.0508387	0.99997
ENSMUST00000182304	Rbm5	protein_coding	0.130794	0.892349	0.325705	0.99997
ENSMUST00000182309	Rsrc2	protein_coding	0.0948142	0.899664	0.117949	0.99997
ENSMUST00000103031	Fbf1	protein_coding	-0.0773827	0.91308	-0.0913842	0.99997
ENSMUST00000015858	Cers2	protein_coding	-0.0135561	0.982785	-0.0146014	0.99997
ENSMUST00000207858	Arhgap33	protein_coding	-0.013011	0.995058	-0.0427559	0.99997
ENSMUST00000103033	Tmem94	protein_coding	0.0756156	0.949295	0.108852	0.99997
ENSMUST00000015855	Prune	protein_coding	0.0185945	0.98109	0.0195136	0.99997
ENSMUST00000143472	Capn7	protein_coding	0.175046	0.824919	0.312816	0.99997
ENSMUST00000043604	Gna11	protein_coding	-0.0375298	0.957021	-0.0374798	0.99997
ENSMUST00000043605	Kif27	protein_coding	-0.0193347	0.992375	-0.0587306	0.99997
ENSMUST00000112877	Nr6a1	protein_coding	0.141603	0.873957	0.329388	0.99997
ENSMUST00000112874	Nck1	protein_coding	0.044991	0.966596	0.0473507	0.99997
ENSMUST00000051087	Nrep	protein_coding	-0.326674	0.407122	-0.653488	0.76881
ENSMUST00000147540	Trp53bp1	protein_coding	-0.0237909	0.977142	-0.0282646	0.99997
ENSMUST00000097352	Pknox1	protein_coding	0.0180792	0.984285	0.0177253	0.99997
ENSMUST00000147545	Ccdc6	protein_coding	0.137689	0.585586	0.145599	0.99997
ENSMUST00000115068	Slc37a2	protein_coding	-0.154428	0.854353	-0.261018	0.99997
ENSMUST00000163486	Naa16	protein_coding	0.206465	0.748875	0.618668	0.862869
ENSMUST00000093142	Rasgef1c	protein_coding	0.119722	0.90747	0.178659	0.99997
ENSMUST00000093140	Anapc11	protein_coding	-0.10738	0.839505	-0.118749	0.99997
ENSMUST00000011398	Thg1l	protein_coding	-0.0999547	0.899676	-0.11448	0.99997
ENSMUST00000065408	Ly6c1	protein_coding	-0.157022	0.841996	-0.227565	0.99997
ENSMUST00000069782	9030617O03Rik	protein_coding	0.0302762	0.979544	0.0405244	0.99997
ENSMUST00000048393	Atg101	protein_coding	-0.244452	0.671196	-0.435062	0.99997
ENSMUST00000057410	Fbln1	protein_coding	-0.197655	0.780539	-0.471651	0.991938
ENSMUST00000198834	Fbrsl1	protein_coding	-0.132022	0.878771	-0.19654	0.99997
ENSMUST00000166980	Ddr1	protein_coding	-0.229113	0.696297	-0.756641	0.99997
ENSMUST00000163483	Rab1a	protein_coding	0.0961873	0.937149	0.415689	0.99997
ENSMUST00000166984	Fubp1	protein_coding	0.161108	0.573921	0.180478	0.813492
ENSMUST00000079764	Wdr83os	protein_coding	-0.190715	0.515889	-0.214813	0.85725
ENSMUST00000014812	Chfr	protein_coding	-0.115269	0.91226	-0.303936	0.99997
ENSMUST00000142701	Brap	protein_coding	-0.0155805	0.994002	-0.0206524	0.99997
ENSMUST00000142704	Acsl3	protein_coding	0.0932725	0.883699	0.108071	0.99997
ENSMUST00000195620	Sema4c	protein_coding	-0.16222	0.839354	-0.431913	0.99997
ENSMUST00000074963	Bbs5	protein_coding	0.206666	0.58626	0.239707	0.854498
ENSMUST00000020307	Anapc16	protein_coding	0.104539	0.923077	0.178675	0.99997
ENSMUST00000114823	Mkrn1	protein_coding	0.0365959	0.977284	0.0593694	0.99997
ENSMUST00000114822	Mkrn1	protein_coding	-0.0823018	0.943319	-0.114831	0.99997
ENSMUST00000114821	C1qtnf5	protein_coding	-0.453763	0.0631671	-0.685887	0.193666
ENSMUST00000050067	Hectd3	protein_coding	0.0504828	0.921823	0.0536669	0.99997
ENSMUST00000105032	Fam43b	protein_coding	-0.18939	0.728461	-0.253842	0.99997
ENSMUST00000120289	Pfn2	protein_coding	0.0649978	0.956947	0.104019	0.99997
ENSMUST00000156158	Trafd1	protein_coding	-0.0171729	0.991686	-0.0242964	0.99997
ENSMUST00000152233	Ankzf1	protein_coding	0.0874981	0.931641	0.119256	0.99997
ENSMUST00000050069	Rbm12b1	protein_coding	-0.0400048	0.97396	-0.0818979	0.99997
ENSMUST00000164859	Senp6	protein_coding	0.0807503	0.926965	0.0916546	0.99997
ENSMUST00000212129	Rpl18a	protein_coding	-0.239075	0.485679	-0.286478	0.853573
ENSMUST00000212121	Eps15l1	protein_coding	-0.0294569	0.979544	-0.0437937	0.99997
ENSMUST00000201984	Ube2k	protein_coding	-0.00474866	0.998066	-0.0095243	0.99997
ENSMUST00000122063	Ift88	protein_coding	0.0295767	0.965741	0.0331955	0.99997
ENSMUST00000105780	Fhad1	protein_coding	-0.118699	0.911308	-0.199506	0.99997
ENSMUST00000105782	Rsc1a1	protein_coding	0.178566	0.787046	0.24186	0.99997
ENSMUST00000105786	Spen	protein_coding	-0.0423684	0.972235	-0.107855	0.99997
ENSMUST00000122066	Zfp629	protein_coding	0.0780701	0.950335	0.198602	0.99997
ENSMUST00000001675	Stk38l	protein_coding	-0.0027256	0.998066	-0.0150505	0.99997
ENSMUST00000121739	Kdm2b	protein_coding	0.140091	0.859694	0.18579	0.99997
ENSMUST00000121738	Srr	protein_coding	-0.0520809	0.912219	-0.055604	0.99997
ENSMUST00000045644	Actr5	protein_coding	0.0881481	0.94426	0.135963	0.99997
ENSMUST00000150655	Naa60	protein_coding	0.0158384	0.995058	-0.0092226	0.99997
ENSMUST00000150650	Gm14325	protein_coding	0.0609285	0.958884	0.0796408	0.99997
ENSMUST00000162183	Alg12	protein_coding	0.0860143	0.93189	0.106155	0.99997
ENSMUST00000127775	4931428L18Rik	protein_coding	0.00480191	0.998066	0.0101721	0.99997
ENSMUST00000022916	Lrp12	protein_coding	0.0667118	0.9124	0.0704411	0.99997
ENSMUST00000075363	Acot7	protein_coding	-0.0570578	0.941162	-0.0631448	0.99997
ENSMUST00000002327	Def6	protein_coding	-0.0888034	0.942112	-0.156069	0.99997
ENSMUST00000002320	Ppard	protein_coding	-0.128738	0.78099	-0.144724	0.99997
ENSMUST00000203162	Clec1a	protein_coding	-0.242651	0.683849	-0.536813	0.933553
ENSMUST00000073456	Nsa2	protein_coding	-0.0152973	0.98338	-0.0144007	0.99997
ENSMUST00000095254	Tom1l2	protein_coding	0.0774586	0.856329	0.0856608	0.99997
ENSMUST00000159939	Phf21b	protein_coding	-0.131905	0.8918	-0.159483	0.99997
ENSMUST00000087933	Tpp2	protein_coding	0.133277	0.889854	0.213846	0.99997
ENSMUST00000159936	Luc7l2	protein_coding	-0.0453291	0.954043	-0.0500109	0.99997
ENSMUST00000095259	Gtpbp3	protein_coding	-0.0428494	0.965405	-0.0557544	0.99997
ENSMUST00000087938	Rtkn	protein_coding	-0.113435	0.917365	-0.186186	0.99997
ENSMUST00000039152	Dhx8	protein_coding	0.128226	0.656796	0.134587	0.99997
ENSMUST00000025823	Rce1	protein_coding	0.090356	0.867418	0.101287	0.99997
ENSMUST00000025826	Slc29a2	protein_coding	0.138307	0.741659	0.157157	0.99997
ENSMUST00000025827	Minpp1	protein_coding	-0.120118	0.881921	-0.169667	0.99997
ENSMUST00000163854	Map4k4	protein_coding	0.0328507	0.966596	0.0349933	0.99997
ENSMUST00000163858	Ankrd13d	protein_coding	-0.329937	0.391957	-0.6099	0.876978
ENSMUST00000061280	Pcmtd1	protein_coding	0.187875	0.119894	0.197913	0.624641
ENSMUST00000206669	Ube2s	protein_coding	0.43104	0.131005	0.917544	0.99997
ENSMUST00000161987	Apaf1	protein_coding	-0.0202864	0.991265	-0.0256739	0.99997
ENSMUST00000159687	Psme2	protein_coding	0.171733	0.76665	0.991761	0.99997
ENSMUST00000143961	Tcp1	protein_coding	0.0661823	0.954494	0.0854075	0.99997
ENSMUST00000132435	Tmcc2	protein_coding	-0.136993	0.822814	-0.159469	0.99997
ENSMUST00000132430	Cep164	protein_coding	0.0898032	0.941406	0.158849	0.99997
ENSMUST00000178353	Gm21992	protein_coding	-0.0163155	0.994215	0.00759889	0.99997
ENSMUST00000008004	Ddx49	protein_coding	-0.013802	0.992054	-0.0219915	0.99997
ENSMUST00000078528	C1qbp	protein_coding	0.0234571	0.977142	0.0241143	0.99997
ENSMUST00000043349	Grid1	protein_coding	-0.143351	0.527062	-0.153594	0.99997
ENSMUST00000043342	Dph5	protein_coding	0.218745	0.722265	0.383436	0.99997
ENSMUST00000085420	Car12	protein_coding	-0.430831	0.0281483	-0.562607	0.0815828
ENSMUST00000085774	Sdk1	protein_coding	0.319616	0.166744	0.383984	0.654795
ENSMUST00000105387	Agpat3	protein_coding	-0.124364	0.874205	-0.163165	0.99997
ENSMUST00000085425	Isg15	protein_coding	0.168735	0.8144	0.247148	0.99997
ENSMUST00000149243	Mrpl3	protein_coding	0.12666	0.873385	0.159864	0.99997
ENSMUST00000042964	Zfp189	protein_coding	0.0456185	0.822882	3.17767	0.99997
ENSMUST00000007207	Clcn2	protein_coding	-0.173346	0.577169	-0.194607	0.835627
ENSMUST00000188307	Nfasc	protein_coding	0.00902681	0.996751	0.0392138	0.99997
ENSMUST00000044691	Bag2	protein_coding	-0.120402	0.86157	-0.145477	0.99997
ENSMUST00000105381	Bsg	protein_coding	0.11799	0.882868	0.143159	0.99997
ENSMUST00000089215	Cntn6	protein_coding	0.208456	0.759425	0.437776	0.99997
ENSMUST00000201471	Trpv6	protein_coding	-0.220129	0.664059	-1.10272	0.986324
ENSMUST00000209245	Cyth2	protein_coding	-0.0175997	0.992771	-0.0439496	0.99997
ENSMUST00000022881	Fam134b	protein_coding	0.277594	0.00275047	0.291617	0.1816
ENSMUST00000026703	Bach1	protein_coding	0.121908	0.621933	0.129326	0.99997
ENSMUST00000026704	Cct8	protein_coding	0.021879	0.971752	0.0253092	0.99997
ENSMUST00000081423	Nol4	protein_coding	-0.21582	0.334114	-0.240457	0.99997
ENSMUST00000113878	Arhgef9	protein_coding	0.170777	0.631377	0.200798	0.99997
ENSMUST00000108660	Cyb5d1	protein_coding	0.0131063	0.992602	0.00910008	0.99997
ENSMUST00000160762	Cpsf4	protein_coding	0.00692206	0.998066	-0.0217626	0.99997
ENSMUST00000211846	Golga4	protein_coding	0.175155	0.802431	0.254532	0.99997
ENSMUST00000164079	Taf1d	protein_coding	0.111374	0.854353	0.12863	0.99997
ENSMUST00000077983	Sdccag3	protein_coding	-0.00862607	0.994992	-0.0129394	0.99997
ENSMUST00000133474	Ndufv1	protein_coding	0.0653313	0.959109	0.123772	0.99997
ENSMUST00000038569	Spry1	protein_coding	0.108615	0.921823	0.250539	0.99997
ENSMUST00000179030	Ankrd44	protein_coding	0.117253	0.888439	0.158609	0.99997
ENSMUST00000106545	Cyp4x1	protein_coding	-0.0842687	0.925742	-0.103351	0.99997
ENSMUST00000106542	Hid1	protein_coding	-0.0549573	0.952899	-0.0707154	0.99997
ENSMUST00000106540	Amy1	protein_coding	-0.235331	0.182323	-0.256995	0.605807
ENSMUST00000044521	Ahdc1	protein_coding	0.0204604	0.990514	0.289162	0.99997
ENSMUST00000040865	Tmem98	protein_coding	-0.0797366	0.93512	-0.0984142	0.99997
ENSMUST00000020954	Trappc12	protein_coding	0.246037	0.174685	0.275153	0.798056
ENSMUST00000020959	Rnaseh1	protein_coding	0.105412	0.912148	0.129791	0.99997
ENSMUST00000020958	Klhl29	protein_coding	0.133118	0.690347	0.141752	0.99997
ENSMUST00000023289	Chkb	protein_coding	-0.0929685	0.872251	-0.105052	0.99997
ENSMUST00000061772	Rbm15	protein_coding	-0.0798952	0.900629	-0.0927391	0.99997
ENSMUST00000023283	Lmf2	protein_coding	-0.00402023	0.998066	-0.00261845	0.99997
ENSMUST00000027071	Lactb2	protein_coding	0.0411149	0.959576	0.0437284	0.99997
ENSMUST00000023756	Racgap1	protein_coding	0.111843	0.917499	0.228397	0.99997
ENSMUST00000023758	Asic1	protein_coding	-0.1379	0.58818	-0.148439	0.99997
ENSMUST00000023759	Smarcd1	protein_coding	-0.021191	0.973435	-0.0257107	0.99997
ENSMUST00000064821	Itgam	protein_coding	-0.00086426	0.998877	0.0207665	0.99997
ENSMUST00000107176	Etv4	protein_coding	0.0638013	0.960967	0.117207	0.99997
ENSMUST00000107171	Setdb1	protein_coding	0.232081	0.702039	0.608305	0.99997
ENSMUST00000107170	Setdb1	protein_coding	0.0329587	0.975903	0.0201361	0.99997
ENSMUST00000020485	Glt8d2	protein_coding	-0.027317	0.985456	-0.0505726	0.99997
ENSMUST00000020484	Txnrd1	protein_coding	0.024804	0.979979	0.0168737	0.99997
ENSMUST00000171249	Nudt17	protein_coding	0.00262357	0.998066	-0.00348269	0.99997
ENSMUST00000020488	D10Wsu102e	protein_coding	0.0012585	0.998248	0.0063133	0.99997
ENSMUST00000171245	Prr13	protein_coding	-0.0522071	0.965955	-0.140684	0.99997
ENSMUST00000059305	Snrpn	protein_coding	0.0662995	0.935572	0.0767529	0.99997
ENSMUST00000185533	Nudt16	protein_coding	-0.0664698	0.959109	-0.0902687	0.99997
ENSMUST00000185531	Lrrfip1	protein_coding	-0.0692845	0.957573	-0.098511	0.99997
ENSMUST00000108700	Pmp22	protein_coding	-0.0458341	0.970769	-0.14392	0.99997
ENSMUST00000037912	Ssh2	protein_coding	0.126638	0.775155	0.136349	0.99997
ENSMUST00000072587	Mrps21	protein_coding	-0.0343914	0.959109	-2.16	0.99997
ENSMUST00000185539	Uchl5	protein_coding	0.131188	0.893762	0.214277	0.99997
ENSMUST00000101017	Ndel1	protein_coding	0.0255895	0.986853	0.00779347	0.99997
ENSMUST00000037918	Tmem33	protein_coding	0.170497	0.604396	0.185935	0.99997
ENSMUST00000156616	Huwe1	protein_coding	0.112343	0.918314	0.233284	0.99997
ENSMUST00000066208	Aldh7a1	protein_coding	-0.02756	0.966596	-0.0316066	0.99997
ENSMUST00000165842	Pex11b	protein_coding	0.09146	0.91226	0.117225	0.99997
ENSMUST00000174548	Hnrnpl	protein_coding	0.139604	0.881981	0.318722	0.99997
ENSMUST00000171794	Gtf2ird1	protein_coding	-0.0779568	0.952899	-0.299976	0.99997
ENSMUST00000171796	Kif1a	protein_coding	-0.106205	0.513553	-0.109512	0.99997
ENSMUST00000171797	Nap1l1	protein_coding	0.0211235	0.972711	0.020708	0.99997
ENSMUST00000171791	Mast4	protein_coding	-0.0823437	0.929632	-0.115979	0.99997
ENSMUST00000022680	Bin3	protein_coding	-0.00583705	0.99621	-0.00623689	0.99997
ENSMUST00000134127	Ctu2	protein_coding	0.143884	0.872682	0.230456	0.99997
ENSMUST00000139743	Fam229b	protein_coding	-0.0672148	0.959109	-0.146354	0.99997
ENSMUST00000173793	Nnat	protein_coding	-0.209322	0.75519	-0.411128	0.99997
ENSMUST00000173790	H2afz	protein_coding	-0.0423135	0.971582	-0.184445	0.99997
ENSMUST00000033749	Pir	protein_coding	0.00274882	0.998066	0.00374275	0.99997
ENSMUST00000033744	Atp2b3	protein_coding	-0.0230258	0.985807	-0.0448303	0.99997
ENSMUST00000021536	Atp6v1d	protein_coding	-0.063355	0.925742	-0.0656748	0.99997
ENSMUST00000033740	Zfp92	protein_coding	-0.270349	0.592347	-0.471437	0.883279
ENSMUST00000033741	Bgn	protein_coding	-0.144936	0.864355	-0.237391	0.99997
ENSMUST00000177083	Asap1	protein_coding	0.0281488	0.985302	0.0150478	0.99997
ENSMUST00000135455	Pop5	protein_coding	-0.0258519	0.986853	-0.0307889	0.99997
ENSMUST00000135454	0610037L13Rik	protein_coding	-0.199623	0.764829	-0.309191	0.99997
ENSMUST00000060918	Amz1	protein_coding	-0.273497	0.480364	-0.373405	0.783387
ENSMUST00000108705	Zfp286	protein_coding	0.187652	0.777198	0.283431	0.99997
ENSMUST00000053020	Neurl1b	protein_coding	0.0885053	0.860123	0.0989008	0.99997
ENSMUST00000105863	Tmem50a	protein_coding	0.102956	0.929632	0.241289	0.99997
ENSMUST00000079605	Zfp462	protein_coding	0.0652699	0.959109	0.0964534	0.99997
ENSMUST00000020220	Nuak1	protein_coding	0.307916	0.182323	0.366366	0.364085
ENSMUST00000186949	Bzw1	protein_coding	-0.0110126	0.995278	-0.0601544	0.99997
ENSMUST00000105646	Ajap1	protein_coding	0.0948333	0.853317	0.107359	0.99997
ENSMUST00000079601	Etv5	protein_coding	-0.153926	0.636257	-0.168727	0.928107
ENSMUST00000196423	Anapc5	protein_coding	0.00713735	0.998066	-0.0288978	0.99997
ENSMUST00000135986	Ccdc13	protein_coding	-0.155878	0.819841	-0.208199	0.99997
ENSMUST00000154301	Spaca6	protein_coding	-0.229612	0.711935	-0.402573	0.91676
ENSMUST00000034909	Rasgrf1	protein_coding	-0.221546	0.724546	-0.412019	0.99997
ENSMUST00000135988	Desi1	protein_coding	-0.124694	0.867902	-0.170305	0.99997
ENSMUST00000052774	Tyw3	protein_coding	0.137384	0.843118	0.179184	0.99997
ENSMUST00000154232	Brd2	protein_coding	-0.0730317	0.949381	-0.108307	0.99997
ENSMUST00000153597	Whsc1l1	protein_coding	-0.00732299	0.998066	0.0358174	0.99997
ENSMUST00000183277	Sos2	protein_coding	0.0756853	0.946117	0.108745	0.99997
ENSMUST00000183274	Xpnpep1	protein_coding	-0.126267	0.807839	-0.142267	0.99997
ENSMUST00000183272	Gapdh	protein_coding	-0.210358	0.724546	-0.302057	0.99997
ENSMUST00000019470	Psme3	protein_coding	-0.0366645	0.941406	-0.038215	0.99997
ENSMUST00000196391	Muc3a	protein_coding	0.00302109	0.998066	-0.0408497	0.99997
ENSMUST00000141623	Ctdnep1	protein_coding	0.354667	0.291054	0.569635	0.99997
ENSMUST00000021532	Snapc1	protein_coding	0.0735442	0.902408	0.0797557	0.99997
ENSMUST00000136189	Tbc1d14	protein_coding	0.0835468	0.950253	0.197295	0.99997
ENSMUST00000141629	Rbm3	protein_coding	-0.0553343	0.965405	-0.177074	0.99997
ENSMUST00000141628	Usp48	protein_coding	-0.131089	0.862185	-0.167353	0.99997
ENSMUST00000173132	Ndufa7	protein_coding	-0.182018	0.808827	-0.310917	0.99997
ENSMUST00000028392	Dnajc10	protein_coding	-0.00706805	0.995058	-0.00648674	0.99997
ENSMUST00000173136	Il1rap	protein_coding	-0.0350959	0.971992	-0.0365191	0.99997
ENSMUST00000173135	Dap3	protein_coding	-0.0730195	0.928509	-0.0820124	0.99997
ENSMUST00000028398	Ube2e3	protein_coding	0.140639	0.688262	0.156031	0.99997
ENSMUST00000104998	Tmem203	protein_coding	-0.0546653	0.959109	-0.0670304	0.99997
ENSMUST00000104999	Nrarp	protein_coding	-0.37508	0.149196	-0.525003	0.318567
ENSMUST00000009727	Syngr1	protein_coding	0.00807448	0.995109	0.0121249	0.99997
ENSMUST00000009728	Syngr1	protein_coding	-0.0524892	0.959824	-0.0701783	0.99997
ENSMUST00000106228	Tial1	protein_coding	0.0443263	0.963413	0.0538368	0.99997
ENSMUST00000029629	Pla2g12a	protein_coding	0.065484	0.947648	0.0840996	0.99997
ENSMUST00000025089	Map4k3	protein_coding	0.153215	0.593852	0.166386	0.913789
ENSMUST00000029626	Casp6	protein_coding	-0.122265	0.893878	-0.173781	0.99997
ENSMUST00000029624	Ccdc109b	protein_coding	0.187119	0.801416	0.360683	0.99997
ENSMUST00000211009	Ddhd2	protein_coding	0.105808	0.915628	0.139557	0.99997
ENSMUST00000211005	Nup98	protein_coding	-0.0223361	0.990297	-0.0473555	0.99997
ENSMUST00000030288	Osbpl9	protein_coding	-0.0121324	0.995109	0.00432075	0.99997
ENSMUST00000077879	Vps13c	protein_coding	0.189122	0.660137	0.241096	0.99997
ENSMUST00000106221	Gbp3	protein_coding	-0.0128255	0.995109	0.0239821	0.99997
ENSMUST00000017920	Crk	protein_coding	0.073787	0.9121	0.0831785	0.99997
ENSMUST00000176922	Wdr37	protein_coding	0.0605484	0.911557	0.0652058	0.99997
ENSMUST00000031249	Sparcl1	protein_coding	-0.0342575	0.962263	-0.0384878	0.99997
ENSMUST00000019965	Smpd2	protein_coding	-0.0178904	0.985481	-0.0190298	0.99997
ENSMUST00000059899	Mmgt1	protein_coding	0.117283	0.779064	0.129412	0.99997
ENSMUST00000031243	Spp1	protein_coding	0.317093	0.368751	1.01935	0.692745
ENSMUST00000118487	Fam234a	protein_coding	0.0451335	0.960967	0.0535265	0.99997
ENSMUST00000055294	Grem2	protein_coding	-0.237138	0.65244	-0.368187	0.99997
ENSMUST00000022115	Xrcc4	protein_coding	-0.0286131	0.979727	-0.0277945	0.99997
ENSMUST00000055296	Polr1a	protein_coding	0.0920994	0.874731	0.109341	0.99997
ENSMUST00000169712	Mtfr2	protein_coding	0.126378	0.903472	0.230909	0.99997
ENSMUST00000133802	Rpl34	protein_coding	-0.218449	0.723646	-0.533026	0.929026
ENSMUST00000148702	Uimc1	protein_coding	-0.0418852	0.972786	-0.140776	0.99997
ENSMUST00000118898	Hnrnph3	protein_coding	0.078197	0.927757	0.0928054	0.99997
ENSMUST00000147707	Golga2	protein_coding	-0.28292	0.548922	-0.49855	0.99997
ENSMUST00000026150	Arhgap19	protein_coding	0.0664014	0.957946	0.082179	0.99997
ENSMUST00000107088	Slco2b1	protein_coding	-0.116369	0.887742	-0.155612	0.99997
ENSMUST00000193279	Ndufc1	protein_coding	-0.101939	0.911308	-0.11616	0.99997
ENSMUST00000118731	Edil3	protein_coding	-0.112137	0.90895	-0.144958	0.99997
ENSMUST00000205744	Hddc3	protein_coding	-0.0802256	0.950965	-0.178607	0.99997
ENSMUST00000205741	Nelfb	protein_coding	-0.12387	0.905601	-0.288123	0.99997
ENSMUST00000145631	Zkscan3	protein_coding	0.0378625	0.975519	0.0841252	0.99997
ENSMUST00000145634	Hdhd2	protein_coding	-0.0314596	0.959109	-0.0332711	0.99997
ENSMUST00000034030	Tmem184c	protein_coding	-0.0220234	0.977142	-0.0236419	0.99997
ENSMUST00000129249	Ercc2	protein_coding	-0.0365165	0.977142	-0.0656673	0.99997
ENSMUST00000210754	Sult2b1	protein_coding	0.0342797	0.97396	0.0314727	0.99997
ENSMUST00000021471	Tmx1	protein_coding	0.0785227	0.885637	0.0885378	0.99997
ENSMUST00000107337	Tle1	protein_coding	-0.0141635	0.990479	-0.016404	0.99997
ENSMUST00000107333	S100a16	protein_coding	-0.319059	0.390634	-0.857678	0.99997
ENSMUST00000108508	Pitpnm3	protein_coding	-0.207884	0.761039	-0.513586	0.99997
ENSMUST00000129241	Sptan1	protein_coding	-0.0404297	0.963413	-0.613558	0.99997
ENSMUST00000122087	Gtf2a2	protein_coding	0.204521	0.767056	0.394652	0.99997
ENSMUST00000026154	Zdhhc16	protein_coding	-0.0285163	0.970854	-0.028249	0.99997
ENSMUST00000030622	Syf2	protein_coding	-0.0765535	0.925742	-0.0931833	0.99997
ENSMUST00000030623	Sfpq	protein_coding	0.0455858	0.927605	0.0472604	0.99997
ENSMUST00000030626	Tmem50a	protein_coding	-0.00111549	0.998248	0.000316568	0.99997
ENSMUST00000030628	Tmem57	protein_coding	-0.0154571	0.975519	-0.016198	0.99997
ENSMUST00000054952	Emc6	protein_coding	-0.0242578	0.975903	-0.0263939	0.99997
ENSMUST00000144940	Spns2	protein_coding	-0.22844	0.699113	-0.383321	0.99997
ENSMUST00000144942	Srebf1	protein_coding	-0.0558154	0.960967	-0.0929486	0.99997
ENSMUST00000202217	Sept11	protein_coding	0.227884	0.553171	0.277028	0.99997
ENSMUST00000202214	Slc4a1ap	protein_coding	-0.0264622	0.984808	-0.0438343	0.99997
ENSMUST00000194808	Camsap2	protein_coding	0.063925	0.929632	0.0670748	0.99997
ENSMUST00000050668	Zfp770	protein_coding	0.0766695	0.941406	0.0936432	0.99997
ENSMUST00000054956	Stambpl1	protein_coding	0.135727	0.877707	0.19085	0.99997
ENSMUST00000194807	Mia3	protein_coding	-0.00979164	0.995969	-0.00315634	0.99997
ENSMUST00000109097	Sec24a	protein_coding	-0.118025	0.91226	-0.207311	0.99997
ENSMUST00000027916	Bpnt1	protein_coding	0.047055	0.963413	0.0474834	0.99997
ENSMUST00000100737	P2rx7	protein_coding	-0.0489942	0.959109	-0.0571414	0.99997
ENSMUST00000100739	Fam105a	protein_coding	0.228339	0.595712	0.307695	0.894905
ENSMUST00000014389	Pigl	protein_coding	0.0216251	0.984893	0.0229157	0.99997
ENSMUST00000106061	S100pbp	protein_coding	0.178391	0.779159	0.225249	0.99997
ENSMUST00000106063	Zranb2	protein_coding	0.0376431	0.975519	0.0617124	0.99997
ENSMUST00000065938	Impa1	protein_coding	0.105747	0.848123	0.119559	0.99997
ENSMUST00000106068	Azin2	protein_coding	-0.34602	0.343158	-0.666763	0.99997
ENSMUST00000106069	Adam8	protein_coding	0.112908	0.91226	0.179852	0.99997
ENSMUST00000142629	Xndc1	protein_coding	-0.115679	0.86157	-0.141045	0.99997
ENSMUST00000114590	Zfp513	protein_coding	0.0263259	0.971752	0.0270446	0.99997
ENSMUST00000114594	Arhgap21	protein_coding	0.146911	0.764222	0.163754	0.99997
ENSMUST00000114598	Zfp398	protein_coding	0.118166	0.863091	0.137087	0.99997
ENSMUST00000037072	Ankhd1	protein_coding	0.120293	0.873884	0.143369	0.99997
ENSMUST00000061234	Pdik1l	protein_coding	0.0974306	0.926912	0.315192	0.99997
ENSMUST00000063204	Fam229b	protein_coding	-0.0685223	0.956947	-0.0716829	0.99997
ENSMUST00000092569	Ccdc43	protein_coding	0.0539651	0.954494	0.0583441	0.99997
ENSMUST00000092567	Gjc1	protein_coding	0.0814267	0.950253	0.122315	0.99997
ENSMUST00000092566	Slc16a10	protein_coding	0.161377	0.831632	0.243671	0.99997
ENSMUST00000167115	Alcam	protein_coding	0.145361	0.86618	0.220523	0.99997
ENSMUST00000167116	Rab2b	protein_coding	-0.0107625	0.995823	0.00509756	0.99997
ENSMUST00000167110	Nfe2l1	protein_coding	0.0920874	0.921502	0.255964	0.99997
ENSMUST00000167113	Trim43b	protein_coding	-0.116043	0.911308	-0.18657	0.99997
ENSMUST00000036300	Col27a1	protein_coding	-0.0818445	0.939675	-0.112718	0.99997
ENSMUST00000047404	Dync1li1	protein_coding	0.130681	0.711291	0.142318	0.99997
ENSMUST00000019920	Clvs2	protein_coding	0.232786	0.359887	0.264279	0.55957
ENSMUST00000047408	Atcay	protein_coding	0.0568836	0.86157	0.0589838	0.99997
ENSMUST00000144041	Mtss1l	protein_coding	-0.138627	0.874731	-0.232901	0.99997
ENSMUST00000155480	Ywhaq	protein_coding	0.0346349	0.972406	0.225899	0.99997
ENSMUST00000049053	Fam168a	protein_coding	0.0636745	0.931017	0.0721098	0.99997
ENSMUST00000049052	9130019O22Rik	protein_coding	0.0601488	0.962263	0.147803	0.99997
ENSMUST00000049051	Gtdc1	protein_coding	0.275827	0.513553	0.409904	0.99997
ENSMUST00000115645	Ranbp1	protein_coding	-0.123231	0.801416	-0.133281	0.99997
ENSMUST00000049055	Lysmd3	protein_coding	0.109072	0.91226	0.134463	0.99997
ENSMUST00000150324	Haghl	protein_coding	0.0760112	0.950253	0.0987089	0.99997
ENSMUST00000155487	Mfsd14b	protein_coding	-0.0273462	0.984183	-0.0531197	0.99997
ENSMUST00000048988	Znfx1	protein_coding	0.10986	0.91226	0.135444	0.99997
ENSMUST00000048982	Prickle1	protein_coding	0.207437	0.758387	0.316539	0.99997
ENSMUST00000084214	Eif4g3	protein_coding	0.149873	0.690323	0.174243	0.99997
ENSMUST00000110039	Sema4d	protein_coding	-0.341246	0.33375	-0.555984	0.99997
ENSMUST00000091039	Ralgps1	protein_coding	0.074353	0.945956	0.110156	0.99997
ENSMUST00000096029	Psd	protein_coding	-0.199734	0.507577	-0.228564	0.861255
ENSMUST00000110030	Snx5	protein_coding	0.00366111	0.998066	0.00203439	0.99997
ENSMUST00000110031	Auh	protein_coding	0.0982358	0.929664	0.176525	0.99997
ENSMUST00000091037	Zbtb34	protein_coding	0.0389376	0.975519	0.0508356	0.99997
ENSMUST00000110036	Ptk2	protein_coding	0.107813	0.616922	0.111936	0.99997
ENSMUST00000111349	Pacsin3	protein_coding	-0.283244	0.527959	-0.441309	0.916683
ENSMUST00000200109	Camkk2	protein_coding	-0.23051	0.471494	-0.274345	0.99997
ENSMUST00000200100	Eif4e	protein_coding	0.0832534	0.864372	0.0901413	0.99997
ENSMUST00000098519	Cyld	protein_coding	0.047121	0.969055	0.314353	0.99997
ENSMUST00000111343	Ran	protein_coding	0.0426559	0.972364	0.0857217	0.99997
ENSMUST00000196981	Lrrfip2	protein_coding	0.151244	0.697219	0.171251	0.99997
ENSMUST00000169423	Camta1	protein_coding	0.009993	0.995969	0.0976509	0.99997
ENSMUST00000161619	Ano2	protein_coding	-0.14136	0.689112	-2.92578	0.99997
ENSMUST00000148955	Hdhd2	protein_coding	0.0333937	0.969055	0.237812	0.99997
ENSMUST00000192076	Taf1a	protein_coding	-0.11988	0.906952	-0.16599	0.99997
ENSMUST00000088294	Acrbp	protein_coding	-0.0194192	0.991894	-0.022595	0.99997
ENSMUST00000088295	Chpf2	protein_coding	0.0620419	0.95464	0.0603807	0.99997
ENSMUST00000053467	Zfpm2	protein_coding	0.127868	0.699113	0.139751	0.99997
ENSMUST00000022536	Ska3	protein_coding	0.026501	0.985807	0.0373821	0.99997
ENSMUST00000168779	2210408I21Rik	protein_coding	-0.0417794	0.964266	-0.05298	0.99997
ENSMUST00000168774	Etv5	protein_coding	-0.160808	0.733234	-1.10287	0.99997
ENSMUST00000168776	Sept2	protein_coding	-0.0386971	0.972364	0.15274	0.99997
ENSMUST00000007046	Tmco6	protein_coding	0.0955383	0.911308	0.115747	0.99997
ENSMUST00000177591	Erdr1	protein_coding	-0.00338589	0.998066	0.0463637	0.99997
ENSMUST00000025925	Pla2g16	protein_coding	-0.0310451	0.971172	-0.0417801	0.99997
ENSMUST00000022531	Lats2	protein_coding	0.169846	0.837187	0.245933	0.99997
ENSMUST00000110695	Bri3	protein_coding	-0.0504932	0.963413	-0.0590624	0.99997
ENSMUST00000110696	Kat6a	protein_coding	0.152948	0.85154	0.219749	0.99997
ENSMUST00000212964	Zfp821	protein_coding	-0.0659657	0.956947	-0.108573	0.99997
ENSMUST00000110690	Oxct1	protein_coding	-0.0233335	0.966596	-0.0265744	0.99997
ENSMUST00000110691	Akr1e1	protein_coding	-0.0430161	0.967515	-0.0482149	0.99997
ENSMUST00000026671	Rptor	protein_coding	-0.0166801	0.972711	-0.0162998	0.99997
ENSMUST00000193682	Map4k4	protein_coding	0.0427744	0.959109	0.0477869	0.99997
ENSMUST00000166397	Suds3	protein_coding	-0.0602147	0.947146	-0.0662736	0.99997
ENSMUST00000097864	Pum1	protein_coding	0.0648332	0.959109	0.0734716	0.99997
ENSMUST00000085745	Wdr35	protein_coding	-0.0413444	0.965765	-0.0421389	0.99997
ENSMUST00000140030	Camta1	protein_coding	0.22666	0.387116	0.266732	0.594797
ENSMUST00000023370	Boc	protein_coding	0.143404	0.808307	0.171219	0.99997
ENSMUST00000079244	Mink1	protein_coding	0.168626	0.838016	0.342456	0.99997
ENSMUST00000022538	Mrpl57	protein_coding	-0.0865192	0.828041	-0.0924731	0.99997
ENSMUST00000114276	Rcn2	protein_coding	-0.0509349	0.93512	-0.0552578	0.99997
ENSMUST00000110969	Fam155a	protein_coding	0.128785	0.600955	0.137139	0.99997
ENSMUST00000110962	Zkscan1	protein_coding	0.196357	0.782436	0.329398	0.99997
ENSMUST00000110960	Zscan21	protein_coding	-0.0562682	0.965194	-0.107604	0.99997
ENSMUST00000110961	Zscan21	protein_coding	0.165073	0.839821	0.283694	0.99997
ENSMUST00000116522	Nck1	protein_coding	0.0330764	0.980355	0.0288569	0.99997
ENSMUST00000089982	Zzz3	protein_coding	0.0658507	0.944957	0.721118	0.99997
ENSMUST00000116528	Klhl12	protein_coding	0.0687455	0.950253	0.0896554	0.99997
ENSMUST00000064656	Zfp365	protein_coding	0.187233	0.182323	0.200828	0.663525
ENSMUST00000068333	Farsb	protein_coding	0.0265285	0.969055	0.0294845	0.99997
ENSMUST00000064652	1110051M20Rik	protein_coding	-0.0158188	0.991894	-0.0103984	0.99997
ENSMUST00000122054	Fgfr2	protein_coding	-0.0460535	0.959109	-0.0503193	0.99997
ENSMUST00000122059	Pik3cd	protein_coding	-0.0603412	0.923684	-2.19434	0.99997
ENSMUST00000122058	Rgs11	protein_coding	-0.185269	0.785906	-0.29394	0.99997
ENSMUST00000064659	Zmat1	protein_coding	0.0349389	0.966596	0.0390332	0.99997
ENSMUST00000205882	Aen	protein_coding	-0.0509673	0.965405	-0.0685943	0.99997
ENSMUST00000043898	Psenen	protein_coding	-0.108428	0.855794	-0.120924	0.99997
ENSMUST00000206129	Gm42372	protein_coding	0.149152	0.673722	0.163339	0.984394
ENSMUST00000043897	Rhot2	protein_coding	-0.156378	0.82741	-0.214698	0.99997
ENSMUST00000043896	Zfhx3	protein_coding	0.0490673	0.959109	0.0598852	0.99997
ENSMUST00000167935	Acsm2	protein_coding	0.00289957	0.998066	0.0259584	0.99997
ENSMUST00000141268	Eef1d	protein_coding	0.00370024	0.998066	0.00275244	0.99997
ENSMUST00000075916	Zfp12	protein_coding	0.141961	0.807839	0.171087	0.99997
ENSMUST00000163419	Scaf4	protein_coding	0.179725	0.752054	0.2209	0.99997
ENSMUST00000019118	Sart3	protein_coding	0.166735	0.567272	0.181785	0.928107
ENSMUST00000205228	Cyp26b1	protein_coding	0.0331512	0.978293	0.0550099	0.99997
ENSMUST00000042288	Asb13	protein_coding	0.123932	0.674196	0.133842	0.99997
ENSMUST00000021512	Dhrs7	protein_coding	0.0517074	0.943319	0.0565923	0.99997
ENSMUST00000021514	Ppm1a	protein_coding	0.0686374	0.82409	0.0721504	0.99997
ENSMUST00000124065	Rad51ap2	protein_coding	0.0900032	0.942246	0.147011	0.99997
ENSMUST00000023489	Fyttd1	protein_coding	0.11199	0.807325	0.12321	0.99997
ENSMUST00000042281	Dhrs7b	protein_coding	-0.0139538	0.993117	-0.00972034	0.99997
ENSMUST00000120988	Cisd2	protein_coding	0.0198852	0.991686	0.0212332	0.99997
ENSMUST00000091852	Mex3c	protein_coding	0.0387944	0.970854	0.038872	0.99997
ENSMUST00000091851	Mapk4	protein_coding	0.0906065	0.941406	0.0720169	0.99997
ENSMUST00000057373	Rab11b	protein_coding	0.00564733	0.995109	0.00532512	0.99997
ENSMUST00000145772	Wsb1	protein_coding	-0.059418	0.93512	-0.0633481	0.99997
ENSMUST00000036509	Ubac1	protein_coding	0.0540063	0.95464	0.0646512	0.99997
ENSMUST00000023482	B4galt4	protein_coding	0.205952	0.761039	0.368386	0.99997
ENSMUST00000088172	Hs6st2	protein_coding	0.319924	0.287375	0.418708	0.41419
ENSMUST00000018246	Hist1h2bc	protein_coding	-0.0558284	0.959109	-0.0910282	0.99997
ENSMUST00000165201	Trps1	protein_coding	0.250162	0.265198	0.283312	0.434674
ENSMUST00000044812	Gpatch2	protein_coding	0.198384	0.770777	0.508343	0.99997
ENSMUST00000023487	Arhgap31	protein_coding	-0.00567143	0.99734	-0.00742028	0.99997
ENSMUST00000046418	E130309D02Rik	protein_coding	0.0273701	0.980355	0.0314924	0.99997
ENSMUST00000163134	Nrxn3	protein_coding	0.114089	0.785906	0.12257	0.99997
ENSMUST00000163139	Plxna1	protein_coding	0.171345	0.713117	0.206803	0.99997
ENSMUST00000130916	Becn1	protein_coding	0.0176539	0.979544	0.0177186	0.99997
ENSMUST00000130911	Nfyb	protein_coding	-0.0206001	0.979162	-0.0193308	0.99997
ENSMUST00000199798	Kmt5a	protein_coding	-0.0202509	0.985542	-0.44038	0.99997
ENSMUST00000151809	Ube3b	protein_coding	0.00643249	0.998066	0.015715	0.99997
ENSMUST00000162460	Nfya	protein_coding	0.00827584	0.995058	-1.55625	0.99997
ENSMUST00000025078	Map3k8	protein_coding	-0.0894292	0.941406	-0.146435	0.99997
ENSMUST00000207655	Tbc1d16	protein_coding	-0.031377	0.979667	-0.0340582	0.99997
ENSMUST00000001884	Clpb	protein_coding	0.044534	0.950253	0.0481219	0.99997
ENSMUST00000101249	Hnrnpab	protein_coding	-0.0749566	0.950335	-0.107543	0.99997
ENSMUST00000077666	Cnnm2	protein_coding	-0.0646008	0.91226	-2.19031	0.99997
ENSMUST00000143143	Fam213a	protein_coding	-0.14669	0.833071	-0.193136	0.99997
ENSMUST00000092003	Asxl2	protein_coding	0.031909	0.9727	0.0437132	0.99997
ENSMUST00000111464	Kbtbd4	protein_coding	0.047934	0.969316	0.130238	0.99997
ENSMUST00000166170	Nell2	protein_coding	0.114887	0.788381	0.127273	0.99997
ENSMUST00000184978	Col11a1	protein_coding	0.227241	0.713627	0.450039	0.99997
ENSMUST00000025075	Bambi	protein_coding	-0.125894	0.862093	-0.16589	0.99997
ENSMUST00000212715	Zfp853	protein_coding	-0.238151	0.498762	-0.298771	0.99997
ENSMUST00000184970	Nxf1	protein_coding	-0.0424767	0.960154	-0.050957	0.99997
ENSMUST00000184973	Entpd4	protein_coding	0.0212307	0.972235	0.023542	0.99997
ENSMUST00000080058	Egln2	protein_coding	-0.0873762	0.813109	-0.0930458	0.99997
ENSMUST00000105598	Cdk11b	protein_coding	-0.0402236	0.974052	-0.135699	0.99997
ENSMUST00000002289	Uchl3	protein_coding	-0.0174902	0.990297	-0.0190275	0.99997
ENSMUST00000109078	Cdkl3	protein_coding	0.0662295	0.959109	0.110489	0.99997
ENSMUST00000109079	Cdkl3	protein_coding	-0.208466	0.267375	-4.91173	0.154789
ENSMUST00000105591	Aurkaip1	protein_coding	-0.100387	0.911308	-0.124478	0.99997
ENSMUST00000105590	Esr1	protein_coding	-0.00986902	0.996087	-0.0124514	0.99997
ENSMUST00000109075	Nelfcd	protein_coding	-0.0023515	0.998066	-0.00412478	0.99997
ENSMUST00000105595	Ssu72	protein_coding	-0.196688	0.547467	-0.229207	0.99997
ENSMUST00000152288	Emd	protein_coding	0.0308793	0.977284	0.304027	0.99997
ENSMUST00000028800	1700037H04Rik	protein_coding	-0.130151	0.894026	-0.241291	0.99997
ENSMUST00000028802	Casc5	protein_coding	0.0606748	0.959109	0.0798825	0.99997
ENSMUST00000028804	Cdc25b	protein_coding	0.034329	0.975365	-0.011923	0.99997
ENSMUST00000028807	Ivd	protein_coding	-0.0543407	0.927605	-0.056368	0.99997
ENSMUST00000028806	Smox	protein_coding	-0.159478	0.793366	-0.205153	0.99997
ENSMUST00000144236	Mcfd2	protein_coding	-0.109987	0.918566	-0.185325	0.99997
ENSMUST00000003777	Taf6l	protein_coding	0.136662	0.865675	0.551338	0.99997
ENSMUST00000075280	Exosc1	protein_coding	0.041424	0.971172	0.054566	0.99997
ENSMUST00000075282	Unc5c	protein_coding	0.403647	0.100887	0.568786	0.99997
ENSMUST00000149892	Dirc2	protein_coding	0.0889666	0.911359	0.110875	0.99997
ENSMUST00000025983	Ccnj	protein_coding	0.137824	0.874731	0.305075	0.99997
ENSMUST00000075132	Cdh12	protein_coding	0.254356	0.0917708	0.277542	0.361562
ENSMUST00000025981	Tctn3	protein_coding	0.0386379	0.952914	0.040287	0.99997
ENSMUST00000075180	Baiap2	protein_coding	-0.14745	0.842308	-0.228638	0.99997
ENSMUST00000025989	Tm9sf3	protein_coding	-0.120456	0.867388	-0.160304	0.99997
ENSMUST00000079883	Scamp4	protein_coding	-0.00711846	0.995058	-0.00776395	0.99997
ENSMUST00000006053	Smpd4	protein_coding	-0.0129941	0.995058	-0.0224871	0.99997
ENSMUST00000079881	Zfp398	protein_coding	0.218429	0.733449	0.380672	0.99997
ENSMUST00000020683	Hus1	protein_coding	-0.114372	0.848736	-0.129661	0.99997
ENSMUST00000020681	Slu7	protein_coding	0.171509	0.750777	0.214478	0.99997
ENSMUST00000187407	Nek7	protein_coding	0.157352	0.620286	0.172605	0.99997
ENSMUST00000043138	Inpp5f	protein_coding	0.207291	0.0482504	0.216986	0.692465
ENSMUST00000123043	Fbxl3	protein_coding	0.132377	0.879958	0.181197	0.99997
ENSMUST00000129021	Aptx	protein_coding	-0.0311139	0.969055	-0.0349763	0.99997
ENSMUST00000166176	Mocs2	protein_coding	0.0122617	0.995058	0.0191324	0.99997
ENSMUST00000148276	Ccdc64	protein_coding	-0.0372382	0.965955	-0.0419641	0.99997
ENSMUST00000165262	Cpne6	protein_coding	-0.367032	0.0439505	-0.441877	0.0815828
ENSMUST00000177946	Prom1	protein_coding	-0.155242	0.860123	-0.338975	0.99997
ENSMUST00000174369	Nat8f1	protein_coding	-0.0737295	0.946913	-0.0991418	0.99997
ENSMUST00000107474	Rara	protein_coding	-0.00159326	0.998248	0.0524504	0.99997
ENSMUST00000135814	Phf23	protein_coding	0.036323	0.977143	0.0613778	0.99997
ENSMUST00000065716	Eml5	protein_coding	0.0286849	0.970854	0.0390287	0.99997
ENSMUST00000078752	Casc4	protein_coding	-0.106418	0.883699	-0.139371	0.99997
ENSMUST00000078756	Hist2h2aa1	protein_coding	-0.15818	0.828371	-0.227796	0.99997
ENSMUST00000045898	Pcyt1b	protein_coding	-0.0738556	0.928051	-0.0827398	0.99997
ENSMUST00000208326	Fosb	protein_coding	-0.0215243	0.980355	0.0191017	0.99997
ENSMUST00000029865	Trp53inp1	protein_coding	0.105857	0.870768	0.128207	0.99997
ENSMUST00000029866	Ccne2	protein_coding	0.108122	0.923589	0.253113	0.99997
ENSMUST00000080949	Krcc1	protein_coding	0.00614335	0.998066	0.0132073	0.99997
ENSMUST00000107538	Cdk12	protein_coding	0.0856458	0.921823	0.103298	0.99997
ENSMUST00000133397	Bcl2l2	protein_coding	0.0478381	0.964929	0.0700473	0.99997
ENSMUST00000102923	Aebp1	protein_coding	0.0271282	0.981665	-0.265873	0.99997
ENSMUST00000133393	Cul7	protein_coding	-0.039983	0.960967	-1.42964	0.99997
ENSMUST00000188767	Matr3	protein_coding	-0.0502647	0.966596	-0.0454564	0.99997
ENSMUST00000030025	Nr4a3	protein_coding	-0.0807721	0.933638	-0.375678	0.99997
ENSMUST00000074660	Chrdl1	protein_coding	-0.346455	0.319377	-0.579051	0.1816
ENSMUST00000132668	Nfkb1	protein_coding	0.0234284	0.989854	0.0669671	0.99997
ENSMUST00000074662	Lrrtm4	protein_coding	0.125394	0.886569	0.144619	0.99997
ENSMUST00000132661	Ppp1r3g	protein_coding	-0.111259	0.91603	-0.208147	0.99997
ENSMUST00000030028	Erp44	protein_coding	0.114893	0.808579	0.125018	0.99997
ENSMUST00000030029	Invs	protein_coding	-0.101874	0.784305	-0.108777	0.99997
ENSMUST00000103199	Snrpb	protein_coding	-0.142869	0.142919	-0.148121	0.99997
ENSMUST00000103198	Nop56	protein_coding	0.0731663	0.924929	0.0815211	0.99997
ENSMUST00000103195	Znhit3	protein_coding	0.0339047	0.969363	0.0468861	0.99997
ENSMUST00000103194	Car4	protein_coding	-0.243747	0.310954	-0.280826	0.432237
ENSMUST00000103193	Itpa	protein_coding	0.0156569	0.992771	0.0173284	0.99997
ENSMUST00000186465	Trip12	protein_coding	-0.396251	0.200002	-0.794655	0.821873
ENSMUST00000186469	Rhof	protein_coding	0.186354	0.74711	0.247142	0.99997
ENSMUST00000163107	Wiz	protein_coding	-0.0759618	0.950253	-0.12791	0.99997
ENSMUST00000176109	Csrnp3	protein_coding	0.239642	0.682488	0.506453	0.99997
ENSMUST00000124640	Nprl3	protein_coding	-0.128654	0.890266	-0.18818	0.99997
ENSMUST00000073575	Slc39a13	protein_coding	-0.129987	0.843236	-0.153142	0.99997
ENSMUST00000086471	Suds3	protein_coding	0.00519541	0.99738	0.00775787	0.99997
ENSMUST00000073572	Mtx1	protein_coding	0.014911	0.995058	0.0858023	0.99997
ENSMUST00000106663	Galnt18	protein_coding	-0.00100451	0.998248	-0.00514162	0.99997
ENSMUST00000113122	Brpf1	protein_coding	0.0725432	0.95464	0.0846891	0.99997
ENSMUST00000113121	Brpf1	protein_coding	0.237919	0.684497	0.365746	0.99997
ENSMUST00000113127	G3bp2	protein_coding	0.0245893	0.97396	0.0252983	0.99997
ENSMUST00000113126	Mapkap1	protein_coding	0.00882874	0.972364	2.08334	0.99997
ENSMUST00000113124	Mapkap1	protein_coding	0.144118	0.864355	0.192688	0.99997
ENSMUST00000037275	Ccdc15	protein_coding	-0.0880532	0.942739	-0.118822	0.99997
ENSMUST00000037270	Fam91a1	protein_coding	0.151749	0.120348	0.15606	0.970662
ENSMUST00000133533	Trp73	protein_coding	-0.0977999	0.920162	-0.133011	0.99997
ENSMUST00000009143	Bmp7	protein_coding	-0.0964787	0.936579	-0.248258	0.99997
ENSMUST00000043464	Cul7	protein_coding	-0.172306	0.664628	-0.199803	0.99997
ENSMUST00000102573	Trim44	protein_coding	0.0308016	0.950253	0.0311217	0.99997
ENSMUST00000102574	Acadvl	protein_coding	-0.0198551	0.966066	-0.0207719	0.99997
ENSMUST00000102575	Dvl2	protein_coding	0.0565695	0.965089	0.0628093	0.99997
ENSMUST00000063544	Slc7a4	protein_coding	0.0796534	0.937005	0.0945734	0.99997
ENSMUST00000141775	Fam81a	protein_coding	0.0886282	0.941406	0.143606	0.99997
ENSMUST00000165714	Fbxo34	protein_coding	0.204472	0.767056	0.395314	0.99997
ENSMUST00000165717	Pfdn5	protein_coding	-0.131219	0.781619	-0.149031	0.99997
ENSMUST00000138622	Zdhhc3	protein_coding	0.0801118	0.950335	0.144793	0.99997
ENSMUST00000124303	Dph3	protein_coding	0.0611409	0.962263	0.108312	0.99997
ENSMUST00000021898	Shc3	protein_coding	-0.105488	0.869962	-0.125566	0.99997
ENSMUST00000141856	Ttc3	protein_coding	0.142223	0.793366	0.171451	0.99997
ENSMUST00000113577	Asic4	protein_coding	-0.546231	0.018582	-1.29301	0.00983404
ENSMUST00000066078	Tbkbp1	protein_coding	-0.362399	0.0253264	-0.418747	0.0315737
ENSMUST00000066070	Eif3k	protein_coding	-0.123636	0.739586	-0.133027	0.99997
ENSMUST00000059515	Gdi2	protein_coding	0.00976947	0.991001	0.0105376	0.99997
ENSMUST00000180448	Gse1	protein_coding	0.0284639	0.982247	0.0375643	0.99997
ENSMUST00000113573	Atrx	protein_coding	0.0521221	0.909407	0.0569461	0.99997
ENSMUST00000087701	Mfsd6	protein_coding	0.155891	0.858335	0.30979	0.99997
ENSMUST00000191747	Mbnl1	protein_coding	0.0137712	0.995058	-0.0044259	0.99997
ENSMUST00000072621	Kat7	protein_coding	-0.104517	0.925955	-0.238065	0.99997
ENSMUST00000129564	Dennd4b	protein_coding	-0.0285397	0.98109	-0.058669	0.99997
ENSMUST00000052716	Zfp759	protein_coding	0.29086	0.479499	0.458346	0.349954
ENSMUST00000141859	Nprl3	protein_coding	0.0559155	0.963413	0.0794207	0.99997
ENSMUST00000058644	Tmem196	protein_coding	0.0663022	0.959109	0.105474	0.99997
ENSMUST00000016309	Tmbim1	protein_coding	-0.0833435	0.938148	-0.132205	0.99997
ENSMUST00000100074	Vwa5b2	protein_coding	-0.161266	0.85154	-0.313104	0.99997
ENSMUST00000060899	Napepld	protein_coding	0.464707	0.00401565	0.565276	0.187421
ENSMUST00000177125	Fam107b	protein_coding	-0.00272136	0.998066	0.0426968	0.99997
ENSMUST00000024119	Trip6	protein_coding	-0.150547	0.765909	-0.179895	0.99997
ENSMUST00000056391	Men1	protein_coding	0.0895146	0.92491	0.104022	0.99997
ENSMUST00000056398	Lsm8	protein_coding	0.0593243	0.943199	0.0687283	0.99997
ENSMUST00000182593	Prrc2c	protein_coding	0.114607	0.828535	1.44023	0.99997
ENSMUST00000182597	Birc6	protein_coding	0.197973	0.46783	0.224027	0.999086
ENSMUST00000098062	Rbbp6	protein_coding	0.0151016	0.983782	0.0125902	0.99997
ENSMUST00000098066	Pakap	protein_coding	0.352353	0.27013	0.51705	0.99997
ENSMUST00000131700	Trmt1	protein_coding	0.0337411	0.975778	0.0369084	0.99997
ENSMUST00000136579	Drap1	protein_coding	-0.137683	0.814967	-0.170361	0.99997
ENSMUST00000048374	C330027C09Rik	protein_coding	-0.112826	0.911557	-0.362025	0.99997
ENSMUST00000144355	Stk16	protein_coding	-0.088759	0.943119	-0.307956	0.99997
ENSMUST00000189617	Lrrfip1	protein_coding	-0.00762708	0.998066	-0.103939	0.99997
ENSMUST00000170476	Usp20	protein_coding	0.0265473	0.985807	0.0537303	0.99997
ENSMUST00000100077	Zbtb2	protein_coding	0.0852367	0.946117	0.142653	0.99997
ENSMUST00000139287	Trim27	protein_coding	0.0380271	0.97396	0.0578351	0.99997
ENSMUST00000109021	Uqcrq	protein_coding	-0.0549012	0.958884	-0.0624019	0.99997
ENSMUST00000192463	Gria2	protein_coding	0.0879036	0.832403	0.0965201	0.99997
ENSMUST00000192462	Cryz	protein_coding	0.0315823	0.97396	-0.456757	0.99997
ENSMUST00000033554	Gpr165	protein_coding	-0.291525	0.243246	-0.362971	0.225595
ENSMUST00000152919	Rbm39	protein_coding	-0.0121412	0.995058	-0.0341609	0.99997
ENSMUST00000054825	Rarres1	protein_coding	0.00849332	0.99738	0.0150991	0.99997
ENSMUST00000152913	Coq6	protein_coding	0.138907	0.881921	0.283778	0.99997
ENSMUST00000082396	mt-Nd2	protein_coding	-0.17904	0.675864	-0.21161	0.99997
ENSMUST00000025798	Klc2	protein_coding	0.0336929	0.964595	0.0360738	0.99997
ENSMUST00000068532	Cgrrf1	protein_coding	-0.00828871	0.995969	-0.00814212	0.99997
ENSMUST00000025791	Adrbk1	protein_coding	-0.260346	0.215013	-0.292209	0.843323
ENSMUST00000029477	Slc25a24	protein_coding	-0.0990464	0.928051	-0.141723	0.99997
ENSMUST00000029476	Sec22b	protein_coding	0.138961	0.745264	0.155167	0.99997
ENSMUST00000061850	Pomk	protein_coding	0.0623715	0.925742	0.0703929	0.99997
ENSMUST00000061852	Dclre1c	protein_coding	-0.0282834	0.979544	-0.0327967	0.99997
ENSMUST00000044423	Brip1	protein_coding	0.0406402	0.965787	0.0513126	0.99997
ENSMUST00000110725	Arhgap5	protein_coding	0.131973	0.699113	0.148464	0.99997
ENSMUST00000136398	Per3	protein_coding	-0.00205407	0.998066	0.00307831	0.99997
ENSMUST00000099856	Mtr	protein_coding	0.0944096	0.867294	0.101968	0.99997
ENSMUST00000176923	Wdr90	protein_coding	0.0512128	0.966066	0.0838674	0.99997
ENSMUST00000099858	Prep	protein_coding	0.114784	0.826574	0.133284	0.99997
ENSMUST00000146867	Rps2	protein_coding	-0.299089	0.485679	-0.744596	0.99997
ENSMUST00000022228	Cwc27	protein_coding	-0.111271	0.86157	-0.139279	0.99997
ENSMUST00000038107	Cited2	protein_coding	0.0264388	0.985874	-0.0128221	0.99997
ENSMUST00000022222	Erbin	protein_coding	-0.0673102	0.925955	-0.0754116	0.99997
ENSMUST00000069660	D430042O09Rik	protein_coding	-0.125265	0.883789	-0.170015	0.99997
ENSMUST00000022220	Msh3	protein_coding	0.0289583	0.98517	0.0695419	0.99997
ENSMUST00000022226	Ppwd1	protein_coding	0.077615	0.950253	0.0950649	0.99997
ENSMUST00000031038	Ociad1	protein_coding	0.103418	0.743258	0.11107	0.99997
ENSMUST00000147407	Ndufs6	protein_coding	0.0134697	0.995058	0.041087	0.99997
ENSMUST00000031037	Slc30a3	protein_coding	-0.0785317	0.939002	-0.125124	0.99997
ENSMUST00000031034	Nrbp1	protein_coding	-0.0543506	0.916543	-0.0567234	0.99997
ENSMUST00000031032	Ppm1g	protein_coding	-0.00340353	0.998066	-0.00510553	0.99997
ENSMUST00000211638	Tubgcp2	protein_coding	0.0675201	0.955	0.0718146	0.99997
ENSMUST00000025305	Mrps18b	protein_coding	0.0449682	0.960154	0.0559454	0.99997
ENSMUST00000114426	Tacc3	protein_coding	-0.114709	0.91226	-0.198509	0.99997
ENSMUST00000121219	Frmd5	protein_coding	0.1416	0.743717	0.161718	0.99997
ENSMUST00000106702	Gna13	protein_coding	-0.149724	0.86157	-0.234333	0.99997
ENSMUST00000045303	Spns2	protein_coding	-0.158958	0.758865	-0.188625	0.99997
ENSMUST00000147117	Eif4a2	protein_coding	0.0712837	0.957021	0.178792	0.99997
ENSMUST00000147115	Cep57	protein_coding	-0.024934	0.987676	-0.0878678	0.99997
ENSMUST00000140327	Dpf3	protein_coding	0.124725	0.894353	0.167599	0.99997
ENSMUST00000147110	Surf1	protein_coding	0.100875	0.89945	0.131236	0.99997
ENSMUST00000106706	Rgs9	protein_coding	-0.0360441	0.973972	-0.0415759	0.99997
ENSMUST00000032094	Fbxl14	protein_coding	-0.151446	0.536951	-0.164846	0.99997
ENSMUST00000193330	Pkia	protein_coding	0.209559	0.722265	0.317003	0.99997
ENSMUST00000107273	Cgn	protein_coding	-0.0327986	0.979544	-0.0893363	0.99997
ENSMUST00000107270	Pogz	protein_coding	0.137617	0.858335	0.172347	0.99997
ENSMUST00000112315	Txlng	protein_coding	0.0880428	0.906551	0.102924	0.99997
ENSMUST00000112314	Txlng	protein_coding	0.205815	0.748749	0.312229	0.99997
ENSMUST00000146243	Zscan29	protein_coding	-0.0258041	0.986159	-0.0519269	0.99997
ENSMUST00000146923	Mapk8ip3	protein_coding	-0.0123428	0.995058	-0.0253409	0.99997
ENSMUST00000051704	Cit	protein_coding	0.220433	0.513553	0.256015	0.792744
ENSMUST00000111959	Wsb2	protein_coding	-0.149613	0.726414	-0.175223	0.99997
ENSMUST00000111954	Sfxn3	protein_coding	0.162549	0.836794	0.234485	0.99997
ENSMUST00000111956	Arhgap22	protein_coding	0.115125	0.914902	0.176469	0.99997
ENSMUST00000111957	Glrx2	protein_coding	-0.139236	0.86231	-0.199073	0.99997
ENSMUST00000046658	Mfsd4a	protein_coding	0.0990138	0.926502	0.108975	0.99997
ENSMUST00000046659	Dlgap3	protein_coding	-0.131203	0.77923	-0.14982	0.99997
ENSMUST00000046656	Tasp1	protein_coding	-0.0617484	0.956446	-0.0780314	0.99997
ENSMUST00000046651	Oard1	protein_coding	0.141346	0.871812	0.215183	0.99997
ENSMUST00000095027	Aff3	protein_coding	0.281142	0.14576	0.317817	0.18736
ENSMUST00000067386	2310022A10Rik	protein_coding	0.144009	0.845057	0.198566	0.99997
ENSMUST00000195271	Brinp2	protein_coding	0.178821	0.806581	0.26883	0.99997
ENSMUST00000210277	Bpnt1	protein_coding	0.0161298	0.991001	0.0107554	0.99997
ENSMUST00000210275	Gm17655	protein_coding	0.131831	0.893878	0.251112	0.99997
ENSMUST00000013995	Abca4	protein_coding	0.214867	0.732779	0.361599	0.972092
ENSMUST00000026577	Eps8l2	protein_coding	-0.0846708	0.936798	-0.105663	0.99997
ENSMUST00000026576	Taldo1	protein_coding	-0.141668	0.604396	-0.150642	0.99997
ENSMUST00000209039	Fuz	protein_coding	0.012821	0.995109	0.0246495	0.99997
ENSMUST00000054450	Pdcd2	protein_coding	0.00651773	0.998066	0.024643	0.99997
ENSMUST00000114032	Lrrc49	protein_coding	0.153597	0.844518	0.239677	0.99997
ENSMUST00000114418	Ehmt1	protein_coding	0.0234041	0.975865	0.0222986	0.99997
ENSMUST00000114410	Kctd18	protein_coding	0.225558	0.690847	0.339671	0.99997
ENSMUST00000168584	Glt8d1	protein_coding	0.0752288	0.930297	0.0967271	0.99997
ENSMUST00000094378	Shc1	protein_coding	-0.260506	0.566306	-0.371003	0.99997
ENSMUST00000001156	Cfp	protein_coding	0.016584	0.992602	0.00998851	0.99997
ENSMUST00000153886	Slc25a25	protein_coding	0.0148337	0.994215	0.0478063	0.99997
ENSMUST00000088621	Srrm2	protein_coding	0.091826	0.909681	0.108332	0.99997
ENSMUST00000209032	Spcs2	protein_coding	0.0292429	0.958884	2.27231	0.99997
ENSMUST00000151770	Ttc3	protein_coding	0.191655	0.702039	0.241737	0.99997
ENSMUST00000209031	Ksr1	protein_coding	0.30146	0.142033	0.350001	0.276282
ENSMUST00000097547	BC003331	protein_coding	-0.0845232	0.947648	-0.113058	0.99997
ENSMUST00000136756	Pla2g16	protein_coding	-0.137151	0.869962	-0.206499	0.99997
ENSMUST00000097542	Cep76	protein_coding	0.202329	0.656096	0.248062	0.89107
ENSMUST00000097543	Ivns1abp	protein_coding	-0.106762	0.925955	-0.24885	0.99997
ENSMUST00000167091	Parp6	protein_coding	-0.103644	0.928047	-0.296389	0.99997
ENSMUST00000116388	Rcor1	protein_coding	0.194733	0.782973	0.489901	0.99997
ENSMUST00000167097	Ppt2	protein_coding	-0.113491	0.845057	-0.131941	0.99997
ENSMUST00000112598	Rpl15	protein_coding	-0.221391	0.6802	-0.30404	0.99997
ENSMUST00000212650	Acd	protein_coding	-0.0489524	0.967044	-0.0787622	0.99997
ENSMUST00000127306	Enho	protein_coding	-0.215421	0.453948	-0.247196	0.66056
ENSMUST00000090791	Rprd2	protein_coding	0.0627323	0.955504	0.0974893	0.99997
ENSMUST00000047218	Reep4	protein_coding	0.0805207	0.950253	0.127131	0.99997
ENSMUST00000099071	Mocs3	protein_coding	-0.209309	0.748395	-0.334261	0.99997
ENSMUST00000099072	Dpm1	protein_coding	-0.145162	0.850856	-0.46409	0.99997
ENSMUST00000091269	Erbin	protein_coding	-0.0461415	0.962263	-0.0662642	0.99997
ENSMUST00000099075	Lekr1	protein_coding	0.0650006	0.95317	0.0819903	0.99997
ENSMUST00000099078	Arfgef2	protein_coding	0.131884	0.479627	0.136975	0.99997
ENSMUST00000203665	Lhfpl4	protein_coding	0.0534727	0.966066	0.106074	0.99997
ENSMUST00000091263	Qsox2	protein_coding	0.206097	0.62204	0.246547	0.845552
ENSMUST00000159569	Zfp26	protein_coding	0.160352	0.839916	0.232795	0.99997
ENSMUST00000162578	Ndrg4	protein_coding	-0.0494597	0.962263	-0.800896	0.99997
ENSMUST00000207787	Trappc5	protein_coding	0.195807	0.769876	0.333323	0.99997
ENSMUST00000150285	Slc35d1	protein_coding	-0.144917	0.855021	-0.223634	0.99997
ENSMUST00000151485	Ubash3b	protein_coding	0.183181	0.793366	0.284337	0.99997
ENSMUST00000117440	Chpt1	protein_coding	-0.0350189	0.950253	-0.0367709	0.99997
ENSMUST00000117442	Slmo2	protein_coding	0.12866	0.86157	0.546159	0.99997
ENSMUST00000055303	Mettl6	protein_coding	0.10014	0.907384	0.117209	0.99997
ENSMUST00000178808	Gstm4	protein_coding	-0.189682	0.770777	-0.443957	0.99997
ENSMUST00000117449	Jkamp	protein_coding	0.0267332	0.975519	0.0340313	0.99997
ENSMUST00000071399	Psg16	protein_coding	0.077007	0.833651	0.0834165	0.99997
ENSMUST00000098300	Alg8	protein_coding	0.0704934	0.950253	0.0898352	0.99997
ENSMUST00000084621	Tbc1d2	protein_coding	0.0763153	0.944228	0.102295	0.99997
ENSMUST00000093534	Mtus1	protein_coding	-0.087615	0.940521	-0.119913	0.99997
ENSMUST00000111135	Fbxo3	protein_coding	-0.0311227	0.979544	-0.139549	0.99997
ENSMUST00000055833	Atf2	protein_coding	0.134709	0.890181	0.20449	0.99997
ENSMUST00000167659	Enox2	protein_coding	-0.0449466	0.970925	-0.0928966	0.99997
ENSMUST00000161008	Mycbp2	protein_coding	0.100303	0.8184	0.112592	0.99997
ENSMUST00000161003	Ctdp1	protein_coding	-0.00470565	0.998066	-0.0145745	0.99997
ENSMUST00000017694	Atad5	protein_coding	-0.067177	0.959109	-0.188756	0.99997
ENSMUST00000168529	Cyb5r4	protein_coding	0.135993	0.754359	0.157023	0.99997
ENSMUST00000174008	Smarca4	protein_coding	0.0556709	0.933194	0.0604861	0.99997
ENSMUST00000168527	Dennd1b	protein_coding	0.233145	0.629432	0.314472	0.99997
ENSMUST00000168520	Xrcc6bp1	protein_coding	-0.0726442	0.954763	-0.10895	0.99997
ENSMUST00000163713	Ccnh	protein_coding	-0.0366962	0.975519	-0.098679	0.99997
ENSMUST00000068271	Ak1	protein_coding	-0.0478307	0.967972	-0.168626	0.99997
ENSMUST00000123532	Skil	protein_coding	-0.00492604	0.998066	-0.0364203	0.99997
ENSMUST00000123534	Slc35f4	protein_coding	-0.0206573	0.990514	-0.0320046	0.99997
ENSMUST00000000925	Smarcb1	protein_coding	0.0215568	0.985636	0.0155098	0.99997
ENSMUST00000067538	Ptprs	protein_coding	-0.164493	0.688262	-0.183997	0.99997
ENSMUST00000020695	Tns3	protein_coding	-0.0270778	0.970484	-0.0332409	0.99997
ENSMUST00000170480	Gm3002	protein_coding	0.0447287	0.970925	0.133415	0.99997
ENSMUST00000109785	Zmiz2	protein_coding	-0.0525861	0.879958	-0.0551627	0.99997
ENSMUST00000088931	Gramd4	protein_coding	0.0137061	0.993002	0.0119094	0.99997
ENSMUST00000125276	Slc35c1	protein_coding	0.0696274	0.958884	0.125916	0.99997
ENSMUST00000109786	Zmiz2	protein_coding	0.147092	0.871812	0.203524	0.99997
ENSMUST00000027629	Tfcp2l1	protein_coding	0.418948	0.00181589	0.475349	0.0155094
ENSMUST00000045557	Slc7a5	protein_coding	-0.154526	0.830935	-0.221127	0.99997
ENSMUST00000027623	Tsn	protein_coding	0.0649943	0.854447	0.0664112	0.99997
ENSMUST00000027626	Nifk	protein_coding	0.0693742	0.954493	0.0934991	0.99997
ENSMUST00000016124	Lrrc27	protein_coding	0.00172382	0.998066	0.00159462	0.99997
ENSMUST00000178110	Dnmt1	protein_coding	-0.0527429	0.966211	-0.178988	0.99997
ENSMUST00000178113	Tle3	protein_coding	0.24819	0.668351	0.562496	0.99997
ENSMUST00000197314	Usp53	protein_coding	0.0625902	0.950335	0.077316	0.99997
ENSMUST00000193675	Vim	protein_coding	0.00670024	0.99365	1.65383	0.99997
ENSMUST00000121979	Cep135	protein_coding	-0.244068	0.526654	-0.32591	0.99997
ENSMUST00000045846	Sfxn5	protein_coding	-0.159955	0.636885	-0.185256	0.951207
ENSMUST00000045847	Erf	protein_coding	-0.177459	0.806013	-0.293207	0.99997
ENSMUST00000179445	Pitpna	protein_coding	-0.133253	0.874598	-0.210908	0.99997
ENSMUST00000074273	Dlg2	protein_coding	-0.00782729	0.997594	-0.0212634	0.99997
ENSMUST00000020078	Lims1	protein_coding	0.000435986	0.99899	-0.00463482	0.99997
ENSMUST00000169503	Strn3	protein_coding	0.10701	0.885371	0.135371	0.99997
ENSMUST00000040361	Atp6v0e2	protein_coding	-0.115561	0.800709	-0.127739	0.99997
ENSMUST00000075895	Pex19	protein_coding	-0.114037	0.707869	-0.119933	0.99997
ENSMUST00000075896	Tsnax	protein_coding	-0.00299638	0.998066	-0.00110898	0.99997
ENSMUST00000033201	Anks4b	protein_coding	0.00931292	0.996395	0.0116833	0.99997
ENSMUST00000054213	Timm8a1	protein_coding	-0.0649739	0.94426	-0.0728524	0.99997
ENSMUST00000179996	Zfp994	protein_coding	0.142799	0.793585	0.177062	0.99997
ENSMUST00000180233	Ppp2r3d	protein_coding	-0.135105	0.864702	-0.178002	0.99997
ENSMUST00000179990	Ndufa12	protein_coding	-0.0547707	0.959111	-0.063033	0.99997
ENSMUST00000051163	Pcdhb8	protein_coding	-0.0512434	0.957021	-0.0617093	0.99997
ENSMUST00000032157	Gxylt2	protein_coding	-0.00760065	0.997394	0.00388258	0.99997
ENSMUST00000032151	Eif4e3	protein_coding	0.0354675	0.966596	0.0359021	0.99997
ENSMUST00000198322	Ubap2l	protein_coding	0.141027	0.623642	0.154135	0.99997
ENSMUST00000186780	Fam174a	protein_coding	-0.00742619	0.998066	-0.048027	0.99997
ENSMUST00000054212	Rab11fip1	protein_coding	0.178951	0.722265	0.215934	0.99997
ENSMUST00000016396	Atp5e	protein_coding	-0.128298	0.850528	-0.158694	0.99997
ENSMUST00000164529	Lifr	protein_coding	0.0697431	0.954763	0.103714	0.99997
ENSMUST00000081940	Uba52	protein_coding	-0.196021	0.728461	-0.272878	0.99997
ENSMUST00000021302	Higd1b	protein_coding	0.0282304	0.985302	0.0499985	0.99997
ENSMUST00000081946	Timm50	protein_coding	0.00260299	0.998066	-7.71987e-05	0.999993
ENSMUST00000199051	Rnf115	protein_coding	0.065015	0.960154	0.142051	0.99997
ENSMUST00000199050	Ubap2l	protein_coding	-0.0133968	0.995058	-0.0251036	0.99997
ENSMUST00000074856	Arhgef7	protein_coding	-0.205885	0.75519	-0.299109	0.99997
ENSMUST00000096433	Deptor	protein_coding	0.13339	0.784836	0.149066	0.99997
ENSMUST00000075602	Gm10282	protein_coding	-0.0536555	0.954818	-0.0590891	0.99997
ENSMUST00000005406	App	protein_coding	0.0625961	0.925742	0.0664414	0.99997
ENSMUST00000076249	Ifit3b	protein_coding	-0.036305	0.977284	-0.0825555	0.99997
ENSMUST00000185909	Trip12	protein_coding	0.0487976	0.969055	0.0768298	0.99997
ENSMUST00000148246	Eml2	protein_coding	-0.00259603	0.998066	-0.0132314	0.99997
ENSMUST00000087622	Plekha5	protein_coding	0.193006	0.660878	0.241997	0.990004
ENSMUST00000087623	Adamts10	protein_coding	0.0807938	0.949381	0.290509	0.99997
ENSMUST00000039165	Golga1	protein_coding	0.172869	0.740097	0.217003	0.99997
ENSMUST00000039160	Gpr176	protein_coding	-0.176075	0.781897	-0.253941	0.99997
ENSMUST00000039161	Thyn1	protein_coding	-0.0996169	0.880752	-0.115506	0.99997
ENSMUST00000087629	Htra3	protein_coding	-0.0271236	0.984735	-0.0387584	0.99997
ENSMUST00000104893	Pcyt1a	protein_coding	-0.0249141	0.962799	-2.16319	0.99997
ENSMUST00000104891	Gm10912	protein_coding	0.109976	0.917644	0.184306	0.99997
ENSMUST00000145600	Atg2a	protein_coding	-0.19918	0.761039	-0.352176	0.99997
ENSMUST00000092788	Tmem100	protein_coding	-0.111035	0.893878	-0.152354	0.99997
ENSMUST00000109910	Nf2	protein_coding	-0.0573322	0.911557	-0.0608191	0.99997
ENSMUST00000109913	Nr3c2	protein_coding	0.0252546	0.972235	0.0318469	0.99997
ENSMUST00000109912	Nr3c2	protein_coding	0.101678	0.837845	0.110582	0.99997
ENSMUST00000109914	Zfp345	protein_coding	0.0802766	0.950335	0.207085	0.99997
ENSMUST00000109916	Zfp442	protein_coding	0.0340109	0.978917	0.0563137	0.99997
ENSMUST00000173341	Gtf2i	protein_coding	0.0190781	0.974281	0.0178003	0.99997
ENSMUST00000028100	Epc1	protein_coding	0.149638	0.845057	0.187819	0.99997
ENSMUST00000028102	Kif5c	protein_coding	0.0446958	0.949522	0.0451333	0.99997
ENSMUST00000028103	Lypd6b	protein_coding	0.125871	0.900629	0.212917	0.99997
ENSMUST00000161827	Gpc2	protein_coding	-0.0728224	0.950253	-0.101146	0.99997
ENSMUST00000028105	Fam188a	protein_coding	-0.183566	0.761039	-0.261227	0.99997
ENSMUST00000028106	Itga8	protein_coding	-0.0253897	0.983165	-0.0246685	0.99997
ENSMUST00000001963	Ace	protein_coding	-0.00300666	0.998066	-0.121678	0.99997
ENSMUST00000128941	Tor1aip2	protein_coding	-0.00629786	0.998066	0.0204135	0.99997
ENSMUST00000128940	Med7	protein_coding	-0.172086	0.834215	-0.391756	0.99997
ENSMUST00000128944	Gramd2	protein_coding	0.0765779	0.941747	0.0947801	0.99997
[truncated: 22,812 more rows]

## Sheet: SHAM.WT.KO
TranscriptID	GeneID	Type	DESeq_Log2FC	DESeq_AdjP	Sleuth_Log2FC	Sleuth_AdjP
ENSMUST00000151129	Prdx1	protein_coding	0.187251	0.999999	0.810932	0.999999
ENSMUST00000110582	Jrkl	protein_coding	-0.0224109	0.999999	-0.0477938	0.999999
ENSMUST00000110583	Ccdc82	protein_coding	0.224944	0.854489	0.313004	0.777551
ENSMUST00000188330	Ktn1	protein_coding	0.054475	0.999999	0.844564	0.999999
ENSMUST00000110586	Casc4	protein_coding	0.0758143	0.999999	0.630872	0.999999
ENSMUST00000192677	Pcdh11x	protein_coding	-0.0241313	0.999999	-3.06	0.999999
ENSMUST00000151121	Arhgef1	protein_coding	0.00388722	0.999999	0.22128	0.999999
ENSMUST00000151120	Ctsd	protein_coding	-0.0228257	0.999999	-0.023773	0.999999
ENSMUST00000166083	Vwa3a	protein_coding	0.0124705	0.999999	0.0694702	0.999999
ENSMUST00000135552	Slc25a19	protein_coding	0.123373	0.999999	0.345529	0.999999
ENSMUST00000151127	Fbxo44	protein_coding	0.0162523	0.999999	0.0292403	0.999999
ENSMUST00000018851	Dync1h1	protein_coding	0.0495171	0.999999	0.0592285	0.999999
ENSMUST00000110585	Skp2	protein_coding	0.0087181	0.999999	0.0104835	0.999999
ENSMUST00000207020	Fam57b	protein_coding	0.138169	0.999999	0.450877	0.999999
ENSMUST00000165826	Lrch3	protein_coding	-0.0715673	0.999999	-0.691827	0.999999
ENSMUST00000090457	4930451G09Rik	protein_coding	-0.0753558	0.999999	-0.178286	0.999999
ENSMUST00000134824	Srsf1	protein_coding	0.0557951	0.999999	0.165741	0.999999
ENSMUST00000196740	Slc35f6	protein_coding	0.0674225	0.999999	0.252226	0.999999
ENSMUST00000196742	Camkk2	protein_coding	0.0350028	0.999999	0.0816117	0.999999
ENSMUST00000196745	Dclk1	protein_coding	-0.0701307	0.999999	-0.0594105	0.999999
ENSMUST00000166082	Chid1	protein_coding	-0.674536	1.64801e-08	-0.998586	0.999999
ENSMUST00000169196	Hmgcr	protein_coding	-0.0216273	0.999999	-0.0754676	0.999999
ENSMUST00000178238	Tmem52	protein_coding	0.0842908	0.999999	0.966882	0.999999
ENSMUST00000169190	Bend4	protein_coding	0.0182943	0.999999	0.29227	0.999999
ENSMUST00000178235	Aamp	protein_coding	-0.046427	0.999999	-0.0777624	0.999999
ENSMUST00000178231	Adat3	protein_coding	0.0791851	0.999999	0.194119	0.999999
ENSMUST00000169198	Gpr35	protein_coding	-0.0310629	0.999999	-0.382652	0.999999
ENSMUST00000052431	Armcx6	protein_coding	-0.0262211	0.999999	-0.0335016	0.999999
ENSMUST00000052437	Lrrc25	protein_coding	0.0330184	0.999999	0.497031	0.999999
ENSMUST00000090095	Oxr1	protein_coding	-0.0152946	0.999999	-3.71974	0.999999
ENSMUST00000092969	Sat2	protein_coding	0.0188961	0.999999	-0.0956225	0.999999
ENSMUST00000049836	Specc1	protein_coding	0.152682	0.999999	0.209618	0.808641
ENSMUST00000166580	Elmod1	protein_coding	0.00829271	0.999999	-0.0117529	0.999999
ENSMUST00000195258	Ptch1	protein_coding	0.0488006	0.999999	0.027668	0.999999
ENSMUST00000212869	Sash1	protein_coding	-0.000986443	0.999999	-0.051689	0.999999
ENSMUST00000007130	Ctnnb1	protein_coding	-0.0101026	0.999999	-0.0184382	0.999999
ENSMUST00000111187	Bcl7b	protein_coding	0.0415275	0.999999	0.330731	0.999999
ENSMUST00000111186	Dnmt3a	protein_coding	-0.141889	0.206484	-6.17419	0.758204
ENSMUST00000111183	Pdhx	protein_coding	-0.0278666	0.999999	-0.0408925	0.999999
ENSMUST00000090180	Sema3g	protein_coding	0.0124508	0.999999	0.107855	0.999999
ENSMUST00000165829	Rgag1	protein_coding	-0.00392958	0.999999	-0.0577374	0.999999
ENSMUST00000123879	Txndc16	protein_coding	0.0308477	0.999999	0.113433	0.999999
ENSMUST00000043961	Abca5	protein_coding	0.201182	0.301656	0.219549	0.125355
ENSMUST00000043962	Cdc16	protein_coding	-0.00383213	0.999999	-0.0096894	0.999999
ENSMUST00000094604	Galk2	protein_coding	-0.0519636	0.999999	-0.0867127	0.999999
ENSMUST00000043964	Wfs1	protein_coding	-0.113854	0.999999	-0.220879	0.999999
ENSMUST00000123874	Coro1b	protein_coding	0.0014597	0.999999	-0.0217199	0.999999
ENSMUST00000043966	Mrpl47	protein_coding	0.111089	0.999999	0.170112	0.999999
ENSMUST00000091132	Phyhd1	protein_coding	0.081388	0.999999	0.255429	0.999999
ENSMUST00000201077	Rogdi	protein_coding	-0.0145827	0.999999	0.085023	0.999999
ENSMUST00000020243	Ascl1	protein_coding	-0.0861735	0.999999	-0.236627	0.999999
ENSMUST00000020463	Ncln	protein_coding	0.00396465	0.999999	0.000766858	0.999999
ENSMUST00000040986	Rubcn	protein_coding	-0.0867257	0.999999	-0.825462	0.999999
ENSMUST00000160369	Ercc1	protein_coding	0.00595111	0.999999	0.125485	0.999999
ENSMUST00000076810	Kalrn	protein_coding	-0.241467	0.538663	-0.371407	0.999999
ENSMUST00000176278	Zbtb25	protein_coding	-0.0145721	0.999999	-0.183949	0.999999
ENSMUST00000160360	Hipk2	protein_coding	0.00932763	0.999999	-0.114872	0.999999
ENSMUST00000019026	Mrpl45	protein_coding	-0.0147489	0.999999	-0.0314351	0.999999
ENSMUST00000174259	Psme1	protein_coding	-0.15693	0.999999	-0.26297	0.81235
ENSMUST00000076813	Iah1	protein_coding	-0.0045788	0.999999	-0.0293065	0.999999
ENSMUST00000207023	Kdm3a	protein_coding	0.0666437	0.999999	0.0315534	0.999999
ENSMUST00000115259	Tmem60	protein_coding	-0.00241888	0.999999	-0.00126202	0.999999
ENSMUST00000115258	Zcchc12	protein_coding	-0.491887	0.0014662	-0.95392	0.007389
ENSMUST00000065600	BC048403	protein_coding	0.0391812	0.999999	0.0599245	0.999999
ENSMUST00000115251	Tnpo3	protein_coding	-0.197292	0.999999	-0.503682	0.999999
ENSMUST00000115250	Tspan33	protein_coding	-0.10779	0.999999	-0.168782	0.999999
ENSMUST00000115256	Zcchc12	protein_coding	-0.313801	0.185118	-0.511435	0.999999
ENSMUST00000064099	Ppp6r1	protein_coding	0.029246	0.999999	0.0339573	0.999999
ENSMUST00000089161	Tnfrsf13c	protein_coding	-0.0106873	0.999999	-0.111027	0.999999
ENSMUST00000198029	Camkk2	protein_coding	-0.0714582	0.999999	-0.109783	0.999999
ENSMUST00000025601	Lpxn	protein_coding	0.00264234	0.999999	-0.0832809	0.999999
ENSMUST00000198027	Rbm8a	protein_coding	-0.025461	0.999999	-0.474033	0.999999
ENSMUST00000064091	Ptpn4	protein_coding	0.0721912	0.999999	0.0753214	0.999999
ENSMUST00000205316	Cd2bp2	protein_coding	0.320299	0.185118	0.52195	0.999999
ENSMUST00000197901	Tdrkh	protein_coding	0.0149787	0.999999	2.28154	0.999999
ENSMUST00000119161	Tpr	protein_coding	0.106584	0.999999	0.390841	0.999999
ENSMUST00000136451	Araf	protein_coding	0.0111468	0.999999	0.0137643	0.999999
ENSMUST00000114694	Zbtb20	protein_coding	0.0870142	0.999999	0.0979411	0.999999
ENSMUST00000093375	4930432K21Rik	protein_coding	0.0166525	0.999999	2.42603	0.999999
ENSMUST00000093374	Nf2	protein_coding	0.0791448	0.999999	0.301319	0.999999
ENSMUST00000200840	N4bp2l1	protein_coding	0.0320728	0.999999	0.00281571	0.999999
ENSMUST00000040687	Tax1bp3	protein_coding	-0.021457	0.999999	-0.0874598	0.999999
ENSMUST00000040689	Atg9a	protein_coding	0.124211	0.999999	0.192033	0.999999
ENSMUST00000159026	Lmo7	protein_coding	-0.00992847	0.999999	-0.108814	0.999999
ENSMUST00000073054	Mppe1	protein_coding	0.0601727	0.999999	0.0799724	0.999999
ENSMUST00000010506	Rdm1	protein_coding	0.0175169	0.999999	0.125809	0.999999
ENSMUST00000065329	Tmem248	protein_coding	0.0751796	0.999999	0.386232	0.999999
ENSMUST00000010502	Ifi35	protein_coding	-0.0172451	0.999999	-0.0941027	0.999999
ENSMUST00000188489	Zfp207	protein_coding	0.109118	0.999999	0.153569	0.999999
ENSMUST00000199377	Eif3b	protein_coding	-0.0474652	0.999999	-0.202893	0.999999
ENSMUST00000048054	Chtf18	protein_coding	0.0031407	0.999999	-0.0607454	0.999999
ENSMUST00000020969	Cmpk2	protein_coding	-0.0695669	0.999999	-0.0739901	0.999999
ENSMUST00000048050	Tmem45b	protein_coding	-0.0217674	0.999999	-0.686958	0.999999
ENSMUST00000048052	Fam26d	protein_coding	-0.00624351	0.999999	-0.180058	0.999999
ENSMUST00000076258	Ppm1m	protein_coding	-0.089025	0.999999	-1.08647	0.999999
ENSMUST00000040538	Sccpdh	protein_coding	-0.0752404	0.999999	-0.120318	0.999999
ENSMUST00000163048	Krr1	protein_coding	-0.00855634	0.999999	-0.0253713	0.999999
ENSMUST00000163047	Luc7l2	protein_coding	-0.0193847	0.999999	-0.153637	0.999999
ENSMUST00000153194	Phtf2	protein_coding	-0.0117849	0.999999	-0.196044	0.999999
ENSMUST00000153191	Chid1	protein_coding	0.428145	0.0100646	1.29035	0.999999
ENSMUST00000174282	Syncrip	protein_coding	-0.091856	0.999999	-0.136084	0.999999
ENSMUST00000051477	Cdc42	protein_coding	0.0665592	0.999999	0.0683222	0.999999
ENSMUST00000020967	Pfn4	protein_coding	-0.053907	0.999999	-0.199225	0.999999
ENSMUST00000102914	Zmiz2	protein_coding	0.0429958	0.999999	0.0434553	0.999999
ENSMUST00000020964	Fkbp1b	protein_coding	-0.056071	0.999999	-0.084566	0.999999
ENSMUST00000004560	Bid	protein_coding	-0.154158	0.999999	-0.383627	0.999999
ENSMUST00000004565	Ralb	protein_coding	0.0616228	0.999999	0.0829555	0.999999
ENSMUST00000160752	Gtf2h4	protein_coding	-0.0266999	0.999999	-3.58179	0.999999
ENSMUST00000022140	Ocln	protein_coding	-0.285065	0.391753	-0.672561	0.782108
ENSMUST00000124417	Irak1	protein_coding	0.399036	0.00353546	1.71408	0.285868
ENSMUST00000156613	Zfp142	protein_coding	-0.0256149	0.999999	-0.152957	0.999999
ENSMUST00000153222	Lrrc61	protein_coding	-0.0181238	0.999999	-0.100782	0.999999
ENSMUST00000153224	Exosc8	protein_coding	0.0182113	0.999999	0.123669	0.999999
ENSMUST00000156617	Tor2a	protein_coding	-0.029812	0.999999	-0.348245	0.999999
ENSMUST00000050709	Dok7	protein_coding	-0.0902617	0.999999	-0.460431	0.999999
ENSMUST00000169942	Pdzrn4	protein_coding	-0.16246	0.999999	-0.459881	0.999999
ENSMUST00000109547	Nup93	protein_coding	0.120402	0.999999	0.0767407	0.999999
ENSMUST00000169948	Rchy1	protein_coding	0.0552888	0.999999	0.0752667	0.999999
ENSMUST00000058856	Scd4	protein_coding	-0.00632426	0.999999	0.126911	0.999999
ENSMUST00000045473	Tmcc2	protein_coding	-0.0279873	0.999999	-0.0308476	0.999999
ENSMUST00000121564	Fam118b	protein_coding	0.00477069	0.999999	0.250706	0.999999
ENSMUST00000212009	Ces5a	protein_coding	-0.0236649	0.999999	-0.0708678	0.999999
ENSMUST00000212005	Tecr	protein_coding	0.102975	0.999999	0.188128	0.999999
ENSMUST00000160758	Mycbp2	protein_coding	0.224473	0.147713	0.261861	0.491931
ENSMUST00000212000	Zfp821	protein_coding	0.00959502	0.999999	0.041722	0.999999
ENSMUST00000212001	Mast3	protein_coding	0.0129706	0.999999	0.304454	0.999999
ENSMUST00000109544	Vcan	protein_coding	-0.0722479	0.999999	-0.0597479	0.999999
ENSMUST00000042664	Slc16a2	protein_coding	-0.140745	0.958422	-0.16436	0.647844
ENSMUST00000127492	Map6	protein_coding	-0.023384	0.999999	-0.0259243	0.999999
ENSMUST00000206038	Ctf2	protein_coding	-0.00320896	0.999999	-0.0127585	0.999999
ENSMUST00000206039	Zfp710	protein_coding	0.106929	0.999999	0.319466	0.999999
ENSMUST00000113440	Ccdc88b	protein_coding	-0.219965	0.945125	-0.365727	0.465223
ENSMUST00000206034	Sox6	protein_coding	-0.00485991	0.999999	0.0464089	0.999999
ENSMUST00000206030	Fxyd1	protein_coding	0.000946488	0.999999	-9.17058e-05	0.999999
ENSMUST00000094870	Zfp787	protein_coding	-0.00366956	0.999999	-0.0116499	0.999999
ENSMUST00000022377	Txndc16	protein_coding	0.0292356	0.999999	0.059917	0.999999
ENSMUST00000071937	Kcnj14	protein_coding	-0.0345736	0.999999	-0.030922	0.999999
ENSMUST00000071935	Myo9b	protein_coding	-0.0610194	0.999999	-0.0952836	0.999999
ENSMUST00000019843	Akt3	protein_coding	0.0211602	0.999999	0.0538288	0.999999
ENSMUST00000131888	Trim41	protein_coding	0.0932338	0.999999	0.462125	0.999999
ENSMUST00000163955	Glud1	protein_coding	0.0690091	0.999999	0.079873	0.999999
ENSMUST00000076623	Arap2	protein_coding	0.205398	0.33076	0.233898	0.24786
ENSMUST00000170662	Sox21	protein_coding	-0.000142769	0.999999	-0.0975391	0.999999
ENSMUST00000007131	Acly	protein_coding	0.00475658	0.999999	-0.605816	0.999999
ENSMUST00000087871	Gnas	protein_coding	-0.222233	0.418242	-0.284497	0.122544
ENSMUST00000087879	C77370	protein_coding	-0.00828161	0.999999	-0.0193812	0.999999
ENSMUST00000132283	Trim2	protein_coding	-0.0747748	0.999999	-0.397697	0.999999
ENSMUST00000132282	Zswim1	protein_coding	-0.0228513	0.999999	-0.377495	0.999999
ENSMUST00000132280	Ace	protein_coding	-0.0685904	0.999999	-0.491244	0.999999
ENSMUST00000078374	U2surp	protein_coding	0.0107968	0.999999	0.0302937	0.999999
ENSMUST00000007139	Eif1b	protein_coding	0.00597013	0.999999	0.00457705	0.999999
ENSMUST00000208782	Zfand6	protein_coding	0.0170465	0.999999	0.208228	0.999999
ENSMUST00000173483	Dtnb	protein_coding	0.0301023	0.999999	0.132239	0.999999
ENSMUST00000042662	Mzt1	protein_coding	0.0254206	0.999999	0.0199555	0.999999
ENSMUST00000042792	Scn7a	protein_coding	-0.184733	0.825252	-1.0529	0.999999
ENSMUST00000165460	Whamm	protein_coding	0.0893411	0.999999	0.114091	0.999999
ENSMUST00000136614	Shcbp1l	protein_coding	-0.0412787	0.999999	-0.106401	0.999999
ENSMUST00000165469	Sorbs1	protein_coding	0.000360987	0.999999	0.0479285	0.999999
ENSMUST00000162602	Pard3	protein_coding	0.0325054	0.999999	0.0130877	0.999999
ENSMUST00000162606	Pcmt1	protein_coding	-0.0546066	0.999999	-0.0615415	0.999999
ENSMUST00000031862	Cbx3	protein_coding	0.0162632	0.999999	0.0198972	0.999999
ENSMUST00000029991	Ppp3r2	protein_coding	-0.0229898	0.999999	-0.501535	0.999999
ENSMUST00000200069	Nras	protein_coding	0.0348673	0.999999	0.255534	0.999999
ENSMUST00000031866	Mtpn	protein_coding	0.0382329	0.999999	0.0382797	0.999999
ENSMUST00000186049	Armc8	protein_coding	0.195141	0.999999	0.415662	0.999999
ENSMUST00000126100	Zbtb20	protein_coding	0.0435074	0.999999	0.305279	0.999999
ENSMUST00000043227	Rcbtb1	protein_coding	0.0411853	0.999999	0.0431808	0.999999
ENSMUST00000186045	Srrm2	protein_coding	0.0172113	0.999999	0.0531084	0.999999
ENSMUST00000161557	Nwd1	protein_coding	0.0744194	0.999999	0.3856	0.999999
ENSMUST00000161553	Parp4	protein_coding	-0.0283903	0.999999	-0.0532821	0.999999
ENSMUST00000086058	Bscl2	protein_coding	0.0240312	0.999999	0.0722015	0.999999
ENSMUST00000113099	Gapvd1	protein_coding	-0.0264638	0.999999	-0.0603843	0.999999
ENSMUST00000079961	Nup93	protein_coding	0.151735	0.999999	0.298571	0.999999
ENSMUST00000184574	Kcng2	protein_coding	0.018826	0.999999	-0.0212791	0.999999
ENSMUST00000080853	Pecam1	protein_coding	0.0872287	0.999999	0.477832	0.999999
ENSMUST00000035813	Ppp1r9a	protein_coding	0.170602	0.0162667	0.176489	0.204588
ENSMUST00000125454	Timm17a	protein_coding	0.00771483	0.999999	-0.0853795	0.999999
ENSMUST00000108453	Zfp296	protein_coding	-0.0197188	0.999999	-0.25113	0.999999
ENSMUST00000108450	Nectin2	protein_coding	-0.0616905	0.999999	-0.24803	0.999999
ENSMUST00000186598	Plch2	protein_coding	0.0139085	0.999999	0.102591	0.999999
ENSMUST00000123680	Pigyl	protein_coding	0.0304706	0.999999	0.043788	0.999999
ENSMUST00000027846	Tada1	protein_coding	-0.044443	0.999999	-0.0550137	0.999999
ENSMUST00000123682	Aasdh	protein_coding	-0.0160829	0.999999	0.00722325	0.999999
ENSMUST00000186591	Nck1	protein_coding	0.0174064	0.999999	0.022779	0.999999
ENSMUST00000176018	Cers6	protein_coding	-0.00170528	0.999999	-0.0103964	0.999999
ENSMUST00000026469	Nab2	protein_coding	-0.0186382	0.999999	-0.0148395	0.999999
ENSMUST00000089559	Ddrgk1	protein_coding	0.0570457	0.999999	0.068617	0.999999
ENSMUST00000123876	St7l	protein_coding	-0.0216202	0.999999	-0.380251	0.999999
ENSMUST00000026466	Tac2	protein_coding	-0.121348	0.999999	-0.984606	0.92562
ENSMUST00000026461	Prim1	protein_coding	-0.0278438	0.999999	-0.0912871	0.999999
ENSMUST00000044248	Podn	protein_coding	-0.00743254	0.999999	4.23843	0.999999
ENSMUST00000096753	Hnrnpul2	protein_coding	-0.0332434	0.999999	-0.0358817	0.999999
ENSMUST00000122156	Cspp1	protein_coding	0.0365188	0.999999	0.0670263	0.999999
ENSMUST00000081702	Trabd	protein_coding	-0.189372	0.999999	-0.358109	0.997274
ENSMUST00000075491	Fkbp8	protein_coding	0.0519436	0.999999	0.0536214	0.999999
ENSMUST00000108985	Gm14306	protein_coding	0.0771209	0.999999	0.150308	0.999999
ENSMUST00000108987	Sept8	protein_coding	0.058539	0.999999	0.0824703	0.999999
ENSMUST00000108981	Gm14305	protein_coding	0.023271	0.999999	-0.0115191	0.999999
ENSMUST00000108980	Gm14305	protein_coding	-0.00630079	0.999999	-0.0130316	0.999999
ENSMUST00000074653	8030462N17Rik	protein_coding	0.00543404	0.999999	-0.00837914	0.999999
ENSMUST00000134939	Qars	protein_coding	-0.105188	0.999999	-0.250888	0.999999
ENSMUST00000160609	Wbscr17	protein_coding	0.0188237	0.999999	-0.0217094	0.999999
ENSMUST00000061143	Map7d1	protein_coding	0.0278548	0.999999	-0.045868	0.999999
ENSMUST00000027592	Ubxn4	protein_coding	-0.0034535	0.999999	-0.00811892	0.999999
ENSMUST00000164733	Tmem176b	protein_coding	-0.0454992	0.999999	-0.865979	0.999999
ENSMUST00000176509	Zbtb25	protein_coding	-0.00207866	0.999999	0.0474513	0.999999
ENSMUST00000175977	Cct8	protein_coding	0.0347156	0.999999	0.451197	0.999999
ENSMUST00000080857	Plec	protein_coding	0.391019	0.0347503	1.40184	0.999999
ENSMUST00000030800	Fastk	protein_coding	0.0452524	0.999999	0.05645	0.999999
ENSMUST00000030803	Uts2	protein_coding	-0.0103383	0.999999	-0.112072	0.999999
ENSMUST00000030805	Park7	protein_coding	0.0243434	0.999999	0.0210139	0.999999
ENSMUST00000030806	Kif1b	protein_coding	0.0140326	0.999999	0.00491596	0.999999
ENSMUST00000106466	Rwdd3	protein_coding	0.120114	0.999999	0.249319	0.999999
ENSMUST00000106467	Rwdd3	protein_coding	0.0546182	0.999999	0.394901	0.999999
ENSMUST00000040941	Erv3	protein_coding	0.00964792	0.999999	0.181638	0.999999
ENSMUST00000057185	Pcdh1	protein_coding	0.13309	0.999999	0.660651	0.999999
ENSMUST00000126943	Numb	protein_coding	-0.0363642	0.999999	-0.453305	0.999999
ENSMUST00000070713	Ints10	protein_coding	-0.203337	0.681376	-0.24509	0.923555
ENSMUST00000106822	Bcl2l15	protein_coding	-0.00112124	0.999999	0.0235717	0.999999
ENSMUST00000015358	Mtmr1	protein_coding	0.0765486	0.999999	0.0867754	0.999999
ENSMUST00000027337	Fam135a	protein_coding	0.00732308	0.999999	-0.0200351	0.999999
ENSMUST00000008594	Nutf2	protein_coding	0.191964	0.999999	0.293694	0.999999
ENSMUST00000106824	Ap4b1	protein_coding	0.0170468	0.999999	2.28865	0.999999
ENSMUST00000027338	Sdhaf4	protein_coding	0.0366588	0.999999	0.0518147	0.999999
ENSMUST00000027339	Smap1	protein_coding	0.0280132	0.999999	0.0325374	0.999999
ENSMUST00000138133	Uck1	protein_coding	-0.0563827	0.999999	-0.361511	0.999999
ENSMUST00000124413	Lzic	protein_coding	0.0091854	0.999999	-1.12429	0.999999
ENSMUST00000140843	Stard9	protein_coding	-0.00153305	0.999999	-0.173637	0.999999
ENSMUST00000176506	Meis3	protein_coding	-0.0415404	0.999999	-0.0959944	0.999999
ENSMUST00000063788	Slc25a42	protein_coding	-0.0418786	0.999999	-0.406295	0.999999
ENSMUST00000063782	Fam118b	protein_coding	0.0256247	0.999999	0.049732	0.999999
ENSMUST00000066496	Nudcd3	protein_coding	0.0197986	0.999999	0.0172334	0.999999
ENSMUST00000174779	Csnk2b	protein_coding	0.154684	0.720279	3.75079	0.999999
ENSMUST00000071703	Zcchc6	protein_coding	0.0637117	0.999999	0.0699119	0.999999
ENSMUST00000059428	Ccdc149	protein_coding	0.0411877	0.999999	0.0399055	0.999999
ENSMUST00000185767	Taf9	protein_coding	-0.0146192	0.999999	-0.0778526	0.999999
ENSMUST00000101118	Rybp	protein_coding	-0.0140663	0.999999	-0.0190573	0.999999
ENSMUST00000033575	Magee2	protein_coding	-0.146914	0.999999	-0.183127	0.999999
ENSMUST00000177232	Med23	protein_coding	0.0135496	0.999999	0.0143144	0.999999
ENSMUST00000177236	Rnf141	protein_coding	0.0646551	0.999999	0.0691975	0.999999
ENSMUST00000140596	Macf1	protein_coding	-0.0755134	0.999999	-0.112164	0.999999
ENSMUST00000140594	Pqlc1	protein_coding	2.3329e-05	0.999999	-0.00452123	0.999999
ENSMUST00000140592	Dpm2	protein_coding	0.0310418	0.999999	0.0710701	0.999999
ENSMUST00000021652	Acot4	protein_coding	-0.0162253	0.999999	-0.0934476	0.999999
ENSMUST00000049714	Synrg	protein_coding	0.0579109	0.999999	0.168419	0.999999
ENSMUST00000021659	Fam161b	protein_coding	-0.0564223	0.999999	-0.191126	0.999999
ENSMUST00000093833	Fam219b	protein_coding	-0.0870487	0.999999	-0.328826	0.999999
ENSMUST00000165924	Sp1	protein_coding	0.00233953	0.999999	-1.18226	0.999999
ENSMUST00000031477	Golga3	protein_coding	0.00490886	0.999999	0.00543787	0.999999
ENSMUST00000171691	Mdga1	protein_coding	-0.0535914	0.999999	-0.0754891	0.999999
ENSMUST00000171690	A830018L16Rik	protein_coding	-0.0665347	0.999999	-0.130631	0.999999
ENSMUST00000171696	Ttpal	protein_coding	0.113606	0.999999	0.137265	0.999999
ENSMUST00000173929	Abl2	protein_coding	0.0301658	0.999999	0.0750051	0.999999
ENSMUST00000173920	Egfl7	protein_coding	-0.0301886	0.999999	-0.268729	0.999999
ENSMUST00000173924	Brsk2	protein_coding	-0.0739571	0.999999	-0.420741	0.999999
ENSMUST00000135719	Ccnl1	protein_coding	-0.171232	0.999999	-0.289908	0.999999
ENSMUST00000135713	Phex	protein_coding	0.0149627	0.999999	-0.0536502	0.999999
ENSMUST00000101615	Thoc5	protein_coding	0.0136088	0.999999	0.0838316	0.999999
ENSMUST00000001599	Klhl10	protein_coding	-0.00629034	0.999999	-0.281647	0.999999
ENSMUST00000160366	Apopt1	protein_coding	0.140828	0.999999	1.38366	0.999999
ENSMUST00000053106	Amigo2	protein_coding	0.00774711	0.999999	0.0515526	0.999999
ENSMUST00000004868	Mtfp1	protein_coding	-0.0566407	0.999999	-0.0709857	0.999999
ENSMUST00000053109	Fbxo46	protein_coding	-0.0128809	0.999999	-0.0211169	0.999999
ENSMUST00000196506	Tm4sf1	protein_coding	-0.0638769	0.999999	-0.460502	0.999999
ENSMUST00000131412	Armc9	protein_coding	-0.0157922	0.999999	-0.0581409	0.999999
ENSMUST00000186867	Pfkfb2	protein_coding	-0.0683197	0.999999	-0.259511	0.999999
ENSMUST00000131415	Coro1a	protein_coding	0.0280221	0.999999	0.210723	0.999999
ENSMUST00000020308	Ddit4	protein_coding	-0.0669389	0.999999	-0.0810312	0.999999
ENSMUST00000020309	Dnajb12	protein_coding	0.0190537	0.999999	-0.0500367	0.999999
ENSMUST00000139660	Zmat3	protein_coding	-0.0111033	0.999999	-0.0819995	0.999999
ENSMUST00000101613	Ap1b1	protein_coding	-0.0966898	0.999999	-0.119119	0.999999
ENSMUST00000154426	Trp53bp1	protein_coding	-0.0473968	0.999999	-0.148583	0.999999
ENSMUST00000154424	Reps2	protein_coding	-0.00251755	0.999999	0.0108829	0.999999
ENSMUST00000154428	Unc45a	protein_coding	0.0883719	0.999999	0.62425	0.999999
ENSMUST00000056558	Zfp366	protein_coding	-0.057395	0.999999	-0.172006	0.999999
ENSMUST00000190837	Sytl2	protein_coding	0.033214	0.999999	-0.0189726	0.999999
ENSMUST00000149249	Mbtps2	protein_coding	-0.0499575	0.999999	-0.25086	0.999999
ENSMUST00000149248	Spg7	protein_coding	0.0415028	0.999999	-0.0709741	0.999999
ENSMUST00000058488	Tmed3	protein_coding	-0.0586953	0.999999	-0.116941	0.999999
ENSMUST00000025379	Dpysl3	protein_coding	0.00353167	0.999999	0.139796	0.999999
ENSMUST00000115740	Foxp3	protein_coding	-0.0418939	0.999999	-0.516553	0.999999
ENSMUST00000025375	Tcerg1	protein_coding	0.0548907	0.999999	0.0672327	0.999999
ENSMUST00000025377	Ppp2r2b	protein_coding	-0.132016	0.999999	-0.309327	0.999999
ENSMUST00000183330	Sipa1l3	protein_coding	-0.0312367	0.999999	0.0330761	0.999999
ENSMUST00000183335	Nucb2	protein_coding	-0.0119388	0.999999	-0.0340502	0.999999
ENSMUST00000036928	Ephx1	protein_coding	0.00741396	0.999999	0.0150445	0.999999
ENSMUST00000183338	Elf2	protein_coding	0.00811777	0.999999	-0.113676	0.999999
ENSMUST00000126334	Tm6sf1	protein_coding	-0.0436129	0.999999	-0.438622	0.999999
ENSMUST00000115744	Usp27x	protein_coding	-0.156654	0.999999	-0.261958	0.955067
ENSMUST00000170271	Dlk2	protein_coding	-0.0496017	0.999999	-0.230544	0.999999
ENSMUST00000024979	Spag9	protein_coding	0.0102304	0.999999	0.497914	0.999999
ENSMUST00000038563	Golim4	protein_coding	0.0551143	0.999999	0.0928192	0.999999
ENSMUST00000038562	Spsb1	protein_coding	0.186851	0.999999	0.260182	0.999999
ENSMUST00000109142	Hnrnph1	protein_coding	0.020305	0.999999	0.0557687	0.999999
ENSMUST00000024976	Spsb3	protein_coding	0.0331197	0.999999	0.00350182	0.999999
ENSMUST00000100832	Recql	protein_coding	0.0212432	0.999999	0.320861	0.999999
ENSMUST00000022688	Slc39a14	protein_coding	-0.00225794	0.999999	-4.1325	0.999999
ENSMUST00000204202	Zfp638	protein_coding	0.00236849	0.999999	0.219708	0.999999
ENSMUST00000022682	Sorbs3	protein_coding	0.0166642	0.999999	0.0471486	0.999999
ENSMUST00000137713	Smad3	protein_coding	0.0351378	0.999999	0.489169	0.999999
ENSMUST00000133256	Dcaf11	protein_coding	0.0114468	0.999999	0.061094	0.999999
ENSMUST00000145451	Zfp322a	protein_coding	0.0227735	0.999999	0.323719	0.999999
ENSMUST00000021119	Aspa	protein_coding	0.182599	0.999999	0.36436	0.799933
ENSMUST00000029507	Dram2	protein_coding	-0.0586588	0.999999	-0.217963	0.999999
ENSMUST00000029502	Slc16a4	protein_coding	0.0540756	0.999999	0.0873255	0.999999
ENSMUST00000093245	Bean1	protein_coding	0.0395779	0.999999	0.088299	0.999999
ENSMUST00000061925	Plcxd3	protein_coding	-0.125428	0.999999	-0.282895	0.999999
ENSMUST00000211128	Grtp1	protein_coding	0.0390086	0.999999	0.327579	0.999999
ENSMUST00000211121	Snrnp70	protein_coding	-0.0533519	0.999999	-0.23986	0.999999
ENSMUST00000211127	Lmtk3	protein_coding	-0.0306744	0.999999	-0.230748	0.999999
ENSMUST00000187051	Apbb1	protein_coding	0.0737173	0.999999	0.293597	0.999999
ENSMUST00000187058	Dnajb2	protein_coding	0.130704	0.999999	0.603379	0.999999
ENSMUST00000054955	Eml1	protein_coding	-0.0375722	0.999999	-0.0838938	0.999999
ENSMUST00000020948	Abca8b	protein_coding	-0.0235205	0.999999	-0.0321689	0.999999
ENSMUST00000063347	Arf2	protein_coding	0.00651215	0.999999	-0.215181	0.999999
ENSMUST00000031322	Cxcl15	protein_coding	-0.0012121	0.999999	-0.0166034	0.999999
ENSMUST00000207461	Gm45208	protein_coding	-0.0259537	0.999999	-0.317681	0.999999
ENSMUST00000031320	Pf4	protein_coding	-0.012697	0.999999	-0.218068	0.999999
ENSMUST00000059997	A430105I19Rik	protein_coding	0.0144968	0.999999	0.075505	0.999999
ENSMUST00000064257	Tchh	protein_coding	-0.203977	0.999999	-0.527075	0.297379
ENSMUST00000063344	Lmf1	protein_coding	-0.0205925	0.999999	-0.0485742	0.999999
ENSMUST00000118566	Tpm3	protein_coding	-0.00928502	0.999999	-0.00829463	0.999999
ENSMUST00000193023	Mpzl1	protein_coding	0.0256549	0.999999	0.196616	0.999999
ENSMUST00000055390	Rhoj	protein_coding	0.0515922	0.999999	0.255009	0.999999
ENSMUST00000155486	Ncor1	protein_coding	0.0687365	0.999999	0.105516	0.999999
ENSMUST00000161817	Rnf182	protein_coding	-0.0286468	0.999999	-0.260486	0.999999
ENSMUST00000192998	Pomt1	protein_coding	-0.0673169	0.999999	-0.630904	0.999999
ENSMUST00000192995	1700102P08Rik	protein_coding	-0.0275185	0.999999	-0.499499	0.999999
ENSMUST00000192991	Cep170	protein_coding	-0.0365549	0.999999	-0.526696	0.999999
ENSMUST00000026854	Agbl1	protein_coding	0.0243133	0.999999	0.152425	0.999999
ENSMUST00000177595	Fut8	protein_coding	-0.139333	0.861335	-1.84517	0.999999
ENSMUST00000022535	Dcp1a	protein_coding	0.0501225	0.999999	0.0579577	0.999999
ENSMUST00000191104	Tns1	protein_coding	0.0294346	0.999999	0.0741725	0.999999
ENSMUST00000177592	Ddi2	protein_coding	0.0784447	0.999999	0.364197	0.999999
ENSMUST00000184863	Dexi	protein_coding	-0.0617384	0.999999	-0.124778	0.999999
ENSMUST00000026858	Plk4	protein_coding	0.00503376	0.999999	-1.19996	0.999999
ENSMUST00000026859	Mfsd8	protein_coding	0.0873021	0.999999	0.115707	0.999999
ENSMUST00000117179	Fgfr1	protein_coding	0.108843	0.999999	0.133752	0.999999
ENSMUST00000147021	Asnsd1	protein_coding	0.052091	0.999999	0.973679	0.999999
ENSMUST00000147024	A630010A05Rik	protein_coding	-0.0426466	0.999999	-0.214738	0.999999
ENSMUST00000091672	Dusp22	protein_coding	0.108195	0.999999	0.221802	0.999999
ENSMUST00000096482	Skp2	protein_coding	0.0333506	0.999999	0.0111512	0.999999
ENSMUST00000112227	Gpm6b	protein_coding	0.0954138	0.999999	0.238872	0.999999
ENSMUST00000112226	Gpm6b	protein_coding	0.179734	0.999999	0.268037	0.999999
ENSMUST00000112225	Trpv4	protein_coding	0.0158926	0.999999	0.166033	0.999999
ENSMUST00000112224	Gpm6b	protein_coding	0.0548463	0.999999	0.0684124	0.999999
ENSMUST00000112223	Gpm6b	protein_coding	0.0577582	0.999999	0.0556949	0.999999
ENSMUST00000112221	Rad51ap1	protein_coding	0.0452185	0.999999	0.19341	0.999999
ENSMUST00000112220	Rad51ap1	protein_coding	-0.0109823	0.999999	-0.304226	0.999999
ENSMUST00000112229	Gpm6b	protein_coding	0.096518	0.999999	0.140669	0.999999
ENSMUST00000030491	Cmpk1	protein_coding	-0.0236876	0.999999	-0.038423	0.999999
ENSMUST00000030490	Stil	protein_coding	0.00576114	0.999999	0.0670426	0.999999
ENSMUST00000065124	Ginm1	protein_coding	0.0209169	0.999999	0.013811	0.999999
ENSMUST00000210650	Zscan18	protein_coding	-0.0485822	0.999999	-0.0738125	0.999999
ENSMUST00000210655	Abcc8	protein_coding	0.00890231	0.999999	0.120838	0.999999
ENSMUST00000210656	Ap3m2	protein_coding	0.089382	0.999999	0.0942569	0.999999
ENSMUST00000210381	Gm4924	protein_coding	0.0271733	0.999999	0.0496118	0.999999
ENSMUST00000188142	Peak1	protein_coding	0.220785	0.409308	0.294633	0.156439
ENSMUST00000188145	Edem3	protein_coding	0.00705377	0.999999	0.0867633	0.999999
ENSMUST00000091246	Flcn	protein_coding	0.0326213	0.999999	0.0361948	0.999999
ENSMUST00000024978	Nme3	protein_coding	0.00555539	0.999999	0.00424787	0.999999
ENSMUST00000024894	Cyp1b1	protein_coding	-0.0148969	0.999999	0.019506	0.999999
ENSMUST00000107471	Ttc23	protein_coding	0.0212435	0.999999	-0.0580227	0.999999
ENSMUST00000037649	Rab3gap1	protein_coding	-0.0329473	0.999999	-0.0362631	0.999999
ENSMUST00000107473	Rara	protein_coding	-0.0247822	0.999999	0.0410279	0.999999
ENSMUST00000064107	Tbc1d30	protein_coding	0.0923872	0.999999	0.102153	0.999999
ENSMUST00000107475	Rara	protein_coding	-0.00857941	0.999999	-1.65962	0.999999
ENSMUST00000107478	Adamts17	protein_coding	-0.183742	0.999999	-0.390374	0.999999
ENSMUST00000107479	Rapgefl1	protein_coding	0.0117068	0.999999	0.00829024	0.999999
ENSMUST00000037646	Prdm4	protein_coding	-0.0138456	0.999999	-0.0220842	0.999999
ENSMUST00000051672	Bst2	protein_coding	0.0414128	0.999999	0.0719261	0.999999
ENSMUST00000030145	Dcaf12	protein_coding	0.0117915	0.999999	0.0131541	0.999999
ENSMUST00000030140	Ikbkap	protein_coding	-0.0321052	0.999999	-0.0346322	0.999999
ENSMUST00000030143	Ubap2	protein_coding	-0.0308789	0.999999	-0.104495	0.999999
ENSMUST00000030142	Epb41l4b	protein_coding	0.0349059	0.999999	0.682667	0.999999
ENSMUST00000150459	1500009L16Rik	protein_coding	-0.0867356	0.999999	-0.214355	0.999999
ENSMUST00000054048	Mrgpre	protein_coding	-0.0721442	0.999999	-0.102203	0.999999
ENSMUST00000152136	Iqck	protein_coding	0.0615552	0.999999	0.510322	0.999999
ENSMUST00000152135	Ttpal	protein_coding	0.00986248	0.999999	0.0862865	0.999999
ENSMUST00000113575	Tmem198	protein_coding	0.0304375	0.999999	0.028857	0.999999
ENSMUST00000202315	Sema6c	protein_coding	-0.0838324	0.999999	-0.613499	0.999999
ENSMUST00000141857	N4bp2l2	protein_coding	-0.0210567	0.999999	-0.276812	0.999999
ENSMUST00000202313	Brca2	protein_coding	0.0122953	0.999999	0.0472463	0.999999
ENSMUST00000113571	Runx2	protein_coding	0.00601139	0.999999	-0.112113	0.999999
ENSMUST00000141852	Tada2a	protein_coding	-0.0434412	0.999999	-0.226595	0.999999
ENSMUST00000060752	Mrps10	protein_coding	0.00130873	0.999999	2.97089	0.999999
ENSMUST00000144826	Noct	protein_coding	0.0669583	0.999999	0.0747716	0.999999
ENSMUST00000153427	Adam22	protein_coding	-0.0156369	0.999999	-0.0660367	0.999999
ENSMUST00000153424	Drp2	protein_coding	0.1663	0.464815	0.180421	0.488205
ENSMUST00000153425	Sfi1	protein_coding	-0.0503166	0.999999	-0.278852	0.999999
ENSMUST00000153428	Phf12	protein_coding	0.0114542	0.999999	-0.0316644	0.999999
ENSMUST00000120760	Dis3l	protein_coding	0.0562714	0.999999	0.739971	0.999999
ENSMUST00000146088	Ttc38	protein_coding	-0.000496949	0.999999	0.0148627	0.999999
ENSMUST00000052937	Asphd1	protein_coding	-0.0377634	0.999999	-0.213523	0.999999
ENSMUST00000041317	Ammecr1	protein_coding	0.0827146	0.999999	0.190897	0.999999
ENSMUST00000146085	Ccdc9	protein_coding	0.0714086	0.999999	0.282376	0.999999
ENSMUST00000039758	Cox8a	protein_coding	0.0496661	0.999999	0.0449888	0.999999
ENSMUST00000057631	Sgsm2	protein_coding	0.107434	0.999999	0.115666	0.999999
ENSMUST00000057632	Larp4	protein_coding	0.0333237	0.999999	0.197924	0.999999
ENSMUST00000057634	Nrxn3	protein_coding	0.0436261	0.999999	0.210874	0.999999
ENSMUST00000106701	Scp2	protein_coding	0.0342813	0.999999	0.0283317	0.999999
ENSMUST00000106704	Rgs9	protein_coding	0.0849317	0.999999	0.23442	0.999999
ENSMUST00000142505	Amy1	protein_coding	-0.0188861	0.999999	-0.429527	0.999999
ENSMUST00000098825	AI429214	protein_coding	-0.0441056	0.999999	-0.14342	0.999999
ENSMUST00000106709	Podn	protein_coding	-0.0290266	0.999999	-2.47504	0.999999
ENSMUST00000106708	Podn	protein_coding	-0.01735	0.999999	-3.15623	0.999999
ENSMUST00000036031	Gsap	protein_coding	-0.0292111	0.999999	-0.0212432	0.999999
ENSMUST00000099452	Ctxn2	protein_coding	-0.0615806	0.999999	-0.147639	0.999999
ENSMUST00000099457	Slc30a4	protein_coding	0.0449063	0.999999	0.545807	0.999999
ENSMUST00000099454	AI606181	protein_coding	0.0174233	0.999999	0.077546	0.999999
ENSMUST00000023133	Ppp1r1a	protein_coding	-0.000390264	0.999999	-0.0127873	0.999999
ENSMUST00000092486	Adamts14	protein_coding	0.0919594	0.999999	0.380596	0.999999
ENSMUST00000137296	Rnf31	protein_coding	0.0281875	0.999999	0.0633778	0.999999
ENSMUST00000127234	Gm16286	protein_coding	0.0595108	0.999999	0.26616	0.999999
ENSMUST00000034783	Irak1bp1	protein_coding	0.0529666	0.999999	0.0700429	0.999999
ENSMUST00000047322	Rbbp8	protein_coding	0.018731	0.999999	0.0963381	0.999999
ENSMUST00000047321	Arntl	protein_coding	-0.0338781	0.999999	-0.0671631	0.999999
ENSMUST00000109401	Tnpo1	protein_coding	0.0828683	0.999999	0.0788695	0.999999
ENSMUST00000035106	Slc25a38	protein_coding	0.0486485	0.999999	0.0571513	0.999999
ENSMUST00000047328	Igfbp2	protein_coding	-0.254046	0.463106	-0.328352	0.174171
ENSMUST00000088935	Zdhhc9	protein_coding	0.0126128	0.999999	-0.789721	0.999999
ENSMUST00000154853	Aamdc	protein_coding	-0.0612466	0.999999	-0.175189	0.999999
ENSMUST00000035105	Rpsa	protein_coding	0.0559695	0.999999	0.0519757	0.999999
ENSMUST00000013759	Fnbp4	protein_coding	0.014671	0.999999	0.00774752	0.999999
ENSMUST00000056946	Neurl3	protein_coding	0.0153239	0.999999	0.0186652	0.999999
ENSMUST00000114249	Rbm11	protein_coding	0.082765	0.999999	0.631774	0.999999
ENSMUST00000182276	Dclre1a	protein_coding	0.0271151	0.999999	0.0622117	0.999999
ENSMUST00000200333	Sec24d	protein_coding	-0.0181139	0.999999	-0.575667	0.999999
ENSMUST00000110177	Ngb	protein_coding	-0.0738752	0.999999	-3.86701	0.52991
ENSMUST00000180522	Gm4707	protein_coding	-0.0112132	0.999999	-0.159559	0.999999
ENSMUST00000180521	1810049J17Rik	protein_coding	0.000776428	0.999999	-0.0550381	0.999999
ENSMUST00000110179	Smox	protein_coding	-0.015521	0.999999	0.0209735	0.999999
ENSMUST00000037923	Rbm24	protein_coding	0.166381	0.999999	0.201589	0.767521
ENSMUST00000159367	Rps6kc1	protein_coding	0.0945703	0.999999	0.482854	0.999999
ENSMUST00000159366	Phf21a	protein_coding	0.000837594	0.999999	-0.00455603	0.999999
ENSMUST00000017276	Cyth1	protein_coding	0.142569	0.999999	0.213034	0.999999
ENSMUST00000159364	Fcor	protein_coding	-0.0159668	0.999999	-0.0338385	0.999999
ENSMUST00000147840	Rgs10	protein_coding	0.0135511	0.999999	0.13615	0.999999
ENSMUST00000049312	Tmem55b	protein_coding	0.0199411	0.999999	0.0246644	0.999999
ENSMUST00000147842	Rcn2	protein_coding	-0.041206	0.999999	-0.631345	0.999999
ENSMUST00000055858	2410002F23Rik	protein_coding	-0.0424909	0.999999	-0.0529017	0.999999
ENSMUST00000098414	Svip	protein_coding	0.0486235	0.999999	0.0487753	0.999999
ENSMUST00000017188	Serpinb6a	protein_coding	0.0504483	0.999999	1.1988	0.999999
ENSMUST00000111228	Tagln2	protein_coding	0.0125755	0.999999	0.0401151	0.999999
ENSMUST00000034648	Abcg4	protein_coding	-0.0940509	0.999999	-0.119038	0.999999
ENSMUST00000111222	Ldlrad3	protein_coding	0.152246	0.999999	0.617931	0.999999
ENSMUST00000090227	March6	protein_coding	0.02288	0.999999	0.0247299	0.999999
ENSMUST00000111220	Cadm3	protein_coding	-0.00515699	0.999999	-0.00460388	0.999999
ENSMUST00000155811	Dnajc24	protein_coding	-0.00633437	0.999999	-0.0761318	0.999999
ENSMUST00000006452	Osgep	protein_coding	0.0175167	0.999999	0.192732	0.999999
ENSMUST00000006451	Ttc5	protein_coding	-0.0326093	0.999999	-0.0422112	0.999999
ENSMUST00000169547	Slc43a2	protein_coding	-0.120095	0.999999	-0.177653	0.999999
ENSMUST00000161713	Dusp26	protein_coding	-0.342339	0.0918034	-0.959982	0.999999
ENSMUST00000078615	BC051142	protein_coding	-0.00275083	0.999999	0.014439	0.999999
ENSMUST00000117687	Ppp2r2b	protein_coding	0.0692559	0.999999	0.0804732	0.999999
ENSMUST00000034785	Glce	protein_coding	0.171641	0.999999	0.920066	0.999999
ENSMUST00000095760	Lsmem1	protein_coding	-0.0237333	0.999999	-0.615491	0.999999
ENSMUST00000095762	Trdn	protein_coding	-0.0133011	0.999999	-0.253744	0.999999
ENSMUST00000162335	Rnf146	protein_coding	-0.0166282	0.999999	-0.0617269	0.999999
ENSMUST00000168631	Pkp4	protein_coding	-0.00968287	0.999999	-2.52989	0.999999
ENSMUST00000163626	Ovgp1	protein_coding	0.0171687	0.999999	0.11039	0.999999
ENSMUST00000163623	Nedd9	protein_coding	0.0606973	0.999999	0.12074	0.999999
ENSMUST00000114081	Mtcp1	protein_coding	0.00529025	0.999999	0.0488157	0.999999
ENSMUST00000114082	Sec16a	protein_coding	-0.194913	0.953867	-0.287962	0.999999
ENSMUST00000114085	F8	protein_coding	-0.0147149	0.999999	-0.0422987	0.999999
ENSMUST00000114086	Klf7	protein_coding	0.0263202	0.999999	0.046465	0.999999
ENSMUST00000166298	Gnpda2	protein_coding	0.0310163	0.999999	0.523342	0.999999
ENSMUST00000110793	Rpap1	protein_coding	0.0706047	0.999999	0.11471	0.999999
ENSMUST00000166294	Il1rap	protein_coding	-0.14662	0.999999	-0.194186	0.999999
ENSMUST00000201130	Ppef2	protein_coding	0.0381784	0.999999	0.170747	0.999999
ENSMUST00000097949	Pde4b	protein_coding	-0.0189716	0.999999	-0.0572499	0.999999
ENSMUST00000201136	Atraid	protein_coding	0.000145504	0.999999	-0.296236	0.999999
ENSMUST00000122312	Araf	protein_coding	0.0535988	0.999999	0.100752	0.999999
ENSMUST00000160448	Zfpl1	protein_coding	0.00896802	0.999999	0.120487	0.999999
ENSMUST00000114338	Add1	protein_coding	0.102096	0.999999	0.12963	0.999999
ENSMUST00000022499	Rnaseh2b	protein_coding	0.0552486	0.999999	0.116792	0.999999
ENSMUST00000160442	Dip2a	protein_coding	0.0103493	0.999999	0.231622	0.999999
ENSMUST00000160443	Nwd1	protein_coding	0.0048573	0.999999	-0.294606	0.999999
ENSMUST00000114337	Nif3l1	protein_coding	-0.0131702	0.999999	-0.0494244	0.999999
ENSMUST00000114336	Tprn	protein_coding	-0.0447302	0.999999	-0.0826414	0.999999
ENSMUST00000114335	Add1	protein_coding	0.0520935	0.999999	0.299699	0.999999
ENSMUST00000085668	Gm5113	protein_coding	0.0203666	0.999999	0.00635257	0.999999
ENSMUST00000016631	Ppfibp1	protein_coding	-0.217898	0.928857	-0.365386	0.999999
ENSMUST00000178065	Gm4791	protein_coding	-4.02213e-06	0.999999	0.126768	0.999999
ENSMUST00000016638	Cd34	protein_coding	-0.00954489	0.999999	-0.0910035	0.999999
ENSMUST00000057325	Ccdc125	protein_coding	0.0982015	0.999999	0.561688	0.999999
ENSMUST00000162975	Rnf32	protein_coding	-0.017004	0.999999	-0.29907	0.999999
ENSMUST00000116247	Cracr2b	protein_coding	-0.00581109	0.999999	-0.118658	0.999999
ENSMUST00000162973	Tle3	protein_coding	-0.0346398	0.999999	-3.46429	0.999999
ENSMUST00000095544	Npw	protein_coding	-0.0110724	0.999999	0.0624529	0.999999
ENSMUST00000023088	Naga	protein_coding	-0.0190237	0.999999	0.0124329	0.999999
ENSMUST00000044003	Abca6	protein_coding	-0.0591784	0.999999	-0.118639	0.999999
ENSMUST00000044000	4930447C04Rik	protein_coding	0.035807	0.999999	1.06963	0.999999
ENSMUST00000044007	Oxld1	protein_coding	-0.00833063	0.999999	-0.055663	0.999999
ENSMUST00000064759	Strip1	protein_coding	0.0132281	0.999999	0.0145209	0.999999
ENSMUST00000044009	Camk1d	protein_coding	0.21409	0.0857701	0.238816	0.285868
ENSMUST00000160197	Exoc6b	protein_coding	-0.0105682	0.999999	-0.00241442	0.999999
ENSMUST00000131540	Nfrkb	protein_coding	-0.0433758	0.999999	-0.467608	0.999999
ENSMUST00000008801	Cyp4f15	protein_coding	-0.270255	0.477746	-0.561462	0.0184652
ENSMUST00000000145	Acsl6	protein_coding	-0.0477745	0.999999	-0.139057	0.999999
ENSMUST00000164639	Htr7	protein_coding	-0.113884	0.999999	-1.51537	0.999999
ENSMUST00000124250	Slc25a36	protein_coding	0.049755	0.999999	0.0602898	0.999999
ENSMUST00000069705	Agbl5	protein_coding	-0.10505	0.999999	-0.509274	0.999999
ENSMUST00000131547	Mpdz	protein_coding	-0.00963407	0.999999	-0.0100505	0.999999
ENSMUST00000069709	Aasdh	protein_coding	0.00538409	0.999999	2.62541	0.999999
ENSMUST00000150941	Rab34	protein_coding	-0.0562495	0.999999	-0.0141927	0.999999
ENSMUST00000005532	Nid1	protein_coding	-0.108445	0.999999	-0.206071	0.999999
ENSMUST00000152547	Cul1	protein_coding	-0.00662852	0.999999	-0.189589	0.999999
ENSMUST00000041569	Ccdc113	protein_coding	-0.0386531	0.999999	-0.514108	0.999999
ENSMUST00000021416	Mbip	protein_coding	0.0614942	0.999999	0.0691094	0.999999
ENSMUST00000021410	Ppp2r3c	protein_coding	0.020361	0.999999	0.0248275	0.999999
ENSMUST00000021412	Psma6	protein_coding	-0.00852082	0.999999	-0.0246561	0.999999
ENSMUST00000199125	Rilpl1	protein_coding	0.129769	0.999999	0.563215	0.706452
ENSMUST00000199124	Odf2l	protein_coding	-0.0117275	0.999999	-0.118942	0.999999
ENSMUST00000078061	Ehmt2	protein_coding	0.0444111	0.999999	1.96684	0.999999
ENSMUST00000041565	Ift172	protein_coding	-0.0720822	0.999999	-0.0839542	0.999999
ENSMUST00000168507	Kctd20	protein_coding	0.00238178	0.999999	-0.177611	0.999999
ENSMUST00000194066	Slc2a8	protein_coding	-0.0485581	0.999999	-0.437817	0.999999
ENSMUST00000068250	Gm9958	protein_coding	0.00498176	0.999999	-0.0133178	0.999999
ENSMUST00000194069	Mbnl1	protein_coding	0.130538	0.999999	1.34844	0.999999
ENSMUST00000166905	Dag1	protein_coding	0.06959	0.999999	0.705013	0.999999
ENSMUST00000168501	Phf8	protein_coding	-0.0291392	0.999999	-0.121514	0.999999
ENSMUST00000088653	Ccdc87	protein_coding	-0.119077	0.999999	-0.717896	0.683093
ENSMUST00000039011	Uchl4	protein_coding	0.0393851	0.999999	0.434475	0.999999
ENSMUST00000039013	Abca3	protein_coding	-0.154032	0.999999	-0.362298	0.999999
ENSMUST00000118793	Gm16181	protein_coding	-0.0208936	0.999999	-0.257171	0.999999
ENSMUST00000039016	Lzts2	protein_coding	-0.0763281	0.999999	-0.867577	0.999999
ENSMUST00000134402	Pak3	protein_coding	0.0305872	0.999999	0.245129	0.999999
ENSMUST00000109867	Znrf3	protein_coding	0.0127649	0.999999	0.00523647	0.999999
ENSMUST00000109861	Slc52a3	protein_coding	-0.00587077	0.999999	-3.40101	0.999999
ENSMUST00000109860	Eml1	protein_coding	-0.117734	0.999999	-0.188243	0.999999
ENSMUST00000190247	Ptprn2	protein_coding	-0.0202704	0.999999	-0.0323543	0.999999
ENSMUST00000109869	Psmf1	protein_coding	-0.0648803	0.999999	-0.123946	0.999999
ENSMUST00000109868	Idnk	protein_coding	-0.0133136	0.999999	-0.0271721	0.999999
ENSMUST00000120204	Adgrb2	protein_coding	0.0208788	0.999999	-0.00439761	0.999999
ENSMUST00000046518	Itpk1	protein_coding	0.0630983	0.999999	0.0963156	0.999999
ENSMUST00000120201	Zmym3	protein_coding	0.00636017	0.999999	0.00958657	0.999999
ENSMUST00000046513	Phyhipl	protein_coding	-0.0557426	0.999999	-0.0663665	0.999999
ENSMUST00000046515	Nceh1	protein_coding	0.0937835	0.999999	0.105204	0.999999
ENSMUST00000046514	Eprs	protein_coding	-0.0325455	0.999999	-0.0343802	0.999999
ENSMUST00000005394	Ufd1l	protein_coding	-0.00987327	0.999999	-0.0196727	0.999999
ENSMUST00000005399	Zfp287	protein_coding	0.00904632	0.999999	-0.0411919	0.999999
ENSMUST00000118919	Fam131a	protein_coding	0.0290502	0.999999	0.0399278	0.999999
ENSMUST00000002549	Abhd3	protein_coding	0.00561609	0.999999	-0.0478019	0.999999
ENSMUST00000105700	Tardbp	protein_coding	0.114137	0.999999	0.0870979	0.999999
ENSMUST00000105701	Masp2	protein_coding	0.00778765	0.999999	0.12518	0.999999
ENSMUST00000105705	Fbxo44	protein_coding	-0.0647902	0.999999	-0.0838123	0.999999
ENSMUST00000105706	Fbxo6	protein_coding	0.0186761	0.999999	0.233239	0.999999
ENSMUST00000105707	Mad2l2	protein_coding	-0.0450133	0.999999	-1.15437	0.999999
ENSMUST00000038760	Lad1	protein_coding	-0.054751	0.999999	-0.422251	0.999999
ENSMUST00000038765	Inhbb	protein_coding	-0.0614417	0.999999	-0.35777	0.999999
ENSMUST00000066791	Tmem179	protein_coding	-0.0121191	0.999999	-0.0119221	0.999999
ENSMUST00000103426	Ighm	IG_C_gene	0.151834	0.999999	0.540102	0.999999
ENSMUST00000020444	Llph	protein_coding	0.0579883	0.999999	0.0743028	0.999999
ENSMUST00000035222	Slc25a20	protein_coding	0.023506	0.999999	0.0650951	0.999999
ENSMUST00000201908	Ociad2	protein_coding	0.164531	0.999999	0.515973	0.999999
ENSMUST00000035227	Nicn1	protein_coding	0.0362861	0.999999	0.0391599	0.999999
ENSMUST00000201902	Ccnd2	protein_coding	0.0429432	0.999999	0.32661	0.999999
ENSMUST00000113007	Rbm41	protein_coding	0.0516425	0.999999	0.297601	0.999999
ENSMUST00000130671	Abcc1	protein_coding	0.0366988	0.999999	0.259461	0.999999
ENSMUST00000035716	Rasgrp2	protein_coding	0.000172528	0.999999	-0.612688	0.999999
ENSMUST00000040532	Smim14	protein_coding	-0.0107188	0.999999	0.0812217	0.999999
ENSMUST00000104942	AK157302	protein_coding	0.00436729	0.999999	0.275172	0.999999
ENSMUST00000040531	Samd4b	protein_coding	0.00292351	0.999999	0.126867	0.999999
ENSMUST00000080152	Gm10131	protein_coding	-0.0159913	0.999999	-0.0740763	0.999999
ENSMUST00000203212	Vopp1	protein_coding	-0.00644364	0.999999	-0.109135	0.999999
ENSMUST00000034056	Tlr3	protein_coding	0.342021	0.100621	1.07835	0.375247
ENSMUST00000102950	Osbp2	protein_coding	0.000650084	0.999999	-0.415073	0.999999
ENSMUST00000102952	Thnsl1	protein_coding	0.137672	0.999999	1.59288	0.999999
ENSMUST00000102953	Atp8b5	protein_coding	0.0131683	0.999999	0.430458	0.999999
ENSMUST00000102955	Cetn4	protein_coding	-0.0344156	0.999999	-0.415265	0.999999
ENSMUST00000102956	Slmap	protein_coding	0.11257	0.999999	0.144834	0.999999
ENSMUST00000102957	Ccl19	protein_coding	0.0290732	0.999999	0.406584	0.999999
ENSMUST00000162109	Ppp4r1	protein_coding	0.0273924	0.999999	0.850714	0.999999
ENSMUST00000162108	Pgm2l1	protein_coding	-0.0410904	0.999999	-0.512882	0.999999
ENSMUST00000162101	Auts2	protein_coding	0.0583734	0.999999	0.131174	0.999999
ENSMUST00000034051	Ufsp2	protein_coding	0.0168422	0.999999	-0.0142838	0.999999
ENSMUST00000029078	Car2	protein_coding	0.0248191	0.999999	0.0212258	0.999999
ENSMUST00000029076	Car3	protein_coding	0.0278208	0.999999	0.421786	0.999999
ENSMUST00000029075	Dok5	protein_coding	0.0520913	0.999999	0.0552412	0.999999
ENSMUST00000075670	Slbp	protein_coding	-0.0161771	0.999999	-0.0365701	0.999999
ENSMUST00000075671	Nfatc2ip	protein_coding	-0.00242892	0.999999	-0.0111246	0.999999
ENSMUST00000030684	Gnl2	protein_coding	-0.0617238	0.999999	-0.0733773	0.999999
ENSMUST00000033166	Mfsd13b	protein_coding	-0.0512078	0.999999	-0.221627	0.999999
ENSMUST00000099355	Tmpo	protein_coding	-0.019501	0.999999	-0.169013	0.999999
ENSMUST00000009972	Ick	protein_coding	-0.0166599	0.999999	-0.202091	0.999999
ENSMUST00000148020	D630023F18Rik	protein_coding	-0.108426	0.999999	-0.403707	0.999999
ENSMUST00000148021	Rab11fip3	protein_coding	-0.00866002	0.999999	0.0445587	0.999999
ENSMUST00000159608	Pde8b	protein_coding	0.0260705	0.999999	0.132301	0.999999
ENSMUST00000149996	Lancl1	protein_coding	0.021462	0.999999	0.0178383	0.999999
ENSMUST00000152096	Map2k4	protein_coding	-0.0395273	0.999999	-0.112485	0.999999
ENSMUST00000149992	Cnot7	protein_coding	0.0414192	0.999999	0.0484864	0.999999
ENSMUST00000056124	Fbrsl1	protein_coding	0.0197391	0.999999	0.0252011	0.999999
ENSMUST00000200744	Mpv17	protein_coding	-0.0315063	0.999999	-0.0570759	0.999999
ENSMUST00000112025	2310009B15Rik	protein_coding	0.00394134	0.999999	-0.0953189	0.999999
ENSMUST00000112024	Chn1	protein_coding	0.152818	0.999999	0.205872	0.999999
ENSMUST00000186659	Tubgcp4	protein_coding	0.0655333	0.999999	0.159529	0.999999
ENSMUST00000112026	Lhx9	protein_coding	0.123724	0.999999	0.744175	0.999999
ENSMUST00000112028	Erlin1	protein_coding	-0.0751248	0.999999	-0.178228	0.999999
ENSMUST00000043074	Fau	protein_coding	-0.132876	0.999999	-0.290511	0.999999
ENSMUST00000161450	Lmo3	protein_coding	-0.033859	0.999999	-0.188052	0.999999
ENSMUST00000151978	Kremen1	protein_coding	0.0821066	0.999999	0.373325	0.999999
ENSMUST00000161455	Ctc1	protein_coding	-0.0058275	0.999999	-1.04877	0.999999
ENSMUST00000161458	Zfp949	protein_coding	0.0972764	0.999999	0.12806	0.999999
ENSMUST00000161459	Setdb2	protein_coding	0.0838735	0.999999	0.192949	0.999999
ENSMUST00000008088	Ttc9b	protein_coding	-0.0509622	0.999999	-0.0813472	0.999999
ENSMUST00000176453	Taz	protein_coding	0.0214882	0.999999	0.25999	0.999999
ENSMUST00000139848	Rasd2	protein_coding	-0.255805	0.102731	-0.305074	0.00828039
ENSMUST00000188382	2410002F23Rik	protein_coding	0.0818367	0.999999	0.303475	0.999999
ENSMUST00000188381	R3hdm1	protein_coding	0.032038	0.999999	0.207145	0.999999
ENSMUST00000139840	Pqlc2	protein_coding	-0.0475728	0.999999	-0.136405	0.999999
ENSMUST00000044111	Rras	protein_coding	-0.00987906	0.999999	-0.00696976	0.999999
ENSMUST00000107674	Gatb	protein_coding	-0.062243	0.999999	-0.309379	0.999999
ENSMUST00000107675	Fbxw7	protein_coding	0.137314	0.999999	0.158072	0.918973
ENSMUST00000107672	Gatb	protein_coding	0.00528974	0.999999	0.168041	0.999999
ENSMUST00000112793	Cacna1c	protein_coding	0.0871683	0.999999	0.376516	0.999999
ENSMUST00000107678	Fbxw7	protein_coding	0.150508	0.999999	0.288909	0.999999
ENSMUST00000107679	Fbxw7	protein_coding	-0.0321767	0.999999	-0.050373	0.999999
ENSMUST00000133292	Wdr13	protein_coding	0.262453	0.325108	0.343048	0.667074
ENSMUST00000133297	Pi4kb	protein_coding	0.0667829	0.999999	0.296671	0.999999
ENSMUST00000133298	Dlgap2	protein_coding	0.0269516	0.999999	0.0279109	0.999999
ENSMUST00000030303	Cyp2j6	protein_coding	-0.0108235	0.999999	-0.0376808	0.999999
ENSMUST00000074103	Pde4d	protein_coding	0.00598999	0.999999	2.50425	0.999999
ENSMUST00000060427	Ier2	protein_coding	-0.019997	0.999999	0.00444336	0.999999
ENSMUST00000030306	Hook1	protein_coding	-0.0853063	0.999999	-0.114997	0.999999
ENSMUST00000030305	Cyp2j13	protein_coding	0.00986447	0.999999	-0.0772892	0.999999
ENSMUST00000030309	Eqtn	protein_coding	0.0155223	0.999999	0.225028	0.999999
ENSMUST00000044116	Spg20	protein_coding	0.0609829	0.999999	0.0872259	0.999999
ENSMUST00000132743	Tmcc3	protein_coding	0.000889962	0.999999	-0.188771	0.999999
ENSMUST00000128238	Shc1	protein_coding	0.0290749	0.999999	0.0855938	0.999999
ENSMUST00000113778	Eda	protein_coding	0.0373961	0.999999	0.145908	0.999999
ENSMUST00000113779	Eda	protein_coding	-0.204828	0.905664	-0.718305	0.999999
ENSMUST00000128231	Dad1	protein_coding	0.0561974	0.999999	0.169529	0.999999
ENSMUST00000125640	Chka	protein_coding	-0.0758441	0.999999	-0.463512	0.999999
ENSMUST00000125647	Echdc2	protein_coding	0.0570915	0.999999	0.547084	0.999999
ENSMUST00000128234	Spg7	protein_coding	0.0279658	0.999999	0.22717	0.999999
ENSMUST00000125645	Nrd1	protein_coding	-0.0447645	0.999999	-0.120817	0.999999
ENSMUST00000128236	Fam213a	protein_coding	-0.0189376	0.999999	-0.229078	0.999999
ENSMUST00000134744	Nsmf	protein_coding	-0.0570972	0.999999	-0.0501757	0.999999
ENSMUST00000139593	Ndufb5	protein_coding	-0.00234988	0.999999	-0.183681	0.999999
ENSMUST00000134748	2700049A03Rik	protein_coding	-0.0180538	0.999999	-0.351615	0.999999
ENSMUST00000018087	Gdap1l1	protein_coding	0.141869	0.999999	0.187866	0.999999
ENSMUST00000190207	Tpp2	protein_coding	0.0671332	0.999999	0.304495	0.999999
ENSMUST00000033025	Lcmt1	protein_coding	0.00475511	0.999999	-0.000891676	0.999999
ENSMUST00000052012	Phka1	protein_coding	0.0280699	0.999999	0.0349619	0.999999
ENSMUST00000020408	Mdm2	protein_coding	0.0826599	0.999999	0.0897646	0.999999
ENSMUST00000050687	Jdp2	protein_coding	0.149354	0.999999	0.676992	0.88331
ENSMUST00000020400	Lrrtm1	protein_coding	-0.0637729	0.999999	-0.0858843	0.999999
ENSMUST00000020403	Csrp2	protein_coding	-0.200681	0.999999	-0.510836	0.269484
ENSMUST00000042724	Usp38	protein_coding	0.013873	0.999999	0.0141015	0.999999
ENSMUST00000156920	Ppp1r16a	protein_coding	0.0282781	0.999999	0.398618	0.999999
ENSMUST00000156921	Rpl27a	protein_coding	-0.0107786	0.999999	-0.0370626	0.999999
ENSMUST00000156922	Trim32	protein_coding	0.0537923	0.999999	1.25219	0.999999
ENSMUST00000050833	Ino80e	protein_coding	0.0252548	0.999999	0.384525	0.999999
ENSMUST00000059383	Fhl4	protein_coding	-0.0066463	0.999999	-0.134672	0.999999
ENSMUST00000170846	Fam214a	protein_coding	-0.0403935	0.999999	-0.0922642	0.999999
ENSMUST00000170845	Adgrb1	protein_coding	0.126237	0.999999	0.295409	0.999999
ENSMUST00000037330	Inha	protein_coding	-0.129175	0.999999	-0.178708	0.999999
ENSMUST00000037337	Tbc1d19	protein_coding	0.0167174	0.999999	0.0217214	0.999999
ENSMUST00000183410	Zfp280d	protein_coding	-0.0610284	0.999999	-0.587311	0.999999
ENSMUST00000170840	Parg	protein_coding	0.0834286	0.999999	0.260599	0.999999
ENSMUST00000101632	Osbp2	protein_coding	0.0944513	0.999999	0.706084	0.999999
ENSMUST00000101637	Dtnb	protein_coding	-0.0637674	0.999999	-0.108682	0.999999
ENSMUST00000172996	Smarca4	protein_coding	-0.0792086	0.999999	-0.143803	0.999999
ENSMUST00000172992	Akap5	protein_coding	0.0464778	0.999999	0.169238	0.999999
ENSMUST00000058383	Paip2b	protein_coding	0.0134825	0.999999	0.00236942	0.999999
ENSMUST00000179526	Tmem215	protein_coding	0.021886	0.999999	0.2282	0.999999
ENSMUST00000066285	Hspa12a	protein_coding	-0.0960221	0.999999	-0.105716	0.999999
ENSMUST00000100942	Vamp1	protein_coding	0.0691846	0.999999	0.0785627	0.999999
ENSMUST00000042581	6430571L13Rik	protein_coding	-0.0400166	0.999999	-0.169114	0.999999
ENSMUST00000109491	Lbp	protein_coding	-0.0342238	0.999999	-0.34639	0.999999
ENSMUST00000061483	Bmyc	protein_coding	-0.090262	0.999999	-0.137731	0.999999
ENSMUST00000130242	Ergic2	protein_coding	-0.0257482	0.999999	-0.341447	0.999999
ENSMUST00000178136	Abcc3	protein_coding	0.0148414	0.999999	0.135682	0.999999
ENSMUST00000109493	Homer1	protein_coding	0.129055	0.999999	0.250093	0.999999
ENSMUST00000082319	Wdr33	protein_coding	-0.00959076	0.999999	-0.0468771	0.999999
ENSMUST00000167778	Gnb1l	protein_coding	0.0257196	0.999999	-0.251451	0.999999
ENSMUST00000188484	Ddx3y	protein_coding	-0.117607	0.999999	-0.189801	0.999999
ENSMUST00000021750	Ryr2	protein_coding	0.0838532	0.999999	0.100511	0.999999
ENSMUST00000021757	Aoah	protein_coding	-0.00870329	0.999999	-0.129197	0.999999
ENSMUST00000175734	Psd2	protein_coding	-0.00696231	0.999999	3.7043	0.999999
ENSMUST00000123614	Ptgr2	protein_coding	0.105281	0.999999	0.145953	0.999999
ENSMUST00000032218	Lrrc23	protein_coding	-0.010541	0.999999	-1.08321	0.999999
ENSMUST00000066133	Apc	protein_coding	0.0103995	0.999999	0.245881	0.999999
ENSMUST00000032217	Lag3	protein_coding	0.0733858	0.999999	0.171863	0.999999
ENSMUST00000032216	Ptms	protein_coding	-0.0336756	0.999999	-0.0376982	0.999999
ENSMUST00000066134	Rpia	protein_coding	-0.00580675	0.999999	-0.0231725	0.999999
ENSMUST00000059650	Npsr1	protein_coding	0.0405128	0.999999	0.0731088	0.999999
ENSMUST00000000365	Mcts1	protein_coding	0.0227637	0.999999	0.0241465	0.999999
ENSMUST00000101094	Otub2	protein_coding	0.0553903	0.999999	0.125478	0.999999
ENSMUST00000101095	Ctps2	protein_coding	0.0284054	0.999999	0.122157	0.999999
ENSMUST00000072505	Acot5	protein_coding	0.0209746	0.999999	0.180926	0.999999
ENSMUST00000072503	Rpl18	protein_coding	0.0143231	0.999999	0.00712401	0.999999
ENSMUST00000101099	Unc79	protein_coding	-0.0140794	0.999999	-0.0162566	0.999999
ENSMUST00000094018	Plpp4	protein_coding	-0.115655	0.999999	-0.232363	0.999999
ENSMUST00000182763	Nktr	protein_coding	0.030592	0.999999	0.0884427	0.999999
ENSMUST00000162821	Exoc6b	protein_coding	0.00963512	0.999999	-0.116668	0.999999
ENSMUST00000101587	Phf6	protein_coding	-0.0208531	0.999999	-0.0885476	0.999999
ENSMUST00000098252	Rab6a	protein_coding	-0.0837777	0.999999	-0.267586	0.999999
ENSMUST00000098250	Fchsd2	protein_coding	-0.051634	0.999999	-0.096178	0.999999
ENSMUST00000098257	Runx1t1	protein_coding	-0.0533014	0.999999	-0.515829	0.999999
ENSMUST00000098256	Runx1t1	protein_coding	-0.0251741	0.999999	-2.30439	0.999999
ENSMUST00000193792	Sec61a2	protein_coding	0.0661444	0.999999	0.0961622	0.999999
ENSMUST00000053718	Rlbp1	protein_coding	-0.000512104	0.999999	-0.0340203	0.999999
ENSMUST00000101581	Cacna2d1	protein_coding	0.0508855	0.999999	0.0440235	0.999999
ENSMUST00000173713	Ube2i	protein_coding	-0.0110068	0.999999	-0.0777395	0.999999
ENSMUST00000060992	Rtn4	protein_coding	0.232255	0.156652	0.258274	0.801912
ENSMUST00000177005	Glmp	protein_coding	0.0105642	0.999999	0.0267769	0.999999
ENSMUST00000182491	Rxfp1	protein_coding	-0.155429	0.999999	-1.21136	0.0268275
ENSMUST00000182490	Mzf1	protein_coding	-0.0358261	0.999999	-0.0856297	0.999999
ENSMUST00000025120	Elp2	protein_coding	-0.0467839	0.999999	-0.0544116	0.999999
ENSMUST00000131620	Sema6c	protein_coding	0.00251809	0.999999	0.465207	0.999999
ENSMUST00000055922	Lurap1l	protein_coding	0.125476	0.999999	0.165125	0.999999
ENSMUST00000139038	Abi1	protein_coding	0.0898212	0.999999	0.185566	0.999999
ENSMUST00000055921	Npdc1	protein_coding	0.0315471	0.999999	0.063402	0.999999
ENSMUST00000067425	Zfp747	protein_coding	-0.0465533	0.999999	-0.101788	0.999999
ENSMUST00000028062	Vim	protein_coding	0.0854709	0.999999	0.137605	0.999999
ENSMUST00000135904	Chn1	protein_coding	0.0187273	0.999999	0.0409946	0.999999
ENSMUST00000135907	Lrp11	protein_coding	0.0243964	0.999999	0.115155	0.999999
ENSMUST00000056290	Nf2	protein_coding	0.0678244	0.999999	0.0660926	0.999999
ENSMUST00000028069	4930426L09Rik	protein_coding	0.0252237	0.999999	0.263835	0.999999
ENSMUST00000154381	Glmp	protein_coding	-0.0106855	0.999999	-0.0173478	0.999999
ENSMUST00000154650	Bcas1	protein_coding	0.210786	0.999999	0.440261	0.999999
ENSMUST00000154652	Cdon	protein_coding	0.026168	0.999999	0.107056	0.999999
ENSMUST00000107394	Mesp2	protein_coding	0.000422138	0.999999	-0.0348172	0.999999
ENSMUST00000107397	Nt5c3b	protein_coding	-0.0045923	0.999999	0.805094	0.999999
ENSMUST00000056749	Nhlrc3	protein_coding	-0.0804684	0.999999	-0.192796	0.999999
ENSMUST00000178312	Gm21897	protein_coding	-0.00808884	0.999999	-0.012169	0.999999
ENSMUST00000137500	Acaca	protein_coding	-0.000922716	0.999999	-0.124768	0.999999
ENSMUST00000155385	Cryz	protein_coding	0.00446805	0.999999	-0.02818	0.999999
ENSMUST00000144258	Pkn1	protein_coding	0.0431539	0.999999	0.0760748	0.999999
ENSMUST00000155387	Dgcr6	protein_coding	-0.0706052	0.999999	-0.163269	0.999999
ENSMUST00000155381	Rab11fip4	protein_coding	0.0292318	0.999999	0.0431321	0.999999
ENSMUST00000144251	Phldb1	protein_coding	-0.189614	0.999999	-0.495169	0.999999
ENSMUST00000155389	Zbtb48	protein_coding	0.0274253	0.999999	0.577764	0.999999
ENSMUST00000144254	Scn2a1	protein_coding	0.264783	0.542314	0.632307	0.624853
ENSMUST00000160082	Mrpl30	protein_coding	0.0324564	0.999999	0.0833184	0.999999
ENSMUST00000189711	Cfap77	protein_coding	-0.0242744	0.999999	-0.0827227	0.999999
ENSMUST00000016033	Lta4h	protein_coding	-0.0153397	0.999999	-0.0325991	0.999999
ENSMUST00000097281	Heatr5b	protein_coding	0.0169053	0.999999	0.024594	0.999999
ENSMUST00000189718	Cd22	protein_coding	-0.0131156	0.999999	-0.124975	0.999999
ENSMUST00000022428	Rnase4	protein_coding	0.0519213	0.999999	0.0599622	0.999999
ENSMUST00000192544	Fbxo28	protein_coding	-0.0570187	0.999999	-0.188905	0.999999
ENSMUST00000204436	Krcc1	protein_coding	0.0245251	0.999999	0.0169479	0.999999
ENSMUST00000204433	Ldhb	protein_coding	0.0248659	0.999999	0.0894339	0.999999
ENSMUST00000142363	Timm10b	protein_coding	0.0510641	0.999999	0.152278	0.999999
ENSMUST00000201631	Tcf4	protein_coding	-0.0353569	0.999999	-0.458306	0.999999
ENSMUST00000022470	Parg	protein_coding	-0.0842863	0.999999	-0.104152	0.999999
ENSMUST00000022476	Glt8d1	protein_coding	0.049579	0.999999	0.117248	0.999999
ENSMUST00000037502	Fam117a	protein_coding	-0.0434376	0.999999	-0.13151	0.999999
ENSMUST00000048223	Map2k2	protein_coding	0.0493145	0.999999	0.145221	0.999999
ENSMUST00000048222	Zufsp	protein_coding	-0.00569544	0.999999	-0.0202717	0.999999
ENSMUST00000147781	Rptor	protein_coding	-0.0788476	0.999999	-0.123197	0.999999
ENSMUST00000029336	Dhx36	protein_coding	0.00328945	0.999999	0.00358862	0.999999
ENSMUST00000029331	P2ry1	protein_coding	0.00154045	0.999999	0.0158014	0.999999
ENSMUST00000064190	Rai1	protein_coding	0.0469388	0.999999	0.237497	0.999999
ENSMUST00000141557	Trappc13	protein_coding	0.00637053	0.999999	-0.00326587	0.999999
ENSMUST00000176878	Ugt3a1	protein_coding	0.00127157	0.999999	0.0538695	0.999999
ENSMUST00000176879	Arhgef2	protein_coding	-0.0513685	0.999999	-1.0146	0.999999
ENSMUST00000211087	Erc2	protein_coding	0.0220612	0.999999	0.439968	0.999999
ENSMUST00000144780	Ext2	protein_coding	0.0229091	0.999999	0.342815	0.999999
ENSMUST00000144788	Rab3il1	protein_coding	-0.0510309	0.999999	-0.466296	0.999999
ENSMUST00000135373	6430573F11Rik	protein_coding	0.00146272	0.999999	-0.21223	0.999999
ENSMUST00000119206	Rgma	protein_coding	0.146542	0.999999	0.4078	0.999999
ENSMUST00000040019	Sox10	protein_coding	-0.0128268	0.999999	-0.00832916	0.999999
ENSMUST00000049658	Pitpnm1	protein_coding	-0.139555	0.984207	-0.156182	0.836221
ENSMUST00000090591	Il3ra	protein_coding	0.00292077	0.999999	0.0453877	0.999999
ENSMUST00000040010	Rbm3	protein_coding	0.00864083	0.999999	-0.0366756	0.999999
ENSMUST00000031170	Cenpc1	protein_coding	-0.0184183	0.999999	-0.0394317	0.999999
ENSMUST00000040017	Mios	protein_coding	0.0583609	0.999999	0.0725713	0.999999
ENSMUST00000155520	Bcas2	protein_coding	-0.0401551	0.999999	-0.108715	0.999999
ENSMUST00000055211	Lrrc3b	protein_coding	-0.0714102	0.999999	-0.255264	0.999999
ENSMUST00000155527	Cdh8	protein_coding	0.0794792	0.999999	0.205046	0.999999
ENSMUST00000191939	Sox17	protein_coding	0.00843502	0.999999	0.0896461	0.999999
ENSMUST00000049575	Cltb	protein_coding	-0.106393	0.999999	-0.123785	0.999999
ENSMUST00000049572	Lipa	protein_coding	-0.0344726	0.999999	-0.0263201	0.999999
ENSMUST00000041769	Dync1li2	protein_coding	0.0655625	0.999999	0.0660202	0.999999
ENSMUST00000045229	Tmco3	protein_coding	0.0338727	0.999999	0.0393268	0.999999
ENSMUST00000034529	Cul5	protein_coding	-0.138523	0.999999	-0.238507	0.999999
ENSMUST00000041761	Prss23	protein_coding	0.0345843	0.999999	0.107072	0.999999
ENSMUST00000034522	Clmp	protein_coding	0.046725	0.999999	0.0881094	0.999999
ENSMUST00000034521	Jhy	protein_coding	-0.0599792	0.999999	-0.867877	0.999999
ENSMUST00000045224	Acer2	protein_coding	-0.0674282	0.999999	-0.0926614	0.999999
ENSMUST00000041767	Tbc1d2b	protein_coding	0.0773379	0.999999	0.104243	0.999999
ENSMUST00000034524	Rexo2	protein_coding	0.0118994	0.999999	0.0109369	0.999999
ENSMUST00000147251	Celsr2	protein_coding	-0.0274695	0.999999	0.050304	0.999999
ENSMUST00000140206	Trmt2a	protein_coding	0.0321869	0.999999	0.155998	0.999999
ENSMUST00000176824	Sik2	protein_coding	0.0321449	0.999999	0.0395103	0.999999
ENSMUST00000002198	Sf3a1	protein_coding	-0.019576	0.999999	-0.0199201	0.999999
ENSMUST00000146125	Sclt1	protein_coding	-0.0812991	0.999999	-0.861539	0.999999
ENSMUST00000051822	Wdr61	protein_coding	0.0662333	0.999999	0.106312	0.999999
ENSMUST00000049680	Zfp710	protein_coding	-0.158627	0.999999	-0.277048	0.999999
ENSMUST00000049681	Itgbl1	protein_coding	-0.628063	4.35891e-06	-1.36938	4.71362e-07
ENSMUST00000210024	Oplah	protein_coding	0.0140816	0.999999	0.247214	0.999999
ENSMUST00000210025	Gm4924	protein_coding	0.0174421	0.999999	0.283969	0.999999
ENSMUST00000113987	Kansl1l	protein_coding	-0.0588485	0.999999	-0.19482	0.999999
ENSMUST00000111859	Rgl1	protein_coding	0.18217	0.515417	0.209008	0.568877
ENSMUST00000143573	Sec23b	protein_coding	-0.0108211	0.999999	-0.0155166	0.999999
ENSMUST00000111855	Wbp1l	protein_coding	0.00446728	0.999999	1.91093	0.999999
ENSMUST00000111857	Rgl1	protein_coding	0.0724242	0.999999	0.0783753	0.999999
ENSMUST00000046751	Zmym6	protein_coding	0.021465	0.999999	0.0286565	0.999999
ENSMUST00000046750	Tspan33	protein_coding	-0.0506359	0.999999	-0.0933846	0.999999
ENSMUST00000120040	Bola3	protein_coding	0.0603018	0.999999	0.754562	0.999999
ENSMUST00000046755	Cobl	protein_coding	-0.0201718	0.999999	-1.4455	0.999999
ENSMUST00000130139	Trim12c	protein_coding	0.0249276	0.999999	0.0133524	0.999999
ENSMUST00000095143	Rbm12b2	protein_coding	-0.024817	0.999999	-2.52994	0.999999
ENSMUST00000095144	Pdp1	protein_coding	-0.114398	0.999999	-0.226886	0.999999
ENSMUST00000095147	Dhtkd1	protein_coding	-0.0586338	0.999999	-0.127887	0.999999
ENSMUST00000155207	Morf4l2	protein_coding	-0.0530571	0.999999	-0.585897	0.999999
ENSMUST00000199450	Mef2c	protein_coding	0.0606516	0.999999	3.56467	0.999999
ENSMUST00000004936	Ccl24	protein_coding	-0.0252231	0.999999	-0.203848	0.999999
ENSMUST00000195136	Rnf149	protein_coding	0.0129175	0.999999	-0.0665524	0.999999
ENSMUST00000177939	Fkbp5	protein_coding	0.0156827	0.999999	2.44637	0.999999
ENSMUST00000202291	N4bp2l1	protein_coding	0.00926465	0.999999	0.0115192	0.999999
ENSMUST00000202294	Ppm1g	protein_coding	-0.0251396	0.999999	1.79587	0.999999
ENSMUST00000155559	Fam20a	protein_coding	-0.0652669	0.999999	-0.845725	0.999999
ENSMUST00000160699	Rnf214	protein_coding	-0.0193665	0.999999	0.00287321	0.999999
ENSMUST00000117748	Ifnar1	protein_coding	0.0721312	0.999999	0.675842	0.999999
ENSMUST00000120594	Cadm2	protein_coding	0.357175	0.0895052	0.498164	0.999999
ENSMUST00000120595	Eml2	protein_coding	0.0219131	0.999999	0.027939	0.999999
ENSMUST00000085840	Ttbk2	protein_coding	0.112995	0.999999	0.273209	0.999999
ENSMUST00000120591	Pisd	protein_coding	-0.148974	0.999999	-0.0382718	0.999999
ENSMUST00000135887	Igfbp3	protein_coding	-0.0334682	0.999999	-0.454851	0.999999
ENSMUST00000102569	0610010K14Rik	protein_coding	-0.00428986	0.999999	0.134931	0.999999
ENSMUST00000046285	C1qa	protein_coding	0.0321896	0.999999	0.0650041	0.999999
ENSMUST00000046288	Ndufv3	protein_coding	-0.0318236	0.999999	-0.0571773	0.999999
ENSMUST00000097773	Klhl21	protein_coding	-0.0560423	0.999999	-0.0860611	0.999999
ENSMUST00000097774	Camta1	protein_coding	-0.00915377	0.999999	-0.208044	0.999999
ENSMUST00000097776	Cnnm3	protein_coding	0.0646616	0.999999	0.080354	0.999999
ENSMUST00000097778	Arid5a	protein_coding	-0.0255735	0.999999	-2.65446	0.999999
ENSMUST00000101695	Tfe3	protein_coding	-0.0647751	0.999999	-0.525164	0.999999
ENSMUST00000160475	Opa1	protein_coding	0.0983421	0.999999	0.940524	0.999999
ENSMUST00000202122	Clock	protein_coding	-0.0455517	0.999999	-0.0905276	0.999999
ENSMUST00000202123	G3bp2	protein_coding	-0.0281032	0.999999	-0.0693685	0.999999
ENSMUST00000114513	Gls	protein_coding	0.0245941	0.999999	0.026458	0.999999
ENSMUST00000114512	Gls	protein_coding	-0.00421026	0.999999	0.00626903	0.999999
ENSMUST00000114510	Gls	protein_coding	0.0431796	0.999999	0.0502571	0.999999
ENSMUST00000048766	Pex11b	protein_coding	-0.0509883	0.999999	-0.205397	0.999999
ENSMUST00000202129	Nsg1	protein_coding	-0.0128143	0.999999	-0.136714	0.999999
ENSMUST00000114515	Bre	protein_coding	-0.033265	0.999999	-2.60272	0.999999
ENSMUST00000211861	Kif16b	protein_coding	-0.0628604	0.999999	-0.778692	0.999999
ENSMUST00000211860	Ralyl	protein_coding	-0.0115237	0.999999	-0.0639916	0.999999
ENSMUST00000211863	Hmgxb4	protein_coding	0.0342826	0.999999	0.17194	0.999999
ENSMUST00000211862	Cpt1c	protein_coding	0.00705355	0.999999	0.00617431	0.999999
ENSMUST00000211866	Tmem231	protein_coding	0.0559534	0.999999	-0.0695711	0.999999
ENSMUST00000211868	Coa6	protein_coding	0.0188445	0.999999	3.03698	0.999999
ENSMUST00000099646	Arl6	protein_coding	0.0231847	0.999999	-0.0160659	0.999999
ENSMUST00000203450	Syn2	protein_coding	-0.0696543	0.999999	-0.0712843	0.999999
ENSMUST00000088744	Adam22	protein_coding	-0.153321	0.999999	-0.723821	0.999999
ENSMUST00000203455	Zfp638	protein_coding	-0.0311845	0.999999	-0.0808907	0.999999
ENSMUST00000151631	Grhpr	protein_coding	0.00862231	0.999999	0.174846	0.999999
ENSMUST00000203459	Phf14	protein_coding	-0.00265463	0.999999	-0.109496	0.999999
ENSMUST00000151636	Ablim2	protein_coding	-0.0253366	0.999999	-2.81407	0.999999
ENSMUST00000167199	Mrpl16	protein_coding	-0.0140867	0.999999	-0.0422502	0.999999
ENSMUST00000167196	Nle1	protein_coding	0.00129019	0.999999	0.250908	0.999999
ENSMUST00000092694	Gm11559	protein_coding	0.0278992	0.999999	0.276881	0.999999
ENSMUST00000090929	Rusc1	protein_coding	0.0187299	0.999999	-0.0315756	0.999999
ENSMUST00000162342	Ap1s3	protein_coding	-0.0477073	0.999999	-0.0734855	0.999999
ENSMUST00000047488	Rap1gap2	protein_coding	-0.0702185	0.999999	-0.0604323	0.999999
ENSMUST00000162349	Apbb2	protein_coding	0.121287	0.999999	0.238694	0.999999
ENSMUST00000047485	Rundc3b	protein_coding	-0.050761	0.999999	-0.0677237	0.999999
ENSMUST00000090924	Trim46	protein_coding	-0.0738277	0.999999	-0.155588	0.999999
ENSMUST00000090927	Clk2	protein_coding	-0.1444	0.999999	-0.322344	0.999999
ENSMUST00000090697	Syt6	protein_coding	-0.0840323	0.999999	-1.26211	0.999999
ENSMUST00000047157	Setd1a	protein_coding	0.0321075	0.999999	0.0458323	0.999999
ENSMUST00000019439	Tmem129	protein_coding	-0.0619005	0.999999	-0.0978662	0.999999
ENSMUST00000006397	Epor	protein_coding	-0.0273493	0.999999	-0.0129353	0.999999
ENSMUST00000002837	Tmed5	protein_coding	0.0653653	0.999999	0.0681338	0.999999
ENSMUST00000006391	Serpinb9	protein_coding	-0.115151	0.999999	-0.222634	0.999999
ENSMUST00000091348	Ehmt1	protein_coding	-0.0290856	0.999999	-0.362398	0.999999
ENSMUST00000203982	H2afj	protein_coding	-0.000235327	0.999999	-0.021824	0.999999
ENSMUST00000178925	Casp8ap2	protein_coding	0.0939668	0.999999	0.107774	0.999999
ENSMUST00000203988	Atf7ip	protein_coding	-0.00358768	0.999999	-0.201865	0.999999
ENSMUST00000042509	Ppip5k2	protein_coding	0.0791718	0.999999	2.59631	0.999999
ENSMUST00000159448	Actr1b	protein_coding	0.0305979	0.999999	0.087332	0.999999
ENSMUST00000159440	Gls2	protein_coding	0.0316514	0.999999	0.14474	0.999999
ENSMUST00000042503	Usp6nl	protein_coding	-0.040426	0.999999	-0.30363	0.999999
ENSMUST00000159446	Kcnip2	protein_coding	-0.0577269	0.999999	-0.122055	0.999999
ENSMUST00000159447	Ubn2	protein_coding	0.0202674	0.999999	0.379665	0.999999
ENSMUST00000042506	Sgsm3	protein_coding	0.0758071	0.999999	0.307253	0.999999
ENSMUST00000167446	Fancb	protein_coding	-0.0113988	0.999999	-0.151557	0.999999
ENSMUST00000109492	Homer1	protein_coding	0.00770123	0.999999	0.14887	0.999999
ENSMUST00000081265	Ebf1	protein_coding	0.0277015	0.999999	0.14233	0.999999
ENSMUST00000127065	Tmem63b	protein_coding	-0.00309816	0.999999	-0.14524	0.999999
ENSMUST00000127061	Polg2	protein_coding	0.0361753	0.999999	0.157355	0.999999
ENSMUST00000212511	Map1s	protein_coding	0.0228196	0.999999	0.203058	0.999999
ENSMUST00000167449	Nisch	protein_coding	-0.0112622	0.999999	0.139342	0.999999
ENSMUST00000167448	Arel1	protein_coding	0.0149298	0.999999	-0.0055349	0.999999
ENSMUST00000081260	Grip1	protein_coding	-0.012519	0.999999	-0.0169973	0.999999
ENSMUST00000160871	Rb1cc1	protein_coding	-0.0197043	0.999999	-0.127052	0.999999
ENSMUST00000160870	Apbb2	protein_coding	0.259664	0.401698	0.436914	0.111805
ENSMUST00000006646	Nsmf	protein_coding	-0.105444	0.999999	-0.233055	0.999999
ENSMUST00000164189	Oplah	protein_coding	-0.042615	0.999999	-0.0103548	0.999999
ENSMUST00000164186	Nol4	protein_coding	-0.185145	0.999999	-0.602266	0.999999
ENSMUST00000123760	Borcs8	protein_coding	0.00470756	0.999999	-0.01736	0.999999
ENSMUST00000043675	Atp5l	protein_coding	0.00263352	0.999999	-0.0133296	0.999999
ENSMUST00000164181	Myl6	protein_coding	-0.0690059	0.999999	-0.0862923	0.999999
ENSMUST00000117725	Foxred2	protein_coding	0.125668	0.967311	2.04714	0.999999
ENSMUST00000052904	Ccdc169	protein_coding	-0.0126847	0.999999	-0.293202	0.999999
ENSMUST00000117726	Abhd3	protein_coding	-0.00685048	0.999999	0.0927802	0.999999
ENSMUST00000159194	Hddc2	protein_coding	0.000780188	0.999999	-0.189059	0.999999
ENSMUST00000159196	Wnk2	protein_coding	-0.0492351	0.999999	-0.0450854	0.999999
ENSMUST00000093270	Commd1	protein_coding	-0.0274649	0.999999	-0.0825367	0.999999
ENSMUST00000093271	Adgrg1	protein_coding	-0.119513	0.999999	-0.175166	0.999999
ENSMUST00000111072	Adam28	protein_coding	-0.0195793	0.999999	-0.089753	0.999999
ENSMUST00000111070	Pnpla6	protein_coding	-0.000221423	0.999999	-0.867091	0.999999
ENSMUST00000166315	Akap13	protein_coding	-0.00993107	0.999999	-0.282516	0.999999
ENSMUST00000166312	Luc7l3	protein_coding	0.0137472	0.999999	0.0111379	0.999999
ENSMUST00000209378	Rnh1	protein_coding	0.0197597	0.999999	0.154819	0.999999
ENSMUST00000018743	Mief2	protein_coding	-0.0775455	0.999999	-0.0981485	0.999999
ENSMUST00000018744	Shmt1	protein_coding	-0.0870346	0.999999	-0.104767	0.999999
ENSMUST00000018748	Tbx3	protein_coding	-0.00119629	0.999999	-0.456535	0.999999
ENSMUST00000174128	Abcf1	protein_coding	0.0585355	0.999999	0.596464	0.999999
ENSMUST00000003876	Brd8	protein_coding	-0.00966381	0.999999	0.0138149	0.999999
ENSMUST00000168408	Rad1	protein_coding	-0.0338442	0.999999	-0.606207	0.999999
ENSMUST00000003870	Mxi1	protein_coding	-0.0171027	0.999999	-0.0017728	0.999999
ENSMUST00000174120	Trak2	protein_coding	0.174698	0.999999	0.258698	0.999999
ENSMUST00000021324	Map3k14	protein_coding	0.0459601	0.999999	0.0741965	0.999999
ENSMUST00000174126	Mtx1	protein_coding	-0.0709164	0.999999	-0.539922	0.999999
ENSMUST00000168401	Lpl	protein_coding	-0.0697201	0.999999	-0.555055	0.999999
ENSMUST00000134506	Paqr7	protein_coding	0.0171491	0.999999	0.0429863	0.999999
ENSMUST00000134507	Atrx	protein_coding	-0.0432594	0.999999	-0.102392	0.999999
ENSMUST00000134503	Ggt1	protein_coding	-0.0183576	0.999999	-2.07493	0.999999
ENSMUST00000074834	Plec	protein_coding	-0.015769	0.999999	-0.563093	0.999999
ENSMUST00000205806	Kif22	protein_coding	-0.0154679	0.999999	-0.156853	0.999999
ENSMUST00000205807	Fxyd1	protein_coding	0.0011393	0.999999	0.0374906	0.999999
ENSMUST00000205803	Fbrs	protein_coding	0.011119	0.999999	0.322364	0.999999
ENSMUST00000205800	Gpi1	protein_coding	0.138316	0.999999	0.22224	0.999999
ENSMUST00000118707	Dixdc1	protein_coding	0.0185321	0.999999	0.240138	0.999999
ENSMUST00000157065	Slc1a3	protein_coding	-0.0326018	0.999999	-0.537383	0.999999
ENSMUST00000020643	Rufy1	protein_coding	-0.0437217	0.999999	-0.0674522	0.999999
ENSMUST00000198199	Mef2c	protein_coding	-0.0191623	0.999999	-0.231091	0.999999
ENSMUST00000075995	Cand2	protein_coding	-0.00764385	0.999999	0.0103805	0.999999
ENSMUST00000075994	Pdzrn3	protein_coding	0.225749	0.822504	0.296787	0.578653
ENSMUST00000125339	Fam129c	protein_coding	0.0223126	0.999999	0.582728	0.999999
ENSMUST00000075992	Pkib	protein_coding	-0.0319602	0.999999	-0.0817963	0.999999
ENSMUST00000055966	Gabra3	protein_coding	-0.44622	0.00733732	-1.10326	0.120557
ENSMUST00000027146	Ikzf2	protein_coding	-0.0495703	0.999999	-0.0993331	0.999999
ENSMUST00000027149	Lancl1	protein_coding	-0.00102763	0.999999	-0.0633853	0.999999
ENSMUST00000087315	Vars	protein_coding	0.0411105	0.999999	0.0578625	0.999999
ENSMUST00000082026	Dennd4c	protein_coding	0.129919	0.999999	0.155923	0.999999
ENSMUST00000082024	Mpp5	protein_coding	0.0303407	0.999999	0.0290942	0.999999
ENSMUST00000089906	Zfp951	protein_coding	-0.0339528	0.999999	-0.414967	0.999999
ENSMUST00000049130	Bex2	protein_coding	-0.0564943	0.999999	-0.0719233	0.999999
ENSMUST00000179721	Phlpp2	protein_coding	-0.0440832	0.999999	-0.0546614	0.999999
ENSMUST00000004097	Cux1	protein_coding	0.0104295	0.999999	0.0218976	0.999999
ENSMUST00000080771	Zbtb24	protein_coding	-0.00893466	0.999999	-0.0225668	0.999999
ENSMUST00000198445	Crb1	protein_coding	-0.0130936	0.999999	0.0932361	0.999999
ENSMUST00000210523	Samd1	protein_coding	-0.0343151	0.999999	-0.0430828	0.999999
ENSMUST00000198440	Pmvk	protein_coding	0.0584516	0.999999	0.380501	0.999999
ENSMUST00000146482	Eef2k	protein_coding	-0.0415799	0.999999	-0.00630446	0.999999
ENSMUST00000033325	Swap70	protein_coding	-0.00194922	0.999999	-0.0238616	0.999999
ENSMUST00000033326	Wee1	protein_coding	-0.0758188	0.999999	-0.111434	0.999999
ENSMUST00000172607	Calu	protein_coding	0.0284088	0.999999	0.673059	0.999999
ENSMUST00000172602	Fam161a	protein_coding	-0.0182543	0.999999	-0.284539	0.999999
ENSMUST00000175656	Naaa	protein_coding	0.0308313	0.999999	3.61297	0.999999
ENSMUST00000121052	Pomgnt1	protein_coding	-0.0152038	0.999999	0.341629	0.999999
ENSMUST00000045140	Tcaf1	protein_coding	-0.0277393	0.999999	-0.0369251	0.999999
ENSMUST00000021592	Cdca7l	protein_coding	0.00737808	0.999999	-0.0373363	0.999999
ENSMUST00000021595	Psmc1	protein_coding	-0.0370664	0.999999	-0.0460663	0.999999
ENSMUST00000021596	Nrde2	protein_coding	0.0195684	0.999999	0.042317	0.999999
ENSMUST00000009344	Xpo6	protein_coding	-0.0444935	0.999999	-0.0288295	0.999999
ENSMUST00000179893	Ryr1	protein_coding	-0.164189	0.999999	-0.196478	0.999999
ENSMUST00000179891	Trappc13	protein_coding	0.082568	0.999999	0.406065	0.999999
ENSMUST00000019734	Cyb561	protein_coding	-0.218281	0.945009	-0.392423	0.999999
ENSMUST00000147928	Zrsr2	protein_coding	-0.021008	0.999999	-0.100823	0.999999
ENSMUST00000194740	Rab3gap2	protein_coding	-0.000665487	0.999999	-0.0128235	0.999999
ENSMUST00000120904	Hecw2	protein_coding	-0.0192968	0.999999	-0.116371	0.999999
ENSMUST00000194746	Rpl31	protein_coding	0.0676724	0.999999	0.0825844	0.999999
ENSMUST00000120902	Depdc5	protein_coding	-0.124455	0.999999	-0.266488	0.999999
ENSMUST00000154184	Shisa5	protein_coding	0.0473062	0.999999	0.0757356	0.999999
ENSMUST00000025163	Pfdn6	protein_coding	0.0932133	0.999999	0.115291	0.999999
ENSMUST00000001116	Luzp1	protein_coding	-0.199287	0.937235	-0.343277	0.999999
ENSMUST00000164408	Gm3591	protein_coding	-0.134154	0.999999	-0.212705	0.999999
ENSMUST00000001112	Grk4	protein_coding	-0.0310716	0.999999	-0.133515	0.999999
ENSMUST00000164404	Vars2	protein_coding	0.00713977	0.999999	0.32612	0.999999
ENSMUST00000081828	Bbof1	protein_coding	-0.00829945	0.999999	-0.0317173	0.999999
ENSMUST00000143010	Gpld1	protein_coding	0.235358	0.672377	0.702774	0.89704
ENSMUST00000084852	Numa1	protein_coding	0.0324163	0.999999	0.0448468	0.999999
ENSMUST00000199710	Gm43064	protein_coding	-0.0315561	0.999999	-0.331161	0.999999
ENSMUST00000069579	Tceb2	protein_coding	0.0208346	0.999999	0.0179811	0.999999
ENSMUST00000173554	Rxrb	protein_coding	0.0485619	0.999999	0.20043	0.999999
ENSMUST00000173550	Bag6	protein_coding	0.0714913	0.999999	0.0727957	0.999999
ENSMUST00000210785	Unc5d	protein_coding	0.093702	0.999999	0.674557	0.999999
ENSMUST00000087600	Gda	protein_coding	-0.0618854	0.999999	-0.0758457	0.999999
ENSMUST00000003922	Syce2	protein_coding	0.00457568	0.999999	0.200527	0.999999
ENSMUST00000072079	Rrs1	protein_coding	-0.0678778	0.999999	-0.0783816	0.999999
ENSMUST00000039608	Dym	protein_coding	0.0540578	0.999999	0.0683123	0.999999
ENSMUST00000160322	Sgtb	protein_coding	0.00184393	0.999999	-0.292137	0.999999
ENSMUST00000039601	Snrnp25	protein_coding	-0.0582858	0.999999	-0.103348	0.999999
ENSMUST00000101551	Adam17	protein_coding	0.0885047	0.999999	0.26473	0.999999
ENSMUST00000147630	Zfp97	protein_coding	0.0525471	0.999999	0.0736839	0.999999
ENSMUST00000038973	Gnptg	protein_coding	0.0297821	0.999999	0.0437184	0.999999
ENSMUST00000112522	Mbtps2	protein_coding	-0.0132044	0.999999	0.118444	0.999999
ENSMUST00000131024	Ifi35	protein_coding	0.00668933	0.999999	0.156491	0.999999
ENSMUST00000032585	Pop4	protein_coding	4.52119e-05	0.999999	0.0126841	0.999999
ENSMUST00000131028	Aire	protein_coding	-0.0454208	0.999999	-0.154653	0.999999
ENSMUST00000130999	Eml1	protein_coding	0.073589	0.999999	0.611226	0.999999
ENSMUST00000130998	Gad1	protein_coding	-0.0560946	0.999999	-0.132626	0.999999
ENSMUST00000130995	Tor1aip1	protein_coding	0.0102057	0.999999	0.0733174	0.999999
ENSMUST00000130994	Wdr77	protein_coding	0.124516	0.999999	0.251643	0.999999
ENSMUST00000130997	Zfp60	protein_coding	0.0124605	0.999999	0.0748381	0.999999
ENSMUST00000176543	Fbxw17	protein_coding	-0.0543706	0.999999	-0.634489	0.999999
ENSMUST00000130990	Mycn	protein_coding	-0.00175486	0.999999	2.66407	0.999999
ENSMUST00000130992	Atp6v1g2	protein_coding	-0.00611739	0.999999	0.0648865	0.999999
ENSMUST00000023237	Naprt	protein_coding	0.0446667	0.999999	0.0716404	0.999999
ENSMUST00000001806	Coasy	protein_coding	0.0787729	0.999999	0.210508	0.999999
ENSMUST00000001801	Tcirg1	protein_coding	0.0131902	0.999999	-0.0360265	0.999999
ENSMUST00000001802	Naglu	protein_coding	-0.0477995	0.999999	-0.0720051	0.999999
ENSMUST00000163272	Suz12	protein_coding	0.30421	0.280443	0.83975	0.999999
ENSMUST00000035053	Nme6	protein_coding	0.00714871	0.999999	-0.0852457	0.999999
ENSMUST00000035055	Map4	protein_coding	-0.102457	0.999999	-0.173548	0.999999
ENSMUST00000035058	Cspg5	protein_coding	-0.0794112	0.999999	-0.135571	0.999999
ENSMUST00000148238	Mto1	protein_coding	0.0274328	0.999999	0.600801	0.999999
ENSMUST00000128869	Mapk10	protein_coding	0.0372722	0.999999	0.110972	0.999999
ENSMUST00000076316	Arhgap10	protein_coding	0.128744	0.999999	0.199462	0.999999
ENSMUST00000128860	Cdh8	protein_coding	0.103051	0.999999	0.119878	0.999999
ENSMUST00000128861	Pogk	protein_coding	0.0310263	0.999999	-0.00278209	0.999999
ENSMUST00000128862	Nr3c2	protein_coding	0.00781182	0.999999	0.0605163	0.999999
ENSMUST00000082254	Jakmip2	protein_coding	0.0409941	0.999999	0.0432522	0.999999
ENSMUST00000028880	Slc20a1	protein_coding	-0.00221726	0.999999	-0.00737729	0.999999
ENSMUST00000028883	Pdyn	protein_coding	-0.178404	0.999999	-0.231103	0.440287
ENSMUST00000028882	Il1a	protein_coding	0.034066	0.999999	0.263136	0.999999
ENSMUST00000107303	Mlx	protein_coding	0.122868	0.999999	0.85435	0.999999
ENSMUST00000187485	Adgrb1	protein_coding	0.0762828	0.999999	0.0921932	0.999999
ENSMUST00000187486	Dst	protein_coding	0.0976688	0.999999	0.996802	0.999999
ENSMUST00000152410	Mettl10	protein_coding	0.027948	0.999999	0.196553	0.999999
ENSMUST00000137075	Tle1	protein_coding	0.0449718	0.999999	0.772954	0.999999
ENSMUST00000137074	Scly	protein_coding	0.0527757	0.999999	0.309794	0.999999
ENSMUST00000137071	Ehmt2	protein_coding	-0.022527	0.999999	0.0213686	0.999999
ENSMUST00000137070	Gdap1l1	protein_coding	-0.0165743	0.999999	0.00567808	0.999999
ENSMUST00000149547	Sgip1	protein_coding	-0.0712104	0.999999	-0.566599	0.999999
ENSMUST00000118313	Osbpl1a	protein_coding	0.0119562	0.999999	0.0724711	0.999999
ENSMUST00000029131	Ggt7	protein_coding	0.0237204	0.999999	0.0283918	0.999999
ENSMUST00000029135	Acss2	protein_coding	0.0479804	0.999999	0.0625663	0.999999
ENSMUST00000105510	Hdac2	protein_coding	0.0346516	0.999999	0.0411204	0.999999
ENSMUST00000105512	Nt5dc1	protein_coding	0.00253019	0.999999	1.28434	0.999999
ENSMUST00000105516	Themis	protein_coding	-0.00413686	0.999999	-0.0694271	0.999999
ENSMUST00000105519	L3mbtl3	protein_coding	-0.0510865	0.999999	-0.0496683	0.999999
ENSMUST00000165466	2610042L04Rik	protein_coding	-0.0440083	0.999999	-0.418974	0.999999
ENSMUST00000022108	Hapln1	protein_coding	-0.120768	0.999999	-0.146329	0.999999
ENSMUST00000187733	Trip12	protein_coding	-0.01627	0.999999	-0.111943	0.999999
ENSMUST00000119043	Osbpl1a	protein_coding	0.00866768	0.999999	-3.08261	0.999999
ENSMUST00000119047	Tmem128	protein_coding	0.00674845	0.999999	0.00503952	0.999999
ENSMUST00000022104	Tert	protein_coding	-0.0911162	0.999999	-0.331489	0.999999
ENSMUST00000031779	Calu	protein_coding	0.0519888	0.999999	0.0627558	0.999999
ENSMUST00000031773	Pon3	protein_coding	-0.00449228	0.999999	0.154138	0.999999
ENSMUST00000108161	U2af1l4	protein_coding	-0.0813171	0.999999	-0.853741	0.999999
ENSMUST00000108165	Proser3	protein_coding	-0.00693947	0.999999	-0.00634612	0.999999
ENSMUST00000108164	Lin37	protein_coding	-0.0456833	0.999999	-0.249301	0.999999
ENSMUST00000023856	Msrb2	protein_coding	0.0396091	0.999999	0.059744	0.999999
ENSMUST00000170146	Kcnb2	protein_coding	0.117421	0.999999	0.131903	0.999999
ENSMUST00000114740	Maats1	protein_coding	-0.0278366	0.999999	-0.0703865	0.999999
ENSMUST00000170142	Dfna5	protein_coding	-0.0412393	0.999999	-0.128696	0.999999
ENSMUST00000173369	Trim39	protein_coding	0.0117985	0.999999	0.0372109	0.999999
ENSMUST00000170141	Orc6	protein_coding	-0.0281418	0.999999	-0.15561	0.999999
ENSMUST00000133316	Cenpa	protein_coding	0.0195353	0.999999	0.0675219	0.999999
ENSMUST00000133317	Bptf	protein_coding	0.01003	0.999999	0.287338	0.999999
ENSMUST00000170149	Camk2d	protein_coding	0.0271229	0.999999	-0.00558489	0.999999
ENSMUST00000034728	Dock6	protein_coding	-0.016748	0.999999	-0.0264131	0.999999
ENSMUST00000119598	Egfem1	protein_coding	0.0976611	0.999999	0.148658	0.999999
ENSMUST00000060389	Rspry1	protein_coding	-0.0919141	0.999999	-0.161807	0.999999
ENSMUST00000069837	Slit3	protein_coding	0.047798	0.999999	0.0513618	0.999999
ENSMUST00000034720	Polr2m	protein_coding	-0.0121422	0.999999	-0.0229689	0.999999
ENSMUST00000034722	Rab27a	protein_coding	-0.0660505	0.999999	-0.093508	0.999999
ENSMUST00000114741	Pstpip2	protein_coding	-0.058446	0.999999	-0.176226	0.999999
ENSMUST00000124812	6430550D23Rik	protein_coding	0.0350279	0.999999	0.0771052	0.999999
ENSMUST00000031868	Slc13a4	protein_coding	-0.225399	0.641206	-0.697743	0.999999
ENSMUST00000107724	Spop	protein_coding	0.165664	0.999999	0.31997	0.999999
ENSMUST00000108295	Unc119	protein_coding	-0.0913048	0.999999	-0.523966	0.999999
ENSMUST00000034592	Dscaml1	protein_coding	-0.0332008	0.999999	-0.0260984	0.999999
ENSMUST00000108297	Pdp1	protein_coding	0.0111716	0.999999	0.00570016	0.999999
ENSMUST00000185398	Mdm4	protein_coding	0.00250703	0.999999	-0.0399245	0.999999
ENSMUST00000108293	Tmem67	protein_coding	0.0149351	0.999999	0.0171225	0.999999
ENSMUST00000185393	Tceb1	protein_coding	0.0154827	0.999999	0.115668	0.999999
ENSMUST00000161842	Mcoln1	protein_coding	0.0804377	0.999999	0.280181	0.999999
ENSMUST00000108299	Pdp1	protein_coding	-0.0923089	0.999999	-0.34248	0.999999
ENSMUST00000108298	Ect2	protein_coding	-0.0128967	0.999999	-1.82373	0.999999
ENSMUST00000200062	Ak5	protein_coding	0.111012	0.999999	0.304261	0.999999
[truncated: 32,035 more rows]

## Sheet: WT.WT
TranscriptID	GeneID	Type	DESeq_Log2FC	DESeq_AdjP	Sleuth_Log2FC	Sleuth_AdjP
[truncated: 34,212 more rows]
