# Supplementary material for: Forniceal deep brain stimulation induces gene expression and splicing changes that promote neurogenesis and plasticity
Source: eLife. 2018 Mar 23;7:e34031. doi: 10.7554/eLife.34031 (PMC5906096; doi:10.7554/eLife.34031)
Supplement: Figure 6—source data 1. [file elife-34031-fig6-data1.xlsx]

## Sheet: Sheet1
	Normalized Counts															SHAM: WT vs HET			DBS: WT vs HET			WT: SHAM vs DBS			HET: SHAM vs DBS
Gene	W.SHAM.1	W.SHAM.2	W.SHAM.3	W.SHAM.4	W.DSB.1	W.DSB.2	W.DBS.3	W.DBS.4	H.DBS.1	H.DBS.2	H.DBS.3	H.DBS.4	H.SHAM.1	H.SHAM.2	H.SHAM.3	Log2FC	Pval	AdjPval	Log2FC	Pval	AdjPval	Log2FC	Pval	AdjPval	Log2FC	Pval	AdjPval
Plekhg2	1576.09	1271.07	1451.73	1590.99	1625.24	1533.39	1466.58	1382.11	935.793	1647.98	1523.57	1710.48	1784.41	1532.87	1689.53	0.122658	0.071969	0.436674	-0.0173678	0.776059	0.958795	0.0111253	0.747599	0.999972	-0.0796636	0.294279	0.81788
Plekhg3	3254.14	3843.66	3405.87	3362.23	3410.23	3634.92	3417.35	3561.1	3036.15	3588.94	3844.79	4095.48	3975.07	4060.67	4011.58	0.17479	0.00149862	0.0386936	0.0361064	0.545663	0.902419	0.00866572	0.8041	0.999972	-0.0985716	0.167971	0.772435
Plekhg1	4282.21	4003.35	4484.61	5464.8	4457.13	4345.1	4216.42	4229.93	3702.64	4940.62	4371.07	4546.21	5482.89	4623.11	4828.89	0.0840709	0.223109	0.71916	0.0175167	0.765017	0.954348	-0.0332312	0.339215	0.999972	-0.122525	0.0925126	0.719174
Plekhg6	25.4894	11.9999	21.7488	14.5867	30.3449	9.00227	38.8212	3.17483	4.50334	75.4633	7.75356	17.8612	57.6236	8.52186	59.1336	0	0	0	0	0	0	0	0	0	0	0	0
Plekhg4	841.149	595.38	859.078	982.518	845.194	643.162	659.961	789.475	487.261	453.889	492.351	600.978	550.306	787.207	667.365	-0.11837	0.0993877	0.51817	-0.25055	7.18068e-05	0.0232393	-0.0284413	0.295021	0.999972	-0.186276	0.0161422	0.39505
Plekhg5	48566.6	51618.1	48556.4	46647.2	49939.6	47087.9	43332	49619.4	39089	44763	49502.6	49597.5	44088.8	53821.9	42140.1	-0.0525639	0.382536	0.850082	-0.0379123	0.513889	0.895048	-0.0267351	0.429696	0.999972	-0.0200766	0.784361	0.948023
Nsa2	9426.82	9431	9883.75	10237.8	9604.16	9317.35	8467.34	9674.77	11952.8	9065.58	8206.17	9009.42	8991.21	9529.57	9543.74	-0.0546063	0.204606	0.697327	0.0260444	0.676293	0.937814	-0.0473086	0.162095	0.999972	0.0190173	0.799667	0.951037
Nampt	18387.2	18367.2	18220.1	18273	17207.3	17678.5	19546.5	18916.7	20635.2	17426.5	17719.8	17675.3	17722.1	17678.6	19025.2	-0.0140926	0.694165	0.963453	0.00168453	0.974925	0.996768	0.00051762	0.987034	0.999972	0.0138159	0.817488	0.954002
Vmo1	16.1433	11.0768	4.34976	5.20953	9.81746	6.00151	6.47021	14.8159	11.7087	8.87803	5.81517	2.10132	13.4455	10.6523	4.22383	0	0	0	0	0	0	0	0	0	0	0	0
Man2a1	4546.45	4198.12	4039.84	3678.97	3993.03	3924.99	4275.73	4266.97	3423.44	3959.6	4347.81	4252.03	4733.78	4271.58	4562.79	0.105201	0.0809673	0.464474	-0.0299803	0.60327	0.918902	-0.00103842	0.97653	0.999972	-0.130771	0.0581004	0.631717
F930015N05Rik	5.09787	0.92307	0	9.37716	2.67749	1.00025	3.2351	1.05828	0.900667	2.21951	7.75356	7.35463	5.76236	1.06523	5.27979	0	0	0	0	0	0	0	0	0	0	0	0
4931406P16Rik	6220.26	5841.18	5652.52	6141	6025.24	5823.47	5782.21	5953.87	5336.45	5984.9	5670.76	5933.09	6489.38	6069.69	6311.46	0.0667969	0.148501	0.61785	-0.0355249	0.418467	0.876485	-0.0128635	0.682424	0.999972	-0.116853	0.0277739	0.485989
Mier1	9823.6	11567.9	11380.1	9801.21	9550.61	10279.6	12719.3	11367	12326.5	10319.6	11354.1	11447	9958.32	10487.2	12243.8	0.0241594	0.704835	0.965786	0.0323154	0.591344	0.916038	0.0170575	0.621003	0.999972	0.0448189	0.504569	0.874349
Mier2	9109.9	9017.47	9104.06	9243.79	8763.42	9054.28	9003.29	9495.92	7879.94	8782.59	9685.16	9452.8	8917.26	9219.58	9025.27	-0.0112679	0.725852	0.969705	-0.0157874	0.768966	0.95587	-0.00599541	0.832125	0.999972	-0.0137137	0.82766	0.957345
Mier3	6735.99	7343.94	6900.9	6845.33	6620.54	6777.71	7363.09	6980.39	6862.18	6357.78	6882.25	7061.5	6821.68	6868.62	7480.4	0.0168058	0.720897	0.968933	-0.0254258	0.579124	0.913299	-0.00398512	0.90309	0.999972	-0.0483511	0.362152	0.84391
Aqp11	8510.05	9515.92	8453.77	8656.16	8766.1	9255.33	8841.54	9210.18	9359.74	8828.09	9329.47	9343.53	8447.62	8451.55	8330.45	-0.0572651	0.213361	0.708549	0.0283655	0.444667	0.881032	0.025078	0.445586	0.999972	0.122271	0.00189314	0.120177
Aqp12	1.69929	0.92307	5.43721	1.04191	4.46248	1.00025	3.2351	4.23311	4.50334	8.87803	6.78436	3.15198	4.80197	7.45663	2.11191	0	0	0	0	0	0	0	0	0	0	0	0
1810010H24Rik	644.031	517.842	654.64	632.437	683.652	555.14	443.209	646.607	622.361	481.633	522.396	629.346	720.295	648.726	664.197	0.0888436	0.214197	0.708611	-0.0180631	0.76958	0.9562	-0.0141924	0.613208	0.999972	-0.153063	0.0459268	0.584812
Dag1	29390.9	29461.6	28205	29811	29162.3	28979.3	29007	28786.2	23503.8	29341.9	29353	28897.4	31756.4	29427	28766.4	0.0327913	0.422336	0.871625	-0.0460346	0.401334	0.873853	-0.0109887	0.649376	0.999972	-0.0833665	0.214018	0.800814
Myadm	10993.6	10613.5	11401.8	11154.7	12028.2	11231.8	10544.3	11129.9	8689.64	12104.1	11841.6	10766.1	11724.5	10545.8	10983	0.00394929	0.929093	0.994118	-0.0310672	0.612608	0.921734	0.0167766	0.606999	0.999972	-0.0204986	0.781124	0.947583
Sacs	49712.8	53122.7	45675.8	48407	46500.9	45113.4	53932.4	48334.7	42204.4	43654.4	48808.6	47261.9	47262.9	51143.9	50865.5	0.012024	0.804925	0.983058	-0.06966	0.1977	0.814941	-0.0132535	0.705567	0.999972	-0.109651	0.0528638	0.612335
Zfp712	1679.75	1968.91	1817.11	1694.14	1664.51	1792.45	1768.52	1787.43	2269.68	1896.57	1885.08	1798.73	1768.08	1757.63	1917.62	0.0138356	0.822627	0.983535	0.112846	0.0535033	0.672811	-0.016358	0.643109	0.999972	0.0802686	0.253755	0.811013
Zfp710	5060.49	5021.5	4834.76	5534.61	5283.58	5390.36	5252.73	5199.31	5304.93	5462.21	5206.51	5118.82	4922.02	5239.88	5125.62	-0.00556228	0.912023	0.992626	-0.00220499	0.952116	0.993043	0.0311171	0.345673	0.999972	0.0439965	0.336832	0.836068
Zfp711	2448.68	2407.37	2541.35	2305.74	2179.48	2391.6	2581.61	2509.17	2580.41	2151.81	2319.28	2123.39	1869.89	2112.36	2451.93	-0.128089	0.0530168	0.371829	-0.050545	0.389171	0.871428	-0.00429999	0.902759	0.999972	0.062487	0.399448	0.847833
Zfp715	9463.35	9719.92	9164.95	9250.05	9283.75	9285.34	9447.58	9199.6	9987.5	9124.4	9156.95	8873.89	9198.65	9087.5	9575.42	-0.0177144	0.641068	0.952727	-0.00232483	0.955648	0.993231	-0.0132589	0.623082	0.999972	-0.000688647	0.989012	0.997659
Mllt4	30623.8	31741.6	29835	28089.8	29743.3	30023.6	31077.5	28846.5	25599.7	30939.9	31061.7	30238	30217.8	30236.6	29962.8	0.00142971	0.972713	0.998007	-0.0174532	0.740646	0.950161	-0.00602661	0.849972	0.999972	-0.0269846	0.660183	0.91944
Mllt6	40936.8	40053.8	41925.2	42268.1	41298.5	41976.6	41004.9	42612.6	41553.2	41336.1	44707	42348	41815.5	45928.6	42123.2	0.0609216	0.131685	0.587872	0.0239103	0.500067	0.895048	0.0117646	0.640833	0.999972	-0.0246066	0.6169	0.905396
Zfp719	4991.67	5188.57	5060.95	5177.23	5363.9	5422.37	5225.77	5382.4	5931.8	4890.69	4674.42	5000.1	4943.15	4827.63	5870.07	0.0233274	0.686475	0.962291	-0.0451693	0.419381	0.876485	0.0534851	0.0564478	0.999972	-0.0174648	0.808381	0.952732
Mllt1	21104.3	20710.9	19380.4	22411.4	20539	20370.1	21313.9	21324.3	21491.7	22346	22784.8	21269.6	20918.3	21416.5	20338.8	-0.00205569	0.964788	0.998007	0.0664935	0.0680904	0.703943	-0.00152403	0.962667	0.999972	0.0663083	0.116383	0.737815
Mllt3	9584.85	9469.77	10534	9082.3	10098.6	9819.47	10307	9944.63	11653.7	10723.6	10415	10401.5	10419.3	11164.7	11120.3	0.14842	0.00311263	0.0644468	0.0906287	0.0362181	0.606046	0.0363481	0.272383	0.999972	-0.0124331	0.812493	0.953242
Btg4	0	0	1.08744	0	1.78499	2.0005	8.62694	1.05828	0	5.54877	0	0	0	0	0	0	0	0	0	0	0	0	0	0	0	0	0
Btg3	1163.16	1129.84	1240.77	1322.18	1217.37	1088.27	977.001	1062.51	1391.53	1030.96	988.578	1085.33	1097.73	1309.17	1177.39	-0.0171756	0.797197	0.98179	0.025174	0.690347	0.940789	-0.063419	0.0666863	0.999972	-0.048666	0.528201	0.881059
Btg2	6086.01	6023.95	6713.86	6294.16	6322.45	6403.61	5288.31	6158.11	6865.79	5282.43	4941.92	5917.33	6024.55	7221.21	6706.38	0.0663524	0.242316	0.739353	-0.0420133	0.499241	0.895048	-0.0297576	0.398765	0.999972	-0.132967	0.0756088	0.681097
Btg1	11014.8	14107.3	10908.1	10941.1	10677.8	12158.1	14431.8	12170.2	14083.7	14533.3	14734.7	13999	11387.4	11056	11293.5	-0.047337	0.461331	0.889606	0.149054	0.0103858	0.387502	0.024624	0.462029	0.999972	0.327644	3.73692e-18	5.43236e-14
Smok3a	0	0	0	0	0	0	0	0	0	0	0	0	0	0	0	0	0	0	0	0	0	0	0	0	0	0	0
Smok3c	0	0	0	0	0	0	0	0	0.900667	0	0	1.05066	0	0	0	0	0	0	0	0	0	0	0	0	0	0	0
Duxf3	0	3.69228	1.08744	0	1.78499	0	0	2.11655	0.900667	1.10975	0	1.05066	0	0	1.05596	0	0	0	0	0	0	0	0	0	0	0	0
Nupl1	11586.6	11784.8	11071.2	11283.8	10832.2	10701.7	12097.1	11454.8	12062.6	10908.9	11354.1	11439.6	11100.2	11237.1	11499.4	-0.0198345	0.58172	0.9349	0.0181957	0.697249	0.941814	-0.0150376	0.645222	0.999972	0.0182577	0.682319	0.92667
Nupl2	2536.19	2474.75	2720.78	2658.95	2708.73	2691.68	2509.36	2833.01	2660.57	2433.69	2642.99	2596.18	2653.57	2713.15	2583.93	0.0241524	0.630414	0.948448	-0.0456971	0.347462	0.859211	0.029242	0.395677	0.999972	-0.0323219	0.535709	0.88225
Ttc30a2	22.9404	16.6153	29.3609	20.8381	36.5924	26.0066	16.1755	38.098	24.318	19.9756	20.3531	28.3679	46.0989	24.5003	25.343	0	0	0	0	0	0	0	0	0	0	0	0
Npat	8397.9	9284.23	8788.7	8450.9	8410	8366.11	9269.65	8805.92	8673.43	8222.17	8793.5	8384.28	8329.5	8717.86	8993.59	-0.00884302	0.847409	0.986292	-0.0279296	0.51889	0.8968	-0.00280388	0.932907	0.999972	-0.0249839	0.58473	0.896473
Ttc30a1	732.395	782.763	823.193	826.232	784.505	798.201	816.324	741.852	838.521	644.767	733.68	736.514	705.889	719.032	751.841	-0.0905331	0.167483	0.650532	-0.054422	0.374431	0.87061	-0.00485216	0.890471	0.999972	0.016669	0.822131	0.955663
Gga1	12616.4	11887.3	13014.5	13260.3	12979.6	12985.3	11859.9	12725.8	12021.2	12504.7	12365	12583.8	12647.4	12934	12517.3	-0.000770226	0.985575	0.998007	-0.0278083	0.480043	0.89104	-0.0050143	0.878291	0.999972	-0.0364823	0.327351	0.833248
Gga3	21428.1	22462.9	20376.5	20946.5	21486.9	21339.4	20632.4	20770.8	18357.4	23005.2	24044.7	22764.7	21666.5	23200.8	20922.7	0.0358903	0.42649	0.874069	0.0471046	0.409599	0.875239	-0.0137981	0.642869	0.999972	0.00488647	0.94394	0.988139
Gga2	7880.46	8590.09	7852.41	7892.44	8208.29	7780.96	7649.94	7930.73	7219.75	7556.32	7987.13	8014.45	7771.51	7900.83	7901.73	-0.0338016	0.423953	0.872525	-0.0317139	0.469722	0.887776	-0.0216483	0.497245	0.999972	-0.0275318	0.576076	0.89194
Sorbs1	24671.2	24466.9	22957	25895.5	26074.3	23690	25156.2	25442	20607.3	22663.4	23828.6	24760.9	24376.7	25578.4	24732.6	0.0196203	0.645627	0.953519	-0.101469	0.0470777	0.652762	0.0233022	0.472929	0.999972	-0.0968386	0.0991485	0.729967
Sorbs3	4713.83	4239.66	4599.88	4293.7	4511.57	4595.16	4245.53	4127.28	3816.13	4898.45	4408.87	4926.55	4890.33	4696.61	4792.99	0.0891311	0.0655296	0.41889	0.0309826	0.600976	0.917638	-0.019181	0.575956	0.999972	-0.0631584	0.365491	0.844171
Sorbs2	45682.9	51107.6	45725.8	43897.6	46085	46233.7	50862.3	48083.9	39828.4	46621.9	50150	47951.1	47967.8	52168.7	48426.2	0.0745085	0.13506	0.594471	-0.0383725	0.486384	0.892371	0.0227143	0.504703	0.999972	-0.0793632	0.222491	0.800814
Tshz2	177.576	264.921	336.019	238.597	245.437	258.065	352.626	194.723	226.068	500.499	262.652	237.449	211.287	237.547	519.531	0.059423	0.28195	0.776881	0.0371366	0.431115	0.879312	0.00420741	0.834444	0.999972	-0.0105798	0.845132	0.961623
Tshz3	3429.17	4035.66	3175.33	3387.24	3398.63	3320.84	3757.03	3428.82	3771.09	4537.78	3837.04	3527.07	3788.75	3729.38	4188.98	0.112841	0.0788672	0.457672	0.118477	0.0433507	0.63335	-0.00654706	0.852501	0.999972	0.0036804	0.95807	0.990855
Murc	212.411	178.152	191.39	157.328	194.564	186.047	180.087	191.548	150.411	205.304	185.116	184.916	193.039	208.786	189.016	0.0353738	0.622145	0.948448	-0.0222836	0.719531	0.945965	0.00417077	0.879425	0.999972	-0.0513493	0.502931	0.873823
Bbof1	1859.02	1969.83	1763.83	1696.22	1807.31	1859.47	2075.86	1869.98	1731.98	1836.64	1962.62	1839.71	1821.87	2031.4	1900.72	0.0559833	0.353472	0.831866	-0.0352764	0.511612	0.895048	0.0306163	0.386206	0.999972	-0.0468039	0.448833	0.859076
Speer4d	0.849646	0	0	0	0	0	0	0	0	0	0	0	0	0	2.11191	0	0	0	0	0	0	0	0	0	0	0	0
Speer4e	0	0	0	0	0	0	0	0	0	1.10975	0	0	0.960394	0	0	0	0	0	0	0	0	0	0	0	0	0	0
Speer4a	28.0383	21.2306	21.7488	12.5029	24.0974	20.005	14.0188	17.9907	10.808	33.2926	15.5071	16.8106	9.60394	23.4351	21.1191	0	0	0	0	0	0	0	0	0	0	0	0
Speer4b	176.726	155.999	202.264	140.657	196.349	132.033	133.718	182.024	126.994	110.975	97.8886	138.687	119.089	181.089	204.856	-0.00203334	0.974838	0.998007	-0.112328	0.041414	0.628264	-0.00748414	0.735596	0.999972	-0.130088	0.0545914	0.619209
Speer4c	0	0	0	0	0	0	0	0	0	0	0	1.05066	0	0	0	0	0	0	0	0	0	0	0	0	0	0	0
Arhgef28	17847.7	15819.6	17985.2	19869.2	17558.1	17220.3	16227.3	18191.8	17649.5	16055.9	16289.3	17560.8	18162	19909.2	18194.1	0.0541786	0.351381	0.829932	-0.0292575	0.523106	0.8968	-0.0261757	0.457459	0.999972	-0.131254	0.013683	0.367511
Malrd1	5.94752	1.84614	1.08744	2.08381	2.67749	1.00025	4.31347	0	3.60267	3.32926	0	2.10132	2.88118	0	1.05596	0	0	0	0	0	0	0	0	0	0	0	0
Arhgef25	76689.9	70225.3	75916.4	74399.4	78306.8	72532.3	65880.7	78292.4	68034.6	60246.3	63557.8	71427.1	73805.3	80151.3	71469.3	0.012979	0.773448	0.978628	-0.122326	0.0264789	0.553899	-0.00704899	0.8388	0.999972	-0.156506	0.00937848	0.299157
Arhgef26	12030.1	12192.8	12031.4	12212.2	11867.5	13001.3	13040.7	12706.7	12132	12819.9	14364.4	13360.2	11895.4	11639.8	12822.5	-0.00115327	0.977026	0.998007	0.0462356	0.358124	0.864608	0.0472676	0.111528	0.999972	0.0981032	0.0979107	0.729967
Mkl1	23025.4	24303.5	22916.7	23911.8	23663.7	21170.3	21033.6	23231.3	19758.8	23484.6	23490.4	23106.1	22832.4	26293.1	22336.7	0.0133176	0.794505	0.980782	0.00901872	0.867902	0.980808	-0.0546832	0.0977809	0.999972	-0.0649152	0.328494	0.833645
Mkl2	104134	108026	100637	107323	106486	97704.6	95432.3	106501	82696.6	94969.4	96879.7	101197	108655	112859	108241	0.0601647	0.0857115	0.479154	-0.0853282	0.113593	0.760493	-0.0347088	0.28611	0.999972	-0.185247	0.00211809	0.128687
Glp1r	738.342	829.84	673.126	726.209	721.137	810.204	670.745	707.987	675.501	759.072	710.42	589.421	907.572	606.117	751.841	0.0122797	0.86685	0.988338	-0.0520033	0.405109	0.874379	-0.0104515	0.756446	0.999972	-0.069787	0.367936	0.84475
Lmna	5960.26	5963.03	6797.59	6309.79	6272.47	6162.55	5906.22	6090.38	5319.34	6438.79	6069.1	6550.87	6234.88	5902.45	5888.02	-0.0512031	0.316751	0.803692	-0.00263815	0.961045	0.993627	-0.0231643	0.490855	0.999972	0.015297	0.813015	0.953242
Fndc3c1	0	0	0	6.25144	0	1.00025	0	2.11655	0	0	0	0	0	0	0	0	0	0	0	0	0	0	0	0	0	0	0
Gm17330	0	0	0	0	0	0	0	0	0.900667	1.10975	0	0	0	0	0	0	0	0	0	0	0	0	0	0	0	0	0
Gm17333	2.54894	0	0	0	0	0	0	1.05828	0	1.10975	1.93839	0	0.960394	0	0	0	0	0	0	0	0	0	0	0	0	0	0
Zdbf2	7188	6521.49	6725.82	6478.57	6517.9	6352.6	7677.98	6087.21	7300.81	7417.6	7011.15	4906.59	5669.2	5623.36	7036.9	-0.106753	0.0887821	0.488769	7.71091e-05	0.999027	0.999937	-0.00806818	0.819377	0.999972	0.0652577	0.399397	0.847833
Sorcs1	1768.11	1908.91	1698.58	1616	1702.88	1944.49	2471.62	1847.75	1831.96	2858.73	2751.54	2060.35	1743.11	2069.75	2115.08	0.124913	0.0588308	0.395756	0.0988679	0.108595	0.757064	0.0555903	0.0856037	0.999972	0.124362	0.10828	0.733523
Sorcs2	16940.2	13306	16809.7	18236.5	16678.1	15646.9	13271.5	17193.8	10491.9	12360.4	12192.5	13820.4	14542.3	15247.7	14839.4	-0.0990377	0.12703	0.578506	-0.223812	0.000266645	0.050627	-0.0199926	0.552976	0.999972	-0.212826	0.00161373	0.107181
Supt16	14982.7	15496.5	14732.7	14983.7	14910	14519.7	15635.3	14686.8	15519.4	14445.7	14346	14374.1	15264.5	14948.4	14609.2	-0.0112979	0.737306	0.971502	-0.0229139	0.569107	0.909287	-0.00950821	0.737777	0.999972	-0.0246216	0.570398	0.889807
Trim34a	124.898	136.614	104.394	116.694	125.842	113.028	131.561	109.003	99.0734	110.975	116.303	136.586	171.91	134.219	128.827	0.0816017	0.227721	0.72308	-0.0163347	0.780054	0.95932	-0.00179818	0.940958	0.999972	-0.104943	0.14621	0.763453
Trim34b	199.667	117.23	166.378	125.029	163.327	123.031	186.558	136.518	158.517	125.402	149.256	166.005	164.227	152.328	168.953	0.023363	0.718909	0.968234	-0.00681954	0.905704	0.988537	4.94908e-06	0.999803	0.999972	-0.0449474	0.554922	0.885948
Prepl	75491	76304.6	73869.9	75511.1	74150.4	75992.2	76666.5	70563.8	72573.1	78690.4	75261.8	71786.4	78397.9	74620.6	77051.1	0.0238868	0.422516	0.871625	0.00400376	0.923046	0.98877	-0.0158036	0.56692	0.999972	-0.0372565	0.400239	0.847833
4933412E24Rik	0	0	0	0	0	1.00025	0	0	0	0	0	0	0	0	0	0	0	0	0	0	0	0	0	0	0	0	0
Cdhr1	6133.59	6730.1	6630.13	6529.63	6870.44	6512.64	6369.92	7180.41	4495.23	4500.05	5039.81	5298.49	4991.17	5843.86	5234.38	-0.236467	1.14488e-05	0.00106452	-0.361414	2.85333e-11	1.01578e-07	0.0318006	0.344652	0.999972	-0.111856	0.0955802	0.728399
Cdhr2	353.453	439.381	328.407	354.248	360.569	349.088	341.843	330.182	303.525	405.06	358.602	330.958	362.068	431.419	394.928	0.0491168	0.502413	0.90801	0.00744551	0.906214	0.988537	-0.0243063	0.427879	0.999972	-0.092821	0.231369	0.805961
Cdhr3	435.019	354.459	341.456	250.058	340.041	343.086	301.943	316.425	304.426	372.877	325.649	464.392	355.346	442.071	375.921	0.0637233	0.364947	0.839523	0.0677251	0.273351	0.832228	-0.0138088	0.590599	0.999972	-0.0381058	0.616842	0.905396
Cdhr4	150.387	67.3841	71.7711	70.8496	78.5397	84.0212	113.229	76.1959	61.2454	109.866	77.5356	113.471	118.128	86.2838	88.7004	0.0160414	0.753891	0.975555	0.00655218	0.890353	NA	-0.0019814	0.896074	0.999972	-0.0224216	0.714902	0.935087
Cdhr5	0.849646	0.92307	4.34976	1.04191	2.67749	1.00025	0	0	2.702	6.65852	0	1.05066	1.92079	3.1957	0	0	0	0	0	0	0	0	0	0	0	0	0
Tcof1	4580.44	4289.5	4283.43	4050.93	4390.19	4320.09	4098.88	4074.37	3832.34	4794.14	4433.1	4122.8	4717.45	4205.54	4218.55	0.020711	0.703474	0.965554	0.0183383	0.742349	0.95095	-0.0185228	0.581778	0.999972	-0.0215333	0.75186	0.942296
Olfr523	11.895	14.7691	13.0493	25.0058	7.13997	7.00176	1.07837	13.7576	7.20534	4.43902	6.78436	21.0132	3.84158	12.7828	9.50361	0	0	0	0	0	0	0	0	0	0	0	0
Olfr522	0	0	0	1.04191	0.892497	0	4.31347	1.05828	0	0	0.969194	0	0	1.06523	0	0	0	0	0	0	0	0	0	0	0	0	0
Olfr521	0.849646	0	0	0	0	0	0	0	0.900667	0	0	0	0.960394	0	0	0	0	0	0	0	0	0	0	0	0	0	0
Olfr520	0.849646	6.46149	2.17488	0	0	7.00176	0	0	1.80133	1.10975	2.90758	4.20265	0.960394	7.45663	1.05596	0	0	0	0	0	0	0	0	0	0	0	0
Olfr527	0	1.84614	2.17488	1.04191	0.892497	2.0005	1.07837	7.40794	0	5.54877	0.969194	2.10132	0	5.32616	1.05596	0	0	0	0	0	0	0	0	0	0	0	0
Olfr525	0.849646	0	1.08744	0	0.892497	1.00025	0	0	1.80133	1.10975	0.969194	0	0.960394	2.13046	0	0	0	0	0	0	0	0	0	0	0	0	0
Olfr524	41.6326	43.3843	16.3116	19.7962	20.5274	43.0108	16.1755	23.2821	10.808	32.1829	37.7986	27.3172	8.64354	30.8917	36.9585	0	0	0	0	0	0	0	0	0	0	0	0
Gm10644	192.02	191.998	168.553	186.501	199.919	211.053	207.047	207.422	170.226	154.256	186.085	177.562	242.019	210.916	205.912	0.110209	0.129952	0.584612	-0.120005	0.056801	0.677348	0.0356484	0.229638	0.999972	-0.163476	0.0345214	0.523839
Gm10645	35.6851	37.8459	38.0604	36.4667	48.1948	40.0101	47.4482	42.3311	38.7287	36.6219	28.1066	43.0771	23.0495	61.7835	39.0704	0	0	0	-0.0435113	0.340785	NA	0.016418	0.334806	0.999972	0	0	0
Gm10647	84.1149	52.615	46.76	62.5144	48.1948	36.0091	54.9967	74.0794	32.424	48.8292	67.8436	49.3811	60.5048	50.0659	79.1968	0.00535877	0.91906	0.992765	-0.0117708	0.769862	NA	-0.00992096	0.505318	0.999972	-0.0520949	0.342678	NA
Gm10642	11.895	12.923	11.9619	13.5448	7.13997	26.0066	10.7837	2.11655	22.5167	2.21951	15.5071	16.8106	7.68315	12.7828	23.2311	0	0	0	0	0	0	0	0	0	0	0	0
Gm10643	964.348	863.07	955.861	781.43	920.164	885.223	790.443	814.873	953.807	760.182	755.002	750.172	819.216	928.882	772.961	-0.0543737	0.442873	0.882271	-0.0477816	0.444394	0.880984	-0.0232314	0.493713	0.999972	-0.0367577	0.630153	0.909595
Zik1	5160.75	5688.88	5503.54	4929.26	5239.85	5504.39	5628	5251.17	6090.31	5478.86	5711.46	5479.2	5019.98	5502.99	5618.75	0.0119661	0.828316	0.984396	0.0628546	0.168116	0.805927	0.0135205	0.69283	0.999972	0.0675282	0.233244	0.806917
Usp8	20174.8	20386	19242.3	20550.6	20075.8	19581.9	20451.2	20070.2	19106.8	19832.4	20156.3	19679.9	19748.6	20104.1	20037.8	-0.0100473	0.766645	0.978218	-0.0237619	0.455966	0.884478	-0.00356734	0.895062	0.999972	-0.0191836	0.589231	0.897679
Usp1	7505.77	8746.08	8291.74	7638.22	7550.52	7923	8484.6	8360.39	9077.83	7971.36	7886.33	8177.3	7868.51	7860.35	8522.63	0.00448361	0.933986	0.995874	0.0281367	0.579616	0.913299	0.00279268	0.936259	0.999972	0.028266	0.620899	0.905548
Usp2	18168.8	19817.4	19382.5	19194	20009.8	20324.1	17471.7	20219.4	17057.7	17695	18360.4	20387	18868.9	22443.4	19596.5	0.07057	0.182351	0.670477	-0.0648563	0.234841	0.824058	0.0164481	0.63078	0.999972	-0.110563	0.0933806	0.722445
Usp3	5621.26	5913.18	5918.94	5602.33	5932.42	6033.52	5642.02	5743.27	5888.56	5997.11	6402.5	5893.16	6022.63	6342.39	6045.35	0.0810781	0.0506179	0.363758	0.0439229	0.29625	0.841532	0.0131386	0.669212	0.999972	-0.0198389	0.682344	0.92667
Usp4	23553	24646	23377.8	23586.7	23948.4	23830	23379	23784.8	22804.9	23962.9	23834.4	22919.1	24209.6	25092.6	23180.4	0.0192101	0.608865	0.943996	-0.020375	0.51568	0.896178	-0.00381593	0.878957	0.999972	-0.0439789	0.312205	0.824469
Usp5	42454.2	41211.4	42914.8	41885.7	43120.1	42104.6	39611.7	41217.8	37390.3	40773.5	41016.3	40132.1	41876	41837	39915.2	-0.0312902	0.326072	0.811465	-0.0525056	0.20514	0.814941	-0.0175276	0.53146	0.999972	-0.0450313	0.3271	0.833234
Usp7	44473.9	45072.6	42436.3	42747.3	42913.9	42342.7	42672.1	43274	41051.5	42023.1	42472	41842.6	43259	44686.5	42321.7	-0.00960165	0.786578	0.97894	-0.031065	0.233635	0.823593	-0.0257721	0.317227	0.999972	-0.0509406	0.156869	0.772365
Rpl38	20337.1	21057.1	19830.6	22238.5	20181.1	22421.7	20927.9	20659.7	29156.4	22580.2	20761.1	21331.6	20469.8	20663.4	20820.3	-0.014987	0.719684	0.968234	0.0956219	0.120645	0.769135	0.00776562	0.813652	0.999972	0.120045	0.103108	0.732142
Rpl39	13798.2	12435.6	12875.3	14079.3	12725.2	14258.6	14229.1	12653.8	21350.3	14786.4	12204.1	13611.3	14146.6	13724.5	14089.6	0.0634288	0.169594	0.653903	0.0599485	0.29947	0.842312	0.0101705	0.769509	0.999972	0.0708029	0.361151	0.843818
Rpl36	14291	13576.5	14452.1	15942.2	14122	16797.2	15038.9	14175.6	21797.1	16118.1	14130.9	15772.5	15094.5	15542.8	15434.9	0.065352	0.18133	0.669035	0.0912225	0.148365	0.792232	0.0237535	0.500537	0.999972	0.0836584	0.272785	0.813158
Rpl37	26083.3	25432.4	25049.2	28117.9	25925.2	29047.3	26480.4	26318.3	38786.3	29296.4	26119.8	27105	26891	26676.6	26731.6	0.0281421	0.503216	0.908486	0.0955866	0.127637	0.77567	0.0269929	0.419971	0.999972	0.108845	0.150658	0.770218
Rpl34	9725.89	9754.08	9583.62	10850.4	9995.07	10889.7	9681.58	9953.09	14296.3	11034.3	9623.13	10316.4	10580.7	10371.1	10020	0.0419813	0.37721	0.847465	0.0907142	0.14749	0.792232	0.0130653	0.701941	0.999972	0.0803986	0.287747	0.816988
Rpl35	10052.2	9975.61	10135	10400.3	10004.9	11058.8	10593.9	10124.5	14765.5	11040.9	9594.06	10546.5	10215.7	9988.68	10103.4	-0.0064358	0.843741	0.986292	0.0745755	0.236185	0.824058	0.0310401	0.313158	0.999972	0.108006	0.157405	0.772365
Rpl32	26800.4	26311.2	25188.4	27101	25620	27813	26780.2	25915.1	39260.1	28704.9	24984.9	26885.4	27053.3	26902.4	26350.4	0.0198545	0.569768	0.931126	0.0924416	0.14294	0.790157	0.00667984	0.823984	0.999972	0.0914925	0.23388	0.807581
Rpl30	15629.2	16170.3	15828.8	16593.4	15483.9	16995.3	16582.1	15845.6	21830.4	16934.8	15754.3	17298.1	16314.2	16477	17217.4	0.0491672	0.175926	0.661785	0.0940047	0.120368	0.769135	0.0106771	0.726103	0.999972	0.0726616	0.313798	0.825163
Rpl31	28264.3	29656.4	27167.5	30127.8	29470.2	30249.6	27959.9	29209.5	39911.3	32236.1	29927.8	30151.9	28485.3	29228.9	27859.3	-0.0142622	0.731173	0.970458	0.118797	0.045981	0.648662	0.014311	0.650032	0.999972	0.148746	0.0359101	0.531746
Anp32e	21519.8	23246.6	23352.8	22399.9	21730.5	22888.8	23841.6	23980.6	25650.1	22526.9	23113.3	23155.5	22105.4	22427.4	23555.2	0.00250335	0.950384	0.997845	0.0258516	0.583484	0.914137	0.0209259	0.510822	0.999972	0.0492126	0.341119	0.837575
Fam13b	16395.6	15332.2	15114.3	16148.5	15400.9	14816.7	16170.1	15882.6	17021.7	16112.5	15512	15142.1	17372.6	16318.3	17090.7	0.0936407	0.0237044	0.235765	0.029738	0.506008	0.895048	-0.013057	0.676575	0.999972	-0.0767364	0.121095	0.738649
Fam13c	22609.1	24357	20368.9	20614.1	22509.7	24198.1	24418.6	21867.2	23386.7	24596.6	23323.7	22914.9	22050.6	21387.7	20943.9	-0.0306626	0.57003	0.931126	0.0162766	0.711238	0.943036	0.043894	0.211442	0.999972	0.123475	0.00265028	0.144203
Fam13a	8381.75	8232.86	7977.47	7797.63	8441.23	7399.86	7202.42	7605.84	7315.22	6304.51	6516.86	6981.65	7972.23	7809.22	8331.5	-0.0114035	0.783232	0.97894	-0.134929	0.0119605	0.409053	-0.0500255	0.144645	0.999972	-0.207645	0.000229893	0.0323256
Bcas2	10746.3	10984.5	11481.2	10619.1	10767.1	11076.8	11410.2	10879.1	12974.1	10984.3	10956.7	11590.9	10852.4	11316	11837.3	0.0428478	0.317191	0.803782	0.060701	0.228033	0.822244	0.00684984	0.816328	0.999972	0.0292583	0.628171	0.90872
Bcas3	12042.9	10850.7	11681.3	11597.5	12082.6	11336.9	10621.9	11710.9	10221.7	11409.4	11068.2	11187.4	12080.8	11729.3	11104.4	0.00923275	0.838398	0.986292	-0.0498859	0.295609	0.840809	-0.00928045	0.781727	0.999972	-0.0748519	0.149452	0.767251
Bcas1	11041.1	9483.62	10659.1	11183.8	10459.2	11365.9	10807.4	10787	12333.7	12272.8	10336.5	14483.4	13983.3	11098.7	13010.4	0.197021	0.00172	0.0426564	0.123185	0.0397574	0.625097	0.0210976	0.539728	0.999972	-0.0251536	0.736708	0.939096
Gm8369	29.7376	22.1537	50.0223	58.3468	60.6898	67.0169	28.0376	25.3986	65.7487	36.6219	25.1991	18.9119	31.693	35.1527	21.1191	0	0	0	-0.0176183	0.550012	NA	0.00437766	0.683914	0.999972	0	0	0
BC089491	96.8596	33.2305	85.9078	87.5201	62.4748	65.0164	54.9967	62.4383	68.4507	75.4633	37.7986	55.6851	60.5048	56.4573	61.2455	-0.0421544	0.377869	0.847686	-0.00762352	0.869728	NA	-0.0132661	0.355376	0.999972	-0.000614773	0.991626	NA
Gm8362	0	0	0	0	0	0	2.15674	0	1.80133	0	0	0	1.92079	0	0	0	0	0	0	0	0	0	0	0	0	0	0
Krtap28-13	0.849646	0	1.08744	0	6.24748	1.00025	2.15674	8.46622	1.80133	2.21951	3.87678	1.05066	0.960394	4.26093	8.44766	0	0	0	0	0	0	0	0	0	0	0	0
Hist3h2ba	2426.59	2173.83	2889.33	2711.04	2590.03	2370.6	2544.95	2848.88	2972.2	2450.34	2528.63	2611.94	2565.21	2689.71	2667.35	0.0346039	0.605756	0.942591	0.0203139	0.727029	0.947562	0.00787807	0.817768	0.999972	-0.000195191	0.997582	0.999199
Mlycd	5028.2	4771.35	5097.92	5180.36	4768.61	5090.28	4681.19	4903	5291.42	5135.94	4763.59	4756.34	4703.05	4985.29	4937.66	-0.0390935	0.378364	0.847686	0.0308978	0.510827	0.895048	-0.0334949	0.296078	0.999972	0.0275955	0.607159	0.90396
Hist4h4	14.444	17.5383	19.5739	14.5867	22.3124	15.0038	14.0188	7.40794	19.8147	14.4268	22.2915	23.1146	32.6534	21.3046	12.6715	0	0	0	0	0	0	0	0	0	0	0	0
Rpl3l	69.6709	44.3073	101.132	77.1011	70.5072	55.0139	51.7616	61.3801	48.636	68.8047	51.3673	57.7864	48.0197	69.2401	58.0776	-0.045679	0.374947	0.847383	-0.0156018	0.753748	NA	-0.0153822	0.33508	0.999972	-0.00943088	0.879158	NA
Ttbk2	17230.8	18645.1	17433.9	16873.7	17217.2	16566.2	19878.6	17439.3	18538.4	18469.6	18715.1	17327.5	17268.8	16604.8	19112.8	0.00687876	0.891156	0.989549	0.0310928	0.542014	0.901142	0.0102567	0.76819	0.999972	0.0409703	0.447136	0.858969
Ttbk1	24532.7	23679.5	23192.9	26264.4	24533.8	24943.3	26222.7	25800.8	22520.3	25850.6	27384.6	25671.9	25335.2	26552	25953.3	0.0772602	0.0818647	0.467382	-0.000822171	0.987104	0.99896	0.038333	0.23427	0.999972	-0.0277689	0.640596	0.912706
Ncor2	57435.2	54493.4	56068.5	57942.5	56062.2	51816.1	54309.8	58157.6	42270.1	52035.3	55712.2	59095.5	55271.6	59716.9	54830.6	0.00139029	0.971948	0.998007	-0.0485755	0.422352	0.877164	-0.0274689	0.376751	0.999972	-0.0779962	0.282772	0.81642
Ncor1	87381.8	92748.2	80610.9	82314.8	85845.7	85278.5	89823.7	86780.8	79066	86852.7	88952.7	85735	87939.4	91461.9	86222.1	0.0392117	0.404284	0.860457	-0.0262025	0.526708	0.897592	0.0126195	0.699845	0.999972	-0.0504977	0.305656	0.823896
Pebp1	55707.9	53901.7	54889.7	56727.6	53626.6	57393.5	55424.9	54787	64994	56395.5	54189.6	56093.8	55574.1	54356.7	54877	-0.0107468	0.716445	0.967409	0.0535071	0.285999	0.836097	-0.000873945	0.973866	0.999972	0.0630793	0.27271	0.813158
Gkn1	0	0.92307	0	0	0	1.00025	1.07837	0	0	0	0	0	0	0	0	0	0	0	0	0	0	0	0	0	0	0	0
Gkn2	0	0	0	0	0.892497	2.0005	0	0	0.900667	0	0	0	0	0	0	0	0	0	0	0	0	0	0	0	0	0	0
Gkn3	491.945	424.612	415.402	525.121	459.636	617.156	700.939	620.15	358.466	705.804	577.64	618.84	1015.14	624.226	838.43	0.351172	1.18724e-06	0.000166964	-0.0234017	0.678227	0.938486	0.0725657	0.0100938	0.999972	-0.160444	0.0226395	0.45595
Magohb	881.083	956.3	1035.24	867.908	876.432	968.244	1062.19	1086.85	1366.31	905.559	788.924	946.646	879.721	1041.8	925.018	0.013044	0.850136	0.986292	0.00218455	0.971567	0.996457	0.0331907	0.327007	0.999972	0.0321356	0.673936	0.923723
Abhd17b	6363.85	7633.79	7649.06	6814.07	6243.91	6390.61	7454.76	7130.67	8225.8	6731.77	7524.83	7309.45	6502.83	6473.42	7691.59	-0.0359124	0.571984	0.931651	0.0924524	0.107551	0.757064	-0.0302005	0.391285	0.999972	0.083061	0.221097	0.800814
Ppme1	33613.7	33318.2	32665.6	34891.4	34012.2	33236.4	32240	33162.2	32340.3	33299.3	33390.7	32709.2	32529.5	33154.3	31846.6	-0.0472708	0.161008	0.640225	-0.00939478	0.756656	0.953006	-0.0171741	0.524466	0.999972	0.0170867	0.617225	0.905396
Gm6358	0	0	0	0	0	0	0	0	0	0	0	0	0	0	0	0	0	0	0	0	0	0	0	0	0	0	0
Gm6356	874.285	912.916	1227.72	1073.16	918.379	1190.3	1080.52	1063.57	952.005	1028.74	950.78	1118.95	826.899	807.446	972.537	-0.12511	0.0868255	0.483229	-0.0425864	0.490531	0.893421	0.0144983	0.638037	0.999972	0.144797	0.048893	0.597576
Gltpd2	12.7447	12.923	4.34976	11.461	6.24748	7.00176	11.862	15.8742	7.20534	11.0975	6.78436	18.9119	3.84158	11.7176	4.22383	0	0	0	0	0	0	0	0	0	0	0	0
Cep164	5169.24	4767.65	4919.58	4765.68	5055.99	5219.32	4864.52	4900.88	3706.25	4409.05	4638.56	4950.72	4408.21	5147.2	4756.03	-0.0354612	0.510011	0.911496	-0.121992	0.0383402	0.616212	0.0208494	0.514871	0.999972	-0.0734673	0.312043	0.824469
Cep162	7572.89	7454.71	7115.13	6833.86	7587.11	6966.76	7552.89	7238.61	6271.35	6564.2	7156.53	7391.4	6979.18	7516.28	7164.67	-0.00599982	0.897471	0.990144	-0.0790573	0.124042	0.769167	0.0115422	0.725557	0.999972	-0.0630696	0.29606	0.819945
Gm11060	0	0	0	0	0	0	0	0	0	0	0	0	0	0	0	0	0	0	0	0	0	0	0	0	0	0	0
Fam234b	42985.3	42627.4	42725.6	43774.7	42137.4	43685	41799.7	44111.1	39327.6	42882	44031.5	41860.5	43922.6	44793	43732.5	0.0343584	0.194128	0.682922	-0.0270995	0.51088	0.895048	-0.00362952	0.885125	0.999972	-0.0646575	0.163835	0.772435
Lrriq1	858.992	874.147	776.433	687.658	798.784	720.182	854.067	695.288	713.329	716.901	719.142	787.996	653.068	696.662	710.659	-0.138964	0.0497714	0.360926	-0.0403526	0.506601	0.895048	-0.0190043	0.560369	0.999972	0.0706428	0.301645	0.822586
Fam234a	3409.63	2918.75	3338.44	2925.67	3299.56	3320.84	2808.07	3308.17	2909.16	3571.19	3258.43	3503.96	3534.25	3326.72	3163.65	0.0658052	0.279371	0.775173	0.0379731	0.519123	0.8968	0.00710869	0.839976	0.999972	-0.0108037	0.872584	0.967682
Lrriq4	0	0	0	0	0	0	0	0	0	0	0	0	0	1.06523	0	0	0	0	0	0	0	0	0	0	0	0	0
Vmn2r84	361.949	620.303	506.748	255.267	392.699	463.117	432.425	358.756	262.094	350.682	481.69	322.553	274.673	379.223	308.339	-0.0993234	0.105486	0.532895	-0.0665661	0.253464	0.825293	-0.00737917	0.711818	0.999972	0.0434295	0.543193	0.88269
Vmn2r85	115.552	161.537	131.58	63.5563	91.0347	120.03	170.382	116.41	76.5567	103.207	111.457	99.8128	98.9206	99.0666	88.7004	-0.0515043	0.348807	0.828181	-0.0700622	0.167799	0.805927	0.00379633	0.810363	0.999972	0.00872766	0.901474	0.977381
Vmn2r86	39.0837	86.7685	30.4483	35.4248	75.8622	66.0166	63.6237	44.4476	32.424	62.1462	64.936	51.4824	37.4554	59.653	34.8466	-0.0110287	0.787797	0.97894	-0.0334248	0.437531	NA	0.0124666	0.32361	0.999972	0.0328258	0.526263	NA
Vmn2r87	457.109	647.995	375.167	304.237	425.721	402.101	485.265	441.301	413.406	426.146	493.32	444.43	387.999	452.724	378.033	-0.038798	0.556213	0.92637	0.0110906	0.859462	0.977756	-0.00304481	0.890691	0.999972	0.0744313	0.331306	0.834357
Vmn2r80	0	0	0	0	0	0	0	0	0	0	0	0	0	0	0	0	0	0	0	0	0	0	0	0	0	0	0
Vmn2r81	0	0	0	0	0	0	0	0	0	0	0	0	0	0	0	0	0	0	0	0	0	0	0	0	0	0	0
Vmn2r82	0	0	0	0	0	0	0	0	0	0	0	0	0	0	0	0	0	0	0	0	0	0	0	0	0	0	0
Vmn2r83	1.69929	1.84614	1.08744	1.04191	0	1.00025	4.31347	4.23311	5.404	0	1.93839	1.05066	1.92079	1.06523	0	0	0	0	0	0	0	0	0	0	0	0	0
Tinf2	2385.8	2036.29	2272.75	2127.57	2234.81	2161.54	2020.86	2247.78	2192.22	2098.54	2040.15	2243.16	2031.23	2314.75	2060.17	-0.0372677	0.54799	0.923242	-0.0125278	0.801131	0.966461	-0.0142992	0.685159	0.999972	0.00395648	0.949099	0.98845
Vmn2r88	6.79716	0	2.17488	0	0	0	0	0	0	2.21951	0	0	0.960394	0	1.05596	0	0	0	0	0	0	0	0	0	0	0	0
Vmn2r89	0	0	0	0	0	0	0	0	0	0	0	0	0	0	0	0	0	0	0	0	0	0	0	0	0	0	0
Egf	457.959	443.073	482.824	478.235	524.788	570.144	432.425	484.691	398.095	377.316	415.784	467.544	390.88	568.834	512.139	0.0366461	0.61683	0.947934	-0.141229	0.0254326	0.542968	0.0336476	0.29831	0.999972	-0.11303	0.144059	0.761653
Slc4a11	115.552	211.383	175.078	151.076	169.574	208.052	237.241	131.226	129.696	196.426	227.761	140.789	169.99	184.285	177.401	0.0327007	0.617881	0.948219	-0.0202488	0.686744	0.939504	0.0152301	0.426361	0.999972	-0.00842209	0.903434	0.977594
Slc4a10	68133.1	81331.7	71237.2	66745.6	66522.2	69443.5	82417.5	71642.2	72755	75699.7	79975	71220.1	66301.7	71154.3	71874.8	-0.0363247	0.514	0.913444	0.0354017	0.516975	0.89648	0.0054522	0.877137	0.999972	0.0890819	0.0821606	0.697242
4930519G04Rik	2.54894	1.84614	6.52465	2.08381	0.892497	5.00126	3.2351	0	2.702	0	0.969194	0	0.960394	1.06523	1.05596	0	0	0	0	0	0	0	0	0	0	0	0
BC026585	1342.44	1512.91	1672.48	1651.42	1661.83	1653.42	1349.04	1264.64	1791.43	1792.25	1685.43	1519.26	1546.23	1305.97	1369.58	-0.0906384	0.187127	0.677195	0.1113	0.0751959	0.714522	-0.0177373	0.583376	0.999972	0.192395	0.00598507	0.244121
Pcdhga8.1	1660.21	1518.45	1822.55	1774.37	2025.07	1949.49	1753.43	1836.11	1178.07	1864.39	1724.2	1772.47	1685.49	1967.48	1762.39	0.065797	0.313425	0.802316	-0.0993697	0.115297	0.761518	0.0738393	0.0361685	0.999972	-0.0710423	0.35968	0.843818
1700013D24Rik	0	0.92307	1.08744	0	0	0	1.07837	1.05828	0	0	0	0	0	0	0	0	0	0	0	0	0	0	0	0	0	0	0
Ptprz1	92007.3	100132	94702	95960.6	93614.9	93729.6	104664	95731.7	85513	91692.3	102867	90917.9	92439.8	95119.9	94588.4	-0.0250341	0.474067	0.895545	-0.0499097	0.337665	0.855945	0.0122452	0.703545	0.999972	-0.0174028	0.760318	0.94248
Pold1	1275.32	1091.07	1194.01	1035.66	1254.85	1046.26	1064.35	1196.91	1009.65	1214.07	1180.48	1165.18	1268.68	1215.43	1143.6	0.0501748	0.455496	0.88789	0.000711293	0.990662	0.999568	-0.00425715	0.900473	0.999972	-0.0603083	0.386368	0.847833
Pold2	3388.39	3234.44	3238.4	3215.32	3092.5	3309.83	3051.78	3231.98	3379.3	3294.86	3082.04	2953.41	3130.88	3063.61	2997.86	-0.0855459	0.0527581	0.370866	0.00230981	0.963216	0.993999	-0.0317238	0.326383	0.999972	0.0433867	0.446384	0.858969
Pold3	5903.34	6047.03	5798.24	5637.76	5846.75	5624.42	5640.94	5872.38	5521.99	5686.38	5728.91	5775.49	5732.59	5908.84	5495.2	-0.0319832	0.45504	0.88789	-0.0158676	0.657255	0.933819	-0.0201638	0.49951	0.999972	-0.00857395	0.848259	0.962619
Pold4	1559.95	1235.07	1541.99	1499.3	1644.87	1606.4	1364.13	1393.75	1801.33	1611.36	1456.7	1419.44	1511.66	1506.24	1569.15	0.0465516	0.486671	0.900763	0.0392332	0.526481	0.897592	0.0146972	0.662915	0.999972	0.0279141	0.694315	0.930177
Hdac1	8594.17	7660.55	8351.55	8754.1	8569.75	7366.86	7578.77	8559.34	8439.25	6940.4	6831.85	7825.33	7879.07	8957.54	7993.6	-0.0105574	0.845911	0.986292	-0.0650184	0.2675	0.831204	-0.0313424	0.373196	0.999972	-0.104327	0.125863	0.740114
Hdac3	20042.3	20709.1	20153.5	19535.7	20639.9	20583.2	19254.3	19631	19319.3	19225.4	19817.1	19558.1	18956.3	20414.1	18644	-0.0533475	0.184361	0.673134	-0.0366946	0.29427	0.839698	-0.00549038	0.849855	0.999972	0.00895775	0.838483	0.96097
Hdac2	22035.6	23913	23048.3	22586.4	21807.3	21951.5	23645.4	22692.6	25562.7	22128.5	22190.7	22582.9	21920	22698	22852	-0.025469	0.49287	0.903919	0.0307173	0.527645	0.897592	-0.0186711	0.540175	0.999972	0.0332356	0.543744	0.882977
Hdac5	33043.6	29655.5	32833.1	33275.4	34688.7	32905.3	30429.4	33531.5	33835.4	32752.2	32029.9	32015.8	32457.5	32762.3	31916.3	0.00575924	0.893763	0.990123	-0.00878884	0.838834	0.975102	0.019049	0.573124	0.999972	0.0110368	0.759036	0.94248
Hdac4	12454.1	11972.2	12078.2	12737.3	12171.9	12539.2	12450.8	11653.7	11524.9	13839.7	12993	11987	12267.1	12375.9	12458.2	0.00473632	0.892169	0.989673	0.0350506	0.497012	0.895048	-0.0105543	0.720276	0.999972	0.0202351	0.733663	0.938382
Hdac7	11290.9	10724.2	11536.7	10295.1	11394.5	10910.7	9527.38	10805	8595.97	9198.75	10564.2	10749.3	10118.7	11708	10422.3	-0.0251602	0.637494	0.951653	-0.0849401	0.149426	0.792232	-0.0236673	0.498249	0.999972	-0.0988018	0.15695	0.772365
Hdac6	14321.6	14783.9	14411.9	13841.7	14970.7	14291.6	13279	13788.3	11729.4	13021.9	13509.6	13421.1	13465.7	14944.1	13027.3	-0.0490386	0.30257	0.792846	-0.100209	0.0450935	0.646022	-0.0192755	0.546989	0.999972	-0.0783871	0.200009	0.797469
Hdac9	11448.1	11025.1	11206.1	9868.94	12328.9	10538.7	8789.77	9840.92	13106.5	11090.9	9799.52	9459.1	12392.9	10006.8	10901.7	0.0207162	0.732581	0.971122	0.034776	0.581744	0.913446	-0.0270994	0.430599	0.999972	-0.0197441	0.793039	0.949791
Hdac8	3036.63	3050.75	2781.67	3038.2	2717.65	3160.8	3078.74	2917.67	3120.81	2996.34	3210.94	3180.35	3088.63	2917.67	3042.21	0.0148344	0.766315	0.978218	0.0604977	0.229881	0.822244	-0.00328619	0.925153	0.999972	0.0457709	0.347811	0.841237
Gmpr	9092.06	9090.39	9347.64	9400.08	9202.53	9552.41	8691.64	9125.52	9712.8	8834.75	8471.73	9073.51	9599.14	9510.39	8776.06	0.00768551	0.852669	0.986292	-0.0158889	0.734348	0.948608	-0.0114	0.702309	0.999972	-0.037009	0.505254	0.874498
Gmps	19409.3	20276.1	19401	18649.1	18219.4	18261.6	20961.3	18754.8	20166.8	18870.3	20092.4	17787.7	18288.8	18176.1	19654.5	-0.0516318	0.215017	0.708907	0.010808	0.833389	0.974273	-0.0195748	0.561431	0.999972	0.0336666	0.531909	0.88173
1110032F04Rik	1083.3	1183.38	1519.16	1086.71	1114.73	1189.3	1310.22	1243.48	1269.04	1229.61	1154.31	1350.1	1259.08	997.057	1276.65	-0.0256116	0.726395	0.969705	0.0303458	0.598937	0.917485	-0.0014161	0.964491	0.999972	0.0557334	0.45204	0.859469
Pvr	2730.76	3081.21	2770.8	2995.48	3050.55	3150.79	3015.12	3264.78	2754.24	2906.45	3207.06	3256	2741.92	2973.06	3284.03	0.0385859	0.527259	0.91825	-0.0322412	0.546291	0.902419	0.065172	0.0589004	0.999972	0.0105702	0.877753	0.969745
Lix1l	7587.34	7792.55	7698	7786.17	8078.88	8029.02	7875.32	7964.59	8722.06	7731.66	8426.18	7832.68	7993.36	7360.75	7727.49	-0.00500964	0.899029	0.990144	0.0295076	0.501891	0.895048	0.0416382	0.0983607	0.999972	0.0749643	0.167682	0.772435
Ikzf5	364.498	575.072	614.404	353.206	358.784	409.103	721.428	681.53	692.613	350.682	593.147	504.317	376.474	486.811	551.21	-0.0051064	0.938887	0.996553	-0.00360031	0.942272	0.992481	0.0139187	0.455532	0.999972	0.0540867	0.445318	0.858969
Ikzf4	6262.74	7076.25	6237.56	6259.77	6347.44	6235.57	6355.9	6385.64	5839.93	6241.26	6247.43	6123.25	6031.27	6511.76	5835.22	-0.0655294	0.223199	0.71916	-0.046115	0.207102	0.814941	-0.0201168	0.545957	0.999972	-0.00338483	0.948435	0.988441
Ikzf1	983.04	955.377	952.598	1056.49	949.616	945.238	1013.67	1193.74	1084.4	977.693	1048.67	960.305	1043.95	932.078	1017.94	0.0113636	0.858434	0.986364	-0.00612053	0.920455	0.988557	0.0201249	0.55619	0.999972	0.0210651	0.753612	0.942305
Ikzf3	5.94752	0.92307	2.17488	9.37716	3.56999	2.0005	6.47021	7.40794	8.10601	7.76828	2.90758	1.05066	12.4851	1.06523	7.3917	0	0	0	0	0	0	0	0	0	0	0	0
Ikzf2	1068	1199.99	1083.09	1010.65	1164.71	1011.25	1335.02	1101.67	1169.07	1192.99	1190.17	1174.64	1109.25	1188.8	1338.95	0.10376	0.126139	0.577207	0.0229977	0.703346	0.942452	0.027362	0.415951	0.999972	-0.0280025	0.675178	0.924293
H2afv	4738.47	4783.35	4947.86	5079.29	4843.58	5091.28	5112.54	4776	6063.29	5020.53	5170.65	4985.39	5218.78	4774.37	5013.68	0.0289288	0.529673	0.91891	0.0749071	0.171076	0.80689	0.0140051	0.656592	0.999972	0.0660502	0.309967	0.824469
Mbtd1	9171.07	10641.1	9831.55	8838.49	9150.77	8708.19	10735.1	9984.84	9851.5	8937.96	10313.2	9672.39	8951.83	9452.87	9701.08	-0.0329097	0.554697	0.925629	0.00546514	0.922122	0.98877	0.00107523	0.975674	0.999972	0.0415752	0.448059	0.859076
H2afx	3781.77	3732.89	4636.85	4550.01	3647.63	3677.93	4081.62	4455.35	3962.94	3841.97	4241.19	4741.63	3813.72	3662.27	4316.75	-0.061702	0.357989	0.835106	0.0541986	0.364796	0.866623	-0.0285765	0.404812	0.999972	0.0679321	0.327637	0.833543
H2afy	15887.5	16138	15889.7	15967.2	15890	16322.1	15882.2	15898.5	15412.2	15652	15958.8	16057.3	15837.9	15792.1	15369.5	-0.0280722	0.331666	0.816392	-0.0195402	0.513428	0.895048	0.00122977	0.956792	0.999972	0.00827444	0.816776	0.953829
H2afz	12669.9	13451	13151.5	13554.2	13102.7	13873.5	13127	12975.5	15983.2	13551.2	12528.8	13685.9	12938.4	12676.3	13295.6	-0.0255779	0.492755	0.903919	0.0527543	0.33854	0.856026	0.00458006	0.876424	0.999972	0.0798523	0.217651	0.800814
Pigyl	2444.43	2557.83	2621.82	2764.18	2724.79	2837.72	2560.04	2743.05	3363.99	2505.82	2476.29	2764.29	2621.87	2654.56	2567.03	0.00746372	0.885322	0.988576	0.0198429	0.747277	0.951445	0.0392913	0.254626	0.999972	0.0563397	0.446475	0.858969
Theg	121.499	130.153	134.843	88.562	106.207	116.029	105.68	112.177	109.881	122.073	91.1043	122.927	135.416	121.436	93.9802	-0.00584721	0.926721	0.993475	0.00538194	0.92682	0.98955	-0.0130987	0.563553	0.999972	-0.0209638	0.765745	0.942707
Gm21083	3.39858	3.69228	0	2.08381	3.56999	2.0005	2.15674	6.34966	10.808	4.43902	3.87678	3.15198	1.92079	0	4.22383	0	0	0	0	0	0	0	0	0	0	0	0
Gm8159	0	0	0	1.04191	0	0	0	0	0	0	0	0	0	0	0	0	0	0	0	0	0	0	0	0	0	0	0
Fgf18	296.526	239.998	269.685	262.56	297.201	247.062	290.081	277.269	209.855	246.365	193.839	261.615	230.495	201.329	206.968	-0.153512	0.0357403	0.299565	-0.120949	0.0525196	0.668346	0.0131241	0.662546	0.999972	0.040874	0.594635	0.899009
Fgf13	66394.7	71530.5	70207.4	72297.9	70196.6	71005.9	73879	75413.9	73996.1	66005.9	71951.1	72029.1	66050.1	68338.9	71635.1	-0.0287013	0.479062	0.896711	-0.0284926	0.501352	0.895048	0.0379588	0.206756	0.999972	0.041813	0.398538	0.847833
Fgf12	17491.7	19438.9	19878.4	17870.8	18148	19287.9	20068.4	17826.7	22743.7	19698.1	18936.1	18437	17738.5	16429.1	18706.3	-0.0716025	0.174646	0.659452	0.0618802	0.263545	0.829638	0.00704652	0.837465	0.999972	0.137296	0.0354778	0.530859
Fgf11	6346	5151.65	5945.04	5746.11	5728.04	6064.53	5888.97	5079.73	5041.94	5532.12	4564.91	3958.89	3950.1	3859.34	4266.07	-0.416114	3.29142e-12	2.1689e-09	-0.152315	0.0138325	0.43319	-0.0134193	0.70392	0.999972	0.160627	0.0293991	0.501026
Fgf10	6664.62	6421.8	6945.49	7123.51	7190.85	6061.53	6361.29	7357.14	6498.32	4736.43	5123.16	5626.29	5761.4	6284.87	6484.63	-0.118578	0.0194318	0.206796	-0.176238	0.00446174	0.27073	-0.00554964	0.875092	0.999972	-0.113284	0.120669	0.738649
Fgf17	56.9263	40.6151	29.3609	71.8915	64.2598	33.0083	60.3886	58.2052	53.1394	53.2682	51.3673	45.1784	77.7919	39.4136	43.2942	0.0107398	0.807307	0.983535	-0.0134414	0.766375	NA	0.00432679	0.745844	0.999972	-0.0123081	0.825421	NA
Fgf16	68.8213	51.6919	94.6074	80.2268	79.4322	75.0189	52.84	69.8463	43.232	57.7072	59.1209	107.167	72.9899	55.3921	43.2942	-0.0557881	0.293848	0.786797	-0.00711924	0.864749	NA	-0.00555344	0.749577	0.999972	0.0268923	0.598684	NA
Fgf15	13.5943	22.1537	40.2353	16.6705	10.71	32.0081	7.54857	10.5828	6.30467	11.0975	8.72275	1.05066	9.60394	10.6523	7.3917	0	0	0	0	0	0	0	0	0	0	0	0
Fgf14	10038.6	11306.7	9670.61	9496.98	9989.71	9387.37	10855.9	9746.73	11416.9	9744.75	10171.7	9282.59	8891.33	9778.83	9852.08	-0.0761236	0.177608	0.663574	0.0169096	0.760926	0.95373	-0.0110921	0.752748	0.999972	0.0735598	0.251908	0.811013
Dpcr1	4.24823	2.76921	1.08744	1.04191	7.13997	1.00025	1.07837	2.11655	4.50334	2.21951	0.969194	3.15198	0.960394	2.13046	2.11191	0	0	0	0	0	0	0	0	0	0	0	0
Prss46	11.0454	0.92307	4.34976	4.16763	4.46248	1.00025	1.07837	3.17483	0	2.21951	0	6.30397	3.84158	3.1957	0	0	0	0	0	0	0	0	0	0	0	0	0
Prss47	1.69929	0	0	0	0	1.00025	1.07837	2.11655	0.900667	0	0	1.05066	0	1.06523	0	0	0	0	0	0	0	0	0	0	0	0	0
Prss44	0.849646	0.92307	2.17488	5.20953	2.67749	0	0	1.05828	2.702	2.21951	1.93839	0	3.84158	4.26093	1.05596	0	0	0	0	0	0	0	0	0	0	0	0
Prss45	84.9646	72.9225	65.2465	112.526	83.0022	90.0227	38.8212	67.7297	63.0467	33.2926	46.5213	65.141	79.7127	42.6093	43.2942	-0.0844068	0.101361	0.522524	-0.0474557	0.233221	NA	-0.0129142	0.399539	0.999972	-0.0108364	0.831755	NA
Prss42	0.849646	0	0	1.04191	0	0	0	1.05828	0	0	0	0	0	0	0	0	0	0	0	0	0	0	0	0	0	0	0
Lvrn	12.7447	15.6922	22.8363	12.5029	12.495	17.0043	17.2539	19.049	18.914	7.76828	10.6611	6.30397	5.76236	12.7828	13.7274	0	0	0	0	0	0	0	0	0	0	0	0
Faap100	4481.88	4658.73	4425.89	4212.43	4518.71	4254.07	3884.28	4130.45	4115.15	4245.92	4443.76	4261.48	4048.06	4282.23	3897.54	-0.110297	0.0252088	0.241889	0.0191128	0.695022	0.941814	-0.0505461	0.14356	0.999972	0.0569344	0.270125	0.811325
Prss41	634.685	505.842	571.994	592.845	616.715	550.139	422.72	565.12	592.639	497.17	428.384	566.307	501.326	573.095	444.558	-0.103159	0.157111	0.635168	-0.019791	0.750091	0.951987	-0.0222532	0.453193	0.999972	0.0198123	0.798295	0.950863
Prss48	4.24823	0	1.08744	1.04191	3.56999	1.00025	0	1.05828	0	0	2.90758	2.10132	3.84158	5.32616	4.22383	0	0	0	0	0	0	0	0	0	0	0	0
Phc1	12921.4	12571.3	12454.5	12683.1	13092	12940.3	11872.8	12635.8	10591.8	11944.3	12329.1	12444	12073.1	13057.6	11658.8	-0.042912	0.314784	0.80311	-0.0761798	0.133339	0.778822	-0.00267292	0.92933	0.999972	-0.0427133	0.485813	0.869433
Phc3	25730.7	27899.8	25718	25378.8	25130.9	24597.2	28670.6	26810.4	22720.2	25177	28173.5	25866.2	25546.5	26926.9	28037.8	0.0305807	0.489523	0.902032	-0.0334588	0.548987	0.902419	0.00335815	0.92181	0.999972	-0.0597311	0.341089	0.837575
Phc2	17764.4	18020.2	17319.7	18310.5	17344.8	17410.4	17481.4	18323	17790	18104.5	18006.7	18557.8	18387.7	17964.1	17093.8	-0.0042928	0.908748	0.991671	0.0355295	0.279837	0.834119	-0.0151454	0.580125	0.999972	0.0215491	0.597172	0.900212
Smok3b	0	0	0	0	0	0	0	0	0	0	0	0	0	0	0	0	0	0	0	0	0	0	0	0	0	0	0
Igsf9	1369.63	1573.83	1453.91	1460.75	1443.17	1544.39	1429.92	1529.21	951.105	1255.13	1473.18	1351.15	1183.21	1392.26	1087.64	-0.180395	0.00805934	0.122826	-0.12197	0.0536081	0.672811	0.0111782	0.750898	0.999972	0.0200352	0.79603	0.950058
Golt1b	7789.55	7867.32	7645.8	7805.96	7501.43	7833.97	7571.22	8107.46	8073.58	7874.81	7728.36	7707.65	7559.26	7493.91	7600.78	-0.0418847	0.196381	0.686426	0.0155403	0.685377	0.939504	-0.00446901	0.878196	0.999972	0.0513264	0.165865	0.772435
Golt1a	6.79716	4.61535	8.69953	2.08381	5.35498	3.00076	4.31347	9.52449	1.80133	4.43902	1.93839	0	4.80197	5.32616	6.33574	0	0	0	0	0	0	0	0	0	0	0	0
Med25	22788.3	21885.1	22028.3	23803.4	22605.2	22565.7	20903.1	23118.1	21174.7	22086.3	23605.7	23252.2	21457.1	23562.9	21592.2	-0.0258361	0.560624	0.928236	0.0126589	0.778608	0.959204	-0.015888	0.616713	0.999972	0.0174851	0.743884	0.940089
Gm28102	0	0	0	0	0	0	0	0	0	0	0	0	0	0	0	0	0	0	0	0	0	0	0	0	0	0	0
Chmp3	22954.9	23531.8	22499.2	22875.1	22585.5	23121.8	23423.2	23309.6	27819.8	23748.7	22927.3	23198.6	24162.5	23391.4	23580.6	0.0425243	0.166006	0.648452	0.0626129	0.228203	0.822244	0.00672358	0.783045	0.999972	0.0338955	0.578868	0.893629
Chmp7	19971.8	20397.1	19967.6	20678.7	20063.3	20648.2	19510.9	20045.9	21629.5	20703.6	19713.4	20699.1	19918.6	19612	19913.2	-0.0317398	0.278285	0.775078	0.0395281	0.294274	0.839698	-0.0121022	0.638627	0.999972	0.056734	0.168942	0.77267
Chmp6	5020.56	5158.11	5071.83	4898	5113.11	5274.33	4822.46	5186.62	5636.38	5221.39	4757.78	4899.23	4979.64	5082.22	4762.37	-0.02673	0.517727	0.913767	0.00662453	0.898158	0.986571	0.0122195	0.695472	0.999972	0.043195	0.472874	0.864881
Chmp5	14071	15298	14378.1	14576.3	14159.5	14562.7	15095	14354.5	18503.3	15220.3	15086.5	14620	14822.7	13826.7	14747.5	-0.0117655	0.77702	0.97894	0.091473	0.102194	0.754209	-0.00382844	0.897614	0.999972	0.0996976	0.134251	0.751599
Recql5	6202.41	6420.87	6413.73	6418.14	6306.38	6304.59	6177.97	6198.33	5494.07	5865.05	6469.37	6700.07	6182.05	7029.47	6148.84	0.0160927	0.746338	0.97387	-0.0208318	0.693168	0.941584	-0.0227724	0.392068	0.999972	-0.0555031	0.411389	0.850377
Recql4	593.902	518.765	542.633	628.27	539.96	550.139	593.102	538.663	485.46	512.706	566.01	552.648	613.692	646.596	607.175	0.0792712	0.258642	0.754501	-0.0448413	0.459155	0.885763	-0.0147674	0.663317	0.999972	-0.160202	0.0267622	0.481374
Gcnt7	84.1149	90.4608	120.706	96.8973	106.207	77.0194	93.818	105.828	53.1394	84.3413	116.303	92.4582	84.5147	102.262	77.0849	-0.0380667	0.546324	0.923242	-0.0248497	0.600027	NA	-0.00303452	0.885004	0.999972	-0.00446533	0.940391	0.98718
Gcnt1	3107.15	2639.06	3276.46	3135.1	3067.51	2726.69	2488.87	3201.29	3022.64	2466.98	2404.57	2566.77	2963.78	3250.02	3107.68	0.0232279	0.708742	0.966739	-0.0812208	0.188952	0.814941	-0.0310807	0.363806	0.999972	-0.181511	0.00854663	0.29256
Fam170b	1.69929	0.92307	0	1.04191	2.67749	1.00025	1.07837	0	4.50334	2.21951	0	1.05066	9.60394	0	4.22383	0	0	0	0	0	0	0	0	0	0	0	0
Gcnt3	0	0	0	0	0.892497	0	0	0	0	0	3.87678	0	1.92079	0	1.05596	0	0	0	0	0	0	0	0	0	0	0	0
Gcnt2	4552.4	5229.19	4780.39	4675.03	5026.54	5096.28	4821.38	4443.7	4568.18	5012.76	5265.63	4663.89	5163.08	4975.7	4748.64	0.0371741	0.479589	0.896809	0.00687047	0.896873	0.986214	0.00588721	0.866377	0.999972	-0.0212299	0.718005	0.935904
Mark4	18625.1	17038.9	18974.8	19635.8	17036.9	18308.6	18001.2	18639.4	16040.9	17600.7	18460.2	18781.6	17121.9	17723.3	17887.9	-0.0713557	0.126654	0.578011	-0.0181342	0.712375	0.943298	-0.0307058	0.357308	0.999972	0.00934872	0.86761	0.966708
Mark1	16313.2	17062.9	16337.7	16802.8	16322.9	16550.2	16166.9	16404.4	16060.7	16767.3	16683.7	16396.6	16004	16803	16468.7	-0.0183237	0.589741	0.936223	0.00951865	0.747638	0.951445	-0.0209651	0.400159	0.999972	0.00360419	0.924434	0.983175
Mark2	27103.7	27273.9	26107.3	26622.8	26977.5	25784.5	24595.4	26434.7	24291	26376.6	25783.5	26329.6	26698.9	27994.3	25273.3	-0.00752242	0.849828	0.986292	-0.0124626	0.763997	0.954075	-0.0361799	0.216916	0.999972	-0.047349	0.344217	0.83908
Mark3	21064.4	21327.5	20598.3	20428.7	20262.4	20271.1	20281.9	20691.4	21018	20540.4	19696	20835.7	20814.6	21107.6	19999.8	-0.015583	0.644079	0.953519	0.00957706	0.766717	0.955126	-0.030055	0.211549	0.999972	-0.00834136	0.838711	0.96097
Nmd3	7117.48	7692.86	7761.07	7077.67	7432.71	7599.92	7562.59	7387.83	8976.95	7574.07	7068.33	7378.8	7136.69	7684.59	7669.42	0.0130151	0.785263	0.97894	0.0355459	0.522439	0.8968	0.0110179	0.726666	0.999972	0.0353771	0.598052	0.900643
Extl1	17437.3	18646	17558.9	17887.4	17625	18231.6	18323.6	18905.1	16012.1	18304.3	19119.3	18729.1	18878.5	19346.7	18276.5	0.0681665	0.0665531	0.422277	-0.0147068	0.769621	0.9562	0.0234632	0.417533	0.999972	-0.0515999	0.383836	0.847416
Extl2	20074.6	20271.5	21507.4	22102	20631.8	20352.1	20595.7	22350.8	21038.7	17994.7	19586.4	20637.1	20949.1	22163.2	21432.8	0.0311168	0.461884	0.889606	-0.0671526	0.173234	0.808787	-0.000983238	0.975821	0.999972	-0.101535	0.0672344	0.660893
Extl3	35452.3	36649.6	34191.3	36649.1	36497.8	36179.1	33529.7	35502	34827	37719.4	35974.6	36427.5	37729.1	37101	36372.4	0.0480559	0.174299	0.659118	0.0289638	0.464795	0.88704	-0.0102529	0.735373	0.999972	-0.0309287	0.445858	0.858969
Tia1	37986	44391.3	42493.9	35588.4	38581.7	38616.7	45839.2	43162.9	37495.7	35470	44876.6	41006.3	36738.9	43538.2	42857.1	0.0239297	0.701972	0.965554	-0.0446355	0.447666	0.881837	0.0226956	0.519247	0.999972	-0.0349245	0.615177	0.905396
Tmem160	2971.21	2735.98	3221	3439.33	2911.32	3319.84	2966.59	2977.99	3309.95	2894.24	3098.51	3302.23	2909.03	3026.32	3222.78	-0.0146921	0.816942	0.983535	0.0386455	0.468101	0.887776	-0.0105886	0.763626	0.999972	0.0370072	0.540772	0.882389
Tmem163	913.369	641.533	938.462	1035.66	846.087	794.2	771.033	729.153	1087.11	1085.34	898.443	688.183	731.82	726.488	878.556	-0.0818152	0.261927	0.756981	0.110932	0.076096	0.714522	-0.0364658	0.210637	0.999972	0.118215	0.124696	0.739652
Tmem165	5475.97	6189.18	6245.17	5514.81	5556.68	5948.5	6238.36	6182.45	6522.63	5701.92	6111.74	6223.07	5810.38	5757.58	5975.66	-0.002911	0.956043	0.997912	0.0309383	0.530678	0.897912	0.0167372	0.632296	0.999972	0.0608705	0.240787	0.811013
Tmem164	6716.45	8436.86	6232.12	6295.2	6865.98	7642.93	7085.95	6345.43	6844.17	8284.31	7536.46	6858.72	6382.78	6857.96	6315.68	-0.0605953	0.371335	0.844658	0.0559909	0.331536	0.854029	0.00438915	0.897197	0.999972	0.138137	0.0330721	0.519189
Tmem167	14959.7	16174	14872.9	14731.5	14393.3	14757.7	16395.5	16238.2	17709.8	14745.3	15389.8	15416.4	14891.9	15448	16493	0.0340243	0.460404	0.889606	0.0257468	0.636539	0.926223	0.0146814	0.667065	0.999972	0.0146339	0.810554	0.953207
Zscan4d.1	0	0	0	0	0	0	0	0	0	0	0	0	0	0	0	0	0	0	0	0	0	0	0	0	0	0	0
Tmem169	3934.71	3916.58	4050.72	3724.82	3760.09	3845.97	3773.21	3956.9	3645	3890.8	3649.99	3527.07	3792.59	3813.53	3674.73	-0.0508125	0.252839	0.750709	-0.0519706	0.22599	0.822244	-0.0206337	0.511348	0.999972	-0.0289328	0.561686	0.886862
Tmem168	4267.77	4866.42	4860.86	4302.03	4249.18	4311.09	5171.85	4817.28	4994.2	4457.88	4729.67	4650.23	4420.69	4386.63	5124.56	0.015786	0.796036	0.981284	0.0163197	0.770012	0.9563	0.00854662	0.808395	0.999972	0.0155532	0.80112	0.951464
Gm3739	480.05	477.227	515.447	459.481	507.831	510.129	450.758	444.476	500.771	387.304	432.261	377.187	490.761	442.071	463.565	-0.0348194	0.619341	0.948448	-0.0859524	0.173827	0.808787	-0.0047729	0.887579	0.999972	-0.0722132	0.35007	0.842126
Tbc1d8	2921.08	2805.21	2988.29	3036.12	3019.32	3065.77	2854.44	2799.14	2858.72	3289.31	3156.67	2781.1	2919.6	2802.63	3125.63	0.00377559	0.941866	0.996892	0.0315039	0.561763	0.90759	-0.00117172	0.972103	0.999972	0.0264056	0.684175	0.92667
Tbc1d9	19672.7	20745.1	20679.9	19395.1	20439.1	20609.2	19383.7	19090.3	17638.7	19737	19664	18409.7	19160.8	18387	18791.8	-0.0941137	0.0114555	0.151106	-0.0643805	0.155951	0.797328	-0.013814	0.652855	0.999972	0.00498331	0.920542	0.981993
Tbc1d1	8399.6	7888.55	7961.16	7575.7	8055.67	7949	7944.33	8042.9	7959.2	8288.75	8350.58	8164.69	8860.59	8358.88	8087.58	0.0732934	0.116567	0.557482	0.0318507	0.319831	0.850835	0.00472378	0.875469	0.999972	-0.039131	0.394749	0.847833
Tbc1d2	1322.05	1162.14	1398.45	1383.65	1246.82	1074.27	1237.97	1263.58	1038.47	1001	1198.89	1256.59	1190.89	1282.54	1261.87	-0.0597397	0.35739	0.834941	-0.0622987	0.311422	0.848324	-0.0525599	0.130876	0.999972	-0.100131	0.168499	0.772435
Tbc1d4	2100.32	2230.14	2143.35	2613.1	2250.88	2317.58	2285.06	2372.66	1625.7	2510.26	2859.12	2549.96	2232.92	2336.05	2621.94	0.0537554	0.420117	0.871318	0.021273	0.734276	0.948608	0.0101637	0.773444	0.999972	-0.00313139	0.967632	0.992764
Tbc1d5	11417.5	11376.8	10910.3	11778.8	11648	11494.9	11230.1	12029.4	10660.3	11176.3	11515	11131.8	11856.1	11291.5	11215.3	0.00834011	0.832182	0.985319	-0.0548445	0.14973	0.792232	0.0214944	0.466582	0.999972	-0.0395798	0.36731	0.844171
Tbc1d7	2565.08	2640.9	2697.94	2466.19	2553.43	2663.67	2526.62	2597.01	2750.64	2521.36	2573.21	2499.52	2530.64	2594.91	2422.37	-0.0385474	0.444848	0.883217	0.000916674	0.983847	0.998168	-0.00345754	0.916298	0.999972	0.0336534	0.537424	0.88225
Spata45	51.8284	60.9226	53.2846	27.0896	58.0123	35.0088	67.9372	53.9721	42.3314	44.3902	48.4597	49.3811	53.7821	71.3706	55.9657	0.0428551	0.390053	0.854625	-0.0332412	0.463536	NA	0.00612568	0.661778	0.999972	-0.0822124	0.193344	NA
2010315B03Rik	3714.65	3973.81	4099.65	3291.38	3769.91	3472.88	3957.61	3715.61	4089.03	3615.58	3889.38	3696.23	3472.78	4031.9	4039.04	0.0204162	0.752357	0.975425	0.02891	0.567877	0.909067	-0.00815892	0.817283	0.999972	-0.00777192	0.902569	0.977548
Akirin2	11572.2	12695	12291.3	11865.2	11613.2	12465.1	12996.5	12356.4	13987.4	13237.1	12635.4	12590.1	12387.2	11848.6	12543.7	0.0152831	0.715169	0.967409	0.0721333	0.117736	0.765202	0.019835	0.541503	0.999972	0.0855505	0.0805415	0.693544
Akirin1	14078.6	14750.7	14489.1	14727.3	13482.1	13782.5	15091.8	14576.7	17035.2	14796.4	14468.1	15320.7	14883.2	13902.3	14768.6	-0.000672068	0.985731	0.998007	0.0902829	0.0793594	0.721788	-0.0211557	0.502359	0.999972	0.071015	0.215716	0.800814
Rab3il1	2421.49	2231.06	2441.31	2391.18	2648.04	2482.63	2334.67	2612.89	2484.04	2619.02	2274.7	2386.05	2715.99	2397.84	2476.22	0.0761239	0.17359	0.658764	-0.0356129	0.502684	0.895048	0.0514779	0.138436	0.999972	-0.0419584	0.503223	0.873982
Ap3m1	12256.1	13019.9	12094.5	12278.9	12351.3	12447.1	13162.6	12824.2	13059.7	12197.3	12528.8	12536.5	12167.2	12101	12463.5	-0.0198788	0.593746	0.938766	-0.0117684	0.750082	0.951987	0.0241052	0.417235	0.999972	0.0360286	0.350467	0.842256
Crhbp	1506.42	1092.91	1544.17	1311.76	1472.62	1613.41	1404.03	1081.56	2464.23	2420.37	1582.69	1521.36	1495.33	1217.56	1463.56	0.015825	0.827914	0.984396	0.172839	0.00372996	0.254884	0.00650712	0.823442	0.999972	0.206484	0.00663029	0.256216
Limd2	31164.2	32511.4	31536.9	33040.9	32002.3	30784.8	30225.6	33240.5	34766.7	28865.8	29913.2	33298.6	31751.6	32908.2	30839.2	-0.01116	0.756914	0.975785	0.00520755	0.921349	0.98864	-0.0179485	0.553847	0.999972	-0.00512276	0.933011	0.98512
Limd1	3041.73	2549.52	2716.43	2961.1	2912.22	3118.79	2851.2	2674.27	3143.33	3091.77	2989	2860.95	3307.6	2807.95	2934.5	0.0727973	0.252459	0.750709	0.0511936	0.316406	0.849836	0.0174422	0.621549	0.999972	0.00107009	0.986213	0.996634
Nop58	15079.5	16574.6	15168.7	14277.2	15260.8	14777.7	15107.9	15131.2	17063.1	14621	14154.1	14841.6	14196.5	14853.6	14595.4	-0.0633399	0.182971	0.671733	0.00774382	0.877674	0.981935	-0.014314	0.661535	0.999972	0.0488667	0.412527	0.85098
Acsf2	3752.04	3540.9	3738.62	3909.23	4294.69	3988.01	3432.44	3942.08	3683.73	3785.37	3923.3	3993.56	3997.16	3758.14	3955.62	0.0549051	0.250068	0.747251	-0.0190614	0.729591	0.947578	0.0342311	0.332573	0.999972	-0.0195677	0.693898	0.930177
Nop56	18959	20128.5	19667.5	19470.1	19799.1	19142.8	18178	19465.9	18391.6	18203.3	18234.4	18924.5	17961.3	19180.6	17986.1	-0.0849163	0.0237072	0.235765	-0.0494771	0.174256	0.809594	-0.0244061	0.408358	0.999972	0.00386712	0.925203	0.983175
1700018C11Rik	6.79716	12.923	4.34976	8.33525	0	3.00076	7.54857	8.46622	2.702	5.54877	3.87678	1.05066	4.80197	6.39139	4.22383	0	0	0	0	0	0	0	0	0	0	0	0
Sarnp	6563.51	6695.02	6445.26	6721.34	6274.25	6952.75	6777.54	6298.86	8998.57	6898.23	6557.57	6712.68	6935.96	6212.43	6899.62	0.0134549	0.771896	0.978628	0.0913825	0.137821	0.786788	-0.00560623	0.861851	0.999972	0.0806248	0.277514	0.815628
Cdk13	15839.9	16659.6	16132.2	15536.9	15390.2	14953.8	17085.7	16337.7	14189.1	15059.4	16513.1	15687.4	15714.9	15539.6	16236.4	-0.0193893	0.594104	0.938809	-0.0423785	0.407405	0.874752	-0.00701938	0.831313	0.999972	-0.0377438	0.483957	0.868606
Kcnip4	12113.4	14881.7	13546.3	12612.3	11042	12238.1	13758.9	13465.5	15260	13425.8	12955.2	13905.5	12809.7	13158.8	13837.3	-0.00299205	0.958154	0.997912	0.0970383	0.0918704	0.74156	-0.0331333	0.345087	0.999972	0.0544616	0.341212	0.837575
Kcnip3	15789.8	18378.3	15444.9	15615.1	16649.5	18139.6	17622.7	15648.7	18588	21677.9	19043.7	16728.6	16005.9	16183	15256.5	-0.0382702	0.480626	0.897532	0.112047	0.0529494	0.671415	0.0320067	0.36402	0.999972	0.201277	0.00234792	0.135443
Kcnip2	63550.9	58243.8	62874.8	67627	62624.7	62189.7	57781.1	63955.9	57307.7	51798.9	54774	57544.7	57100.2	61682.3	56483.1	-0.0978707	0.0447449	0.339587	-0.13283	0.00272303	0.213055	-0.0224941	0.502436	0.999972	-0.068697	0.181178	0.784097
Kcnip1	2551.49	2752.59	2671.84	2754.8	2485.6	2854.72	2891.1	2480.6	2803.78	3005.21	2779.65	3054.27	2728.48	2457.49	2473.05	-0.0608265	0.256414	0.753114	0.0889069	0.10894	0.757064	-0.00197867	0.955287	0.999972	0.154819	0.00878784	0.295853
4930447A16Rik	3.39858	5.53842	0	4.16763	4.46248	5.00126	1.07837	6.34966	0.900667	2.21951	0.969194	4.20265	0.960394	4.26093	7.3917	0	0	0	0	0	0	0	0	0	0	0	0
Tpcn1	12453.3	11667.6	11508.4	12277.8	12663.6	12314.1	12069.1	12246.4	10163.1	12843.2	12340.8	12361	12368	12224.6	11733.8	0.0129767	0.751245	0.974852	-0.0352217	0.522486	0.8968	0.0309891	0.294709	0.999972	-0.0171763	0.794418	0.949791
Tpcn2	915.918	665.533	747.072	740.795	870.184	766.193	712.801	662.481	633.169	727.999	851.922	826.871	876.84	846.86	814.143	0.0816748	0.257053	0.753114	0.0060328	0.923942	0.98877	-0.0071005	0.817008	0.999972	-0.0925505	0.224509	0.800814
Scnn1g	81.566	70.1533	64.159	98.9811	91.0347	67.0169	69.0155	82.5456	97.2721	128.731	109.519	105.066	120.049	103.328	61.2455	0.0467665	0.397926	0.857245	0.130095	0.0188382	NA	-0.00188551	0.921909	0.999972	0.045411	0.476973	0.865841
Ltbp4	5778.44	5877.18	6500.72	5617.96	6407.23	6253.58	5456.54	6078.74	4056.61	5980.46	6465.5	6277.7	6905.23	6345.59	6338.91	0.11338	0.0335566	0.288476	-0.0424448	0.501704	0.895048	0.0135476	0.700105	0.999972	-0.105037	0.174925	0.777309
Ltbp3	5208.33	5410.11	5440.47	5015.74	5403.17	5826.47	5629.08	4465.93	4202.51	7043.61	7198.21	6120.1	5549.16	5005.53	4813.05	-0.0354257	0.501953	0.907852	0.0843766	0.175284	0.811193	0.00732587	0.835202	0.999972	0.122619	0.113333	0.736096
Ltbp2	105.356	135.691	88.0827	104.191	90.1422	105.026	124.012	86.7787	81.0601	105.427	125.026	110.319	130.614	96.9361	99.26	0.00153703	0.980617	0.998007	0.0130975	0.807308	0.968279	-0.00936867	0.650081	0.999972	-0.0132651	0.846301	0.962023
Ltbp1	1552.3	1499.99	1738.82	1609.75	1643.98	1704.43	1770.68	1641.39	1071.79	2015.31	1768.78	1794.53	2259.81	1641.52	1798.3	0.155393	0.0281696	0.259379	-0.00916485	0.881336	0.983029	0.0431463	0.219771	0.999972	-0.0718082	0.337861	0.836068
Olfr911-ps1	0	0	0	0	0	0	0	0	0	0	0	0	0	0	0	0	0	0	0	0	0	0	0	0	0	0	0
Gm2956	2.54894	2.76921	2.17488	10.4191	5.35498	4.00101	0	2.11655	3.60267	0	4.84597	0	0	2.13046	1.05596	0	0	0	0	0	0	0	0	0	0	0	0
Chadl	1756.22	1524.91	2065.05	2062.97	1719.84	1899.48	1705.98	1925.01	1695.96	1964.26	2023.68	2120.23	1712.38	1898.24	2001.04	0.00805909	0.909854	0.992211	0.0719467	0.222616	0.822244	-0.0105478	0.751645	0.999972	0.0418712	0.556905	0.886282
Cxx1a	4809.84	4651.35	5336.07	5242.87	5099.73	5448.37	4289.75	4747.43	4806.86	4967.26	4582.35	4829.89	4388.04	4512.32	4460.36	-0.145631	0.00514092	0.0904945	-0.0218486	0.697053	0.941814	-0.0154368	0.661119	0.999972	0.0961625	0.0342932	0.522485
Secisbp2	4716.38	4895.96	4609.66	4998.03	4867.68	4713.19	4890.4	4850.08	4277.27	4726.44	4924.48	5040.02	4873.04	5329.36	5142.51	0.0781876	0.09509	0.50417	-0.0218023	0.658789	0.934425	0.00483383	0.874534	0.999972	-0.0889311	0.145018	0.762312
Cxx1c	7349.43	7340.25	7397.86	7616.34	8006.59	7705.94	6987.82	6790.96	7589.02	8164.46	7449.23	7304.2	7226.96	6522.42	6567	-0.120151	0.00734059	0.11517	0.03765	0.476133	0.890482	-0.0067378	0.84515	0.999972	0.14507	0.00873647	0.295853
Cxx1b	7872.82	7619.94	8019.88	8100.82	8322.53	8456.13	7221.83	7741.3	7864.63	7716.12	7746.77	7777	7656.26	7610.02	6864.78	-0.0892705	0.0552414	0.381	-0.0242855	0.612607	0.921734	0.00319046	0.925796	0.999972	0.0667459	0.173468	0.776598
Cacna1h	55531.1	50673.8	57297.3	60162.8	56230.9	50649.8	48478	59189.4	43069.9	42812.1	46786.9	51698.8	52015.9	64660.7	57769.3	0.043195	0.471254	0.89402	-0.153187	0.00815786	0.357425	-0.030898	0.381852	0.999972	-0.24473	0.000395465	0.0463619
Cacna1i	15675.1	14244.8	14766.4	17209.2	14178.2	14599.7	15008.7	15557.7	12462.5	14672.1	15895.8	13459	14707.5	14461.6	15641.9	-0.0434736	0.430996	0.877072	-0.0518821	0.355288	0.863656	-0.0359587	0.302289	0.999972	-0.0617195	0.353369	0.842664
Tshz1	7936.54	8920.54	7868.72	8476.95	8131.54	8374.11	7702.78	8149.79	10445.9	10552.7	10025.3	8975.8	10155.2	9742.61	9393.79	0.201961	4.7305e-05	0.00308244	0.246061	9.20135e-07	0.00123358	-0.0249951	0.457377	0.999972	0.0279129	0.633829	0.910732
Calhm1	1.69929	0	1.08744	1.04191	0.892497	1.00025	0	0	0.900667	1.10975	0	4.20265	0.960394	1.06523	1.05596	0	0	0	0	0	0	0	0	0	0	0	0
Calhm3	5.94752	1.84614	3.26232	3.12572	2.67749	3.00076	5.39184	6.34966	4.50334	6.65852	3.87678	2.10132	2.88118	0	1.05596	0	0	0	0	0	0	0	0	0	0	0	0
Calhm2	748.538	830.763	803.619	907.501	912.132	943.238	692.312	862.496	743.951	708.023	734.649	732.311	730.86	840.468	795.136	-0.0413113	0.549097	0.923242	-0.129329	0.0384795	0.616979	0.0150612	0.638647	0.999972	-0.0830732	0.221581	0.800814
Cacna1a	35794.7	35301	36080.2	34814.3	35958.7	34697.7	36224.5	36433.3	24761.1	30914.4	34876.5	37525.4	34700	37707.1	35114.8	0.0114333	0.756398	0.975785	-0.0941418	0.131231	0.778692	0.0105682	0.666336	0.999972	-0.0986913	0.193342	0.793391
Cacna1b	43010.8	43476.6	43375.8	42055.5	44349	41497.5	42053.1	42973.5	31766.5	37614	42074.7	39806.4	39114.9	42735	39547.7	-0.0822762	0.0286676	0.261151	-0.12474	0.0297655	0.581844	-0.00821729	0.754279	0.999972	-0.0713161	0.303366	0.823665
Cacna1c	55707.9	57996.5	50308.3	53694.6	52575.2	51097.9	55784	56302.5	37813.6	48387.5	56471.1	54898.1	51569.3	59438.9	54725	0.0169023	0.746175	0.973797	-0.072624	0.245603	0.825293	-0.00922712	0.784105	0.999972	-0.0964606	0.205416	0.798482
Cacna1d	23803.7	26087.8	22607.9	22917.8	24013.5	23824	24220.1	24522.4	18855.5	20627	22632.6	24313.4	22278.3	25568.8	22834	-0.0163548	0.762903	0.977694	-0.11836	0.0331004	0.595602	0.0111164	0.734971	0.999972	-0.0908758	0.190324	0.790588
Cacna1e	163899	176028	156968	159612	163201	152430	179710	170375	117594	140434	170402	163423	162821	175736	169011	0.03806	0.384787	0.850975	-0.0990053	0.11209	0.760442	0.0116653	0.734261	0.999972	-0.123393	0.098425	0.729967
Cacna1f	163.132	179.999	139.192	141.699	169.574	144.036	172.539	148.159	100.875	110.975	120.18	132.383	186.316	144.872	149.946	0.0128429	0.853214	0.986292	-0.154981	0.00986404	0.38358	0.00313234	0.902936	0.999972	-0.163554	0.026699	0.481374
Cacna1g	12739.6	9658.08	12815.5	12424.7	11420.4	12401.1	13203.5	10562.7	8652.71	10676.9	9913.89	7915.68	8005.84	10037.7	9167.82	-0.264575	0.000119203	0.00614505	-0.21516	0.000502624	0.069489	-0.000941907	0.977998	0.999972	0.0214004	0.774488	0.945676
Impad1	27153	32810.5	31555.4	28187.7	27299.7	29062.3	35228.1	31245.6	33046.4	28942.4	32685.1	30286.4	27298.2	28218	32280.6	-0.0263259	0.664207	0.957304	0.0173409	0.764525	0.954195	0.0155346	0.657191	0.999972	0.074759	0.228941	0.805093
Cacna1s	45.8809	49.8458	78.2958	29.1734	42.8398	36.0091	31.2727	47.6225	45.0334	42.1707	33.9218	61.989	29.7722	49.0007	32.7347	-0.0443846	0.314052	0.802705	0.0278125	0.514473	NA	-0.0134713	0.314802	0.999972	0.0393974	0.454591	NA
Xrn1	17355.7	18596.2	17479.5	16963.3	17319.8	17633.4	18659	18042.6	16471.4	15796.2	17520.1	17952.7	17326.5	18601.1	18827.7	0.0459757	0.288277	0.782419	-0.0687926	0.128329	0.77567	0.0181914	0.553181	0.999972	-0.0930765	0.0869815	0.70624
Xrn2	15071	16551.6	15842.9	14693	15067.1	15086.8	15830.4	15396.9	15700.4	13990.7	14088.2	14979.3	14951.4	15375.6	15097	-0.0351553	0.422441	0.871625	-0.0544215	0.207317	0.814941	-0.0138454	0.664178	0.999972	-0.0392956	0.425555	0.854219
Pde11a	3066.37	1931.06	2601.16	2496.41	2530.23	2524.64	2629.06	1626.57	3009.13	3299.3	2702.11	1477.23	1922.71	1536.06	1988.37	-0.242665	0.000918791	0.0276843	0.027291	0.55476	0.903696	-0.0122655	0.570064	0.999972	0.16473	0.0223824	0.454823
Gm17689	0	0	0	0	0	0	0	0	0	0	0	0	0	0	0	0	0	0	0	0	0	0	0	0	0	0	0
Dqx1	141.041	109.845	177.253	105.233	133.874	127.032	128.326	92.0701	126.093	162.024	149.256	159.701	184.396	132.089	233.367	0.100142	0.0967999	0.508941	0.0915883	0.113316	0.760493	-0.0128279	0.520728	0.999972	-0.0849433	0.224411	0.800814
Dynlrb1	16990.4	17909.4	17380.6	17927	17534.9	16941.3	16480.7	17744.1	19353.5	18157.8	17428.1	17211.9	16687.8	16166	15553.2	-0.114044	0.00245571	0.054334	0.0606425	0.170099	0.806058	-0.025244	0.386584	0.999972	0.140438	0.00573973	0.237041
1600015I10Rik	0.849646	0.92307	0	1.04191	0	0	0	0	3.60267	0	0	1.05066	0	3.1957	0	0	0	0	0	0	0	0	0	0	0	0	0
Cnot8	11683.5	11743.3	11016.9	11310.9	11101.8	11606.9	11192.4	11145.8	12857.9	11495.9	11151.6	11548.9	11515.1	11541.8	11471.9	0.00668707	0.850419	0.986292	0.0533074	0.242509	0.825293	-0.0190635	0.500288	0.999972	0.0268002	0.608193	0.904666
Gm10486	0	0	0	0	0	0	0	0	0	0	0	0	0	0	0	0	0	0	0	0	0	0	0	0	0	0	0
Gm10487	0	0	0	0	0	0	0	0	0	0	0	0	0	0	0	0	0	0	0	0	0	0	0	0	0	0	0
Cnot3	11726	11184.8	11193	11318.2	11327.6	10584.7	11150.3	11235.7	9728.11	11131.9	11366.7	11222.1	11448.9	12244.8	11128.7	0.0273143	0.510097	0.911496	-0.0228403	0.642078	0.927958	-0.029678	0.298071	0.999972	-0.078922	0.187473	0.787911
Cnot2	15736.3	17245.7	16334.5	15677.6	15990	15802	16416	16550.4	16868.6	15694.1	16943.5	15671.7	15728.4	16330	15992.5	-0.0203924	0.618631	0.948448	0.00843276	0.830876	0.974084	-0.00482947	0.874401	0.999972	0.0219057	0.627799	0.908508
Cnot1	38861.1	40470.1	36344.5	36315.6	37824	36790.3	37727.8	37258.8	31928.7	36403.3	38387.9	36104.9	37821.3	38025.6	36404.1	-0.0215045	0.621333	0.948448	-0.0549163	0.256942	0.825293	-0.0177557	0.567891	0.999972	-0.0567721	0.326695	0.832824
Cnot7	17806.9	21497.4	20740.8	18354.2	18585.3	19335.9	21917.8	20953.9	23078.7	19236.5	21964.9	19768.2	19015.8	19449	21057.9	0.0130225	0.821787	0.983535	0.0416582	0.457829	0.885583	0.020865	0.554847	0.999972	0.0653973	0.294639	0.81788
Cnot6	18932.7	20919.5	18592	18132.3	18009.7	17693.5	22038.6	19460.7	21654.7	18188.9	20219.3	19101	19375	19166.7	20607	0.0355714	0.469676	0.892966	0.0254078	0.660585	0.934425	0.00514336	0.88426	0.999972	0.00400682	0.944908	0.988139
Cnot4	8719.91	9226.08	8650.59	8637.4	8330.56	8421.12	9192.01	8830.26	8587.86	9014.53	8822.58	8925.37	9060.35	8632.64	8646.18	-0.00575329	0.885203	0.988576	0.0209306	0.611232	0.920964	-0.01458	0.647846	0.999972	0.00795492	0.844312	0.961587
Oscar	33.9858	33.2305	25.0111	21.88	24.0974	39.0098	42.0563	46.5642	18.0133	29.9634	31.0142	31.5198	21.1287	27.696	21.1191	0	0	0	0	0	0	0	0	0	0	0	0
Sirpb1a	2.54894	0	0	0	1.78499	0	2.15674	1.05828	0.900667	0	0	0	3.84158	4.26093	1.05596	0	0	0	0	0	0	0	0	0	0	0	0
Sirpb1b	0	0	0	0	0	0	0	2.11655	0	4.43902	0	0	0.960394	2.13046	0	0	0	0	0	0	0	0	0	0	0	0	0
Sirpb1c	0	0	0	1.04191	0	2.0005	1.07837	3.17483	0.900667	1.10975	0	2.10132	4.80197	18.1089	1.05596	0	0	0	0	0	0	0	0	0	0	0	0
Nfic	17669.2	18300.8	17441.5	18772	17891.9	19096.8	18592.1	18878.6	16028.3	19474	19902.4	19260.7	18163	18467.9	18406.4	0.0208204	0.558975	0.927663	0.00300925	0.955722	0.993231	0.0340026	0.245938	0.999972	0.0191391	0.763904	0.94248
Nfib	55064.7	61274.3	58156.3	53456.1	55703.4	55388	58527.3	58286.7	54784	54006.2	58399.8	55369.9	54903.8	59533.7	58925.6	0.0162776	0.734044	0.971248	-0.0309064	0.40812	0.874836	-0.000998191	0.975667	0.999972	-0.0499099	0.279284	0.815628
Nfia	16286	16893.1	16732.5	16356.9	15580.3	17153.3	17476	16771.6	15340.2	15981.6	18455.4	17098.5	17031.6	16951	18441.2	0.0695167	0.0765573	0.450603	-0.00173582	0.973768	0.996521	0.0104975	0.734956	0.999972	-0.0519649	0.395587	0.847833
Cxcr3	4.24823	0.92307	4.34976	1.04191	8.03247	4.00101	1.07837	16.9324	1.80133	9.98779	14.5379	6.30397	10.5643	0	12.6715	0	0	0	0	0	0	0	0	0	0	0	0
Cxcr2	5.94752	0	1.08744	1.04191	0	1.00025	0	3.17483	0.900667	1.10975	0.969194	1.05066	3.84158	1.06523	2.11191	0	0	0	0	0	0	0	0	0	0	0	0
Cxcr1	5.94752	7.38456	3.26232	2.08381	1.78499	3.00076	1.07837	3.17483	3.60267	7.76828	0.969194	3.15198	9.60394	7.45663	15.8394	0	0	0	0	0	0	0	0	0	0	0	0
Ttyh1	99208	103463	104399	110559	99434.8	106134	105725	105123	101140	103238	111988	108960	93479	101760	98754.2	-0.0841746	0.0493781	0.359969	0.0268391	0.515514	0.896068	-0.00395554	0.897207	0.999972	0.103272	0.0388701	0.543846
Ttyh2	3550.67	3088.59	3328.66	3270.54	3425.4	3700.93	3505.77	3418.23	2860.52	3947.4	3467.78	4174.28	4009.64	3564.27	3671.56	0.146244	0.00927775	0.133409	0.0231427	0.710995	0.943036	0.0524997	0.125736	0.999972	-0.0322279	0.672042	0.923723
Ttyh3	57087.7	59752.1	56345.8	67805.2	56854.7	60546.3	58558.6	59985.3	48051.5	58441.9	62487.8	62662.5	54094.2	58447.2	56020.6	-0.0854365	0.115236	0.554275	-0.0186896	0.7459	0.951445	-0.0189606	0.583952	0.999972	0.0311727	0.652678	0.917238
Cyp2j11	1.69929	0.92307	0	0	1.78499	1.00025	1.07837	0	0.900667	0	1.93839	2.10132	0	0	0	0	0	0	0	0	0	0	0	0	0	0	0
Cyp2j12	109.604	105.23	81.5581	121.903	61.5823	69.0174	121.856	78.3125	114.385	122.073	108.55	128.181	131.574	91.61	121.435	0.0337462	0.595098	0.939173	0.100733	0.0443455	0.639798	-0.0226203	0.197075	0.999972	0.0126832	0.86113	0.965138
Nfix	50452.8	48317.2	52666.9	52312	51652.3	51110.9	49125	52688.4	45580.1	50127.6	52218.3	52116	49853.1	51395.3	51788.4	0.00055953	0.988181	0.998007	-0.0273179	0.550995	0.902419	0.00373961	0.900272	0.999972	-0.0253377	0.630973	0.909658
Fbxl20	20673.6	20741.4	19072.6	20030.7	20005.3	20065.1	20834.1	19939	18244.8	20134.3	21198.2	19918.4	20057.8	20433.3	19786.5	-0.00404118	0.915781	0.992765	-0.0206404	0.646987	0.929058	0.00352458	0.903989	0.999972	-0.0142689	0.786614	0.948648
Fbxl21	813.961	899.993	814.493	831.441	846.087	916.231	773.19	815.932	884.455	873.376	742.403	698.69	703.008	738.206	784.576	-0.131062	0.0454747	0.343092	-0.0389323	0.53278	0.898735	-0.00190217	0.95667	0.999972	0.0667131	0.375948	0.846265
Fbxl22	129.996	140.307	109.832	90.6459	142.799	119.03	94.8963	130.168	96.3714	122.073	132.78	123.978	169.029	124.632	139.386	0.0784982	0.226019	0.722231	-0.0104309	0.85235	0.976788	0.00449637	0.829509	0.999972	-0.0911826	0.207297	0.798482
Gm17509	203.915	210.46	216.401	196.92	215.984	280.071	168.225	238.112	184.637	186.439	259.744	224.842	222.811	216.242	242.87	0.0649817	0.374705	0.847383	-0.0218061	0.701783	0.942151	0.0181954	0.466143	0.999972	-0.0354429	0.641372	0.912976
Dlc1	13290.2	11367.6	12536	12361.2	12737.7	13427.4	12335.4	11867.5	11715	13372.5	12846.7	12337.9	13073.8	11042.2	12659.9	-0.0135275	0.814084	0.983535	-0.00233869	0.961737	0.993627	0.0137663	0.689253	0.999972	0.0283572	0.646576	0.914504
Pkig	11816.9	14184.8	12275	12019.4	12935.8	13256.3	12147.8	13217.9	15941.8	12894.2	12570.5	13464.2	13096.9	13851.2	12703.2	0.05789	0.300882	0.791696	0.0650522	0.249721	0.825293	0.0196304	0.575047	0.999972	0.0396804	0.553933	0.885948
Pkia	66746.5	80517.5	72128.9	67814.6	65571.7	71442	79820.8	74526	94166.6	76871.6	79373.1	73113.4	68619.2	72217.4	76729	0.0105918	0.849469	0.986292	0.102097	0.084378	0.731083	0.00976812	0.782211	0.999972	0.116926	0.0828888	0.699353
Pkib	2143.66	2219.06	2195.54	2040.05	2150.02	1868.47	1993.9	2265.77	2304.81	1744.53	1773.63	2103.42	1823.79	1958.96	2012.65	-0.130374	0.0164776	0.187082	-0.0362865	0.560582	0.907021	-0.0282806	0.423475	0.999972	0.0233903	0.752946	0.942305
1810026J23Rik	20526.6	20551.2	20741.9	20987.1	20174.9	19998	21872.5	21109.5	22371.7	21356.1	21547.1	21041.6	20988.4	19920.9	21184.6	-0.00161301	0.961435	0.997969	0.0480024	0.225188	0.822244	0.00384067	0.894178	0.999972	0.0551912	0.170701	0.773532
Trnt1	9319.76	10568.2	10336.1	9425.09	9007.97	9481.39	10624.1	10148.9	11917.6	9673.73	10196.9	9861.51	9247.63	9381.5	10394.8	-0.0306104	0.570631	0.931402	0.0604509	0.29268	0.839698	-0.00856715	0.807258	0.999972	0.0802283	0.225038	0.800814
Lnpep	18634.4	20347.2	16970.6	18199	17440.3	17095.3	22148.6	18806.6	17282.9	17125.7	19636.8	17335.9	17427.3	19112.4	19923.8	0.0166319	0.765774	0.978218	-0.0544947	0.357258	0.864114	0.0105622	0.762827	0.999972	-0.063269	0.291557	0.81788
Gss	8245.81	7073.48	7596.86	7877.85	7891.46	7197.81	6916.65	7947.66	7226.05	6547.55	6851.24	7158.16	7528.53	8694.43	7523.69	0.0310262	0.590292	0.936803	-0.087014	0.0842713	0.73083	-0.0228264	0.515406	0.999972	-0.154409	0.0102717	0.31502
Gsr	7244.08	7510.09	7572.94	7646.55	7618.35	7746.95	7495.73	7711.66	8858.06	7778.27	7430.81	7455.49	7705.24	7736.78	7656.75	0.0355505	0.313612	0.802316	0.0352063	0.490314	0.893421	0.0227	0.406453	0.999972	0.0268832	0.653595	0.917692
Izumo1	11.0454	13.846	6.52465	15.6286	7.13997	20.005	6.47021	8.46622	9.00667	16.6463	18.4147	9.45595	13.4455	12.7828	7.3917	0	0	0	0	0	0	0	0	0	0	0	0
Gsc	0.849646	0	1.08744	0	0	0	4.31347	0	0	0	0	1.05066	0	0	0	0	0	0	0	0	0	0	0	0	0	0	0
Izumo3	0	0	0	0	0	0	0	0	0	0	0	0	0	0	0	0	0	0	0	0	0	0	0	0	0	0	0
Izumo4	4899.91	4731.65	4932.63	4714.63	4947.11	4924.24	4256.32	4683.93	4097.14	4361.33	4733.55	4619.76	4403.41	4846.81	4153.08	-0.0945222	0.0697412	0.430016	-0.0601511	0.264729	0.829993	-0.0223625	0.514501	0.999972	-0.00437142	0.945451	0.988139
Gm20425	1.69929	0	0	1.04191	0	1.00025	0	0	1.80133	0	0.969194	2.10132	0.960394	1.06523	1.05596	0	0	0	0	0	0	0	0	0	0	0	0
Gsn	6156.53	4767.65	5567.7	5665.89	5810.15	5825.47	6063.66	5006.71	4980.69	7116.85	5763.8	6329.18	7718.68	5462.51	6054.86	0.130357	0.0666181	0.422277	0.0530465	0.394901	0.871428	0.0146566	0.675142	0.999972	-0.0457688	0.553968	0.885948
Wnt3	381.491	299.998	338.194	353.206	359.676	383.097	241.554	292.084	322.439	341.804	209.346	343.566	304.445	316.374	250.262	-0.114613	0.117097	0.558442	-0.0188806	0.736182	0.949058	-0.0166992	0.518689	0.999972	0.0223866	0.760693	0.94248
Wnt2	317.767	407.074	400.178	446.978	300.771	405.102	508.989	440.243	284.611	335.146	352.787	366.681	502.286	305.722	391.76	0.0093562	0.89427	0.990144	-0.10427	0.0822146	0.724914	0.010635	0.670519	0.999972	-0.0979481	0.192806	0.793101
Wnt1	49.2794	43.3843	48.9348	44.802	55.3348	64.0161	43.1347	39.1562	79.2587	59.9267	56.2133	32.5705	45.1385	35.1527	46.4621	-0.0235517	0.666307	0.957389	0.0207957	0.608468	NA	0.00690461	0.680086	0.999972	0.056457	0.284002	NA
Wnt6	54.3773	15.6922	48.9348	20.8381	124.95	18.0045	49.6049	13.7576	14.4107	213.073	21.3223	122.927	315.97	24.5003	163.673	0.0967372	0.00157258	0.0400571	0.0120023	0.427718	NA	0.00624005	0.401453	0.999972	-0.0147364	0.462836	0.863943
Wnt4	2408.75	1847.06	2348.87	2267.19	2221.42	2196.55	2161.05	1733.46	2137.28	2791.03	1917.07	1815.54	2721.76	1618.09	2282.98	-0.00375713	0.959046	0.997912	0.0267983	0.670248	0.936355	-0.0308412	0.35184	0.999972	-0.0112599	0.881954	0.971538
Syngap1	94992.9	94179.9	91987.7	95582.4	96058.5	93317.5	89113.1	98063.1	77950.1	86474.3	94802.7	93174.8	92196.8	103926	92301.2	0.02528	0.562794	0.928546	-0.0741699	0.159535	0.80081	-0.00140593	0.961235	0.999972	-0.0983152	0.128713	0.746113
Trpd52l3	1.69929	1.84614	0	0	1.78499	0	0	2.11655	0.900667	1.10975	0.969194	0	2.88118	0	0	0	0	0	0	0	0	0	0	0	0	0	0
Grhl1	8511.75	8699.93	8470.08	8430.07	8313.61	8303.09	8240.89	8586.86	9522.76	8023.52	7977.44	7850.54	7745.58	8819.06	7769.73	-0.0648739	0.177627	0.663574	-0.00221014	0.966709	0.995413	-0.0248894	0.340722	0.999972	0.0300825	0.652753	0.917238
Grhl2	68.8213	62.7687	59.8093	83.3525	74.0772	85.0214	99.2098	99.478	90.9674	66.5852	59.1209	92.4582	70.1087	85.2186	91.8683	0.0578872	0.341141	0.821978	-0.0426627	0.403888	NA	0.0334993	0.0963013	0.999972	-0.0201028	0.754503	0.942367
Sod1	27932.9	27369	29094.5	28969.2	27209.5	28820.3	27708.7	27754.4	36115	30385.1	27655	28847	29163.3	28242.5	27993.4	0.00463716	0.894439	0.990144	0.101263	0.0761184	0.714522	-0.0203356	0.460956	0.999972	0.0822706	0.224001	0.800814
1190005I06Rik	56.0766	74.7686	68.5088	45.8439	68.7222	62.0156	73.329	64.5549	81.9607	45.4999	79.4739	67.2423	61.4652	55.3921	50.6859	-0.0238635	0.669766	0.957974	0.00639046	0.896538	NA	0.00961541	0.603442	0.999972	0.0552172	0.361946	NA
Defa5	0	0	0	0	0	0	0	0	0	0	0	0	0	0	0	0	0	0	0	0	0	0	0	0	0	0	0
Defa3	0	0	0	0	0	0	0	0	0	0	0	0	0	0	0	0	0	0	0	0	0	0	0	0	0	0	0
Defa2	0	0	0	0	0	0	0	0	0	0	0	0	0	0	0	0	0	0	0	0	0	0	0	0	0	0	0
Hhatl	2574.43	2278.14	2684.89	2638.11	2587.35	2856.72	2089.88	2366.31	1950.85	2447.01	2183.6	2760.09	2247.32	2659.88	2426.59	-0.0445433	0.479591	0.896809	-0.0427273	0.498958	0.895048	-0.0144045	0.671145	0.999972	-0.03999	0.59903	0.901086
Tmprss9	297.376	228.921	274.035	292.776	266.856	302.076	219.987	261.394	286.412	282.987	316.927	276.324	324.613	448.463	292.5	0.140223	0.0474769	0.352726	0.0666671	0.289668	0.838388	-0.0107967	0.695705	0.999972	-0.119424	0.117651	0.737815
Cyp4a12a	0	0	0	0	0	0	0	0	0	0	0	0	0	0	0	0	0	0	0	0	0	0	0	0	0	0	0
Tmprss2	7.64681	7.38456	17.3991	1.04191	0.892497	8.00202	4.31347	5.29138	6.30467	1.10975	0.969194	1.05066	3.84158	0	5.27979	0	0	0	0	0	0	0	0	0	0	0	0
Tmprss3	19.5418	0.92307	5.43721	13.5448	13.3874	7.00176	12.9404	13.7576	7.20534	4.43902	13.5687	8.40529	6.72276	11.7176	16.8953	0	0	0	0	0	0	0	0	0	0	0	0
Tmprss4	7.64681	1.84614	1.08744	6.25144	6.24748	2.0005	4.31347	7.40794	0	4.43902	0.969194	6.30397	10.5643	4.26093	9.50361	0	0	0	0	0	0	0	0	0	0	0	0
Tmprss5	130.845	130.153	137.018	96.8973	125.842	140.035	84.1127	112.177	125.193	115.414	110.488	88.2556	149.821	149.133	102.428	0.0296645	0.646615	0.953519	-0.0174005	0.745667	0.951445	-0.00940571	0.650791	0.999972	-0.0797747	0.25103	0.811013
Tmprss6	45.8809	40.6151	56.5469	65.6401	40.1623	73.0184	23.7241	43.3894	32.424	38.8414	46.5213	44.1278	64.3464	64.9792	39.0704	0.015798	0.759361	0.976864	-0.0147764	0.688611	NA	-0.00716129	0.579269	0.999972	-0.0753971	0.18166	NA
Tmprss7	432.47	383.997	370.817	354.248	360.569	405.102	411.936	342.882	387.287	310.731	428.384	356.174	349.583	425.028	371.697	-0.00863815	0.905911	0.991192	-0.0160395	0.799142	0.965544	-0.00635298	0.840087	0.999972	-0.020949	0.787037	0.948864
Trhr	3145.39	2423.98	3392.82	2771.47	3226.38	2826.71	1445.01	2172.64	4078.22	2515.81	1833.72	1432.05	2267.49	2130.46	2379.07	-0.242837	0.000536697	0.0191393	0.00247255	0.945066	0.992505	-0.0182326	0.296663	0.999972	0.0173238	0.74727	0.941091
Gm14569	394.236	421.843	358.856	507.408	462.313	509.128	468.012	351.348	448.532	417.268	697.82	656.663	509.009	547.529	470.957	0.137087	0.0612436	0.404096	0.0914643	0.112772	0.760493	0.0165053	0.546704	0.999972	0.0442158	0.552057	0.885948
Uqcrc2	44322.6	44988.6	41808.8	45258.3	42767.5	43864.1	43219.9	41308.8	52899.8	45192.5	40737.2	42374.2	44571.9	43840.7	42585.7	-0.0145771	0.694116	0.963453	0.0593044	0.295548	0.840809	-0.0350125	0.225845	0.999972	0.0391907	0.559153	0.886316
Tmed11	0	0	0	0	0	0	0	0	0	0	0	0	0	0	0	0	0	0	0	0	0	0	0	0	0	0	0
Tmed10	30388.4	31143.4	29932.9	30541.4	31257.9	31468.9	31163.7	30755.6	32314.1	32839.8	32072.6	31174.2	32293.2	29865.9	31374.6	0.0282298	0.429099	0.875486	0.0403688	0.168334	0.805927	0.0263263	0.243559	0.999972	0.0383057	0.347295	0.841181
Sdpr	1633.02	1787.06	1744.26	1588.91	1303.05	1427.36	1795.48	1461.48	1200.59	1619.13	1882.18	1860.72	1761.36	1707.57	2105.58	0.0981126	0.136782	0.597395	0.0548799	0.378171	0.87061	-0.0611359	0.0694214	0.999972	-0.0862365	0.265761	0.811013
Olfr108.1	0	0	0	0	0	0	0	0	0	0	0	0	0	0	0	0	0	0	0	0	0	0	0	0	0	0	0
Gm15217	0.849646	1.84614	3.26232	3.12572	0.892497	1.00025	0	1.05828	1.80133	0	2.90758	2.10132	12.4851	1.06523	3.16787	0	0	0	0	0	0	0	0	0	0	0	0
Gulo	7.64681	2.76921	3.26232	4.16763	3.56999	9.00227	1.07837	0	9.90734	2.21951	4.84597	1.05066	2.88118	5.32616	6.33574	0	0	0	0	0	0	0	0	0	0	0	0
Rrh	76.4681	88.6147	67.4213	75.0173	68.7222	97.0245	73.329	75.1377	54.9407	52.1584	86.2583	85.1036	59.5444	93.7404	65.4693	-0.0166828	0.778002	0.97894	-0.0300941	0.529319	NA	0.00244771	0.903726	0.999972	-0.0112483	0.846693	NA
3110082I17Rik	1785.96	2092.6	1871.49	1973.37	1880.49	1964.5	1777.15	1786.37	2110.26	1922.09	1836.62	2058.25	1833.39	2071.88	1864.82	-0.00560339	0.927782	0.993673	0.0748809	0.160671	0.802257	-0.031747	0.368452	0.999972	0.0330278	0.61133	0.905396
Gm17334	248.097	213.229	231.625	286.524	232.942	243.061	238.319	246.579	260.293	195.317	246.175	241.652	204.564	161.915	214.359	-0.129198	0.0697478	0.430016	-0.0108905	0.862723	0.97848	-0.00610077	0.834094	0.999972	0.115082	0.130879	0.748225
Id4	5820.07	6786.41	7218.43	6642.15	5682.53	6665.68	7449.36	6455.49	8827.44	6813.89	8619.05	7809.57	6597.91	6418.02	7737	0.046797	0.463768	0.889956	0.176275	0.00424234	0.262656	-0.00528321	0.879197	0.999972	0.144282	0.0461334	0.585033
Id2	13323.3	14386	14163.9	14024.1	13501.7	15018.8	13613.3	13034.8	20637.9	15892.8	14078.5	13968.5	15282.7	14477.6	14996.7	0.0860292	0.0259271	0.246203	0.123859	0.0490824	0.659583	-0.0132668	0.690798	0.999972	0.0672736	0.376888	0.846265
Id3	5642.5	4730.73	6097.28	5284.55	6041.31	6301.59	5966.61	5287.15	6951.35	7847.07	6850.27	7152.9	7592.87	6783.4	7297.72	0.308462	9.91265e-07	0.00014729	0.218677	4.97303e-05	0.0195709	0.0511933	0.144448	0.999972	-0.00469235	0.935954	0.986108
Id1	1487.73	1149.22	1721.42	1622.25	1575.26	1546.39	1703.82	1645.62	1499.61	1764.51	1661.2	1948.98	1959.2	1987.72	2022.16	0.240331	0.000877686	0.0266044	0.057714	0.333328	0.855419	0.0327793	0.306409	0.999972	-0.150257	0.0333783	0.519998
Rrnad1	7831.18	7969.78	7518.57	7776.79	7844.15	7878.99	7577.69	7869.35	6774.82	7494.17	7706.06	7792.76	7508.36	8544.23	7791.91	0.0265122	0.576579	0.933515	-0.0559942	0.226261	0.822244	0.00176738	0.949501	0.999972	-0.0775294	0.202581	0.79802
Tpd52	8910.23	9247.31	9739.12	8714.51	8557.26	8844.23	9744.13	9756.26	10991.7	9531.68	10072.8	9454.9	9713.42	8974.58	9902.77	0.049739	0.306988	0.79555	0.0907879	0.0893548	0.738149	0.0061703	0.858196	0.999972	0.058435	0.319563	0.830762
Gm17332	0.849646	0.92307	0	0	0	0	0	1.05828	0	0	0	1.05066	0	0	0	0	0	0	0	0	0	0	0	0	0	0	0
Asgr1	100.258	33.2305	93.5199	27.0896	195.457	48.0121	102.445	25.3986	50.4374	281.878	21.3223	122.927	331.336	79.8924	209.08	0.116767	0.00177225	0.0435112	0.00671534	0.695652	0.941814	0.00783965	0.352819	0.999972	-0.0210628	0.394571	0.847833
Asgr2	8.49646	7.38456	5.43721	4.16763	15.1724	9.00227	16.1755	15.8742	7.20534	17.7561	2.90758	31.5198	27.8514	27.696	11.6155	0	0	0	0	0	0	0	0	0	0	0	0
Csn2	0	0	0	0	0	0	0	0	0	0	0	0	0	0	0	0	0	0	0	0	0	0	0	0	0	0	0
Csn3	0	0	0	0	0	0	0	0	0	0	0	0	0	0	1.05596	0	0	0	0	0	0	0	0	0	0	0	0
Sorcs3	8751.35	7588.56	7564.24	8290.45	8159.2	7672.93	8422.05	8477.86	7180.12	8947.95	9596.96	7863.15	8825.06	9441.15	8830.97	0.138902	0.00897728	0.130701	0.024751	0.678428	0.938486	0.0134689	0.697657	0.999972	-0.0739501	0.299173	0.821477
Trub1	5428.39	5690.72	5464.39	4992.82	5368.37	5364.35	4897.95	5228.95	5774.18	4905.11	5008.8	5248.05	5232.23	5770.36	5361.09	0.0121484	0.814426	0.983535	0.00424494	0.9344	0.991051	-0.031711	0.350821	0.999972	-0.0485284	0.427635	0.855329
Trub2	8639.2	8529.16	8075.34	8495.71	8310.04	8632.18	8147.07	8365.68	9375.95	8681.61	8627.77	8323.34	8623.38	8708.27	8582.82	0.0303297	0.409825	0.86523	0.0569023	0.185106	0.814941	-0.0105752	0.716696	0.999972	0.016341	0.734762	0.938432
Ids	134654	158917	148502	140859	136090	144960	165346	157023	162603	143436	161172	143971	123627	140075	155000	-0.0501374	0.405117	0.861183	0.0137211	0.803345	0.96787	0.0255612	0.468865	0.999972	0.0984478	0.138307	0.756094
Zfp503	833.502	1003.38	1259.26	1253.41	792.537	1037.26	1033.08	1086.85	879.051	1078.68	1251.23	1339.59	918.136	873.49	1143.6	-0.0699207	0.338063	0.820051	0.0856854	0.169689	0.805927	-0.0273566	0.329457	0.999972	0.100043	0.19597	0.794222
Zfp507	7227.09	7551.63	6883.5	7061	7214.05	7352.85	7069.78	6752.87	6823.46	7236.71	7287.37	7025.77	7169.34	7530.13	7248.09	0.0226498	0.595563	0.939193	-0.000924122	0.981894	0.997728	-0.012882	0.687145	0.999972	-0.0412462	0.351906	0.842256
Ide	12959.6	12668.2	12452.3	12058	12401.2	12361.1	13405.2	12590.3	11623.1	12565.7	12491	12370.5	12602.3	12330.1	12279.7	-0.0156889	0.665004	0.957304	-0.0433653	0.294264	0.839698	0.0123241	0.685494	0.999972	-0.0158952	0.710229	0.933592
Arpp21	45823.1	55390.6	44429.6	40529.1	48293.9	51596	50401.8	44897.4	53001.6	62035.2	57315.2	50971.8	50427.4	49156.2	46332.2	0.045755	0.477489	0.89611	0.145867	0.0076416	0.352157	0.0283075	0.417423	0.999972	0.158922	0.0101849	0.314346
Barhl2	54.3773	24.9229	14.1367	15.6286	18.7424	11.0028	10.7837	16.9324	9.90734	29.9634	2.90758	22.0639	23.0495	9.58709	15.8394	0	0	0	0	0	0	0	0	0	0	0	0
Barhl1	6.79716	4.61535	5.43721	0	1.78499	4.00101	3.2351	4.23311	1.80133	7.76828	7.75356	3.15198	6.72276	1.06523	5.27979	0	0	0	0	0	0	0	0	0	0	0	0
Gsta4	8197.38	7633.79	8662.56	8235.23	8022.65	8306.09	8308.82	8001.63	8733.77	7895.9	7970.65	7405.06	7922.29	7110.42	7324.12	-0.117026	0.0211672	0.220488	-0.0232574	0.625456	0.923025	-0.00344827	0.91406	0.999972	0.0837229	0.158539	0.772435
Gsta1	0	1.84614	1.08744	1.04191	1.78499	3.00076	5.39184	4.23311	1.80133	1.10975	5.81517	3.15198	0.960394	1.06523	1.05596	0	0	0	0	0	0	0	0	0	0	0	0
Gsta2	5.94752	7.38456	4.34976	4.16763	0.892497	3.00076	3.2351	4.23311	3.60267	1.10975	0	6.30397	0.960394	0	6.33574	0	0	0	0	0	0	0	0	0	0	0	0
Gsta3	291.428	271.382	268.598	279.231	297.201	293.074	295.473	301.609	268.399	269.67	311.111	258.463	229.534	257.786	295.668	-0.0450978	0.537943	0.92135	-0.0536761	0.394253	0.871428	0.0290418	0.373474	0.999972	0.0416587	0.591037	0.898331
Lyl1	337.309	288.921	405.616	338.62	377.526	371.094	379.585	341.823	386.386	331.816	360.54	397.15	460.029	400.527	398.096	0.14118	0.0537213	0.374517	0.00357361	0.954424	0.993116	0.024574	0.415453	0.999972	-0.108757	0.154989	0.772365
Med30	1437.6	1388.3	1661.61	1504.51	1397.65	1513.38	1478.44	1409.62	1905.81	1463.77	1430.53	1553.93	1422.34	1432.74	1535.36	-0.0259016	0.682026	0.961545	0.0813057	0.186485	0.814941	-0.023446	0.506971	0.999972	0.0755959	0.309761	0.824469
Med31	1656.81	1766.76	1712.72	1827.5	1609.17	1662.42	1695.19	1614.93	2276.89	1888.8	1745.52	1698.92	1638.43	1656.44	1761.34	-0.0397607	0.47363	0.895373	0.131085	0.0322473	0.595206	-0.0512059	0.135032	0.999972	0.112882	0.127688	0.744862
Slc52a3	363.648	251.998	313.183	288.608	351.644	414.104	285.767	317.483	149.511	430.585	332.434	344.617	484.038	332.352	518.475	0.196335	0.00513976	0.0904945	-0.021543	0.652399	0.931806	0.027469	0.292812	0.999972	-0.0941811	0.118202	0.737815
Ctag2	0	0	0	0	0	0	0	0	0	0	0	0	0	0	0	0	0	0	0	0	0	0	0	0	0	0	0
Tmem28	10750.6	10270.1	9843.52	11338	9783.55	9683.44	10142	11027.2	10283.8	10153.1	10151.3	10468.8	10432.8	10331.7	10065.4	-0.0347521	0.466681	0.891091	0.0128305	0.772034	0.957002	-0.033471	0.333607	0.999972	-0.00234301	0.94787	0.988441
Ccnyl1	2413.84	2539.36	2438.04	2448.48	2606.09	2368.6	2579.46	2628.76	2610.13	2516.92	2374.53	2466.95	2689.1	2453.23	2507.9	0.0438682	0.381761	0.849787	-0.0250718	0.60566	0.920044	0.031533	0.348664	0.999972	-0.0288798	0.603253	0.902942
Gm21865	0	0	0	0	0	0	0	0	0	0	0	0	0	0	0	0	0	0	0	0	0	0	0	0	0	0	0
Gm21866	0	0	0	0	0	0	0	0	0	0	0	0	0	0	0	0	0	0	0	0	0	0	0	0	0	0	0
Gm21860	0	2.76921	0	0	3.56999	0	1.07837	0	0.900667	0	1.93839	3.15198	1.92079	2.13046	0	0	0	0	0	0	0	0	0	0	0	0	0
Gm21861	0	0	0	0	0	0	0	0	0	0	0	0	0	0	0	0	0	0	0	0	0	0	0	0	0	0	0
Gm21863	0	0.92307	0	0	0	0	0	0	0.900667	0	0	0	0	0	0	0	0	0	0	0	0	0	0	0	0	0	0
Tat	3.39858	0.92307	3.26232	5.20953	14.2799	3.00076	1.07837	7.40794	2.702	2.21951	4.84597	2.10132	2.88118	1.06523	6.33574	0	0	0	0	0	0	0	0	0	0	0	0
Upk2	0.849646	0.92307	5.43721	1.04191	1.78499	1.00025	0	0	1.80133	0	5.81517	1.05066	0	1.06523	4.22383	0	0	0	0	0	0	0	0	0	0	0	0
Taz	13011.5	12505.7	12660	12108	12685.1	13202.3	12310.6	12608.3	10972.8	11922.1	13052.1	12645.8	12118.2	13330.3	11980.9	-0.0113067	0.802001	0.98247	-0.0520132	0.295678	0.840809	0.0107294	0.71354	0.999972	-0.0314232	0.611391	0.905396
Aacs	12148.2	11174.7	11087.5	11413	11341.8	10737.7	10803.1	11115.1	10668.4	11225.2	10569.1	10255.5	10694.9	10431.8	9857.36	-0.135456	0.00243463	0.0540253	-0.038089	0.331451	0.854029	-0.0447382	0.144986	0.999972	0.0422983	0.381479	0.847408
Olfr196	0	0	0	0	0	0	0	0	0	0	0	0	0	0	0	0	0	0	0	0	0	0	0	0	0	0	0
Olfr194	0	0	0	0	0	0	0	0	0	0	0	0	0	0	0	0	0	0	0	0	0	0	0	0	0	0	0
Olfr195	0	0	0	0	0	0	0	0	0	0	0	0	0	0	0	0	0	0	0	0	0	0	0	0	0	0	0
Olfr193	0	0	0	0	0	0	0	0	0	0	0	0	0	0	0	0	0	0	0	0	0	0	0	0	0	0	0
Olfr190	0	0	0	0	0	0	0	0	0	0	0	0	0	0	0	0	0	0	0	0	0	0	0	0	0	0	0
Olfr191	0	0	0	0	0	0	0	0	0	0	0	0	0	0	0	0	0	0	0	0	0	0	0	0	0	0	0
Immp1l	3187.87	3225.21	3011.12	3382.03	3167.47	3210.81	3594.2	3119.8	4085.43	3496.83	3169.27	3418.85	3306.64	3110.48	3347.38	0.0190885	0.709712	0.966762	0.0772121	0.192283	0.814941	0.0174866	0.616648	0.999972	0.0889979	0.195272	0.794222
Prl7a1	0	0	0	0	0	0	0	0	0	0	0	0	0	0	0	0	0	0	0	0	0	0	0	0	0	0	0
Prl7a2	0	0	0	0	0	0	0	0	0	0	0	0	0	0	0	0	0	0	0	0	0	0	0	0	0	0	0
Olfr198	0	0	0	0	0	0	0	0	0	0	0	0	0	0	0	0	0	0	0	0	0	0	0	0	0	0	0
Olfr199	0	0	0	0	0.892497	0	0	0	0	0	0.969194	0	0	0	0	0	0	0	0	0	0	0	0	0	0	0	0
Lrrc18	62.0241	17.5383	36.973	20.8381	64.2598	43.0108	45.2914	17.9907	30.6227	52.1584	26.1682	88.2556	98.9206	37.2831	66.5253	0.0679422	0.0671855	0.42357	0.0119305	0.688001	NA	0	0	0	-0.0353485	0.390066	NA
Mb	48.4298	41.5381	42.4102	37.5086	28.5599	38.0096	30.1943	23.2821	40.53	41.0609	27.1374	43.0771	36.495	23.4351	26.3989	0	0	0	0	0	0	0	0	0	0	0	0
Lrrc17	17.8426	7.38456	8.69953	17.7124	16.9574	15.0038	16.1755	5.29138	9.90734	29.9634	2.90758	4.20265	24.9702	7.45663	26.3989	0	0	0	0	0	0	0	0	0	0	0	0
Lrrc14	5169.24	5191.34	5403.49	5303.3	5747.68	5509.39	5320.67	5303.03	5267.1	5081.56	5358.68	5530.68	5311.94	5398.6	5368.49	0.0222825	0.548324	0.923242	-0.0375936	0.377477	0.87061	0.0403338	0.191134	0.999972	-0.0128616	0.773279	0.945587
Lrrc15	42.4823	42.4612	26.0986	62.5144	51.7648	43.0108	26.9592	26.4569	25.2187	24.4146	13.5687	44.1278	24.9702	19.1742	28.5108	0	0	0	0	0	0	-0.00729109	0.560937	0.999972	0	0	0
Lrrc10	37.3844	24.9229	9.78697	46.8858	22.3124	45.0113	19.4106	33.8649	40.53	26.6341	49.4289	26.2665	17.2871	44.7398	19.0072	0	0	0	0	0	0	0	0	0	0	0	0
Basp1	66963.1	68967.1	84606.2	77092.7	67061.3	76443.3	87435.1	79696.7	74366.3	70241.9	82026.8	86134.3	70812.7	67322.7	78850.4	-0.032269	0.604974	0.941857	0.00651904	0.91304	0.988537	0.0247159	0.476674	0.999972	0.0850658	0.198996	0.79705
Fiz1	3841.25	3660.89	3926.75	4091.57	3925.2	3723.94	3945.75	3978.06	3672.02	4068.36	4092.91	4137.5	3931.85	3918.99	3780.33	-0.0019974	0.966689	0.998007	0.0301158	0.522099	0.8968	0.00281805	0.93179	0.999972	0.0354085	0.517179	0.879923
Apopt1	3962.75	3940.58	3926.75	4207.22	3867.19	4102.03	3930.65	4038.38	4735.71	3959.6	3993.08	4111.24	4185.4	3965.86	3976.73	0.00962291	0.830781	0.985082	0.0589586	0.265737	0.830027	-0.00729496	0.816122	0.999972	0.0432845	0.490016	0.870044
Gm37596	0	0	0	0	0	0	0	0	0	0	0	0	0	0	0	0	0	0	0	0	0	0	0	0	0	0	0
Myd88	903.173	669.225	753.597	812.687	835.377	795.2	760.249	759.843	757.461	855.62	825.754	875.201	925.82	787.207	854.269	0.0721925	0.317355	0.803782	0.0499086	0.388143	0.871428	0.00143144	0.965518	0.999972	-0.0337841	0.63587	0.910963
Gm20807	0	0	0	0	0	0	0	0	0	0	0	0	0	0	0	0	0	0	0	0	0	0	0	0	0	0	0
Gm20806	0	0	0	0	0	0	0	0	0	0	0	0	0	0	0	0	0	0	0	0	0	0	0	0	0	0	0
Gm20809	0	0	0	0	0	0	0	0	0	0	0	0	0	0	0	0	0	0	0	0	0	0	0	0	0	0	0
1700012B09Rik	12.7447	0	6.52465	0	0	12.003	14.0188	4.23311	0	4.43902	0	28.3679	16.3267	7.45663	20.0632	0	0	0	0	0	0	0	0	0	0	0	0
Gm8444	14.444	14.7691	5.43721	10.4191	8.92497	2.0005	4.31347	5.29138	7.20534	5.54877	1.93839	7.35463	8.64354	3.1957	7.3917	0	0	0	0	0	0	0	0	0	0	0	0
Gm11232	0	0	0	1.04191	0	0	0	1.05828	0.900667	0	0	1.05066	0	0	0	0	0	0	0	0	0	0	0	0	0	0	0
Glb1l2	273.586	156.922	169.641	148.993	232.942	200.05	185.479	143.926	190.041	153.146	158.948	142.89	179.594	136.35	174.233	-0.0469522	0.450113	0.885495	-0.0711453	0.216905	0.820231	0.00191514	0.921692	0.999972	-0.00682676	0.927154	0.983454
Glb1l3	14.444	25.8459	10.8744	6.25144	8.92497	16.004	20.489	12.6993	27.02	26.6341	8.72275	13.6586	11.5247	14.9133	8.44766	0	0	0	0	0	0	0	0	0	0	0	0
Gm11236	0	0	0	0	0	0	0	0	0	0	0	0	0	0	0	0	0	0	0	0	0	0	0	0	0	0	0
Gm11237	0	0	0	0	0	0	0	0	0	0	0	0	0	0	0	0	0	0	0	0	0	0	0	0	0	0	0
Gm11238	0	0	0	0	0	0	0	0	0	0	0	0	0	0	0	0	0	0	0	0	0	0	0	0	0	0	0
Gm11239	0	0	0	0	0	0	0	0	0	0	0	0	0	0	0	0	0	0	0	0	0	0	0	0	0	0	0
D17H6S53E	2317.83	2459.98	2445.65	2547.46	2426.7	2577.65	2324.96	2303.87	2416.49	2387.08	2294.08	2412.32	2244.44	2357.36	2400.19	-0.0574862	0.261447	0.756941	-0.0156722	0.741548	0.950435	-0.0126853	0.71299	0.999972	0.0229537	0.65235	0.917227
Efhd2	21021.1	21889.7	21988.1	23341.8	22183.9	24203.1	24447.7	22689.5	26567.9	26283.4	24705.7	24672.7	22767.1	23666.3	24139.2	0.0832628	0.0439332	0.337105	0.110512	0.0116738	0.407667	0.0576644	0.0759839	0.999972	0.108001	0.0158943	0.392952
Efhd1	2006.01	1693.83	1962.83	1951.49	1953.68	2029.51	1636.96	1724.99	2423.7	2430.36	1747.46	1823.95	2387.54	2058.03	2120.36	0.148886	0.0200312	0.211593	0.0969377	0.124999	0.769915	-0.0210393	0.543835	0.999972	-0.0308984	0.688878	0.928161
Gm6096	16.1433	9.2307	13.0493	10.4191	13.3874	5.00126	7.54857	12.6993	8.10601	13.317	12.5995	19.9626	13.4455	21.3046	4.22383	0	0	0	0	0	0	0	0	0	0	0	0
Fam206a	8214.37	8132.24	7879.6	8440.48	7757.58	8025.02	7876.4	8023.86	7816.89	7345.46	7568.44	7655.12	8020.25	8171.4	8007.32	-0.0181738	0.621966	0.948448	-0.0551711	0.109328	0.757064	-0.036462	0.194214	0.999972	-0.081119	0.0386186	0.542939
Eddm3b	0	0	0	0	0	0	0	0	0	0	0	0	0	0	0	0	0	0	0	0	0	0	0	0	0	0	0
Zcchc13	11.0454	7.38456	4.34976	4.16763	9.81746	8.00202	4.31347	1.05828	8.10601	0	3.87678	1.05066	0.960394	6.39139	5.27979	0	0	0	0	0	0	0	0	0	0	0	0
Zcchc12	11220.4	11903	12084.7	11527.7	12313.8	12326.1	9988.92	8806.98	12472.4	11869.9	9607.62	8433.66	8707.89	8121.33	8242.8	-0.441865	1.90566e-26	4.81369e-23	-0.0160898	0.798251	0.96544	-0.0385836	0.255989	0.999972	0.202818	0.00772552	0.278912
Zcchc11	10764.2	10626.4	10195.8	9591.79	10164.6	10129.6	10454.8	10027.2	9491.23	9223.17	9701.64	9832.09	10294.5	10674.7	9590.2	-0.0147238	0.76633	0.978218	-0.0847209	0.0144436	0.434837	-0.0112062	0.72364	0.999972	-0.0814716	0.0990377	0.729967
Zcchc10	1522.56	1712.29	1757.3	1610.79	1594	1525.38	1827.83	1775.79	2173.31	1639.11	1651.51	1736.74	1543.35	1615.96	1788.79	-0.00189765	0.976012	0.998007	0.0570984	0.361198	0.866623	0.0110692	0.752717	0.999972	0.0783723	0.297341	0.820822
Zcchc17	10901.8	10947.6	11029.9	11564.1	11150.9	11005.8	10863.5	11303.5	12585	11220.7	10348.1	11211.6	10839	10720.5	10909.1	-0.0368874	0.292006	0.785385	0.0270145	0.589846	0.915778	-0.00390272	0.886626	0.999972	0.0552811	0.345736	0.840115
Zcchc16	1340.74	1209.22	1369.09	1246.12	1195.95	1032.26	1226.1	1139.76	1081.7	979.913	1010.87	1156.78	1121.74	1091.86	1120.37	-0.169879	0.00509466	0.0903095	-0.0801012	0.177139	0.81277	-0.0771726	0.0282906	0.999972	-0.0547104	0.411998	0.85098
Zcchc14	35951.9	37102.8	33666.1	36164.6	36027.4	34349.7	34508.8	35888.3	32953.6	34825.2	35333	35702.5	36260.6	36373.4	34200.3	-0.00551829	0.892842	0.989673	-0.0183484	0.62068	0.922487	-0.017307	0.563266	0.999972	-0.0344578	0.44319	0.858548
Krt23	1.69929	1.84614	1.08744	0	0	1.00025	0	1.05828	1.80133	0	0.969194	1.05066	0	1.06523	1.05596	0	0	0	0	0	0	0	0	0	0	0	0
Krt20	5.09787	0	0	1.04191	5.35498	3.00076	3.2351	5.29138	4.50334	1.10975	2.90758	1.05066	0.960394	1.06523	5.27979	0	0	0	0	0	0	0	0	0	0	0	0
Zcchc18	62391.2	62916.4	64937.6	61711.1	62300.7	63060.9	60105	58833.8	65536.2	64120.5	60593.1	58264.4	61519.9	58970.2	57420.8	-0.0831566	0.0168999	0.189976	0.0212952	0.624532	0.923025	-0.0370306	0.178941	0.999972	0.0585759	0.241702	0.811013
Krt26	58.6255	46.1535	65.2465	20.8381	41.9473	52.0131	36.6645	31.7483	30.6227	32.1829	22.2915	42.0265	48.0197	55.3921	15.8394	-0.0177756	0.62966	0.948448	0	0	0	-0.00751157	0.546712	0.999972	0	0	0
Krt27	0.849646	0	5.43721	5.20953	0	1.00025	0	2.11655	0	0	0	0	3.84158	2.13046	1.05596	0	0	0	0	0	0	0	0	0	0	0	0
Krt24	8.49646	1.84614	15.2242	9.37716	5.35498	8.00202	18.3322	1.05828	9.90734	3.32926	3.87678	4.20265	5.76236	2.13046	4.22383	0	0	0	0	0	0	0	0	0	0	0	0
Krt25	22.9404	11.9999	7.61209	7.29335	7.13997	21.0053	10.7837	13.7576	7.20534	12.2073	5.81517	8.40529	17.2871	17.0437	17.9513	0	0	0	0	0	0	0	0	0	0	0	0
Alkbh7	1715.43	1755.68	1847.56	2006.71	1872.46	1954.49	1875.28	1855.16	2138.18	1915.44	1877.33	1869.13	1719.1	1639.39	1857.43	-0.057922	0.35189	0.830651	0.0365234	0.476692	0.890492	0.0249603	0.477127	0.999972	0.128495	0.0463355	0.585387
Gm3278	0	0	2.17488	0	0	0	1.07837	1.05828	0	0	0	0	0	0	0	0	0	0	0	0	0	0	0	0	0	0	0
Dnaja2	41771.1	43668.6	44565.5	42098.2	42140.1	41813.5	44738.2	43735.4	47456.2	42807.7	44362.9	43046.6	42660.7	41802.9	44168.6	-0.00606359	0.866222	0.988027	0.0378633	0.36533	0.866623	0.00126178	0.965085	0.999972	0.0452416	0.330979	0.834357
Dnaja3	15565.5	15275	14657.6	15332.7	15352.7	15566.9	14972.1	14903.7	16466.9	15468.9	14946.9	15365.9	15748.5	15295.7	15045.3	0.0122463	0.728905	0.969879	0.0305441	0.429123	0.878229	-0.00163845	0.951792	0.999972	0.0162371	0.71619	0.935087
Dnaja1	47241.1	50963.6	49596	48760.2	47198.8	47530	52669.6	49007.7	57291.5	51205.2	50532.8	47731.5	47823.8	46198.1	49045	-0.0417342	0.255688	0.752628	0.058467	0.257292	0.825293	-0.00166311	0.95808	0.999972	0.0968524	0.0897701	0.715073
Dnaja4	6543.97	6271.34	6039.65	6491.08	6299.24	5976.51	6643.82	6460.78	7215.25	7277.77	7132.3	6705.32	7349.89	6787.66	7275.54	0.151909	0.000805455	0.025222	0.136097	0.0021031	0.178263	0.000353904	0.991322	0.999972	-0.0105361	0.828893	0.958005
Sgf29	2020.46	1941.22	1888.89	2084.85	1929.58	1920.48	1823.52	1962.05	1979.67	1855.51	1961.65	1922.71	1984.17	2254.03	1879.6	0.0291848	0.635783	0.950945	0.0135847	0.765594	0.954532	-0.0354321	0.300178	0.999972	-0.0621466	0.336211	0.836068
A630010A05Rik	0.849646	0	4.34976	0	0	0	0	0	0	0	0	0	0	0	0	0	0	0	0	0	0	0	0	0	0	0	0
Gm19402	0	0	0	0	0	0	0	0	0	0	0	0	0	0	0	0	0	0	0	0	0	0	0	0	0	0	0
Acer2	2730.76	2359.37	2513.08	2740.21	1962.6	2165.55	2908.36	2281.65	1340.19	2342.69	3136.31	2628.75	2590.18	2703.56	2715.92	0.0360048	0.52987	0.91891	0.00340424	0.942894	0.992505	-0.0454554	0.159915	0.999972	-0.0579587	0.425391	0.854219
Acer3	8290.84	8979.62	8703.88	8362.34	8084.23	8046.03	8661.45	8763.59	8290.64	6886.02	8032.68	7991.33	7304.75	8775.38	8337.84	-0.0651539	0.236271	0.731845	-0.0811829	0.124022	0.769167	-0.0241682	0.455156	0.999972	-0.0464249	0.490689	0.870436
Acer1	0	0	0	1.04191	3.56999	0	0	0	0	0	0	0	1.92079	0	0	0	0	0	0	0	0	0	0	0	0	0	0
Gm28490	0	0	0	0	0	0	0	0	0	0	0	0	0	0	0	0	0	0	0	0	0	0	0	0	0	0	0
Recql	4221.04	4052.28	3801.69	3885.27	4000.17	3899.98	3862.71	4164.32	4205.22	4179.33	4095.82	3838.07	4116.25	4298.21	4065.44	0.0507687	0.293712	0.786797	0.0300998	0.497019	0.895048	-0.00311553	0.925292	0.999972	-0.0252822	0.616096	0.905396
D330045A20Rik	67.122	71.9994	113.094	79.1849	89.2497	59.0149	71.1723	53.9721	136.901	64.3657	111.457	69.3437	90.277	53.2616	77.0849	-0.0287135	0.603585	0.940794	0.0638194	0.136374	NA	-0.0169216	0.322883	0.999972	0.0546297	0.319696	0.830821
Psma8	51.8284	33.2305	63.0716	69.8077	84.7872	51.0129	51.7616	43.3894	60.3447	68.8047	65.9052	60.9384	87.3958	56.4573	66.5253	0.0522913	0.304552	0.79395	0.0225691	0.624971	NA	0.00380221	0.788222	0.999972	-0.0310291	0.633273	NA
Alppl2	0	0	1.08744	0	0	0	1.07837	0	0	0	0	0	0	0	0	0	0	0	0	0	0	0	0	0	0	0	0
Lactb2	4933.89	4753.81	4642.29	4259.31	4913.19	4566.15	5223.61	4873.37	5168.03	4488.96	4893.46	4504.19	4557.07	4785.02	4709.57	0.0079187	0.877894	0.988576	-0.0300574	0.566932	0.908795	0.0427229	0.219924	0.999972	0.0200269	0.727937	0.937307
Agbl4	1984.77	1747.37	1807.33	1813.96	1776.96	1779.45	1601.38	1513.34	1976.96	1914.33	1604.99	1575.99	1651.88	1464.69	1588.16	-0.18107	0.00263462	0.0569363	0.051437	0.403663	0.874379	-0.0676585	0.0553089	0.999972	0.114966	0.115578	0.737588
Agbl3	1711.19	1886.75	2045.48	1799.37	1797.49	1886.48	1987.43	1964.16	2381.36	1927.64	2018.83	1881.73	1989.94	1957.9	1967.25	0.0655197	0.271747	0.766965	0.0713608	0.227418	0.822244	0.0184139	0.602212	0.999972	0.0415715	0.549883	0.884776
Agbl2	678.017	825.224	644.853	610.557	746.127	752.19	907.985	684.705	739.448	876.706	957.564	909.873	785.602	726.488	732.834	0.0672388	0.352151	0.830775	0.0904825	0.151721	0.792312	0.0404059	0.186707	0.999972	0.138495	0.0632575	0.65191
Agbl1	50.1291	44.3073	40.2353	52.0953	48.1948	43.0108	39.8996	28.5735	30.6227	58.817	44.5829	44.1278	24.0098	41.5441	31.6787	-0.0705457	0.1604	0.638946	0.0184625	0.65685	NA	-0.0121951	0.446767	0.999972	0	0	0
Ccser2	32044.4	34427.7	32091.5	31495.8	31652.4	32208.1	34379.4	32678.5	32379.9	31884.3	33928.6	32367.7	32123.3	32142.3	32968	-0.00575062	0.878663	0.988576	-0.00351016	0.925636	0.989058	0.00616473	0.841366	0.999972	0.00895361	0.807591	0.952658
Ccser1	3811.51	4076.28	4060.5	3940.49	3705.65	3912.99	3832.52	4062.73	4334.01	3928.53	3994.05	3717.24	4023.09	4109.67	4155.19	0.0388613	0.363874	0.838754	0.0343838	0.491341	0.893421	-0.0248818	0.442696	0.999972	-0.0312497	0.576993	0.892783
Stard8	4577.04	4780.58	4548.77	4435.4	5291.61	4684.18	4497.87	5156.98	4739.31	5261.34	4670.55	5211.28	5945.8	5947.19	5820.44	0.332729	2.1708e-16	2.35004e-13	0.0135308	0.804657	0.967927	0.056212	0.107152	0.999972	-0.212789	0.000106543	0.0188879
Stard9	8904.29	8879.93	7568.59	7565.28	8661.68	8108.04	8436.07	8015.39	6710.87	8528.46	7896.03	8215.12	8973.92	8554.88	8411.75	0.0559044	0.33688	0.81969	-0.0611772	0.275695	0.832228	0.00638903	0.85607	0.999972	-0.107786	0.105664	0.732142
Srp14	17093.2	17615.9	17418.6	18177.1	17198.4	18224.6	17696	17088	23158.9	18940.2	17257.5	17468.3	17915.2	17107.6	17729.5	-0.000701765	0.984069	0.998007	0.0862639	0.148595	0.792232	-0.0024331	0.931504	0.999972	0.0882198	0.215607	0.800814
Stard3	4915.2	5046.42	4790.18	5160.56	5170.23	5104.29	4790.11	4868.07	5180.64	5245.81	4738.39	5085.2	5362.84	5080.09	4803.55	0.024994	0.603095	0.940478	0.0191327	0.67032	0.936355	0.000490972	0.987706	0.999972	-0.00554715	0.919742	0.981944
Srp19	6793.77	6759.64	7372.85	7073.5	6632.14	7095.79	7328.59	7260.84	8505.9	6841.63	6860.93	7248.51	6716.03	6808.96	7251.26	-0.0149511	0.743232	0.972949	0.0413074	0.46526	0.887429	0.010477	0.748855	0.999972	0.0666278	0.316588	0.828634
Stard6	324.565	311.998	314.27	249.016	347.181	283.071	276.062	275.152	310.73	307.402	349.879	291.033	298.682	343.005	308.339	0.0361354	0.62151	0.948448	0.042647	0.49913	0.895048	-0.00463137	0.870802	0.999972	-0.00464043	0.951989	0.988904
Stard7	36562	36873.9	36803.4	36200	36869.9	36665.2	35783.5	36642.8	39152	35078.2	36662.7	36969.6	36765.8	36511.9	36975.4	0.00388927	0.87515	0.988576	0.0168005	0.659281	0.934425	-0.00516465	0.809764	0.999972	0.00705353	0.871502	0.967305
Stard4	7165.91	6707.02	6529	6158.71	6599.12	6262.58	6531.67	6702.07	8367.2	6727.33	6350.16	5833.27	7516.04	6355.18	6445.56	0.0213113	0.719385	0.968234	0.039268	0.52362	0.8968	-0.017442	0.605492	0.999972	0.00567638	0.940136	0.987156
Stard5	3432.57	3275.05	3410.22	3669.59	3398.63	3453.87	3201.67	3308.17	3504.5	3133.95	2957.98	3471.39	3506.4	3231.91	3413.91	-0.0236945	0.643792	0.953519	-0.0247398	0.642646	0.927964	-0.0302053	0.366644	0.999972	-0.040503	0.523929	0.879923
Dock8	1870.07	2018.75	1734.47	1795.2	1801.06	2020.51	1865.58	2096.45	1854.47	2130.73	2204.92	2052.99	2303.98	1786.39	1858.48	0.0641811	0.349918	0.829	0.0589353	0.303048	0.843691	0.0326846	0.354787	0.999972	0.0358063	0.626789	0.908367
Dock9	85407.2	80987.4	83136	84106.9	84547.1	82236.7	85833.7	85473.9	67079.9	76629.6	83573.6	82312	86074.3	86708.8	84172.5	0.0350857	0.244569	0.741635	-0.0973374	0.0688215	0.705966	0.0154614	0.531942	0.999972	-0.115677	0.0681305	0.663815
Dock2	1297.41	1175.07	1141.81	1103.38	1204.87	1178.3	1177.58	1467.83	1110.52	1170.79	1266.74	1136.82	1242.75	1091.86	1155.22	-0.0158939	0.807952	0.983535	-0.064809	0.286486	0.836832	0.0331378	0.331027	0.999972	0.00656918	0.921838	0.98246
Dock3	46599.7	50380.2	44984.2	43681.9	47345.2	44538.2	44202.3	45040.3	37997.4	46280.1	45639.4	43415.4	46527.2	49920	45480.1	0.0226639	0.644631	0.953519	-0.0495901	0.342287	0.857359	-0.0248178	0.452909	0.999972	-0.100813	0.109596	0.734873
Dock1	6917.81	6536.26	6760.62	7437.13	6863.3	7147.8	7015.86	6838.59	6644.22	7496.39	7383.32	7150.8	7531.41	7158.36	7730.66	0.0966699	0.0495443	0.360313	0.0353203	0.422243	0.877164	0.0070563	0.828275	0.999972	-0.0524035	0.328018	0.833645
Dock6	4316.2	3842.74	4127.93	3425.79	4433.92	3876.98	3725.76	3617.19	2913.66	4777.49	4476.71	4345.54	5467.52	4410.06	4508.94	0.198739	0.00326045	0.0662404	0.0351959	0.576229	0.912838	-0.00261844	0.940029	0.999972	-0.105171	0.174926	0.777309
Dock7	11918	12545.4	12254.4	11349.5	12071.9	11787	12123	11456.9	10314.4	11720.1	12393.1	11419.6	11728.3	12005.2	11553.2	-0.0296769	0.471988	0.894407	-0.0398445	0.423413	0.877164	-0.0149535	0.627998	0.999972	-0.0315308	0.589112	0.897679
Dock4	83519.3	89155.6	83591.6	83481.7	83574.3	81426.5	92390.2	88427.5	68732.6	77766	90272.7	85387.3	84490.6	87790	87700.4	0.0257374	0.462396	0.889849	-0.0707397	0.225486	0.822244	0.0170283	0.59953	0.999972	-0.078947	0.244332	0.811013
Dock5	1220.09	1115.99	1113.54	968.973	1245.93	1170.29	1244.44	1204.32	1019.56	1814.45	1148.5	1556.03	1862.2	1282.54	1422.37	0.250856	0.000588205	0.0205411	0.0701847	0.251811	0.825293	0.0599913	0.0871529	0.999972	-0.0488469	0.510246	0.877253
Phxr2	1.69929	0.92307	0	1.04191	0	5.00126	1.07837	7.40794	0.900667	2.21951	0	1.05066	0	1.06523	1.05596	0	0	0	0	0	0	0	0	0	0	0	0
Phxr4	11.895	8.30763	0	6.25144	0.892497	4.00101	7.54857	10.5828	0.900667	6.65852	5.81517	6.30397	2.88118	10.6523	4.22383	0	0	0	0	0	0	0	0	0	0	0	0
Hsd17b12	13222.2	12042.4	13006.9	13218.7	13829.2	13232.3	12592.1	13581.9	15909.4	13318.2	11997.7	12322.2	13988.1	12777.5	13040	0.0375908	0.414822	0.86795	0.00571436	0.923055	0.98877	0.0332691	0.302101	0.999972	0.00850222	0.904259	0.97763
Hsd17b13	0.849646	0	0	0	0.892497	1.00025	0	1.05828	0.900667	4.43902	4.84597	5.25331	0.960394	1.06523	0	0	0	0	0	0	0	0	0	0	0	0	0
Hsd17b10	4290.71	4940.27	4421.54	4835.49	4849.83	5037.27	4728.64	4617.26	5583.24	4931.75	4581.38	4703.81	4403.41	4464.39	4191.09	-0.073678	0.172302	0.656728	0.0318435	0.556722	0.905246	0.0336356	0.331324	0.999972	0.144994	0.0228873	0.457513
Hsd17b11	6618.74	6393.18	6894.38	6681.75	7162.29	7106.79	6854.1	6862.93	7217.95	7208.96	6701.01	7306.3	7047.37	6606.57	6770.8	0.0304089	0.46787	0.891804	0.0201348	0.614435	0.921734	0.0568171	0.0543299	0.999972	0.0549418	0.249684	0.811013
Hsd17b14	7.64681	5.53842	13.0493	3.12572	13.3874	3.00076	17.2539	8.46622	11.7087	4.43902	16.4763	8.40529	9.60394	23.4351	8.44766	0	0	0	0	0	0	0	0	0	0	0	0
Gm20498	86.6639	80.3071	102.219	77.1011	58.9048	68.0171	93.818	107.944	90.9674	96.5486	81.4123	93.5089	89.3166	82.0229	95.0361	0.00965297	0.881191	0.988576	0.0282809	0.573072	NA	-0.00562299	0.756491	0.999972	0.00881065	0.903262	0.977594
Gm20499	0	0	0	0	0	0	0	0	0	0	0	0	0	0	0	0	0	0	0	0	0	0	0	0	0	0	0
Cngb1	342.407	346.151	345.806	332.368	454.281	348.088	244.789	406.378	285.512	231.939	193.839	299.439	321.732	300.395	327.347	-0.066329	0.356616	0.834941	-0.131039	0.0167671	0.457945	0.0125834	0.608608	0.999972	-0.129808	0.0872333	0.707256
Cngb3	6.79716	1.84614	0	0	0	0	0	0	0	1.10975	0	0	1.92079	1.06523	0	0	0	0	0	0	0	0	0	0	0	0	0
Cox20	16.9929	8.30763	25.0111	30.2153	14.2799	13.0033	34.5078	13.7576	15.3113	17.7561	34.891	37.8238	19.2079	22.3699	26.3989	0	0	0	0	0	0	0	0	0	0	0	0
Nup214	10570.4	10805.5	10077.3	10212.8	11374	10442.6	9670.8	10494.9	8258.22	10306.3	10201.7	10446.7	10461.6	11015.6	10149.9	0.0141577	0.735451	0.971271	-0.0679482	0.245454	0.825293	0.00636293	0.851152	0.999972	-0.0782966	0.249052	0.811013
Nup210	8539.79	8144.24	7951.37	7703.86	8339.49	8053.03	7355.55	8020.68	6114.63	7240.04	7711.88	7464.95	7893.48	8877.65	7658.86	0.00724125	0.891313	0.989589	-0.111451	0.0500453	0.659583	-0.0175264	0.601902	0.999972	-0.139061	0.0448915	0.578225
Olfr1158	0	0	0	0	0	0	0	0	0	0	0	0	0	0	0	0	0	0	0	0	0	0	0	0	0	0	0
Msmp	0	0	0	0	0	0	0	0	0	0	0	0	0	0	0	0	0	0	0	0	0	0	0	0	0	0	0
Olfr1154	0	0	0	0	0	0	0	0	0	0	0	0	0	0	0	0	0	0	0	0	0	0	0	0	0	0	0
Olfr1155	0	0	0	0	0	0	0	0	0	0	0	0	0.960394	0	0	0	0	0	0	0	0	0	0	0	0	0	0
Olfr1156	0	0	0	0	0	0	0	0	0	0	0	0	0	0	0	0	0	0	0	0	0	0	0	0	0	0	0
Olfr1157	0	0	0	0	0	0	0	0	0	0	0.969194	0	0	0	0	0	0	0	0	0	0	0	0	0	0	0	0
Olfr1151	0	0	0	0	0	0	0	0	0	0	0	0	0.960394	0	0	0	0	0	0	0	0	0	0	0	0	0	0
Olfr1152	0	0	0	0	0	0	0	0	0	0	0	0	0	0	0	0	0	0	0	0	0	0	0	0	0	0	0
Olfr1153	0	0	0	0	0	0	0	0	0	0	0	0	0	0	0	0	0	0	0	0	0	0	0	0	0	0	0
Slc23a1	198.817	174.46	242.499	179.208	244.544	174.044	217.83	282.56	222.465	172.012	203.531	173.359	174.792	251.395	243.926	0.0550213	0.424017	0.872525	-0.0768437	0.187355	0.814941	0.0261228	0.263678	0.999972	-0.0751599	0.311821	0.824469
Slc23a3	126.597	97.8454	106.569	103.149	144.584	101.025	71.1723	93.1284	145.908	82.1218	94.9811	51.4824	138.297	131.024	106.652	0.0613469	0.359721	0.836478	-0.0148839	0.711785	NA	-0.00611193	0.743718	0.999972	-0.0652078	0.243976	0.811013
Slc23a2	40996.3	42739	41567.4	41656.5	43417.3	42238.6	40621	42951.2	35770	41368.3	41194.6	41451.7	43036.2	43118.5	42474.8	0.0358635	0.193093	0.682311	-0.0683325	0.155098	0.795892	0.015273	0.566815	0.999972	-0.087454	0.113389	0.736096
Trdmt1	1803.8	1884.91	1924.77	1652.46	1785.89	1954.49	1854.79	1825.53	1994.08	1867.72	2068.26	1943.72	1786.33	1938.72	1903.89	0.0354911	0.551745	0.923908	0.0702825	0.151366	0.792312	0.0158395	0.652719	0.999972	0.0576256	0.318581	0.830186
Msmb	0	0	0	1.04191	0	0	0	0	0	0	0	0	3.84158	0	1.05596	0	0	0	0	0	0	0	0	0	0	0	0
Bbx	10245	10578.4	10136	10603.5	9967.4	10742.7	12223.3	10753.2	10799	11742.3	11777.7	10956.3	10563.4	11231.8	11394.8	0.0818491	0.0374379	0.307372	0.0396315	0.457869	0.885583	0.0416195	0.231167	0.999972	0.0283803	0.574494	0.891792
Mrgprg	0	0	0	1.04191	0.892497	0	0	0	0	0	0	0	0	0	0	0	0	0	0	0	0	0	0	0	0	0	0
Dusp19	2559.98	2760.9	2635.96	2482.86	2672.13	2718.69	2961.2	2660.51	3239.7	2889.8	2642.99	2533.14	2514.31	2686.52	2974.63	0.0481133	0.414769	0.86795	0.0260591	0.658337	0.934425	0.0458349	0.184192	0.999972	0.0357255	0.620188	0.905396
Dusp18	15752.4	18216.8	15125.2	16029.7	15847.2	16277.1	16681.3	16697.5	15999.5	16580.8	17307.9	15917.5	14921.6	15911.4	15267	-0.0713399	0.185116	0.674591	0.0060243	0.876629	0.981848	0.00429286	0.901068	0.999972	0.0880193	0.0578396	0.630134
Dusp15	1882.81	1908.91	2065.05	1958.78	2039.35	1995.5	1850.48	1869.98	1592.38	1955.39	1950.99	1938.47	1846.84	1849.24	1765.56	-0.0867602	0.10187	0.524297	-0.0423018	0.469088	0.887776	-0.00647083	0.852039	0.999972	0.0212102	0.759335	0.94248
Dusp14	7151.47	8927.93	7167.32	8008.09	7654.94	7257.83	7942.18	7869.35	8499.6	7764.95	7895.06	8158.39	7856.02	7677.13	7582.83	-0.0169045	0.780659	0.97894	0.0632175	0.144454	0.792136	-0.0127521	0.718144	0.999972	0.0614597	0.173578	0.776598
Dusp16	2695.08	2795.98	2784.94	2899.63	2884.55	2896.73	3010.8	2816.07	3122.61	3152.81	3033.58	3034.31	3315.28	2784.52	3253.4	0.125735	0.0319449	0.279053	0.0783046	0.0536773	0.672811	0.0381934	0.234925	0.999972	-0.0125897	0.837529	0.96097
Dusp11	28757.1	29300.1	27874.4	26961.4	28978.5	27299.9	29953.8	29339.7	24087.4	27307.7	30459.8	29058.1	29630.1	31438.2	30077.9	0.0966744	0.0129616	0.163433	-0.0442448	0.42178	0.877164	0.0242007	0.43392	0.999972	-0.102805	0.112147	0.735948
Dusp10	497.892	452.304	495.873	464.69	472.131	492.124	457.228	405.32	571.924	552.658	432.261	529.533	541.662	486.811	506.859	0.0640088	0.359743	0.836478	0.097579	0.122504	0.769167	-0.0220592	0.509653	0.999972	0.0149385	0.845788	0.961901
Dusp13	152.936	159.691	153.329	133.364	190.994	164.041	156.363	148.159	160.319	154.256	113.396	160.751	165.188	175.763	133.051	0.0267431	0.703376	0.965554	-0.0529327	0.368638	0.867241	0.0228484	0.383623	0.999972	-0.0340842	0.639588	0.911897
Dusp12	1525.11	1643.99	1539.82	1581.61	1654.69	1620.41	1392.17	1591.65	1692.35	1537.01	1451.85	1601.21	1578.89	1556.3	1536.42	-0.0132096	0.804092	0.983054	0.00362929	0.949753	0.993005	-0.00388588	0.912425	0.999972	0.00948958	0.878241	0.970062
Sgpl1	9857.59	9939.61	9857.65	9744.95	9928.13	9618.42	9580.22	9755.2	9397.56	10155.4	9876.09	9461.21	10030.4	9532.76	9509.95	-0.0233976	0.500882	0.907082	0.00011113	0.997643	0.999937	-0.017211	0.486012	0.999972	0.0034924	0.939316	0.987127
C030005K15Rik	7.64681	1.84614	0	0	4.46248	2.0005	2.15674	0	1.80133	1.10975	0	1.05066	0.960394	2.13046	10.5596	0	0	0	0	0	0	0	0	0	0	0	0
Fate1	12.7447	6.46149	0	6.25144	1.78499	5.00126	5.39184	3.17483	0.900667	2.21951	7.75356	0	5.76236	7.45663	16.8953	0	0	0	0	0	0	0	0	0	0	0	0
Gm28372	90.9121	69.2302	92.4325	56.2629	99.0671	75.0189	80.8776	73.0211	63.9474	66.5852	70.7512	65.141	61.4652	125.697	77.0849	0.0284809	0.588546	0.935806	-0.0739052	0.17361	NA	0.00654633	0.725437	0.999972	-0.0745202	0.214645	0.800814
Gm28374	0	0	0	0	0	0	0	0	0	0	0	0	0	0	0	0	0	0	0	0	0	0	0	0	0	0	0
Slc20a2	11912.9	11152.5	11667.2	11386	12195.1	11947	10225.1	10508.7	11990.6	12449.2	11653.6	11095	12756.9	12107.4	11567	0.0664674	0.120675	0.566061	0.0548202	0.311778	0.848324	-0.0229248	0.512408	0.999972	-0.0369228	0.482537	0.868027
Slc20a1	17874	19142.6	18396.2	16707	18114.1	19995	21797	17281.7	17897.2	22569.1	23783.1	18436	18563.5	18221.9	18565.8	0.0283694	0.526872	0.91802	0.058079	0.351092	0.860952	0.047833	0.175815	0.999972	0.112045	0.119589	0.737815
Cadm4	23826.6	22319.8	23907.4	26542.6	23260.2	26392.7	23905.3	23347.7	25858.2	24096.1	22665.6	22863.4	22327.2	21527.3	22578.5	-0.109224	0.0298563	0.267911	-0.0171071	0.733617	0.948608	0.00209972	0.951972	0.999972	0.0938757	0.069834	0.670348
Cadm2	66381.1	88717.1	81276.4	64772.2	66291.1	68814.3	89754.7	85250.6	72858.6	66210.1	86670.2	86877.1	72092.9	78214.7	91821.8	0.0487534	0.505587	0.909508	0.0062206	0.921346	0.98864	0.00786714	0.777312	0.999972	-0.0301036	0.685977	0.92759
Cadm3	99304.9	107252	98530.9	99042.6	98234.4	106445	106547	102288	83212.7	106843	112888	107401	96673.2	96848.8	98172.3	-0.0530508	0.148403	0.61785	-0.00743152	0.900375	0.987205	0.0236064	0.446979	0.999972	0.054483	0.439271	0.858271
Srcin1	72573.3	71824	74749.6	74932.9	69041.8	73549.5	75641	72936.4	61276	70520.4	78202.4	73264.7	66722.4	73327.4	71086	-0.0598472	0.116683	0.557519	-0.0296067	0.590611	0.915778	-0.0123162	0.664988	0.999972	0.00636039	0.922911	0.982811
Cadm1	51925.2	54667	54347	54042.6	52435.1	53834.6	56979.9	51773	55625.2	55236.9	56778.3	48348.3	45730.1	49902.9	51048.1	-0.125863	0.00246308	0.0544175	0.00525563	0.915992	0.988537	-0.000657297	0.982321	0.999972	0.117088	0.0485842	0.597243
Eif3j2	2879.45	2931.67	2685.98	2792.31	2745.32	2736.69	3094.91	2899.68	3490.99	2838.75	2890.14	2807.37	2749.61	2728.06	2949.29	-0.00771645	0.879321	0.988576	0.0466975	0.426427	0.877648	0.0131394	0.703608	0.999972	0.0715093	0.298458	0.821021
Eif3j1	3292.38	3439.36	3052.45	3134.05	3048.77	3222.81	3253.43	3255.26	3898.99	3287.09	3123.71	3294.87	3226.92	3003.95	3193.21	-0.0354442	0.500872	0.907082	0.0661639	0.238288	0.824577	-0.011217	0.740814	0.999972	0.0858792	0.199316	0.797399
Spin2c	1559.1	1643.99	1672.48	1521.18	1624.34	1610.41	1698.43	1601.17	1886	1578.07	1483.84	1400.53	1539.51	1417.82	1427.65	-0.105544	0.0672977	0.423925	-0.0257796	0.672981	0.936823	0.0180958	0.599636	0.999972	0.0761576	0.305164	0.823896
Spin2d	0	0	0	0	0	0	0	0	0	0	0	0	0	0	0	0	0	0	0	0	0	0	0	0	0	0	0
Spin2e	0	0	0	0	0	0	0	0	0	0	0	0	0	0	0	0	0	0	0	0	0	0	0	0	0	0	0
Spin2f	0	0	0	0	0	0	0	0	0	1.10975	0	0	0	0	0	0	0	0	0	0	0	0	0	0	0	0	0
Spin2g	0	0	0	0	0	0	0	0	0	0	0	0	0	0	0	0	0	0	0	0	0	0	0	0	0	0	0
Sptbn5	371.295	226.152	308.833	331.326	308.804	393.099	305.178	281.502	271.101	316.28	340.187	195.423	232.415	267.373	260.821	-0.104726	0.137316	0.598724	-0.0580867	0.31264	0.849055	0.00806742	0.742786	0.999972	0.0491231	0.502497	0.873787
Sptbn4	48986.3	45514.7	55691.1	52953.9	47682.5	48334.2	51902.9	52996.4	39428.5	46649.6	56270.5	55507.5	47249.5	55548.7	52075.6	0.017523	0.767056	0.978218	-0.0131922	0.831597	0.974084	-0.00941667	0.788573	0.999972	-0.0382651	0.612399	0.905396
Sptbn2	273023	257516	257390	278404	271218	267610	265109	286459	238198	249483	260345	268038	286366	287194	267490	0.0650144	0.112253	0.548452	-0.0881568	0.0409761	0.628129	0.0234703	0.440764	0.999972	-0.125563	0.0133592	0.363674
Sptbn1	305426	319834	301795	302309	313368	303535	314570	311823	251018	295836	305561	297257	301994	303955	291781	-0.0379662	0.245453	0.743019	-0.0898294	0.0780684	0.718875	0.0127993	0.616345	0.999972	-0.0477126	0.431231	0.857136
Cldn34d	0	0	0	0	0	1.00025	0	0	0	0	0	0	0	0	0	0	0	0	0	0	0	0	0	0	0	0	0
Cldn34a	0	0	0	0	0	0	0	0	0.900667	0	0	0	0	0	2.11191	0	0	0	0	0	0	0	0	0	0	0	0
Noct	15671.7	15774.3	16542.2	16377.7	15890.9	14949.8	14957	16417.1	15578.8	14025.1	14912	15305	15822.5	15666.4	15953.4	-0.0249695	0.456276	0.888174	-0.048187	0.283194	0.835234	-0.0366934	0.239666	0.999972	-0.0736187	0.102268	0.732142
C130050O18Rik	54.3773	95.0762	64.159	63.5563	83.0022	54.0136	56.0751	66.6714	70.2521	53.2682	68.8128	74.597	85.475	110.784	91.8683	0.0924871	0.111391	0.547255	0.00716584	0.885109	NA	-0.00554415	0.741314	0.999972	-0.13595	0.045058	0.579141
Dfna5	3437.67	3839.05	4085.52	3277.84	3650.31	3568.9	3817.42	3685.98	3880.08	3608.92	3596.68	3618.48	3487.19	3703.81	3819.4	0.00191428	0.975662	0.998007	-0.00116777	0.978136	0.996943	0.00356627	0.91961	0.999972	0.00176675	0.973119	0.994293
Hsf2bp	77.3178	31.3844	70.6837	62.5144	34.8074	46.0116	45.2914	30.69	32.424	67.695	83.3507	55.6851	68.188	58.5878	45.4062	-0.00930676	0.847058	0.986292	0.0647773	0.0985058	NA	-0.0245931	0.0751718	0.999972	0.0071186	0.890972	NA
Ski	47300.6	48393.8	48652.1	50791.9	49006.1	47172.9	49060.3	50825.9	45758.4	49139.9	51734.6	51522.3	49809.9	49159.4	48740.9	0.0112041	0.732866	0.971122	0.0131044	0.767046	0.955215	0.00460188	0.871673	0.999972	0.00724066	0.884103	0.972204
Gm2564	0	0	0	0	0	0	0	0	0	0	0	1.05066	0	0	0	0	0	0	0	0	0	0	0	0	0	0	0
Slx4ip	3168.33	3125.51	3436.31	3143.43	3134.45	3190.8	3416.27	3184.36	3391.01	3362.55	3305.92	3153.03	3229.8	3081.72	3219.61	-0.0171291	0.727612	0.969809	0.0274453	0.536388	0.899644	0.00319404	0.92423	0.999972	0.0494788	0.304973	0.823896
Krtap11-1	0	0.92307	0	0	0.892497	1.00025	0	4.23311	0.900667	0	0.969194	1.05066	0	0	0	0	0	0	0	0	0	0	0	0	0	0	0
Scoc	17969.2	19428.8	19429.3	18298	18481.8	18992.8	20491.1	18668	24490	19348.6	18777.2	18895.1	18610.5	16892.5	19148.7	-0.039853	0.406817	0.863063	0.059783	0.313936	0.849596	0.0193607	0.548711	0.999972	0.112089	0.115937	0.737815
Adig	0	0.92307	0	0	0	1.00025	2.15674	0	6.30467	0	0	1.05066	0.960394	9.58709	2.11191	0	0	0	0	0	0	0	0	0	0	0	0
Hpse2	37.3844	28.6152	19.5739	34.3829	37.4849	28.0071	34.5078	37.0397	27.9207	18.8658	11.6303	14.7093	27.8514	29.8265	21.1191	0	0	0	0	0	0	0	0	0	0	0	0
Fnd3c2	0	0	0	0	0	0	0	0	0	0	0	0	0	0	0	0	0	0	0	0	0	0	0	0	0	0	0
C330021F23Rik	8.49646	13.846	18.4865	9.37716	31.2374	29.0073	29.1159	10.5828	13.51	15.5366	24.2299	17.8612	11.5247	19.1742	9.50361	0	0	0	0	0	0	0	0	0	0	0	0
Gm16451	0	0	0	0	0	0	0	0	0	0	0	0	0	0	0	0	0	0	0	0	0	0	0	0	0	0	0
Rab22a	16881.6	17214.3	16618.3	17490.5	16996.7	17443.4	18162.9	17079.5	19770.5	18201.1	18120.1	17848.6	17515.7	17009.6	17735.9	0.0277513	0.407992	0.86404	0.0749409	0.0732885	0.714522	0.023983	0.389907	0.999972	0.0766495	0.0960378	0.729094
Cdk2ap1	3643.28	3214.13	3732.1	3567.49	3569.99	3603.91	3661.06	3435.17	3770.19	4033.96	3858.36	3723.54	3595.71	3500.35	3646.22	0.0130546	0.807661	0.983535	0.0945182	0.0252436	0.542186	0.00661399	0.847269	0.999972	0.0914681	0.0560976	0.624539
Cdk2ap2	2921.08	2387.06	2713.17	3126.76	2598.95	2805.71	2992.47	2825.6	3021.74	3126.18	3040.36	2982.83	3079.98	2522.47	2582.87	-0.0210692	0.761026	0.977007	0.097235	0.0416526	0.628264	0.00354785	0.918986	0.999972	0.120787	0.0630161	0.651076
Adi1	7758.96	7607.94	8000.3	7807	7488.05	7724.95	7927.08	7664.04	8872.47	8690.48	7991.01	8691.07	8183.52	7406.56	8005.21	0.0107563	0.804652	0.983058	0.133733	0.00138149	0.13757	-0.01484	0.592525	0.999972	0.1053	0.0464758	0.585966
Pcsk1n	37676.7	24436.4	62850.8	54838.7	34741.3	39421.9	51138.3	49897.8	38286.5	38743.7	60060	59360.3	37917.3	38582.7	54714.4	-0.00666114	0.901985	0.990332	0.0411707	0.45164	0.882485	-0.00220326	0.893465	0.999972	0.0460093	0.507516	0.875594
Pdk1	14370.9	16414	14476	13954.3	14375.4	15801	16833.3	15054	16596.6	17133.5	17777	15502.5	15473.9	15273.3	15733.8	0.0552797	0.273571	0.769772	0.0874555	0.0894176	0.738149	0.0367909	0.295004	0.999972	0.0984173	0.0522236	0.610269
Pdk3	7156.57	7343.02	6689.94	7175.61	6948.98	7043.78	7562.59	6921.13	7295.41	7222.28	7082.87	6866.07	7457.46	7178.6	7369.52	0.0427802	0.31039	0.798823	-0.000268765	0.994821	0.999622	0.00291175	0.92842	0.999972	-0.0410222	0.31296	0.824469
Pdk2	23263.3	23043.5	23396.3	25400.6	24322.3	24135.1	22839.8	23354.1	21907.8	24039.5	24342.3	23162.9	22091.9	22549.9	22160.3	-0.0882395	0.0276117	0.255641	-0.0161548	0.69878	0.941814	-0.00577774	0.852185	0.999972	0.0617874	0.18324	0.785849
Pdk4	3328.91	3058.13	2945.88	3386.2	2637.33	3090.78	3099.23	2693.31	3597.27	3393.63	3355.35	3237.09	3408.44	2754.69	3090.79	-0.0336942	0.597399	0.940107	0.176913	0.0013543	0.135811	-0.0688504	0.0511155	0.999972	0.105769	0.106743	0.732142
Olfr1115	0	0	0	0	0	0	0	0	0	0	0	0	0	0	0	0	0	0	0	0	0	0	0	0	0	0	0
Grpel1	8795.53	8934.39	8712.58	8852.04	9212.35	9085.29	8385.39	8648.24	10748.6	9192.09	8703.37	8626.98	8687.72	8849.95	8197.4	-0.0391638	0.30289	0.79326	0.0561828	0.317739	0.850009	0.000494193	0.987013	0.999972	0.0901601	0.172937	0.776598
Grpel2	5874.45	6421.8	5707.98	5944.08	5788.73	5850.47	6004.35	5658.61	6568.57	5784.04	5640.71	5753.42	6027.43	5670.23	5877.46	-0.0289717	0.543717	0.922694	0.0224223	0.64741	0.929347	-0.0283473	0.384025	0.999972	0.0154858	0.788386	0.949132
Il12rb1	220.908	200.306	205.526	282.357	217.769	165.042	231.849	223.296	190.941	265.231	213.223	191.22	177.673	173.633	200.632	-0.113662	0.108875	0.540667	0.0122948	0.836052	0.974532	-0.0169866	0.493326	0.999972	0.0877029	0.247246	0.811013
Il12rb2	54.3773	81.2301	58.7218	58.3468	68.7222	64.0161	63.6237	80.429	66.6494	87.6706	90.1351	63.0397	67.2276	92.6752	85.5325	0.0737796	0.206331	0.69912	0.0324233	0.532294	NA	0.0098658	0.599384	0.999972	-0.0207924	0.750392	0.941882
Prkrir	22188.5	22405.7	21334.5	23213.7	20901.4	22740.7	23357.4	22557.2	26426.5	22219.5	22182.9	22450.5	22384.9	22291	22911.1	0.0131711	0.716706	0.967409	0.0452482	0.395421	0.871428	0.00393386	0.90134	0.999972	0.0401921	0.500527	0.873069
Ankrd33b	17427.9	19065.1	16544.3	18458.4	17744.6	17281.4	19282.3	19037.3	22081.7	21528.1	20083.6	20485.8	21786.5	22043.9	21764.3	0.256492	3.23862e-08	9.08972e-06	0.167496	0.000275795	0.0507014	0.0220435	0.520627	0.999972	-0.050957	0.245859	0.811013
Scn5a	459.658	350.766	357.768	435.517	382.881	406.102	284.689	309.017	393.592	473.865	462.306	296.287	335.177	383.484	418.159	-0.0395332	0.588612	0.935806	0.0735932	0.210475	0.816122	-0.0370465	0.165849	0.999972	0.0390107	0.605659	0.903409
Hif3a	3143.69	4290.43	3951.76	5630.46	2420.45	3346.84	3482.05	3483.85	1534.74	1892.13	3617.03	3746.66	1449.23	2796.23	2574.42	-0.163687	0.00434109	0.0815286	-0.0290387	0.482292	0.891835	-0.0423779	0.047114	0.999972	0.0266958	0.581787	0.895448
Pecr	1214.14	1098.45	1241.86	1067.95	1179.88	1192.3	1111.8	1044.52	1245.62	1064.25	1190.17	1203.01	1136.15	1309.17	1117.2	0.0261121	0.697785	0.964235	0.0388727	0.497934	0.895048	-0.0134572	0.701693	0.999972	-0.0102157	0.884647	0.972483
4930519P11Rik	1.69929	0.92307	4.34976	2.08381	3.56999	7.00176	2.15674	3.17483	0.900667	2.21951	4.84597	1.05066	5.76236	1.06523	8.44766	0	0	0	0	0	0	0	0	0	0	0	0
Golga1	12056.5	11974.1	11661.7	11636	11216.9	11369.9	12114.4	11666.4	11209.7	11825.5	11842.6	11530	11638.1	11855	11564.8	-0.0186971	0.559949	0.927834	0.00117598	0.9754	0.996768	-0.0246579	0.38761	0.999972	-0.0104147	0.788774	0.949417
Golga2	24234.4	24574.9	24128.1	23606.5	23839.5	24469.2	23338	24144.6	22666.2	24232.6	23364.4	24266.1	24264.3	24971.2	23273.3	0.000388095	0.991064	0.998165	-0.0175707	0.61954	0.922487	-0.0106072	0.670205	0.999972	-0.0301679	0.498885	0.872447
Golga3	19509.6	20503.2	18733.3	18834.5	19312.7	18977.8	19600.4	19216.2	18170.1	19245.4	19237.5	18902.4	19382.7	19547	19400	0.0017535	0.963825	0.998007	-0.027288	0.402093	0.874379	-0.00786101	0.788802	0.999972	-0.039846	0.28527	0.81642
Golga4	27932.1	29036.1	27459	26790.5	27510.3	27108.8	29477.2	26865.4	24681	27393.2	28568	27244.7	27551.8	28203.1	27530.9	-0.00360462	0.919016	0.992765	-0.0336181	0.479947	0.89104	-0.00336592	0.913442	0.999972	-0.0368323	0.479881	0.866264
Golga5	6994.28	7296.87	6977.02	6840.12	7209.59	7503.89	7035.27	7095.75	7686.3	7291.08	7208.87	7131.89	7098.27	7235.06	6914.41	0.00893136	0.817422	0.983535	0.0210108	0.593923	0.916211	0.0278003	0.350816	0.999972	0.0445396	0.311231	0.824469
Golga7	11877.2	12387.6	12735	12368.5	11963.9	13203.3	13471	12566	15789.6	12922	12731.3	13450.6	12575.4	12171.3	13201.6	0.031255	0.440905	0.881596	0.0732691	0.191989	0.814941	0.0363148	0.260022	0.999972	0.090383	0.163947	0.772435
4930546C10Rik	0	3.69228	3.26232	1.04191	1.78499	3.00076	1.07837	0	0	5.54877	1.93839	3.15198	10.5643	3.1957	1.05596	0	0	0	0	0	0	0	0	0	0	0	0
Ring1	5153.95	5049.19	5885.23	5248.08	5231.82	5138.29	4877.46	5329.48	5038.33	4723.11	4939.98	5061.04	5382.05	5608.45	5190.03	0.0123636	0.818775	0.983535	-0.0508744	0.22569	0.822244	-0.0318585	0.356903	0.999972	-0.113348	0.0187404	0.419247
Tbk1	13940.1	14846.7	14445.6	13564.6	14107.7	14340.6	14836.2	14218	13917.1	14275.9	14562.1	14863.7	13965.1	15181.7	14427.5	0.0280626	0.516187	0.913549	0.00266691	0.939355	0.992433	0.012749	0.669119	0.999972	-0.0114581	0.801826	0.951512
1700019D03Rik	1723.08	1863.68	1701.85	1899.4	1516.35	1893.48	1800.87	1602.23	2149.89	1894.35	1891.87	1746.2	1347.43	1577.61	1694.81	-0.160013	0.0157793	0.183821	0.109988	0.0711078	0.711524	-0.0335403	0.337097	0.999972	0.212124	0.00370973	0.180281
Bop1	15194.2	15923	15275.3	15706.7	15134.1	14969.8	14535.3	15900.6	14438.6	14672.1	14606.7	14963.5	14878.4	15767.6	14264.9	-0.0494361	0.226951	0.722633	-0.0408822	0.263461	0.829638	-0.0292651	0.321401	0.999972	-0.0271586	0.548504	0.884678
Vps13d	45457.7	47562.1	43527	44546.7	45860	44879.3	47805.1	44841.3	34992.7	44967.2	48169	45465.3	45222.1	46978.9	45887.7	0.0207468	0.57527	0.932791	-0.0525844	0.378303	0.87061	0.0130483	0.66107	0.999972	-0.0594512	0.405036	0.848908
Soga3	18371	19882	17940.6	18566.8	18093.6	18231.6	20977.5	19436.3	17792.7	18178.9	19640.7	19103.1	18819.9	18945.2	19458.1	0.0254126	0.530859	0.919403	-0.0311224	0.531727	0.897912	0.0226015	0.509725	0.999972	-0.0278506	0.545304	0.883513
Vps13c	58092	57019.9	49397	53683.2	53553.4	50572.7	61462.6	55789.2	42902.4	49074.4	58314.5	55263.7	58979.7	64399.7	58896	0.130895	0.0122624	0.157633	-0.0672253	0.271103	0.831204	0.0104269	0.767541	0.999972	-0.167827	0.0191162	0.422195
Vps13b	29242.3	29944.4	26772.8	27305.2	28999.9	26932.8	29885.9	28557.6	22936.4	26326.7	28417.7	27013.6	28622.6	30167.4	28302.8	0.0306526	0.496826	0.906005	-0.0975069	0.0692319	0.706274	0.00869771	0.792483	0.999972	-0.11955	0.0558112	0.623201
Gja1	62670.7	60546.9	61275.1	64480.5	58289.8	65998.6	68655.4	61307	65426.3	65720.7	72711.9	64635.6	66242.2	62938.2	62565.5	0.034401	0.335364	0.818993	0.0621071	0.228012	0.822244	0.0188509	0.576645	0.999972	0.0616245	0.221024	0.800814
Gja3	66.2724	62.7687	66.3339	61.4725	77.6472	56.0141	69.0155	93.1284	99.9741	97.6584	70.7512	88.2556	91.2374	86.2838	105.596	0.143323	0.0250554	0.241746	0.0551067	0.279778	NA	0.0159444	0.402864	0.999972	-0.0232182	0.738958	0.939189
Gja4	432.47	453.227	444.763	516.786	439.108	561.141	369.88	430.719	273.803	484.963	544.687	517.976	795.206	479.354	598.728	0.18176	0.0118009	0.153919	0.00387651	0.943621	0.992505	-0.00764063	0.790307	0.999972	-0.120455	0.0772458	0.686037
Gja5	84.9646	59.9995	90.2576	109.4	91.0347	88.0222	122.934	134.401	45.934	146.488	91.1043	75.6476	233.376	61.7835	216.471	0.10735	0.0180666	0.198418	-0.0324826	0.420758	NA	0.0243678	0.182242	0.999972	-0.0797121	0.0653531	0.655429
Gja6	11.0454	8.30763	11.9619	5.20953	19.6349	17.0043	16.1755	17.9907	11.7087	31.0731	22.2915	24.1652	15.3663	26.6308	21.1191	0	0	0	0	0	0	0	0	0	0	0	0
Gja8	1.69929	9.2307	5.43721	12.5029	14.2799	12.003	12.9404	12.6993	9.00667	7.76828	7.75356	3.15198	1.92079	10.6523	5.27979	0	0	0	0	0	0	0	0	0	0	0	0
Abcc8	13768.5	13235.9	14179.1	14460.6	14391.5	12451.1	11556.9	14355.5	9800.16	9749.19	11354.1	12900	12949	15794.2	12988.3	-0.00134702	0.981524	0.998007	-0.158461	0.0107873	0.388889	-0.0389039	0.270905	0.999972	-0.219939	0.00323993	0.165259
Abcc9	1879.42	1846.14	2012.85	2048.39	2346.37	2125.54	2120.07	2308.1	1290.66	1932.08	2568.37	2339.82	2085.01	2200.77	2195.33	0.124341	0.0228105	0.229865	-0.0460811	0.445537	0.881325	0.108966	0.0018686	0.834086	-0.0337755	0.654007	0.917692
Cntfr	9904.32	9892.54	10283.9	11520.4	10503.8	10703.7	9899.41	10015.5	8579.76	10570.4	10770.7	10892.2	9657.72	9991.88	9640.89	-0.0791559	0.124512	0.575238	-0.00788956	0.889907	0.985479	-0.0107189	0.755542	0.999972	0.0469962	0.485696	0.869433
Abcc5	53015.3	50310.1	49963.6	48057.9	53667.6	50461.7	52253.4	51459.8	42995.2	48368.6	55324.5	52772.6	51842.1	56297.5	50813.7	0.0648796	0.144999	0.612146	-0.0436956	0.433079	0.879609	0.0344847	0.245056	0.999972	-0.0655746	0.333224	0.834357
Abcc6	816.509	885.224	830.805	771.011	895.174	970.245	748.387	802.174	483.658	747.974	732.711	827.921	869.156	1022.62	835.262	0.0904942	0.190854	0.679343	-0.108473	0.0757905	0.714522	0.0163539	0.625755	0.999972	-0.156576	0.039974	0.549246
Abcc1	6586.45	6678.41	6503.98	6420.23	6708.9	6525.64	6046.41	6291.46	5357.17	6048.16	6321.09	6309.22	6321.31	6638.53	6361.09	-0.0238102	0.523603	0.916603	-0.0699016	0.182361	0.81277	-0.0257347	0.411847	0.999972	-0.082199	0.171992	0.775273
Abcc2	40.783	27.6921	17.3991	15.6286	20.5274	15.0038	17.2539	33.8649	7.20534	8.87803	11.6303	23.1146	19.2079	22.3699	9.50361	0	0	0	0	0	0	0	0	0	0	0	0
Abcc3	534.427	447.689	514.36	471.984	545.315	533.134	422.72	550.304	398.996	528.243	486.536	480.152	477.316	479.354	436.11	-0.0520542	0.466685	0.891091	-0.0556604	0.377895	0.87061	0.0160049	0.60993	0.999972	0.0148225	0.847136	0.962226
Taco1	2373.91	2366.75	2320.6	2413.06	2240.17	2360.59	2697	2299.64	2643.46	2645.65	2426.86	2410.22	2473.01	2162.42	2336.83	-0.023953	0.655514	0.955637	0.0569006	0.309649	0.847918	0.00914988	0.794988	0.999972	0.0986907	0.107605	0.732142
Cyp21a1	2.54894	0.92307	0	5.20953	2.67749	2.0005	1.07837	1.05828	0	2.21951	3.87678	0	8.64354	1.06523	1.05596	0	0	0	0	0	0	0	0	0	0	0	0
Nudcd2	2848.01	2886.44	3038.31	2900.67	2721.22	2725.69	2924.53	3077.47	3772.9	2745.53	2806.79	3100.5	2729.44	2765.34	2980.97	-0.0418012	0.398909	0.858422	0.0705775	0.255245	0.825293	-0.018131	0.597185	0.999972	0.0868232	0.244428	0.811013
Nudcd3	42813.6	44277.8	41957.8	42742.1	43033.5	44353.2	42074.7	43041.2	42649.3	43213.8	42935.3	42175.7	43981.2	43540.3	42400.9	0.00996411	0.750175	0.974717	-0.0121366	0.674993	0.937197	0.00407066	0.875121	0.999972	-0.0187786	0.550921	0.885341
Nudcd1	3851.44	3951.66	3851.72	3590.41	3596.76	3616.91	3712.82	3824.61	4632.13	3699.92	3861.27	3658.4	3661.98	3740.03	3836.29	-0.0237451	0.610535	0.944454	0.0734627	0.202624	0.814941	-0.0342341	0.292108	0.999972	0.0592123	0.38778	0.847833
Ift74	5343.42	5359.34	5363.26	5355.4	4905.16	5068.28	5567.61	5071.26	6344.3	5438.9	4978.75	4934.96	4972.92	4854.26	4956.66	-0.113927	0.00123214	0.0343277	0.0500843	0.39763	0.871428	-0.039893	0.218137	0.999972	0.100301	0.146049	0.763436
Preb	13735.4	13441.7	13713.7	13704.2	14473.6	14365.6	12880	13645.4	12394.1	12997.4	13462.1	14069.4	13627	14520.2	13681	0.0273477	0.434665	0.878957	-0.0536785	0.265688	0.830027	0.0140378	0.65593	0.999972	-0.0663118	0.205746	0.798482
Mrpl44	3978.04	3962.74	4015.92	4174.92	4031.41	4046.02	3930.65	3931.5	4662.76	4220.39	4085.15	4148.01	4131.61	4051.08	4111.9	0.0201181	0.619172	0.948448	0.086143	0.0651902	0.6973	-0.0138336	0.639397	0.999972	0.0529118	0.330993	0.834357
Prep	5721.51	6037.8	5834.12	5894.06	5805.69	5797.46	6036.7	5732.69	5033.83	5930.53	5674.63	5796.5	6209.91	5573.29	5861.62	0.00101197	0.982259	0.998007	-0.0480435	0.332219	0.854562	-0.00650477	0.82112	0.999972	-0.0558386	0.363433	0.844171
Slc25a22	61427.7	60038.3	61630.7	62170.6	63350.3	62217.7	58960.8	62389.7	53652.8	60652.5	62483	61761	58707.9	60966.4	58425.1	-0.0461458	0.11804	0.559926	-0.0411995	0.387614	0.871428	0.00720469	0.785952	0.999972	0.00503927	0.927373	0.983454
Gm10142	0	0	0	0	0	0	0	0	0	0	0	0	0	0	0	0	0	0	0	0	0	0	0	0	0	0	0
Gm10147	0	0	0	0	0	0	0	0	0	0	0	0	0	0	0	0	0	0	0	0	0	0	0	0	0	0	0
Slc25a20	2894.74	2855.05	2960.01	2871.49	2864.91	2916.74	2816.7	3015.03	3178.46	2924.2	2845.55	3002.79	2815.87	2845.24	2847.92	-0.0282494	0.505416	0.909508	0.0350648	0.447626	0.881837	0.00220696	0.943813	0.999972	0.0648908	0.213895	0.800814
Higd1c	0	0	0	0	0	0	0	0	0	0	0	0	0	0	0	0	0	0	0	0	0	0	0	0	0	0	0
Higd1b	474.102	391.382	398.003	394.883	427.506	338.085	365.567	373.572	452.135	471.645	397.37	458.088	414.89	449.528	440.334	0.0377098	0.602512	0.940241	0.128304	0.0418414	0.628264	-0.0366751	0.236217	0.999972	0.0199479	0.789556	0.949791
Pex11b	4805.6	5031.65	4955.47	4989.69	4847.15	5165.3	4978.82	5002.48	5827.32	4886.25	4791.7	4891.88	5009.41	5312.31	4864.79	0.0289685	0.505924	0.909508	0.0220312	0.684399	0.939331	0.0110577	0.707756	0.999972	0.00761536	0.907173	0.978495
Pex11g	369.596	318.459	322.97	333.41	358.784	322.081	323.51	307.959	303.525	355.121	377.017	370.883	365.91	389.875	322.067	0.0503507	0.490596	0.903128	0.0506463	0.422618	0.877164	-0.0103268	0.74682	0.999972	-0.0173392	0.822803	0.95597
Gm11437	4.24823	9.2307	8.69953	3.12572	5.35498	5.00126	9.70531	9.52449	0.900667	4.43902	3.87678	3.15198	5.76236	7.45663	10.5596	0	0	0	0	0	0	0	0	0	0	0	0
Ap4m1	3486.1	3557.51	3671.2	3659.18	3589.62	3753.95	3428.13	3575.92	3261.32	3415.82	3731.4	3538.63	3480.47	3811.4	3562.8	0.00745239	0.874064	0.988576	-0.0335915	0.49024	0.893421	-0.00221446	0.944789	0.999972	-0.0447189	0.445395	0.858969
Ssx2ip	22263.3	23356.4	22513.3	21400.8	22314.2	22151.6	21852	22130.7	24518.9	22465.9	22294.4	21971.4	21990.1	22444.4	22602.8	-0.00377801	0.918006	0.992765	0.0399861	0.316634	0.849836	-0.0151434	0.585799	0.999972	0.0262178	0.57456	0.891792
Atg9a	16291.1	16353.1	15382.9	16130.8	16103.3	15891	15321.4	16283.7	13815.3	15807.3	16211.7	15554	16071.2	16523.9	15477.2	-0.00284402	0.940025	0.996638	-0.0421849	0.379505	0.87061	-0.0109784	0.699288	0.999972	-0.0527883	0.355711	0.843248
Atg9b	525.081	515.073	503.485	533.456	492.658	524.132	438.896	322.774	483.658	552.658	440.983	369.833	405.286	332.352	463.565	-0.201572	0.00577697	0.0974613	0.017722	0.765442	0.954456	-0.0438532	0.118018	0.999972	0.0846511	0.268038	0.811013
Blnk	2614.36	3610.13	2925.22	2405.76	3148.73	3554.9	3482.05	3066.89	3234.3	4325.82	4168.51	4486.32	3768.59	3541.9	3319.93	0.173971	0.0156586	0.183095	0.172176	0.00557572	0.303609	0.0569706	0.0757589	0.999972	0.122648	0.100476	0.732142
Scara5	96.01	51.6919	114.181	48.9696	48.1948	41.0103	92.7396	66.6714	39.6294	112.085	58.1517	51.4824	99.881	27.696	93.9802	-0.00599766	0.881479	0.988576	0.00616127	0.862691	NA	-0.0111796	0.386036	0.999972	-0.0139535	0.736068	NA
Ahrr	343.257	302.767	299.046	283.399	364.139	385.097	279.297	343.94	288.214	256.353	258.775	324.654	300.603	352.592	229.143	-0.0260697	0.716541	0.967409	-0.119489	0.0555308	0.675453	0.0343105	0.23823	0.999972	-0.0238394	0.752334	0.942305
Bhmt2	30.5872	8.30763	31.5358	27.0896	24.0974	16.004	20.489	13.7576	19.8147	29.9634	11.6303	19.9626	28.8118	29.8265	19.0072	0	0	0	0	0	0	0	0	0	0	0	0
Nt5dc2	1391.72	1528.6	1582.23	1692.06	1496.72	1442.36	1452.56	1562.02	1498.71	1417.16	1427.62	1623.27	1313.82	1381.61	1330.51	-0.156105	0.013453	0.167675	0.00243134	0.963592	0.994061	-0.0280021	0.427979	0.999972	0.120213	0.0566492	0.628154
Nt5dc3	80093.5	82745.8	75833.8	83350.4	80067.7	84081.2	85383	80458.7	73165.7	83418	85607	80292.6	77099.5	81880.1	81481.9	-0.00724399	0.858593	0.986364	-0.0275374	0.56197	0.90759	0.0256007	0.402474	0.999972	0.00657793	0.905782	0.978313
Nt5dc1	522.532	581.534	698.137	524.079	586.37	613.155	640.55	669.889	598.043	512.706	527.242	611.485	639.622	600.791	728.61	0.092114	0.207773	0.700246	-0.0966653	0.115703	0.761726	0.0308256	0.332334	0.999972	-0.136163	0.0719748	0.67756
Ugt1a10	0	0	0	0	0	0	0	0	0	0	0	0	0	0	1.05596	0	0	0	0	0	0	0	0	0	0	0	0
Psap	329893	327260	336123	326618	332222	330034	310688	326093	285535	335106	339986	331446	333583	326243	313291	-0.0249893	0.422456	0.871625	-0.00621892	0.901046	0.987285	-0.0202104	0.433952	0.999972	-0.00546261	0.926104	0.983356
Olfr849	0	0	0	0	0	0	0	0	0	0	0	0	0	0	0	0	0	0	0	0	0	0	0	0	0	0	0
Olfr844	0	0	0	0	0	0	0	0	0	0	0	0	0	0	0	0	0	0	0	0	0	0	0	0	0	0	0
Olfr845	0	0	0	0	0	0	0	0	0	0	0	0	0	0	0	0	0	0	0	0	0	0	0	0	0	0	0
Olfr846	0	0	0	0	0	0	0	0	0	0	0	0	0	0	0	0	0	0	0	0	0	0	0	0	0	0	0
Olfr847	0	0	0	0	0	0	0	0	0	0	0	0	0	0	0	0	0	0	0	0	0	0	0	0	0	0	0
Olfr843	0	0	0	0	0	0	0	0	0	0	0	0	0	0	0	0	0	0	0	0	0	0	0	0	0	0	0
9030624J02Rik	14495.8	14625.1	14131.3	14136.6	14264.8	14765.7	13749.2	13939.6	13827	14171.6	13778.1	13827.8	14372.3	14447.7	13873.2	-0.0126692	0.699102	0.964814	-0.0264464	0.441249	0.880958	-0.0145433	0.602434	0.999972	-0.0326969	0.358153	0.843816
Ltn1	21149.4	22317.1	21050.7	21337.2	21535.9	20348.1	23596.8	21383.5	20197.5	20703.6	22344.8	21186.6	20627.3	21812.8	21888.9	-0.00283205	0.93875	0.996512	-0.0338293	0.480123	0.89104	0.010674	0.745773	0.999972	-0.0209	0.660418	0.91944
Gtf2a1	8606.06	8902.08	9423.76	8544.67	9032.96	8653.18	9284.74	9326.59	9446.2	8345.35	9577.58	9380.31	8211.37	9229.17	10001	0.0350288	0.537137	0.921254	0.0149695	0.752095	0.95288	0.022775	0.476795	0.999972	0.00446468	0.945131	0.988139
Gtf2a2	6555.02	6921.18	7180.37	6576.51	6553.6	6834.72	7189.48	7108.45	7646.67	6504.27	7173.01	7275.83	6761.17	7127.47	7200.57	0.0399232	0.3779	0.847686	0.0380941	0.444141	0.880984	0.0155211	0.636171	0.999972	0.0201381	0.722997	0.936661
Isg20	41.6326	38.7689	43.4976	45.8439	52.6573	74.0187	48.5265	65.6132	39.6294	55.4877	50.3981	58.837	64.3464	31.957	39.0704	0.0119196	0.808048	0.983535	-0.0404347	0.393056	NA	0.032282	0.0629145	0.999972	0.0241735	0.654181	NA
Fam64a	61.1745	44.3073	57.6344	61.4725	57.1198	48.0121	53.9184	76.1959	73.8547	75.4633	52.3365	74.597	87.3958	82.0229	50.6859	0.065717	0.23059	0.726345	0.0418443	0.389661	NA	0.0042548	0.807055	0.999972	-0.0171778	0.777559	NA
4930596D02Rik	0	0	0	0	0	0	0	1.05828	0	0	0	0	0	0	0	0	0	0	0	0	0	0	0	0	0	0	0
Gm12169	0	0	0	0	0	0	0	1.05828	0	0	0	0	0	0	0	0	0	0	0	0	0	0	0	0	0	0	0
Gm12166	74.7688	96.9223	78.2958	98.9811	74.9697	101.025	62.5453	71.9628	115.285	126.512	85.2891	93.5089	87.3958	74.5663	60.1896	-0.0521025	0.392856	0.855236	0.0901517	0.0786947	NA	-0.0135716	0.481786	0.999972	0.119267	0.072606	0.67949
Dis3l	9164.28	9518.69	9093.18	9140.65	9415.84	9453.38	8838.3	8940.32	9110.25	9114.41	9020.29	9048.3	9114.14	9596.68	8992.53	-0.000819425	0.982824	0.998007	-0.0129748	0.716253	0.945005	-0.00891491	0.762935	0.999972	-0.0242394	0.542675	0.88269
Bhmt	5.94752	0	16.3116	0	0	0	2.15674	0	0	0	0	1.05066	0.960394	0	5.27979	0	0	0	0	0	0	0	0	0	0	0	0
Aloxe3	2950.82	2389.83	3093.77	3178.86	2923.82	2485.63	2161.05	2583.25	2604.73	2397.07	2142.89	1910.1	2070.61	2490.51	2592.37	-0.180566	0.0105176	0.143488	-0.0889715	0.157978	0.798868	-0.0604929	0.0646423	0.999972	-0.0452445	0.551817	0.885948
2200002J24Rik	0	0	0	0	0	0	0	0	0.900667	0	0	0	0	0	0	0	0	0	0	0	0	0	0	0	0	0	0
Masp1	1028.07	1120.61	1020.02	1232.58	1063.86	1235.31	1089.15	1149.29	1088.01	1277.33	1015.72	1160.98	1071.8	895.86	1087.64	-0.072574	0.30034	0.791686	0.000509806	0.993284	0.999568	0.01739	0.616032	0.999972	0.0985681	0.187197	0.787911
Masp2	615.143	589.841	600.267	553.252	719.352	575.145	525.165	661.423	419.711	669.182	649.36	635.65	585.84	733.945	580.776	0.0605155	0.399348	0.858522	-0.0234846	0.698824	0.941814	0.0205878	0.517465	0.999972	-0.0383115	0.614275	0.905396
Naaladl2	661.874	729.225	741.635	659.527	552.455	530.134	854.067	728.095	698.918	751.303	739.495	680.829	645.385	584.812	709.603	-0.0718154	0.305759	0.794134	0.043	0.486919	0.892371	-0.0129099	0.638333	0.999972	0.10152	0.160868	0.772435
Naaladl1	158.034	187.383	162.029	165.663	184.747	202.051	171.46	164.033	124.292	177.561	148.287	143.941	218.009	165.111	186.904	0.0673757	0.344286	0.824069	-0.099366	0.0989614	0.747592	0.0186928	0.495121	0.999972	-0.127547	0.0853764	0.701989
Fam124b	11.895	2.76921	9.78697	8.33525	12.495	3.00076	12.9404	4.23311	9.00667	2.21951	9.69194	11.5573	14.4059	6.39139	20.0632	0	0	0	0	0	0	0	0	0	0	0	0
Fam124a	4093.59	5887.34	4401.96	4404.14	4307.19	4951.25	5042.45	4409.84	4342.12	5001.66	4902.19	4938.11	4228.61	4612.46	4135.13	-0.0760099	0.282053	0.776881	0.0265928	0.632136	0.924476	-0.0023006	0.944168	0.999972	0.119496	0.0510298	0.605843
Daam1	26391.7	26704.4	26238.9	25117.2	26709.7	24917.3	25296.3	25794.4	24654.9	24111.6	23054.2	24094.8	23775.5	26072.6	24082.2	-0.0779867	0.0561402	0.384831	-0.0899137	0.0132989	0.426089	-0.0201351	0.477919	0.999972	-0.0361173	0.440415	0.858316
Daam2	27029.8	26149.6	24900.2	28573.2	26112.7	27699	26175.2	27498.3	22839.1	25646.4	28726	29644.4	26675.9	28038	27005	0.0260696	0.567592	0.930234	-0.00605059	0.915797	0.988537	0.00697954	0.830824	0.999972	-0.0212347	0.755249	0.942469
Zfp52	1382.37	1238.76	1342.99	1339.89	1257.53	1262.32	1351.19	1322.85	1345.6	1202.97	1290	1195.65	1275.4	1086.54	1389.64	-0.0591411	0.383228	0.850138	-0.0335416	0.52974	0.897912	-0.0179568	0.608479	0.999972	0.00610666	0.93279	0.98512
Zfp53	1296.56	1476.91	1498.49	1490.97	1383.37	1385.35	1412.66	1448.78	1648.22	1330.6	1442.16	1209.31	1364.72	1393.32	1463.56	-0.0268182	0.66329	0.957304	0.000597574	0.992221	0.999568	-0.0179916	0.609938	0.999972	0.000218442	0.997656	0.999199
Zfp51	1101.14	1122.45	1152.69	1077.33	1126.33	1112.28	1038.47	1095.32	1464.49	1254.02	1093.25	1034.9	1033.38	1024.75	1170	-0.0386766	0.536258	0.92107	0.0819733	0.192328	0.814941	-0.0151594	0.665086	0.999972	0.095798	0.213344	0.800814
Zfp57	3596.55	3235.36	4102.92	3687.31	3747.59	3566.9	2931	3596.03	2895.65	2461.43	2750.57	2670.78	2399.06	3259.61	2748.66	-0.24779	0.000406578	0.0156796	-0.241441	4.90676e-05	0.0195709	-0.0307207	0.37195	0.999972	-0.0372323	0.61453	0.905396
Zfp54	316.918	314.767	379.517	274.021	298.094	317.08	328.902	349.231	366.572	326.268	316.927	327.806	348.623	348.331	375.921	0.0752727	0.303963	0.793585	0.0279881	0.65622	0.933245	0.0017947	0.951731	0.999972	-0.0585581	0.439658	0.858271
Zfp58	1282.96	1312.61	1345.16	1195.07	1381.58	1189.3	1313.45	1353.54	1328.48	1138.61	1290.97	1319.63	1281.17	1231.41	1294.6	-0.0145708	0.80479	0.983058	-0.0312307	0.588557	0.915562	0.0135365	0.701623	0.999972	0.000251783	0.996918	0.999028
Zfp59	1544.66	1638.45	1719.24	1515.97	1632.38	1837.46	1611.08	1618.11	1957.15	1835.53	1536.17	1648.49	1627.87	1484.93	1805.69	0.0218786	0.735573	0.971271	0.0381951	0.526557	0.897592	0.0309708	0.380732	0.999972	0.058088	0.431258	0.857136
Dus1l	6773.37	6740.25	7114.04	6664.03	6945.41	6702.69	6671.86	6990.98	6682.95	6805.01	6699.07	6846.11	6827.44	7214.82	6777.13	0.0210108	0.610779	0.944589	-0.0137893	0.684067	0.939174	0.000173419	0.995291	0.999972	-0.0358817	0.392215	0.847833
Ntmt1	3916.02	3732.89	3905	3980.08	3860.05	4090.03	3597.43	3760.06	4197.11	4018.42	3947.53	3926.32	3867.51	3926.45	3888.03	0.00224405	0.956987	0.997912	0.0601593	0.196753	0.814941	-0.0144059	0.667152	0.999972	0.0421357	0.343671	0.838932
Nbas	10413.3	10415	10054.5	10324.3	10740.3	10053.5	10490.4	10124.5	8776.1	10138.7	9929.4	9999.14	10912	10749.3	10256.5	0.041976	0.246896	0.743781	-0.0763314	0.111527	0.759442	0.00477015	0.865533	0.999972	-0.111751	0.047584	0.591555
Zyx	8776.84	8015.94	8877.87	8756.18	9077.58	8578.16	6988.9	8673.64	7021.6	7292.19	6757.22	7387.2	7550.62	7842.24	7517.36	-0.156142	0.00044082	0.0165948	-0.160164	0.00552225	0.303609	-0.0223743	0.525664	0.999972	-0.0924557	0.049452	0.600204
Plcd4	3328.91	3468.9	3291.68	3861.31	3520.9	3633.92	3799.09	3567.45	3332.47	3533.46	3883.56	3854.88	3581.31	3355.48	3484.66	-0.00571098	0.919451	0.992765	0.00647406	0.900102	0.987205	0.0329077	0.345482	0.999972	0.0574695	0.345642	0.840092
Plcd3	1593.09	1348.6	1766	1749.36	1502.96	1551.39	1638.04	1433.97	1830.16	2045.28	1880.24	1566.54	1840.11	1581.87	1847.93	0.0779118	0.267083	0.761172	0.167793	0.00531473	0.299137	-0.0285249	0.40423	0.999972	0.0388834	0.596	0.899587
Plcd1	2458.87	2087.06	2366.27	2292.19	2548.97	2544.64	2025.17	2242.49	2233.66	2118.52	2099.28	2432.28	2440.36	2406.36	2381.18	0.0526884	0.355649	0.834184	-0.0497461	0.407883	0.874836	0.009667	0.780491	0.999972	-0.0964726	0.108629	0.733523
Sec13	11223	11687.9	11021.2	11581.8	11343.6	10925.8	11071.6	11168	12536.4	11034.3	10899.6	10760.9	11356.7	11710.1	10878.5	-0.00889762	0.821449	0.983535	0.0193086	0.6857	0.939504	-0.0272074	0.319293	0.999972	-0.00138051	0.980885	0.995978
Krr1	8199.08	9155.93	8841.98	8178.97	8053.89	8570.16	9346.21	8515.95	10368.5	8703.8	8519.22	8535.57	8382.32	8517.6	8611.33	-0.0148491	0.74942	0.974717	0.0485366	0.391449	0.871428	0.0019956	0.954017	0.999972	0.0679552	0.283771	0.81642
Zfp330	6727.49	6840.87	7036.83	6552.55	6453.64	6936.75	6759.21	6597.3	7853.82	6477.63	6467.43	6429	6653.61	6611.9	6827.82	-0.0194703	0.617179	0.948108	0.0192757	0.726978	0.947562	-0.0174889	0.564518	0.999972	0.0176371	0.785054	0.948026
Zfp334	7914.45	8117.47	7757.8	7847.64	7981.6	7902.99	8028.45	7872.52	7318.82	7863.72	7991.01	8009.19	7479.55	7411.89	7915.45	-0.0543376	0.163119	0.642879	-0.0248371	0.525112	0.897592	0.00457399	0.860054	0.999972	0.0314675	0.524446	0.879923
Zfp335	7638.31	7860.86	7201.03	7610.08	7585.33	7667.93	7111.83	7752.94	6620.81	7392.07	7926.07	7669.83	7345.09	8208.68	7474.06	0.0146975	0.759705	0.976864	-0.0195117	0.70528	0.942452	-0.00744032	0.815285	0.999972	-0.0420055	0.505677	0.874498
Foxe1	11.895	1.84614	4.34976	4.16763	5.35498	3.00076	3.2351	6.34966	4.50334	0	6.78436	7.35463	1.92079	1.06523	0	0	0	0	0	0	0	0	0	0	0	0	0
Foxe3	0	0	0	0	0	0	0	0	0	0	0	0	0	0	0	0	0	0	0	0	0	0	0	0	0	0	0
Suz12	11947.7	13595.9	12356.6	11964.2	11681	12083	13135.6	12279.2	13898.2	12520.2	12688.7	12262.3	11832.1	11954	12395.9	-0.0432852	0.366493	0.840381	0.0520546	0.277775	0.833021	-0.0133212	0.696869	0.999972	0.0790849	0.118393	0.737815
Aicda	0.849646	0	0	1.04191	0	0	0	0	0.900667	0	0	1.05066	0	0	0	0	0	0	0	0	0	0	0	0	0	0	0
Chmp4b	33354.5	33110.5	34678.5	35727	33747.1	34413.7	34075.3	34594	37579.4	34692	34532.4	34590.9	32980.9	33118.1	32970.2	-0.0494871	0.159545	0.638086	0.042988	0.24163	0.825293	-0.0011607	0.966043	0.999972	0.0897323	0.0325387	0.518542
Chmp4c	444.365	555.688	469.775	432.391	463.206	556.14	620.061	487.866	393.592	472.755	646.453	522.179	461.949	476.159	558.601	0.0354507	0.627747	0.948448	-0.0230723	0.70417	0.942452	0.036916	0.216368	0.999972	0.0113675	0.881554	0.971538
1810041L15Rik	30122.5	30994.8	28351.8	30812.3	31513.2	28600.2	29027.5	31012.8	31899.8	30471.6	28820	30698.2	30234.2	31108	28547.8	-0.00611111	0.886028	0.988576	0.0177483	0.686994	0.939504	-0.0018376	0.954668	0.999972	0.0209501	0.665901	0.921376
Odf3	88.3631	66.461	70.6837	100.023	77.6472	74.0187	66.8588	71.9628	89.1661	67.695	84.3199	108.218	50.9009	75.6315	45.4062	-0.0869096	0.118388	0.560364	0.0617568	0.247359	NA	-0.0143464	0.472622	0.999972	0.114311	0.06199	NA
Odf2	24769.7	27416.1	25440.7	24138.9	26342	25504.4	23606.5	25087.5	21024.3	21944.3	23604.7	25094	23543.1	27672.6	23488.7	-0.0268237	0.631006	0.948448	-0.105335	0.0408276	0.628129	-0.0122479	0.71428	0.999972	-0.0916083	0.167159	0.772435
Odf1	5.94752	6.46149	2.17488	1.04191	4.46248	1.00025	2.15674	9.52449	1.80133	4.43902	1.93839	5.25331	2.88118	6.39139	9.50361	0	0	0	0	0	0	0	0	0	0	0	0
Tinagl1	1016.18	823.378	1145.08	1344.06	910.347	894.225	893.967	901.652	543.102	1148.6	1111.67	1098.99	1664.36	878.817	1326.28	0.086156	0.214206	0.708611	0.0331612	0.561769	0.90759	-0.0615356	0.0390801	0.999972	-0.0989915	0.137051	0.754569
Odf4	22.0908	32.3074	23.9237	7.29335	16.0649	35.0088	44.2131	9.52449	8.10601	34.4024	31.9834	24.1652	16.3267	19.1742	35.9025	0	0	0	0	0	0	0	0	0	0	0	0
Myocd	17.8426	16.6153	36.973	20.8381	12.495	24.0061	15.0971	34.9231	5.404	61.0365	34.891	27.3172	63.386	33.0222	35.9025	0	0	0	0	0	0	0	0	0	0	0	0
Gm6351	0	0	0	0	0	0	0	0	0	0	0	0	0	0	0	0	0	0	0	0	0	0	0	0	0	0	0
Trmt10a	1959.28	2280.91	2137.91	1904.6	2054.53	2177.55	2113.6	2109.15	2182.32	1988.68	2095.4	2072.95	1945.76	2124.07	2096.07	-0.00958148	0.877514	0.988576	-0.0161361	0.722976	0.946888	0.0148709	0.673532	0.999972	0.0173246	0.760286	0.94248
Trmt10c	2830.17	3185.51	3137.27	3077.79	2937.21	3165.8	3451.85	3143.08	3862.96	3139.49	3194.46	3356.86	2856.21	3026.32	3315.71	0.00200108	0.972378	0.998007	0.0660334	0.255188	0.825293	0.0294187	0.402038	0.999972	0.104626	0.129776	0.748023
Trmt10b	3305.97	3467.05	3324.31	3365.36	3284.39	3441.87	3586.65	3338.86	3917	3581.18	3303.01	3490.3	3514.08	3474.79	3424.47	0.0391737	0.348467	0.827931	0.0521601	0.314814	0.849596	0.0132053	0.680446	0.999972	0.0338864	0.565391	0.888015
Zranb1	21552.1	24006.3	22925.4	22135.3	22399.9	21757.5	21863.9	22351.9	24101	20546	22491.1	21477.6	21231.4	22095	22418	-0.044921	0.2881	0.782098	0.00338034	0.941521	0.992481	-0.0282027	0.352324	0.999972	0.0127823	0.815606	0.95367
Zranb3	2342.47	2101.83	2144.43	1986.92	2112.54	1996.5	1932.43	2127.14	2312.91	2070.8	1845.35	1770.36	2194.5	1979.2	1850.04	-0.071939	0.257882	0.754355	-0.0194117	0.747847	0.951445	-0.0383076	0.27714	0.999972	-0.0042466	0.954298	0.989418
Zranb2	46898.7	55048.2	54796.2	44383.1	48583.1	47692	54375.6	53105.4	55092.9	45351.2	53296	51941.5	47259.1	52770.5	54242.4	0.0236438	0.702992	0.965554	0.0102037	0.851422	0.976784	0.00835398	0.812887	0.999972	-0.000682804	0.991465	0.998263
Efr3a	41812.8	46345.5	42306.9	39656	41541.3	43533	48633.3	43060.2	44662.3	47524.1	49384.3	44299	45200.9	42721.1	45179.1	0.0521283	0.279214	0.775173	0.0581286	0.248395	0.825293	0.0314067	0.367748	0.999972	0.0585132	0.237135	0.808243
Crnkl1	6423.32	6588.87	6144.04	6258.73	6069.87	6387.61	6521.97	6356.01	6968.46	6283.43	6162.14	6517.25	6718.91	6634.27	6419.16	0.0468783	0.244839	0.741859	0.0286636	0.528344	0.897912	-0.00465354	0.878699	0.999972	-0.0213353	0.6805	0.926412
Efr3b	48980.4	46324.2	47684.3	51152.4	47740.5	50933.8	45115.7	44585.2	39835.6	48387.5	49605.3	47099	42686.6	44010.1	45327	-0.131023	0.0011617	0.032895	-0.0194229	0.72945	0.947578	-0.029361	0.380585	0.999972	0.0553826	0.384849	0.847449
Lad1	288.03	227.075	315.358	299.027	290.061	267.067	308.413	265.628	262.995	314.06	256.837	232.196	231.455	273.765	288.276	-0.0397722	0.581876	0.9349	-0.0389968	0.535245	0.899356	0.000574171	0.983991	0.999972	0.00463959	0.952043	0.988904
Gsdmc4	10.1957	2.76921	3.26232	7.29335	12.495	9.00227	12.9404	8.46622	7.20534	8.87803	4.84597	15.7599	6.72276	4.26093	7.3917	0	0	0	0	0	0	0	0	0	0	0	0
Gsdmc2	0	0	0	0	0	0	0	1.05828	0	0	0	0	0	0	0	0	0	0	0	0	0	0	0	0	0	0	0
Gsdmc3	0	0	0	0	0	0	0	0	0.900667	0	0	0	0	0	0	0	0	0	0	0	0	0	0	0	0	0	0
Uox	24.6397	11.9999	19.5739	7.29335	11.6025	8.00202	14.0188	1.05828	10.808	36.6219	5.81517	36.7731	28.8118	9.58709	20.0632	0	0	0	0	0	0	0	0	0	0	0	0
Mrpl4	7652.76	7565.48	7606.65	8522.79	7690.64	8048.03	6995.37	7472.49	7710.61	7571.85	7270.9	7665.63	7494.91	7880.59	7538.48	-0.0337892	0.483849	0.89967	0.000385411	0.993263	0.999568	-0.0327372	0.343784	0.999972	-0.0151168	0.723761	0.936958
Mrpl2	4662.86	4666.12	4908.71	4699	4755.22	4932.24	4494.64	4829.98	5486.87	4725.33	4425.34	4673.34	4573.4	4869.18	4728.58	-0.00424705	0.919353	0.992765	0.0168622	0.759622	0.95373	0.00367523	0.907401	0.999972	0.0239357	0.711075	0.933706
Mrpl3	14551	14783.9	15284	14796.1	15130.5	14448.6	14696	15097.4	16594.8	13929.6	14097.9	14930.9	14938.9	15103.9	14985.1	0.0129841	0.67604	0.959279	0.0035719	0.943072	0.992505	-0.00159107	0.952061	0.999972	-0.0102916	0.859348	0.964981
Mrpl1	3951.7	4400.27	4155.11	4017.59	3900.21	4168.05	4397.58	4035.21	4792.45	4009.54	4028.94	4144.86	3964.51	4089.43	4320.98	-0.00329943	0.94783	0.997333	0.0308207	0.575508	0.91261	-0.00217629	0.949285	0.999972	0.0318383	0.617788	0.905396
Gm8871	0	0	0	0	0	0	0	0	0	0	0	0	0	0	0	0	0	0	0	0	0	0	0	0	0	0	0
Mtap7d3	7.64681	9.2307	22.8363	7.29335	14.2799	19.0048	10.7837	10.5828	6.30467	12.2073	5.81517	14.7093	22.0891	12.7828	19.0072	0	0	0	0	0	0	0	0	0	0	0	0
Mrpl9	6526.13	6588.87	6609.47	6708.84	6377.78	6632.67	6506.87	6197.27	7504.36	6882.69	6458.71	6230.42	6121.55	6327.48	6112.94	-0.0905807	0.00980267	0.13693	0.0586107	0.258314	0.825861	-0.0325882	0.248706	0.999972	0.104892	0.0826287	0.699178
Esp16	0	0	0	0	0	0	0	0	0	0	0	0	0	0	0	0	0	0	0	0	0	0	0	0	0	0	0
Esp15	0	0	0	0	0	0	0	0	0	0	0	0	0	0	0	0	0	0	0	0	0	0	0	0	0	0	0
Esp18	0	0	0	0	0	0	0	0	0	0	0	0	0	0	0	0	0	0	0	0	0	0	0	0	0	0	0
Lrriq3	104.506	116.307	88.0827	78.143	71.3997	85.0214	107.837	69.8463	108.08	74.3535	82.3815	59.8877	72.0295	67.1096	115.099	-0.037576	0.515829	0.913549	-0.00634883	0.89507	NA	-0.0176827	0.359005	0.999972	-0.0104306	0.85962	0.964981
Rabac1	15229	14443.3	15975.6	17164.4	15255.4	16271.1	15097.1	15812.8	17509.9	16295.6	16214.6	16565.8	15382.6	14849.3	15817.2	-0.0292244	0.572593	0.931665	0.0826003	0.0374138	0.611679	-0.00596318	0.861754	0.999972	0.106301	0.014874	0.380006
BC055324	285.481	259.383	245.762	236.513	260.609	311.078	241.554	251.87	266.598	269.67	296.573	251.108	301.564	251.395	273.493	0.0476781	0.51476	0.913549	0.0116706	0.853127	0.976854	0.0107191	0.711756	0.999972	-0.0131999	0.864635	0.965379
Gm8257	0	0	0	0	0	0	0	0	0	0	0	0	0	0	0	0	0	0	0	0	0	0	0	0	0	0	0
Gm8251	1.69929	10.1538	2.17488	2.08381	0.892497	3.00076	5.39184	4.23311	4.50334	0	0	2.10132	5.76236	2.13046	6.33574	0	0	0	0	0	0	0	0	0	0	0	0
2610507B11Rik	97282.7	100616	91015.6	98683.1	96721.6	98280.8	98059.2	98795.4	92219.3	96982.5	97601.8	94925.2	95125.1	98861	93592.7	-0.0157615	0.692966	0.963453	-0.0355033	0.237221	0.824111	0.0115481	0.688539	0.999972	-0.00665432	0.866029	0.965905
Hira	3117.35	3371.97	3387.38	3243.45	3227.27	3283.83	3224.32	3326.16	3363.09	3135.06	3484.25	3261.25	2977.22	3255.35	3145.7	-0.0612717	0.221499	0.716981	0.0176753	0.683237	0.939129	-0.00512535	0.872539	0.999972	0.0703363	0.20249	0.79802
Gpr75	3467.4	3728.28	3599.43	3763.37	3702.97	3500.88	3813.11	4141.04	3562.14	3435.8	3819.6	3793.94	3767.62	3712.33	3798.28	0.0407256	0.363784	0.838754	-0.0408928	0.438312	0.880334	0.0333174	0.338834	0.999972	-0.0365586	0.483985	0.868606
Wwox	3573.61	3453.2	3088.33	3189.28	3393.27	3528.89	3262.06	3082.76	3356.79	3649.98	3392.18	3041.66	3285.51	3016.74	3182.65	-0.0614593	0.277022	0.773214	0.0139444	0.798438	0.965544	-0.00301988	0.931628	0.999972	0.0695234	0.263393	0.811013
Pias3	5404.6	4983.65	5299.1	5223.08	5380.86	5676.43	5157.83	5205.66	4766.33	5522.14	5355.77	5214.43	5250.47	5116.31	5224.88	-0.0090265	0.829391	0.98472	-0.0312166	0.531384	0.897912	0.0235575	0.469012	0.999972	0.00335533	0.951772	0.988845
Fgfr1op	3622.04	3767.97	3821.27	3284.09	3619.97	3439.87	3914.47	3659.52	4010.67	3557.87	3826.38	3756.11	3455.5	3476.92	3702.19	-0.0276914	0.616909	0.947934	0.0409825	0.408519	0.874836	0.00693323	0.843284	0.999972	0.0818179	0.13082	0.748225
Cptp	4700.24	4894.12	4652.07	4899.04	4809.66	4806.21	4596	4632.08	4406.97	4678.72	4482.52	4590.34	4557.07	4224.71	4306.19	-0.121198	0.00632688	0.104002	-0.0484013	0.208603	0.814941	-0.0180675	0.548974	0.999972	0.0503363	0.291639	0.81788
Ccdc34	2510.7	2708.29	2511.99	2378.67	2583.78	2522.64	2569.75	2452.03	2680.39	2424.81	2507.31	2620.35	2572.89	2556.56	2513.18	0.00817445	0.875844	0.988576	0.0127716	0.779089	0.959204	0.000814539	0.980926	0.999972	0.00489306	0.925724	0.983356
Gm28510	0	0	0	0	0	0	0	0	0	0	0	0	0	0	0	0	0	0	0	0	0	0	0	0	0	0	0
Gins2	246.397	231.69	271.86	358.416	273.996	270.068	248.025	315.367	327.843	243.036	222.915	258.463	340.94	274.83	324.179	0.0658708	0.351371	0.829932	-0.027289	0.656135	0.933245	-3.07368e-05	0.999042	0.999972	-0.103637	0.174292	0.77709
Gins3	745.139	676.61	709.012	765.801	771.117	650.164	705.252	716.454	818.707	675.84	668.744	671.373	753.909	693.466	801.471	0.0334365	0.621957	0.948448	-0.00218955	0.971845	0.996457	-0.0110733	0.749775	0.999972	-0.0512606	0.492912	0.870727
Gins1	163.982	180.922	169.641	151.076	141.014	193.049	163.912	212.714	225.167	119.853	160.886	157.599	154.623	173.633	139.386	-0.0372217	0.601754	0.940241	-0.0216999	0.682169	0.939129	0.0128539	0.601683	0.999972	0.0243864	0.722564	0.936489
Gtf3c5	4650.96	4728.89	4780.39	4717.75	4574.94	4600.16	4584.14	4624.67	4510.54	4748.64	4604.64	4521	4495.6	4504.87	4288.24	-0.0855242	0.0294289	0.26486	-0.000118443	0.997332	0.999937	-0.032277	0.230101	0.999972	0.047516	0.289401	0.81788
Gins4	3417.27	3316.59	3498.3	3606.04	3176.4	3428.86	3583.42	3489.14	3975.55	3604.48	3263.28	3371.57	3283.59	3336.31	3391.73	-0.0474851	0.295485	0.78809	0.0410949	0.461755	0.886014	-0.0116861	0.729586	0.999972	0.0708699	0.265027	0.811013
Fbf1	19465.4	19474.9	19497.8	20003.6	19401.1	19589.9	18508	19180.2	16788.4	18426.4	20337.6	18982.3	17701	20461	18443.3	-0.050838	0.272201	0.767291	-0.0330507	0.507686	0.895048	-0.0284831	0.265951	0.999972	-0.0146729	0.819054	0.954629
Gm136	5.09787	0.92307	2.17488	5.20953	8.03247	4.00101	1.07837	1.05828	1.80133	3.32926	1.93839	1.05066	4.80197	2.13046	1.05596	0	0	0	0	0	0	0	0	0	0	0	0
Pdzk1	23.7901	49.8458	46.76	41.6763	43.7323	36.0091	47.4482	39.1562	32.424	51.0487	34.891	37.8238	40.3365	54.3268	32.7347	0.00769637	0.867034	0.988399	-0.0138775	0.75509	NA	0.0017987	0.900839	0.999972	0	0	0
Asna1	15789.8	16085.4	15238.3	16578.8	16248.8	15885	14733.7	15730.2	17593.6	15778.5	15420.9	15724.2	15533.4	15582.2	14890.1	-0.0516127	0.181933	0.669427	0.0362308	0.44395	0.880984	-0.0189302	0.546962	0.999972	0.0627118	0.229846	0.805226
Ccnb1ip1	101.957	99.6915	60.8967	66.682	18.7424	43.0108	34.5078	5.29138	108.08	92.1096	34.891	97.7115	133.495	113.98	49.63	0.0335381	0.490251	0.902825	0.0765278	0.00511785	NA	-0.0329071	0.00130357	0.789599	-0.0245482	0.591162	0.898331
Galk1	1402.76	1457.53	1569.18	1533.69	1465.48	1437.36	1353.35	1423.38	1699.56	1529.24	1356.87	1414.19	1451.15	1429.54	1446.66	-0.0391744	0.490241	0.902825	0.0545468	0.35161	0.861036	-0.0396557	0.257234	0.999972	0.0403848	0.561203	0.886862
Galk2	4769.91	4911.65	4705.36	4951.14	4482.12	4671.18	4720.01	4509.32	5286.92	4583.28	4440.85	4499.98	4555.15	4532.56	4355.82	-0.101543	0.0128655	0.162627	0.0262466	0.614866	0.921734	-0.0570621	0.0562548	0.999972	0.055562	0.365997	0.844171
Gm21173	0	0	0	0	0	0	0	0	0	0	0	0	0	0	0	0	0	0	0	0	0	0	0	0	0	0	0
Gm21170	0	0	0	0	0	0	0	0	0	0	0	0	0	0	0	0	0	0	0	0	0	0	0	0	0	0	0
Rbmx2	1305.06	1379.99	1341.9	1288.84	1286.98	1339.34	1300.51	1270.99	1529.33	1456	1259.95	1388.97	1377.2	1406.11	1308.33	0.0294356	0.601062	0.940241	0.085028	0.129536	0.776017	-0.0204953	0.551851	0.999972	0.0340935	0.614141	0.905396
Adprh	13935	13665.1	14354.2	14770.1	14361.2	14596.7	13694.2	14415.8	13639.7	14183.8	13918.6	14437.1	14289.7	14314.6	13922.8	-0.00178906	0.961652	0.997969	-0.0208249	0.557207	0.905366	0.00609603	0.836418	0.999972	-0.0132593	0.727939	0.937307
Adprm	2864.16	2630.75	2765.36	2852.74	2751.57	2686.68	2850.13	2665.8	3228.89	2779.93	2659.47	2918.74	2803.39	2643.91	2888.04	-0.00116317	0.981976	0.998007	0.0617761	0.252855	0.825293	-0.0148226	0.653821	0.999972	0.0462448	0.475384	0.865343
Cryz	5232.97	4882.12	5085.96	5273.09	5263.05	5238.32	4905.49	5220.48	5858.84	5081.56	4522.26	4881.37	5295.61	4935.22	5401.22	0.0214841	0.647476	0.953844	-0.0141722	0.804201	0.967927	0.00719663	0.819958	0.999972	-0.026121	0.703031	0.932001
Crym	38087.9	29822.5	33989.1	39047.5	33849.7	34977.8	27177	30283.7	35914.1	29945.6	26214.8	25252.6	24204.8	26659.6	25874.1	-0.348613	3.42821e-08	9.44689e-06	-0.0579901	0.35678	0.864059	-0.05946	0.081941	0.999972	0.12595	0.0904383	0.717849
Aasdh	3714.65	3330.44	3489.6	3131.97	3776.15	3372.85	3622.24	3444.69	3306.35	3261.57	3457.12	3499.75	3786.83	3970.12	3559.63	0.113451	0.050651	0.363823	-0.0601778	0.20054	0.814941	0.0305671	0.384666	0.999972	-0.135846	0.0125203	0.354782
4930444P10Rik	157.184	186.46	180.515	136.49	135.659	147.037	159.598	153.45	145.007	150.927	127.934	137.637	107.564	159.785	135.163	-0.0896643	0.180992	0.668229	-0.0329366	0.593303	0.916038	-0.0234328	0.358644	0.999972	0.0221387	0.76277	0.94248
Lrwd1	3455.51	3305.51	3448.28	3242.41	3245.12	3219.81	3044.23	3238.33	2962.3	3186.1	3108.21	3337.95	3362.34	3550.42	3217.5	0.003667	0.940541	0.996638	-0.0150745	0.746206	0.951445	-0.0556028	0.0834458	0.999972	-0.0850936	0.139397	0.756334
Pou5f2	0	8.30763	1.08744	0	2.67749	5.00126	7.54857	0	0.900667	8.87803	1.93839	1.05066	1.92079	2.13046	4.22383	0	0	0	0	0	0	0	0	0	0	0	0
Kdm6a	14352.2	15740.2	14547.8	14357.5	14236.2	14406.6	15416.3	15197.9	13990.1	14199.3	15325.9	14502.3	14382.9	15368.1	14863.7	0.00926054	0.829748	0.98472	-0.0264937	0.531276	0.897912	0.00356879	0.911528	0.999972	-0.0329493	0.484106	0.868606
Kdm6b	10701.3	10875.6	10327.4	11123.4	10890.2	10546.7	10474.2	11010.3	8891.39	10168.7	10347.1	10960.5	10561.5	10416.9	10645.1	-0.0287527	0.432643	0.878349	-0.0693201	0.184016	0.814037	-0.00365215	0.899898	0.999972	-0.0511275	0.405462	0.848908
Fem1b	45867.3	50030.4	45373.5	46400.3	46715.1	45460.5	49824.9	46631.9	51020.1	48113.4	48978.2	46093.6	48789.9	44812.2	47896.1	0.00549623	0.899921	0.990144	0.0367222	0.382074	0.87061	0.00445778	0.888116	0.999972	0.0367683	0.440648	0.858316
Fem1c	7202.45	7837.78	7272.81	7154.77	7372.91	7415.87	7837.58	7606.89	7868.23	7629.56	7921.23	7393.5	7329.73	7073.14	7756.01	0.00191494	0.967485	0.998007	0.0247788	0.522633	0.8968	0.0258372	0.412537	0.999972	0.053666	0.262438	0.811013
Fem1a	18519.7	18465.1	17424.1	18755.4	17783	18317.6	17226.9	18334.6	18434	17891.5	18182.1	18200.6	17485.9	18532.9	17367.3	-0.0380567	0.334981	0.818993	0.0194061	0.555464	0.904316	-0.0241592	0.411129	0.999972	0.0278819	0.47682	0.865841
Ces3b	3.39858	0	0	0	0	0	0	1.05828	0	0	0	0	0	0	0	0	0	0	0	0	0	0	0	0	0	0	0
Ces3a	3.39858	0	1.08744	0	0	0	0	1.05828	0	0	0	0	0	0	1.05596	0	0	0	0	0	0	0	0	0	0	0	0
Cry1	2986.5	2916.9	2820.82	3064.25	2517.73	2914.73	3229.71	3127.21	3409.03	3140.6	3144.07	3219.23	3461.26	3034.85	3120.35	0.100161	0.0655398	0.41889	0.0918202	0.114234	0.760493	-0.000768437	0.982591	0.999972	0.00785667	0.89242	0.974689
Cry2	35529.6	32125.6	33175.7	34103.7	35171.5	33639.5	29019.9	34130.5	32400.6	32522.5	32149.1	33954.2	35898.6	36034.7	34507.6	0.0654548	0.101793	0.524297	-0.00821276	0.871456	0.981	-0.0191069	0.584205	0.999972	-0.108424	0.00457697	0.205356
Rhox3e	0	0	0	0	0	0	0	0	0	0	0	0	0	0	0	0	0	0	0	0	0	0	0	0	0	0	0
Rhox3f	0	0	0	0	0	0	0	0	0	0	0	0	0	0	0	0	0	0	0	0	0	0	0	0	0	0	0
Rhox3g	0	0	0	0	0	0	0	0	0	0	0	0	0	0	0	0	0	0	0	0	0	0	0	0	0	0	0
Rhox3a	0	0	0	0	0	0	0	0	0	0	0	0	0	0	0	0	0	0	0	0	0	0	0	0	0	0	0
Rhox3c	0	0	0	0	0	0	0	0	0	0	0	0	0	0	0	0	0	0	0	0	0	0	0	0	0	0	0
Rhox3h	0	0	0	0	0	0	0	0	0	0	0	0	0	0	0	0	0	0	0	0	0	0	0	0	0	0	0
Nus1	23593	25635.5	24599	24347.3	23378.1	24941.3	27940.5	25074.8	29690.5	26432.1	26768.2	25085.6	23348.1	23234.8	25362	-0.0316958	0.456727	0.888295	0.0695837	0.19786	0.814941	0.027843	0.415499	0.999972	0.141726	0.0141519	0.372691
Pcgf1	3168.33	3150.44	3246.01	3054.87	3159.44	3204.81	2804.83	3006.56	3169.45	3078.46	3119.84	3084.74	2940.73	3023.13	2948.23	-0.0796669	0.0684126	0.4269	0.0267265	0.572512	0.9108	-0.0327751	0.337477	0.999972	0.0613552	0.158889	0.772435
Pcgf3	13292.7	14845.7	13246.1	14100.1	12983.1	13454.4	15556.5	13742.8	14377.4	14492.3	14109.5	13904.5	12947.1	12559.1	13775	-0.0741629	0.125897	0.576983	0.023829	0.631991	0.924476	0.00295397	0.932817	0.999972	0.108204	0.0133428	0.363674
Pcgf2	5362.11	5676.88	5891.76	5006.36	5633.44	5380.36	5182.63	5287.15	4594.3	5380.09	5450.75	5091.51	4663.67	5513.64	4931.32	-0.0982538	0.100523	0.520872	-0.0524533	0.311866	0.848324	-0.0186137	0.590633	0.999972	0.019334	0.772182	0.94528
Pcgf5	1138.53	1152.91	947.161	1098.17	1108.48	1012.26	1239.04	1199.03	1370.82	1167.46	1175.63	1185.15	1266.76	1202.65	1291.44	0.148389	0.0245987	0.239754	0.0676781	0.26308	0.829638	0.0257577	0.45052	0.999972	-0.0251928	0.708082	0.93271
Pcgf6	5244.01	5954.72	5763.44	5183.48	5245.2	5163.3	6296.59	5948.57	5365.28	5265.78	5467.23	6115.9	5458.88	5610.58	5447.68	-0.00810434	0.876497	0.988576	-0.0198652	0.730248	0.947694	0.0147563	0.675711	0.999972	0.0098858	0.861925	0.965261
Ccndbp1	10737	10383.6	11131	10970.2	10553.8	10941.8	10742.7	10436.7	11714.1	10924.4	10717.4	10621.1	10895.7	10610.8	10451.9	-0.0202785	0.58917	0.935806	0.0384785	0.340381	0.856026	-0.0154238	0.584444	0.999972	0.0403896	0.384546	0.847449
Bend6	23203	23971.2	23986.8	23299.1	22523.9	23687	23386.6	22847.1	29648.2	25253.6	24166.9	24011.8	24555.3	23926.2	24911.1	0.047144	0.129667	0.584273	0.119461	0.0268574	0.553899	-0.0272724	0.284742	0.999972	0.0585161	0.356155	0.843514
Bend7	446.064	452.304	442.589	468.858	442.678	513.129	437.817	426.486	467.446	467.206	420.63	387.694	479.236	433.55	416.047	-0.0197467	0.779659	0.97894	-0.0340976	0.587917	0.915066	0.0025997	0.938253	0.999972	-0.0146769	0.847321	0.962305
Bend4	6557.56	6535.33	6052.7	6610.9	6410.8	6112.54	6312.76	6194.1	5917.38	5796.25	6144.69	5941.49	6208.95	6150.65	6540.6	-0.0298214	0.505831	0.909508	-0.0662124	0.066089	0.697863	-0.0315369	0.308197	0.999972	-0.0757499	0.0836141	0.699564
Bend5	773.178	726.456	861.253	751.215	815.742	976.246	746.23	824.398	1079	989.901	920.735	918.278	952.711	879.882	985.208	0.188641	0.00515655	0.0905391	0.127547	0.0403456	0.627893	0.0364923	0.271022	0.999972	0.0403243	0.564998	0.888015
Bend3	2216.73	2071.37	2329.3	1971.29	2372.26	2429.61	1930.28	2158.88	2052.62	1906.56	1980.06	2149.65	1997.62	2209.29	2210.12	-0.00565972	0.926273	0.993475	-0.0936302	0.110916	0.758984	0.020259	0.559999	0.999972	-0.0656577	0.282903	0.81642
Sfi1	9035.13	8223.63	9013.8	8045.6	9240.02	8598.17	8760.66	8684.22	7445.82	8293.19	9232.55	8963.19	9159.28	9750.07	7935.52	0.0465991	0.436211	0.880322	-0.0425638	0.433372	0.879609	0.0257521	0.441712	0.999972	-0.0551117	0.434108	0.857189
Olfr1349	101.108	71.9994	122.881	101.065	86.5722	121.031	113.229	98.4198	87.3647	76.573	110.488	114.522	111.406	77.762	128.827	0.0194969	0.740727	0.972949	-0.0251423	0.639872	0.926729	0.00693024	0.729245	0.999972	-0.0282412	0.663104	0.92097
Olfr1348	7.64681	11.9999	7.61209	8.33525	10.71	16.004	7.54857	28.5735	13.51	14.4268	12.5995	22.0639	6.72276	23.4351	21.1191	0	0	0	0	0	0	0	0	0	0	0	0
Gdi2	49590.4	50945.1	50720.4	50496	50076.2	50112.6	52425.9	50582.5	58483.9	51615.8	50582.3	48728.6	50991.1	49147.7	50609.9	-0.00662445	0.812882	0.983535	0.0353053	0.47453	0.889119	0.0080067	0.734196	0.999972	0.0488702	0.394046	0.847833
Olfr1344	0	0.92307	1.08744	2.08381	0	0	0	0	0	0	1.93839	1.05066	0	1.06523	0	0	0	0	0	0	0	0	0	0	0	0	0
Olfr1347	5.94752	8.30763	5.43721	7.29335	1.78499	0	7.54857	0	0	1.10975	6.78436	6.30397	4.80197	0	0	0	0	0	0	0	0	0	0	0	0	0	0
Gdi1	143500	150767	144025	144125	146713	144051	138056	141841	134138	143826	145541	134444	136042	137589	131005	-0.106211	0.0010001	0.0296624	-0.0289466	0.461918	0.886014	-0.0252855	0.341768	0.999972	0.0432654	0.340697	0.837575
Olfr1341	0	0	0	0	0	0	0	0	0	0	0	0	0	0	0	0	0	0	0	0	0	0	0	0	0	0	0
Olfr1340	0	2.76921	2.17488	0	7.13997	1.00025	0	0	0.900667	2.21951	0	2.10132	1.92079	2.13046	0	0	0	0	0	0	0	0	0	0	0	0	0
Olfr1342	0	0	0	0	0	0	0	0	0.900667	0	0	1.05066	0	0	0	0	0	0	0	0	0	0	0	0	0	0	0
H2-Ab1	336.46	187.383	307.746	256.309	398.053	194.049	335.372	447.651	151.312	531.572	180.27	450.734	950.79	447.398	683.204	0.32638	1.83878e-07	3.93996e-05	-0.00641755	0.86338	0.978864	0.0245305	0.182166	0.999972	-0.0746595	0.0569024	0.628564
Gm44444	0	0	0	0	0	0	0	0	0	0	0	0	0	0	0	0	0	0	0	0	0	0	0	0	0	0	0
Plekho2	2716.32	2927.98	3130.74	3013.19	3744.02	3962	3370.98	3498.66	3785.51	3616.69	3233.23	3928.42	3210.6	3223.39	3599.76	0.146931	0.0106373	0.144431	-0.00101133	0.985847	0.998824	0.16151	4.69427e-06	0.0710853	0.0927914	0.160411	0.772435
Gm9869	33.1362	35.9997	44.5851	22.9219	41.9473	30.0076	28.0376	28.5735	27.9207	53.2682	31.9834	43.0771	32.6534	44.7398	32.7347	0	0	0	0	0	0	0	0	0	0	0	0
Plekho1	3707.85	3481.82	3836.49	3658.13	4193.84	3960	3407.64	3919.86	4069.22	3995.11	3707.17	4021.93	4068.23	4070.25	4022.14	0.126699	0.00498314	0.088957	0.0213909	0.695359	0.941814	0.0399213	0.257888	0.999972	-0.0344433	0.47778	0.865841
Cpt2	1069.7	1040.3	1166.82	1007.52	1085.28	1084.27	1029.84	1067.8	982.628	1134.17	1159.16	1033.85	1070.84	1049.25	979.928	-0.0391816	0.539597	0.92135	0.00976286	0.863314	0.978864	-0.003044	0.931333	0.999972	0.042737	0.537517	0.88225
Mreg	847.097	844.609	757.946	945.009	772.902	781.197	901.515	813.815	1031.26	975.474	943.026	827.921	816.335	742.467	904.955	-0.0309148	0.66189	0.957304	0.131637	0.0311812	0.589404	-0.0209941	0.539014	0.999972	0.128543	0.0844456	0.701129
Fcho1	14946.1	14603	15199.2	14496	14296	15159.8	14001.5	14649.7	12557.1	14570	15547.8	15276.6	13564.6	15556.7	13924.9	-0.0418586	0.374275	0.847275	-0.00296848	0.956278	0.993231	-0.0228995	0.426427	0.999972	0.00990153	0.882934	0.972065
Bean1	1478.38	1208.3	1365.83	1449.29	1385.15	1457.37	1386.78	1282.63	1156.46	1197.42	1258.01	1334.34	1333.99	1167.49	1231.25	-0.102013	0.128551	0.581587	-0.115804	0.037062	0.608723	0.000785484	0.982138	0.999972	-0.0076231	0.910013	0.979353
Pa2g4	16609.7	17264.2	16748.8	16342.3	16557.6	16528.2	16174.4	16496.4	17738.6	16594.2	15588.5	15721	16699.3	16720.9	16071.7	-0.0214401	0.527826	0.91825	-0.00211975	0.961298	0.993627	-0.0232415	0.35818	0.999972	-0.00726856	0.888425	0.973406
Prpf8	64181.4	64970.3	63565.3	62054.9	66614.2	62201.7	60762.8	63055.3	48011	62328.2	64408.8	61914.4	64704.6	66784.7	61383.8	0.0111256	0.759212	0.976864	-0.0634497	0.284338	0.835843	-0.0104195	0.717867	0.999972	-0.084506	0.233972	0.807706
Prpf3	5667.14	5933.49	5718.85	5685.68	5614.7	5300.34	5879.26	5528.44	5217.57	5756.29	5733.75	5855.34	5725.87	5777.82	5537.44	-0.0180178	0.638799	0.951958	0.0127049	0.788251	0.961019	-0.0326105	0.298995	0.999972	-0.00956715	0.854546	0.964509
Prpf4	6238.95	6502.1	6215.81	6232.68	6233.2	6202.56	6523.05	6398.34	6029.97	5920.54	6143.72	6249.33	5992.86	6577.81	6064.36	-0.0194068	0.659111	0.956956	-0.0533627	0.140852	0.78705	0.00644894	0.821532	0.999972	-0.0267394	0.585719	0.896519
Prpf6	15961.4	15822.3	15371	15702.6	15853.4	14706.7	14958	15169.3	14337.7	15327.9	14798.6	14973	15640	15402.2	14891.1	-0.037012	0.261088	0.756941	-0.0272362	0.469256	0.887776	-0.0417758	0.133764	0.999972	-0.040689	0.32111	0.831113
Ninl	2630.5	2533.83	2358.66	2368.25	2522.2	2541.64	2493.19	2372.66	2430	2319.39	2430.74	2511.08	2399.06	2533.12	2431.87	-0.0110066	0.837239	0.986292	-0.0300997	0.496893	0.895048	0.00237825	0.944702	0.999972	-0.0168353	0.743819	0.940088
Itch	20039.7	20739.5	19202	19686.8	19051.2	18816.7	22024.6	20833.2	20428	20799	20358.9	19897.4	20201.9	19504.4	20736.9	0.0138826	0.717145	0.967514	0.0111269	0.818257	0.970397	0.0110523	0.746894	0.999972	0.0142731	0.704791	0.932253
Mical1	1681.45	1747.37	1788.84	1803.54	1902.8	1894.48	1591.67	1731.34	1753.6	1753.41	1834.69	1666.35	1921.75	1786.39	1843.7	0.0639247	0.22847	0.724262	-0.0170674	0.760986	0.95373	0.0101554	0.773808	0.999972	-0.067171	0.234519	0.807739
Mical2	113141	109916	105398	107493	113761	108668	107335	114471	92261.7	103536	109592	112514	112022	121201	104995	0.041919	0.365209	0.839543	-0.0693939	0.179827	0.81277	0.0205719	0.475699	0.999972	-0.0856868	0.185849	0.787164
Mical3	20342.2	20242	19665.3	20349.5	20041	20346.1	22466.7	21109.5	14780	20934.4	21727.4	20570.9	20149.1	21348.3	20474	0.0323181	0.332346	0.817166	-0.061062	0.328316	0.853861	0.0428278	0.166081	0.999972	-0.0514385	0.495416	0.87179
Gm904	0	0.92307	0	1.04191	1.78499	0	2.15674	0	0.900667	1.10975	0	3.15198	0.960394	0	1.05596	0	0	0	0	0	0	0	0	0	0	0	0
Uso1	24259.1	24439.2	23723.6	23515.8	22947	23656	24887.6	24095.9	25077.3	25157	23796.6	23462.3	24106.8	23756.8	23779.1	-0.00753249	0.796184	0.981374	0.0254168	0.521017	0.8968	-0.0053135	0.848717	0.999972	0.026663	0.506804	0.875363
Gm906	0	0	0	1.04191	0	0	0	0	0	0	0	0	0	0	0	0	0	0	0	0	0	0	0	0	0	0	0
Abhd16b	13.5943	5.53842	6.52465	3.12572	4.46248	8.00202	4.31347	9.52449	8.10601	7.76828	0.969194	0	8.64354	2.13046	7.3917	0	0	0	0	0	0	0	0	0	0	0	0
Abhd16a	15040.4	14678.7	15049.1	15131.6	15018	15154.8	14127.7	15296.3	14288.2	14504.5	14654.2	15126.4	14440.5	15232.8	14260.7	-0.0316867	0.366812	0.840381	-0.0226282	0.546975	0.902419	-0.00660483	0.815497	0.999972	-0.000792266	0.985161	0.996333
Frk	54.3773	28.6152	56.5469	16.6705	88.3572	38.0096	50.6833	63.4966	46.8347	79.9023	29.0758	32.5705	81.6335	62.8487	66.5253	0.0798392	0.0605794	0.402165	-0.0294522	0.39756	NA	0.0159601	0.155554	0.999972	-0.0676171	0.171009	NA
Acox3	7604.33	7315.33	7152.1	7470.47	7134.62	7343.85	6855.18	7329.63	6759.51	7302.18	7407.55	7560.56	7381.59	7416.15	7083.36	-0.0182711	0.637659	0.951653	0.0155685	0.723911	0.947124	-0.0342164	0.254186	0.999972	-0.00705007	0.889167	0.973406
Acox1	44524.8	45784.3	44961.3	47132.7	45581.6	46397.7	46896	45195.8	45572	47763.8	48577	45709	45802.1	45103	46009.1	-0.000305441	0.992113	0.998268	0.0253874	0.457331	0.885583	0.0102359	0.685657	0.999972	0.0363085	0.344742	0.839407
Pnmal2	139035	139925	147297	148725	144323	141200	141253	143548	121209	137816	146421	140492	138560	144357	138834	-0.0314867	0.37832	0.847686	-0.0514302	0.293682	0.839698	-0.0105729	0.691824	0.999972	-0.0358571	0.540444	0.882376
Pnmal1	56661.2	55815.3	55561.7	57692.4	56150.5	56332.2	56594.9	56431.6	65308.3	57457.5	55383.6	53009	58294	57133.7	55671.1	0.0131246	0.664815	0.957304	0.0282952	0.581033	0.913299	-0.00225802	0.915234	0.999972	0.0147644	0.808175	0.952732
Fry	57187.1	56565.7	56769.9	58739.6	58737	55019.9	55187.6	57799.9	40260.7	52488	57157.3	56548.7	58545.6	61731.3	59195.9	0.0573158	0.0683159	0.4269	-0.0835652	0.173616	0.808787	-0.0138899	0.609555	0.999972	-0.138783	0.0608453	0.644809
Sdhaf1	915.068	786.455	917.8	846.028	836.269	1012.26	826.03	837.097	1077.2	826.767	749.187	842.63	855.711	927.817	884.892	0.0257938	0.697762	0.964235	-0.00290323	0.963347	0.994061	0.00654045	0.846776	0.999972	-0.0142352	0.853427	0.964509
Sdhaf2	8416.59	9097.77	8497.26	8682.21	8471.58	8581.16	8840.46	9074.72	10047.8	8664.96	8727.6	8516.66	8422.65	8353.55	8415.98	-0.0446067	0.247197	0.743948	0.0323814	0.521704	0.8968	0.00752171	0.80614	0.999972	0.0813841	0.158953	0.772435
Sdhaf3	2689.98	2884.59	2879.54	2733.96	2783.7	2825.71	3216.77	3002.33	3671.12	2944.18	3144.07	2913.48	2733.28	2800.5	2963.02	0.0143255	0.774785	0.97871	0.0670157	0.259583	0.826608	0.0461871	0.184581	0.999972	0.117032	0.0908804	0.717849
Sdhaf4	2978.01	2556.9	2753.4	2705.83	2797.98	2871.72	2802.68	2695.43	3997.16	2875.37	2795.16	2866.2	2893.67	2740.84	2734.93	0.0163868	0.768072	0.978218	0.0927258	0.139807	0.78705	0.0129271	0.708073	0.999972	0.0976035	0.201551	0.79802
Gm2244	3.39858	5.53842	5.43721	7.29335	6.24748	3.00076	10.7837	7.40794	10.808	8.87803	3.87678	7.35463	7.68315	11.7176	9.50361	0	0	0	0	0	0	0	0	0	0	0	0
Btbd19	1322.05	1279.37	1423.46	1377.4	1233.43	1409.36	1406.19	1296.39	1522.13	1272.89	1298.72	1317.53	1292.69	1291.06	1186.9	-0.0822447	0.169228	0.653903	0.0128286	0.827173	0.972984	-0.00822766	0.81587	0.999972	0.0775205	0.258886	0.811013
Zscan29	2296.59	2315.06	2338	2359.92	2176.8	2382.6	2627.98	2277.41	2366.95	2400.4	2506.34	2368.19	2260.77	2242.31	2484.67	-0.000325711	0.99495	0.998905	0.0207392	0.700194	0.941814	0.0122545	0.727408	0.999972	0.0415732	0.454787	0.86044
Zscan25	3025.59	3124.59	3276.46	3103.84	3147.84	3361.85	2760.62	3082.76	2986.61	3092.88	3093.67	3242.34	3105.91	3268.13	2950.34	-0.0108271	0.829466	0.98472	0.00527629	0.921414	0.98864	-0.0114683	0.744525	0.999972	-0.00246076	0.963973	0.991742
Btbd17	2725.66	2492.29	3462.41	3213.24	3096.07	3277.83	3188.73	3125.09	2533.58	2682.28	3056.84	3059.53	2549.85	2851.63	2912.33	-0.0652178	0.355014	0.833663	-0.120693	0.0295048	0.579515	0.0341587	0.316219	0.999972	0.0225827	0.745039	0.940731
Btbd16	211.562	270.459	263.161	210.465	285.599	250.063	214.595	231.763	207.153	217.512	238.422	256.361	184.396	268.439	168.953	-0.0648158	0.340791	0.821978	-0.0406795	0.513806	0.895048	0.00706943	0.791334	0.999972	0.0504513	0.492531	0.870436
Btbd11	3212.51	2823.67	3299.3	3386.2	3199.6	3150.79	2868.46	2450.97	2938.88	3608.92	3002.56	2541.55	2570.01	2443.64	3131.97	-0.158403	0.0192963	0.205809	0.0272277	0.665897	0.934684	-0.0479169	0.163173	0.999972	0.0888965	0.246123	0.811013
Zscan21	3642.43	3644.28	3591.82	3814.42	3636.03	3698.93	3557.53	3408.71	3856.66	3653.31	3691.66	3632.14	3724.41	3516.33	3875.36	0.009814	0.836616	0.986292	0.046077	0.274131	0.832228	-0.0284768	0.371094	0.999972	0.000642964	0.98982	0.997996
Zscan22	3590.6	3423.67	3404.78	3732.11	3484.31	3405.86	3367.74	3338.86	3401.82	3726.55	3616.06	3358.96	3727.29	3364	3339.99	-0.0220753	0.679543	0.960383	0.0446156	0.320655	0.850835	-0.0410608	0.204161	0.999972	0.0157745	0.788193	0.949057
Lmf2	2831.87	2746.13	2912.17	3003.82	3085.36	2885.73	2763.86	2843.59	2366.05	2880.92	2899.83	2858.85	3053.09	3071.06	2786.67	0.0397094	0.44759	0.884219	-0.0526116	0.357598	0.864114	0.00666812	0.844436	0.999972	-0.0817141	0.233767	0.807575
Lmf1	3896.47	4038.43	3956.11	3979.04	4249.18	3936.99	3540.28	3972.77	3253.21	3767.61	3720.74	3741.41	3814.68	4161.86	3821.51	-0.0128565	0.778084	0.97894	-0.0858947	0.123521	0.769167	-0.00964459	0.780907	0.999972	-0.0962927	0.119717	0.737815
Acoxl	12.7447	14.7691	10.8744	9.37716	3.56999	16.004	17.2539	12.6993	16.212	15.5366	26.1682	23.1146	27.8514	17.0437	17.9513	0	0	0	0	0	0	0	0	0	0	0	0
1700037C18Rik	549.721	562.149	554.595	619.934	622.963	609.154	624.375	550.304	707.925	615.913	647.422	516.925	543.583	614.639	638.854	0.042428	0.545124	0.923242	0.0264359	0.674675	0.937197	0.0292456	0.39717	0.999972	0.0304488	0.692896	0.930015
Tmco1	7648.51	7463.02	7470.72	7937.24	7787.93	7750.95	8028.45	7890.51	9907.34	8132.28	7766.15	8494.6	8312.21	7675	8271.31	0.0744926	0.0842937	0.474928	0.092056	0.0981039	0.746818	0.0341703	0.2239	0.999972	0.0630811	0.34716	0.841181
Tmco2	0	5.53842	0	0	0.892497	0	1.07837	0	4.50334	0	0.969194	1.05066	1.92079	1.06523	5.27979	0	0	0	0	0	0	0	0	0	0	0	0
Tmco3	7549.1	7179.64	7272.81	7872.65	7921.8	7446.88	7490.34	7624.89	7880.84	8204.41	7663.42	7732.87	7943.42	7604.69	7268.15	0.0220134	0.634375	0.950482	0.0414345	0.281681	0.835234	0.0206946	0.508646	0.999972	0.0434031	0.36249	0.84391
Tmco4	659.325	599.072	713.361	603.264	732.74	620.156	708.487	674.122	667.395	712.462	678.436	697.639	764.473	646.596	643.078	0.0543149	0.446609	0.884152	0.00663239	0.910194	0.988537	0.0311421	0.357915	0.999972	0.00480726	0.946756	0.988139
Tmco5	215.81	239.075	240.324	260.477	234.727	210.053	236.162	183.082	296.32	209.744	220.976	254.26	242.019	255.656	244.982	0.025301	0.72975	0.969879	0.0668434	0.271206	0.831204	-0.028972	0.306531	0.999972	-0.00521529	0.945956	0.988139
Tmco6	1825.04	1836.91	1929.12	1826.46	1828.73	1742.44	1770.68	1917.6	1886	1876.59	1956.8	2012.02	1898.7	2058.03	1912.34	0.0642039	0.223086	0.71916	0.074827	0.120255	0.769024	-0.0200187	0.557365	0.999972	-0.0151878	0.787599	0.948864
Zmat1	4430.9	4826.73	5175.13	4469.78	4539.24	4557.15	4923.83	4516.73	4550.17	4096.1	4698.65	4557.77	4273.75	4406.87	4605.03	-0.0785079	0.157103	0.635168	-0.0407402	0.404756	0.874379	-0.0168903	0.62821	0.999972	0.0125803	0.823317	0.956133
Zmat3	16070.2	15049.7	15257.9	16057.9	15767.7	16399.1	16110.8	15226.5	14949.3	17426.5	16333.8	14979.3	15030.2	14267.7	15381.1	-0.0633168	0.123438	0.572995	0.00337448	0.945779	0.992505	0.0179368	0.548009	0.999972	0.0793388	0.174887	0.777309
Zmat2	44648.9	46039.9	45787.8	46821.2	44590.9	45615.5	45955.7	47244.7	56047.6	44642.1	44559.7	45923.4	46176.7	46377	46494.8	0.0143738	0.607076	0.943579	0.0438328	0.433217	0.879609	-0.000201426	0.993714	0.999972	0.0332079	0.613771	0.905396
Zmat5	1712.04	1651.37	1781.23	1885.85	1768.04	1759.44	1732.94	1649.85	2076.04	1781.16	1510.97	1716.78	1839.15	1732.07	1606.11	-0.0210218	0.730203	0.969879	0.0227367	0.709702	0.942478	-0.0143926	0.680053	0.999972	0.0233801	0.754099	0.942305
Zmat4	16222.3	17285.4	16368.2	16224.6	16611.1	15523.9	15657.9	15759.9	20337.1	18540.7	16760.3	15927	17603.1	17730.8	17382.1	0.0818065	0.0187458	0.20269	0.125144	0.0256668	0.545853	-0.0447928	0.128523	0.999972	0.0192949	0.769015	0.943951
Ankrd45	16659.9	18330.3	16894.5	18388.6	17360.8	17497.4	18215.8	18045.7	18450.2	16111.4	16198.1	17270.8	16212.4	17348.4	16533.1	-0.0667812	0.141813	0.607235	-0.0540911	0.236609	0.824058	0.0116177	0.714171	0.999972	0.0220528	0.686273	0.92759
Ankrd44	2432.54	2390.75	2678.37	2400.55	2650.71	2464.62	2410.15	2341.97	2526.37	2595.71	2375.5	2594.08	2517.19	2483.06	2666.29	0.037348	0.492117	0.903736	0.0255471	0.608708	0.920326	-0.00294386	0.932906	0.999972	-0.0165677	0.761115	0.94248
Ankrd46	63972.4	64515.2	63617.5	65830.8	63482.4	65174.4	65387.9	64893.5	69354.1	63641.1	64392.3	64297.3	64037.1	63328.1	63642.5	-0.0192251	0.458951	0.889454	0.0138852	0.700034	0.941814	0.00399394	0.856159	0.999972	0.0355878	0.382519	0.847408
Pom121	18613.2	17445.1	17614.4	19133.6	18207.8	17451.4	17201	17917.7	14148.6	17186.8	17725.6	17581.8	17632.8	18328.4	17935.4	-0.0186998	0.647099	0.953752	-0.0645443	0.242781	0.825293	-0.0312587	0.308018	0.999972	-0.083921	0.200801	0.797469
Ankrd40	25784.2	26681.3	25942	26698.9	26397.4	27952	27629.9	26755.4	29447.3	28236.6	27977.7	28472.9	27918.6	27362.6	26703	0.0524625	0.0949629	0.50417	0.0645756	0.0557109	0.675453	0.0398626	0.130006	0.999972	0.0579878	0.110407	0.735345
Ankrd42	2721.41	2762.75	2596.81	2844.4	2522.2	2878.73	2885.71	2563.15	2531.78	2742.2	2554.8	2512.13	2358.73	2572.54	2597.65	-0.105195	0.0458685	0.344491	-0.0533523	0.315468	0.849836	-0.0064759	0.853562	0.999972	0.0353271	0.536135	0.88225
Ankrd49	2631.35	3027.67	2816.47	2577.68	2725.68	2792.7	2863.07	2886.98	3227.99	2694.48	2829.08	2704.4	2770.74	2570.41	2810.96	-0.0204258	0.728865	0.969879	0.0185917	0.730898	0.94799	0.0151037	0.665816	0.999972	0.0580306	0.374746	0.846265
Cyb561d1	6940.76	6903.64	7042.27	7583	7547.84	7277.83	6980.27	7568.8	7121.58	6599.71	6835.73	7551.1	7526.61	7828.39	7356.85	0.0785435	0.0791588	0.458437	-0.0530904	0.258844	0.826608	0.0309713	0.340144	0.999972	-0.0929535	0.084942	0.701129
Cyb561d2	1685.7	1739.06	1699.67	1844.17	1775.18	1885.48	1819.21	1798.01	2104.86	1742.31	1741.64	1675.8	1698.94	1695.85	1568.1	-0.062257	0.266246	0.760216	-0.00133949	0.981636	0.997728	0.0390072	0.252673	0.999972	0.0948	0.179637	0.782085
Rnf167	15828.9	16113.1	16132.2	16040.1	16846.8	16935.3	15701	16381.1	15381.6	16017.1	15639.9	16434.4	16686.8	16588.9	15426.5	0.0157706	0.669084	0.957974	-0.0480543	0.208753	0.814941	0.0307376	0.267554	0.999972	-0.0304066	0.507438	0.875564
Rnf166	5369.76	5365.8	5439.38	5502.31	5358.55	5272.33	5276.45	5437.43	6174.07	5936.07	5778.34	5740.81	5680.73	5457.18	5483.59	0.0285959	0.439696	0.881596	0.132261	0.000469603	0.0661649	-0.0190685	0.479134	0.999972	0.0835238	0.0603219	0.641536
Rnf165	28853.1	28233	28317	29580.8	27079.2	27586	27875.8	28080.3	26051.8	27621.8	29812.4	27727	27999.3	28733.6	28715.7	-0.0141551	0.645762	0.953519	0.00671979	0.873794	0.981606	-0.0489233	0.046492	0.999972	-0.031384	0.527112	0.880661
Rnf169	8176.99	8745.16	8487.48	8680.12	8234.17	7910.99	8377.84	8218.58	7228.76	8144.48	8594.82	8024.95	8578.24	8820.12	8333.61	0.00721565	0.85502	0.986364	-0.0272891	0.577538	0.912913	-0.0462378	0.113789	0.999972	-0.0843774	0.147166	0.764047
Rnf168	9509.23	10163.9	9876.14	9732.45	9300.71	9406.37	10413.8	9879.02	11113.3	9339.69	8946.63	9665.03	9730.71	9332.5	10345.2	-0.00367449	0.933094	0.995723	0.00186568	0.973189	0.996521	-0.00822292	0.798871	0.999972	-0.00466902	0.942623	0.987597
Eaf1	5300.09	5206.11	5176.22	5694.02	5131.86	5330.34	5631.24	5376.05	5672.4	5477.75	5443.96	5572.71	5632.71	5266.51	5565.95	0.032785	0.485355	0.900502	0.0412873	0.300102	0.842644	0.00343202	0.916654	0.999972	0.0121321	0.778906	0.947369
Eaf2	254.044	276.921	318.62	253.183	252.577	272.069	249.103	273.035	281.008	248.585	230.668	223.791	213.207	290.808	257.654	-0.0501966	0.487121	0.900891	-0.0420592	0.505407	0.895048	-0.0176546	0.55674	0.999972	-0.0190906	0.803699	0.951879
Rad51d	4218.49	4124.28	4199.7	4163.46	4176.88	4193.06	4327.49	4302.95	4278.17	4255.91	4251.86	4124.9	4226.69	4132.04	4100.28	-0.0088437	0.817452	0.983535	-0.00664239	0.853107	0.976854	0.0190926	0.498148	0.999972	0.0231133	0.572569	0.890905
Rad51c	1032.32	850.147	984.134	1072.12	927.304	839.212	940.337	928.109	1170.87	964.376	898.443	944.545	1022.82	1096.12	1059.13	0.0708865	0.298976	0.790247	0.0791855	0.200082	0.814941	-0.0449202	0.191558	0.999972	-0.05921	0.423726	0.854219
Rad51b	15.2936	11.9999	10.8744	1.04191	1.78499	10.0025	5.39184	10.5828	10.808	13.317	12.5995	11.5573	14.4059	11.7176	10.5596	0	0	0	0	0	0	0	0	0	0	0	0
Olfr1101	0	0	0	0	0	0	0	0	0	0	0	0	0	0	0	0	0	0	0	0	0	0	0	0	0	0	0
Zfp235	5727.46	5655.65	5377.4	5594	5721.8	5631.42	5538.5	5747.5	5313.94	5668.62	5467.23	5706.14	5492.49	5721.36	5504.7	-0.00555998	0.889804	0.989291	-0.0283253	0.457483	0.885583	0.0132757	0.646705	0.999972	-0.00872821	0.849498	0.963347
Zfp236	14695.5	15353.4	13495.1	14614.8	13922.1	13784.5	15019.5	14877.3	13624.4	14302.5	14790.9	14332.1	14984.1	15182.8	14433.9	0.0271908	0.54679	0.923242	-0.01209	0.774939	0.95816	-0.0101362	0.760921	0.999972	-0.055365	0.204713	0.798482
Zfp239	12531.4	13555.3	12835.1	12908.2	12917.1	12849.2	12564.1	13196.7	13395.6	12458.1	12767.2	12976.7	12795.3	13224.9	13010.4	0.00397965	0.914603	0.992765	0.00189966	0.956969	0.993231	-0.00752823	0.793527	0.999972	-0.0119943	0.764057	0.94248
Fibin	520.833	479.996	577.431	499.073	613.145	538.136	585.554	440.243	326.042	972.145	364.417	595.725	996.889	340.874	708.547	0.0898603	0.14292	0.608795	0.00809831	0.859764	0.977756	0.0170878	0.576992	0.999972	-0.0200771	0.618765	0.905396
Olfr259	0	0	0	0	0	0	0	0	0	0	0	0	0	0	0	0	0	0	0	0	0	0	0	0	0	0	0
Wdr20rt	3.39858	1.84614	3.26232	3.12572	2.67749	1.00025	1.07837	1.05828	0.900667	4.43902	0.969194	1.05066	0.960394	1.06523	2.11191	0	0	0	0	0	0	0	0	0	0	0	0
Olfr251	0	0	0	0	0	0	0	0	0	0	0	0	0	0	0	0	0	0	0	0	0	0	0	0	0	0	0
Olfr250	0.849646	0	0	0	0	0	0	0	0	0	0	1.05066	0	0	0	0	0	0	0	0	0	0	0	0	0	0	0
Alg8	1642.36	1537.83	1550.69	1567.03	1478.87	1577.4	1533.44	1631.86	1415.85	1593.61	1743.58	1532.92	1398.33	1565.89	1437.16	-0.0844304	0.141527	0.607217	0.0106214	0.852627	0.976854	-0.0119009	0.730453	0.999972	0.0708508	0.309073	0.824469
Alg9	4851.48	4815.65	4689.05	4629.19	5022.08	4757.2	4793.34	4629.96	4875.31	5040.5	4659.89	4437.99	5015.18	4591.15	4695.84	0.00436206	0.922401	0.993315	-0.0120435	0.797915	0.965286	0.0114479	0.709929	0.999972	-0.00427737	0.939144	0.987127
Hal	56.0766	34.1536	50.0223	71.8915	52.6573	45.0113	79.7992	55.0304	24.318	77.6828	87.2275	64.0903	46.0989	53.2616	53.8538	-0.00781984	0.878575	0.988576	0.0106805	0.764654	NA	0.0060628	0.683497	0.999972	0.0308378	0.510684	NA
Alg2	38256.1	37892.9	38383.4	38025.4	38566.6	38364.7	36679.6	37657.7	35693.4	37656.2	38385.9	37618.9	38124.8	37782.7	36849.7	-0.0218383	0.412441	0.866447	-0.0168705	0.630575	0.924377	-0.0115441	0.62504	0.999972	-0.00949152	0.810875	0.953207
Alg3	1920.2	1964.29	1968.27	1933.78	2142.88	2077.52	1799.8	1937.71	1627.51	1874.37	1949.05	1842.86	1969.77	1913.16	1857.43	-0.0225915	0.645014	0.953519	-0.0876721	0.132604	0.778692	0.0170059	0.628975	0.999972	-0.054711	0.398869	0.847833
Alg1	2995.85	2718.44	2987.2	2936.09	2931.85	2754.69	2643.08	3047.84	2700.2	2691.15	2822.29	3036.41	3056.93	2979.45	2753.94	0.00755398	0.888114	0.988889	-0.0127152	0.810656	0.969474	-0.0192014	0.582487	0.999972	-0.0489641	0.415492	0.852875
Alg6	3401.13	3425.51	3603.78	3221.57	3312.05	3367.85	3480.97	3517.71	3321.66	2856.51	3351.47	3239.19	3146.25	3481.18	3675.79	0.00591566	0.916867	0.992765	-0.0783833	0.125162	0.770562	0.00104531	0.974755	0.999972	-0.080893	0.219082	0.800814
Alg5	3977.19	4151.97	4006.13	3925.9	4121.55	4058.02	4074.07	4035.21	4503.34	4121.63	3805.06	4004.07	3879.99	4123.51	4099.23	0.00440919	0.919227	0.992765	0.0105444	0.830195	0.973899	0.0149787	0.608234	0.999972	0.0211518	0.722709	0.936489
1700012P22Rik	13.5943	1.84614	1.08744	1.04191	0	1.00025	8.62694	1.05828	0	3.32926	0	11.5573	11.5247	1.06523	5.27979	0	0	0	0	0	0	0	0	0	0	0	0
Wif1	130.845	108.922	68.5088	120.861	102.637	135.034	109.993	133.343	192.743	136.5	180.27	113.471	143.099	141.676	126.715	0.0817165	0.186077	0.676136	0.0886789	0.098489	0.746818	0.0129883	0.502296	0.999972	0.051472	0.46002	0.863244
Hephl1	5.94752	7.38456	1.08744	2.08381	2.67749	0	1.07837	4.23311	2.702	5.54877	1.93839	6.30397	1.92079	7.45663	2.11191	0	0	0	0	0	0	0	0	0	0	0	0
Hif1an	15586.7	15954.3	14617.4	16207.9	15461.6	15730	16026.7	15520.7	15305.9	15362.3	15401.5	15075.9	16051.1	16424.8	15655.6	0.0360656	0.388959	0.853495	-0.0350223	0.221102	0.822244	0.00558842	0.853212	0.999972	-0.0666664	0.0573801	0.630134
Rabl6	36753.1	36767.7	36788.1	38131.7	37218	37728.5	36881.2	38558.3	38085.6	37927	37735.6	37637.8	38020.1	38698.8	36782.2	0.025042	0.428845	0.875481	0.00911487	0.738429	0.949571	0.015256	0.533301	0.999972	-0.000221163	0.994704	0.998753
1600002K03Rik	483.448	427.381	585.043	535.54	564.058	522.132	548.889	572.528	552.109	615.913	585.393	556.851	587.761	617.835	543.818	0.108134	0.138498	0.600344	0.0439432	0.456479	0.88494	0.0344754	0.279791	0.999972	-0.0104865	0.884046	0.972204
Rabl2	4051.11	3992.28	3863.68	3832.13	3854.69	3732.94	3623.32	3493.37	3666.62	4021.75	4119.08	3822.31	3763.78	3976.51	3610.32	-0.0516399	0.273156	0.768937	0.0720517	0.135935	0.784142	-0.0691227	0.0332712	0.999972	0.038237	0.503958	0.873982
Rabl3	1940.59	1881.22	1868.22	1776.45	1944.75	1824.46	1683.33	1830.82	2001.28	1869.94	1930.64	1830.25	1938.07	1927.01	1908.11	0.0359378	0.483025	0.89869	0.0528774	0.307972	0.846981	-0.0207755	0.552972	0.999972	-0.0108323	0.838966	0.96097
Kdf1	13.5943	17.5383	26.0986	20.8381	10.71	20.005	30.1943	17.9907	16.212	32.1829	15.5071	32.5705	27.8514	6.39139	27.4549	0	0	0	0	0	0	0	0	0	0	0	0
Slc16a14	1797	1659.68	1663.78	1813.96	1689.5	1845.47	1771.76	1590.59	1387.93	1489.29	1466.39	1439.41	1421.38	1499.85	1497.35	-0.193993	0.000596045	0.020672	-0.196976	0.000195336	0.0464058	-0.00478954	0.891964	0.999972	-0.0232032	0.683044	0.92667
Slc16a11	4769.06	4985.5	5467.65	5076.17	5319.28	5410.36	4744.82	5519.97	4044	4468.98	5010.74	5560.1	4702.09	5424.16	5058.03	-0.00427425	0.93875	0.996512	-0.085525	0.163206	0.803891	0.0272545	0.436363	0.999972	-0.0559526	0.449353	0.859269
Slc16a10	1723.08	1660.6	1823.64	1857.72	1740.37	1490.38	1557.16	1749.33	1707.67	1505.94	1423.75	1706.27	2089.82	1985.59	2065.45	0.175804	0.00145167	0.0376739	-0.0285585	0.633974	0.92532	-0.0540812	0.125647	0.999972	-0.276752	3.81339e-05	0.00998881
Slc16a13	1418.06	1457.53	1385.4	1442	1516.35	1535.39	1429.92	1540.85	1312.27	1465.99	1350.09	1452.01	1524.14	1500.91	1401.26	0.0396821	0.473396	0.895373	-0.0869839	0.0948572	0.741733	0.0482897	0.158721	0.999972	-0.0652341	0.300126	0.821519
Slc16a12	664.423	631.38	706.837	616.809	756.837	545.137	658.883	487.866	418.81	958.827	600.901	848.934	942.146	610.378	898.62	0.152479	0.0371534	0.306198	0.0451382	0.387784	0.871428	-0.020703	0.474458	0.999972	-0.0513164	0.440833	0.858316
Pcna	6858.34	6820.56	7205.38	7068.29	6740.13	6819.72	6890.77	7175.12	8824.74	7043.61	6656.43	6663.29	6939.81	7033.73	7188.96	0.0113723	0.762531	0.977678	0.0523631	0.382349	0.87061	-0.0139749	0.633214	0.999972	0.033258	0.642563	0.913008
Hipk3	27967.8	29155.2	27982	27205.2	27246.1	25735.5	29947.3	29331.2	30332.7	26801.7	29024.5	27304.6	28616.9	28571.7	31068.4	0.06019	0.139391	0.602455	0.0122299	0.811316	0.969474	-0.00121082	0.971281	0.999972	-0.0459201	0.38994	0.847833
Pcnp	12991.9	14278	14372.7	13212.4	12684.2	13200.3	14284.1	13716.3	16764.1	13768.7	14016.5	14397.2	13106.5	13307.9	14460.3	-0.0094994	0.845488	0.986292	0.0974887	0.0740782	0.714522	-0.0175797	0.601322	0.999972	0.0882694	0.166151	0.772435
Hipk1	37674.1	40775.7	36855.6	39389.3	37317.1	37580.5	40406.4	39638.8	37696.5	39068.9	41680.2	39375.6	38604.9	38527.3	39536.1	0.00595141	0.880583	0.988576	0.0232175	0.58081	0.913299	0.000799052	0.979957	0.999972	0.0184675	0.67108	0.923723
Pcnt	8905.99	8824.55	8523.36	8919.76	9018.68	9035.28	8763.89	8714.91	7828.6	9083.34	9004.79	9677.64	9592.41	9006.54	8704.25	0.0437127	0.301474	0.791985	0.00180202	0.972498	0.996457	0.0111427	0.68011	0.999972	-0.0259519	0.685417	0.927134
Hipk4	8479.46	9654.39	9481.4	9163.57	10555.6	9514.4	8872.81	10436.7	7855.62	8397.51	9211.22	9869.91	10177.3	10546.9	10049.5	0.138125	0.00339403	0.0684041	-0.107362	0.0672231	0.701287	0.0529594	0.132567	0.999972	-0.166754	0.010603	0.320527
Pcnx	64647.8	68151.2	62798.6	65608.8	63133.4	62826.8	67867.1	66592.1	55535.2	61442.6	66656.3	64532.7	64162.9	68177	66371.1	0.0176102	0.636104	0.95105	-0.0555278	0.273277	0.832228	-0.0041931	0.889817	0.999972	-0.0785935	0.18059	0.783509
B9d2	1859.02	1883.06	1959.57	1913.98	1904.59	1970.5	1725.39	1812.83	1972.46	1827.76	1728.07	1975.24	1906.38	1816.22	1813.08	-0.0395958	0.432414	0.878349	0.0128612	0.814519	0.969983	-0.0231289	0.505075	0.999972	0.0185314	0.762744	0.94248
B9d1	3718.05	3941.51	3562.46	3666.47	3667.27	3902.98	3651.35	3709.26	4053.9	3685.49	3614.13	3496.6	3461.26	3820.99	3446.64	-0.0506973	0.332626	0.817553	-0.00609867	0.901521	0.987285	0.00178907	0.956619	0.999972	0.0430995	0.481547	0.867979
Fam103a1	6374.04	6957.18	6835.65	6404.6	6266.22	6548.65	7078.4	6854.46	8711.25	6812.78	6828.94	6416.39	6646.89	6207.11	7003.11	-0.00569743	0.910044	0.992286	0.0671717	0.268874	0.831204	0.00531835	0.874802	0.999972	0.0799405	0.272717	0.813158
Guk1	14210.3	13665.1	13951.9	15081.6	14161.2	14931.8	14026.3	14405.3	16933.4	14807.4	14634.8	14478.1	13455.1	13938.6	13492	-0.0581566	0.154225	0.630038	0.0662916	0.176034	0.811769	0.0108519	0.724015	0.999972	0.132939	0.0189393	0.421461
Inmt	38.2341	28.6152	23.9237	26.0477	18.7424	45.0113	80.8776	24.3404	25.2187	79.9023	91.1043	57.7864	86.4354	46.8702	138.33	0.164877	0.000206685	0.00940698	0.030581	0.278145	NA	0	0	0	-0.0426076	0.316781	NA
H2-Q4	588.804	434.766	601.355	670.988	544.423	597.15	617.905	586.285	471.95	652.535	659.052	655.613	991.126	539.007	822.591	0.150527	0.0291198	0.263173	0.0273116	0.665584	0.934684	0.00690848	0.815274	0.999972	-0.124154	0.0909071	0.717849
H2-Q7	58.6255	35.0766	53.2846	56.2629	52.6573	49.0124	36.6645	81.4873	24.318	48.8292	67.8436	72.4956	118.128	56.4573	66.5253	0.0882617	0.0743835	0.443667	-0.0037757	0.914981	NA	0.00493831	0.733171	0.999972	-0.0593885	0.199172	NA
H2-Q6	37.3844	34.1536	44.5851	64.5982	30.3449	24.0061	43.1347	73.0211	22.5167	68.8047	62.0284	48.3304	161.346	44.7398	69.6932	0.0902771	0.0286587	0.261151	0.0161295	0.609194	NA	-0.00243678	0.83586	0.999972	-0.0665083	0.104578	NA
H2-Q1	30.5872	14.7691	39.1479	22.9219	94.6046	26.0066	22.6457	29.6318	22.5167	160.914	28.1066	30.4692	172.871	36.2179	49.63	0.0970708	NA	NA	0.0149011	NA	NA	0	0	0	-0.0194938	0.50774	NA
H2-Q2	49.2794	32.3074	41.3228	37.5086	30.3449	32.0081	28.0376	57.147	36.0267	19.9756	31.0142	49.3811	49.9405	43.6745	40.1264	0.0223747	0.666896	0.957577	0	0	0	0	0	0	0	0	0
Traf3ip3	148.688	179.076	188.127	211.507	192.779	160.04	174.696	205.306	190.941	194.207	165.732	188.068	198.802	147.002	152.058	-0.0421124	0.539575	0.92135	0.00459541	0.941036	0.992481	0.001953	0.938835	0.999972	0.0598697	0.429936	0.85655
Traf3ip2	2731.61	2918.75	2731.65	2255.73	2664.99	2860.72	2556.81	2548.33	2300.3	2577.96	2810.66	2818.92	2471.09	3003.95	2548.02	0.00408465	0.952506	0.997912	-0.0121325	0.832954	0.974273	-0.000978415	0.977702	0.999972	-0.0180435	0.803231	0.951838
Traf3ip1	3649.23	3617.51	3362.37	3458.09	3470.92	3330.84	3501.46	3556.87	3077.58	3436.91	3421.26	3489.25	3344.09	3344.83	3428.69	-0.0574777	0.21146	0.706077	-0.0383375	0.422387	0.877164	-0.0176653	0.585733	0.999972	-0.00673559	0.903355	0.977594
Lpxn	275.285	287.998	316.445	278.189	291.846	282.071	244.789	361.931	322.439	217.512	283.974	312.046	300.603	309.983	312.563	0.0484087	0.506309	0.909628	-0.0182428	0.759947	0.95373	0.00543106	0.846211	0.999972	-0.0505802	0.511288	0.877253
Gm10198	0	0	0	0	0	0	0	0	0	0	0	0	0	0	0	0	0	0	0	0	0	0	0	0	0	0	0
Dnajc28	3382.44	3151.36	2952.4	3437.25	2764.95	2985.75	3766.74	3401.3	3699.94	3563.42	3310.77	3234.99	3242.29	2852.69	3417.08	-0.0219238	0.725175	0.969705	0.0594248	0.333856	0.855672	-0.000818243	0.980811	0.999972	0.0935865	0.154035	0.772365
Dnajc27	35422.6	32505	33172.4	36826.2	34106.8	35222.9	33718.4	32989.7	38268.5	34667.6	33810.3	33441.5	34349.4	35149.5	35003.9	0.0117684	0.790944	0.979427	0.0368109	0.416454	0.876485	-0.0146869	0.649656	0.999972	0.00705342	0.89012	0.973666
Dnajc25	1007.68	1033.84	1009.15	1023.15	1080.81	992.25	1050.33	1041.34	1080.8	987.681	1032.19	1039.1	1036.26	1021.56	1115.09	0.0418582	0.480354	0.897467	-0.00642986	0.902438	0.987454	0.0177032	0.612921	0.999972	-0.0247859	0.692925	0.930015
Dnajc24	1648.31	1456.6	1353.86	1529.52	1502.96	1440.36	1587.36	1605.41	1740.99	1684.61	1518.73	1572.84	1474.2	1493.46	1632.51	0.0235689	0.715406	0.967409	0.065813	0.227286	0.822244	0.0153824	0.662691	0.999972	0.0677704	0.293154	0.81788
Dnajc22	9.3461	1.84614	3.26232	6.25144	4.46248	5.00126	1.07837	9.52449	8.10601	5.54877	2.90758	4.20265	0.960394	1.06523	3.16787	0	0	0	0	0	0	0	0	0	0	0	0
Dnajc21	4450.44	4631.96	4434.58	4391.64	4026.94	4591.16	4704.92	4427.83	4849.19	4458.99	4672.49	4585.09	4323.69	4471.84	4673.67	0.00195147	0.964401	0.998007	0.052536	0.293933	0.839698	-0.00896928	0.793454	0.999972	0.0422116	0.392242	0.847833
Mtmr9	16336.1	16771.3	15796.2	16490.3	16460.3	16984.3	17011.2	16367.3	16377.7	16678.5	16292.2	16215.9	16953.8	16520.7	16527.8	0.0248401	0.458004	0.88912	-0.0257514	0.39536	0.871428	0.0247297	0.356278	0.999972	-0.0237419	0.464457	0.864368
Mtmr7	9936.61	10613.5	9965.31	10204.4	10025.4	9871.49	10648.9	9859.97	10427	10738	10793.9	10337.5	10162.9	10275.2	9988.3	-0.00647461	0.860635	0.986831	0.05932	0.120268	0.769024	-0.00932557	0.760176	0.999972	0.0557454	0.136725	0.754569
Mtmr6	37356.4	36459.4	35772.5	36502.2	35757	35859	37326.6	36351.8	41785.6	37628.4	36464	36476.9	38485.9	36519.4	37651.2	0.0366089	0.253003	0.750709	0.0580831	0.200494	0.814941	-0.00784915	0.746785	0.999972	0.0170937	0.747061	0.941091
Mtmr4	27950.8	27991.2	25455.9	27256.3	25437.9	25970.5	29180.6	26817.8	24313.5	28982.3	29167.9	27107.1	26216.8	25945.9	26628.1	-0.046259	0.243344	0.740328	0.0217811	0.688198	0.940258	-0.0117109	0.727741	0.999972	0.049379	0.406075	0.849174
Mtmr3	34377.5	35984	32643.9	34267.3	34328.1	34081.6	33402.4	34129.4	31630.5	33955.1	34367.6	33319.6	33973	34628.6	32040.9	-0.0313183	0.451931	0.886818	-0.0262156	0.456515	0.88494	-0.0120803	0.672536	0.999972	-0.00954592	0.837868	0.96097
Mtmr2	11014	11070.4	11143	10974.4	10407.4	10729.7	11624.8	10819.8	12121.2	11369.4	10999.4	10902.7	11576.6	10798.3	11171	0.0147171	0.677742	0.959987	0.0495813	0.282674	0.835234	-0.0164114	0.588337	0.999972	0.018252	0.712402	0.934084
Mtmr1	15647.9	16926.3	16007.1	15650.5	14538.8	15198.8	17735.9	16412.8	15586	15244.7	16585.8	16412.4	15349	16456.8	16671.5	0.00670646	0.875459	0.988576	-0.00094431	0.985798	0.998824	-0.00517874	0.882332	0.999972	-0.0166349	0.734665	0.938391
Cars	8520.25	8484.86	8342.85	8399.85	8799.12	8455.13	7585.24	8130.74	7190.93	7706.13	8194.54	8103.75	8195.04	8406.81	7788.74	-0.0511058	0.176888	0.662757	-0.0632784	0.218619	0.822244	-0.0232907	0.481381	0.999972	-0.0516222	0.352644	0.842256
Abcb11	1.69929	0.92307	0	0	1.78499	2.0005	2.15674	2.11655	4.50334	1.10975	1.93839	1.05066	1.92079	7.45663	0	0	0	0	0	0	0	0	0	0	0	0	0
Abcb10	10246.7	10134.4	10342.7	10099.2	10243.2	10364.6	9528.46	10754.2	10700.8	9060.03	8106.34	9397.12	9883.41	9669.11	9531.07	-0.0717282	0.0255889	0.244069	-0.0933801	0.107866	0.757064	0.00102452	0.973843	0.999972	-0.0433537	0.521506	0.879923
Carf	6064.77	6845.48	6394.15	6084.73	6041.31	6360.6	6960.86	6534.86	6468.59	5890.57	6503.29	6319.73	5842.08	6707.77	6513.14	-0.000117591	0.998293	0.999631	-0.0327622	0.501907	0.895048	0.0162504	0.639167	0.999972	-0.0115681	0.841898	0.961579
Plppr4	122605	132773	126559	122968	130786	119412	119726	134949	110457	101385	109375	114030	120705	127450	120916	-0.0358265	0.346248	0.826285	-0.176178	0.000261713	0.050627	-0.000778864	0.981336	0.999972	-0.158513	0.00103312	0.0858202
Plppr5	15377.7	17403.6	15953.8	14448.1	15449.1	15079.8	16956.3	17348.3	16099.4	14213.7	14766.6	15437.4	15072.4	15429.9	15883.7	-0.0274927	0.601129	0.940241	-0.0790528	0.120612	0.769135	0.0193347	0.583166	0.999972	-0.028228	0.572514	0.890905
Plppr1	2887.95	3735.66	3488.51	3181.98	3069.3	3527.89	3614.69	3261.61	3189.26	3000.77	3223.54	3130.97	2876.38	2938.98	2835.24	-0.152198	0.0180263	0.198298	-0.0804258	0.121896	0.769167	0.00743441	0.830628	0.999972	0.107875	0.0244344	0.466759
Plppr2	68105.9	66576.4	69300.4	72330.2	66126.9	69473.5	67055.1	72622.1	59657.5	63065.1	69975.8	70714.8	64373.3	71686.9	66837.9	-0.0290226	0.500128	0.906969	-0.0501545	0.3308	0.853885	-0.00481975	0.875643	0.999972	-0.0314112	0.611264	0.905396
Plppr3	8374.96	9937.77	9541.21	8393.6	9705.01	10142.6	8864.18	8060.9	7387.27	10341.8	10731.9	8688.97	7711	7949.83	7372.69	-0.195322	0.000639509	0.0216677	0.0078784	0.900549	0.987205	0.00864124	0.80529	0.999972	0.16733	0.0268552	0.481374
Cdc34b	12.7447	11.0768	18.4865	16.6705	13.3874	4.00101	9.70531	14.8159	11.7087	11.0975	13.5687	6.30397	10.5643	6.39139	10.5596	0	0	0	0	0	0	0	0	0	0	0	0
Otop1	0	0	0	1.04191	0.892497	1.00025	2.15674	0	0	2.21951	0	0	0	0	0	0	0	0	0	0	0	0	0	0	0	0	0
Abcb1b	1698.44	1495.37	1659.44	1631.63	1691.28	1470.37	1611.08	1716.53	1296.06	1114.19	1361.72	1614.87	1455.96	1559.5	1667.36	-0.0436969	0.476694	0.89611	-0.148507	0.0181222	0.478446	3.5619e-05	0.999196	0.999972	-0.124799	0.102671	0.732142
Abcb1a	5248.26	5647.34	6323.47	5647.13	6232.3	6151.55	6388.25	6473.48	2956.89	5546.55	7383.32	7270.58	6647.85	5662.77	6608.18	0.10893	0.0749698	0.445917	-0.0200306	0.66624	0.935024	0.0855373	0.0134094	0.999972	-0.0207176	0.720371	0.93622
Otop2	86.6639	97.8454	77.2083	89.604	73.1847	79.0199	100.288	68.788	41.4307	77.6828	74.628	29.4185	75.8711	44.7398	58.0776	-0.112197	0.0579839	0.393101	-0.0592017	0.139682	NA	-0.0127498	0.539265	0.999972	-0.0105336	0.826734	NA
Scarf2	487.697	362.766	546.983	426.14	510.508	442.111	439.974	429.66	416.108	602.596	477.813	542.141	692.444	439.941	646.246	0.139284	0.0483538	0.356867	0.0726973	0.248193	0.825293	-6.90065e-05	0.998078	0.999972	-0.0837704	0.265909	0.811013
Scarf1	424.823	407.997	578.519	393.841	571.198	564.142	538.105	556.654	416.108	601.487	463.275	529.533	595.444	603.987	612.455	0.202219	0.00572026	0.0971931	-0.0750394	0.23507	0.824058	0.0693971	0.0191342	0.999972	-0.139113	0.072684	0.67949
Car2	27316.1	26252.1	26744.5	27179.2	25773.5	28878.3	28762.2	26748	33292.3	30401.7	27521.2	28161.9	28470.9	26148.3	27668.2	0.0261024	0.485092	0.900502	0.0880175	0.103393	0.754367	0.024781	0.432808	0.999972	0.0976404	0.110875	0.735345
Car3	42.4823	27.6921	23.9237	32.2991	24.0974	37.0093	35.5861	9.52449	22.5167	56.5975	26.1682	43.0771	24.0098	30.8917	38.0145	0	0	0	0	0	0	0	0	0	0	0	0
Car1	9.3461	2.76921	1.08744	7.29335	5.35498	6.00151	1.07837	7.40794	4.50334	1.10975	0.969194	5.25331	0.960394	1.06523	3.16787	0	0	0	0	0	0	0	0	0	0	0	0
Car6	3.39858	0.92307	0	5.20953	6.24748	4.00101	1.07837	2.11655	4.50334	1.10975	0	2.10132	5.76236	1.06523	1.05596	0	0	0	0	0	0	0	0	0	0	0	0
Car7	2348.42	2856.9	2548.96	2405.76	2859.56	3176.8	2479.17	2664.74	2275.09	2660.08	2509.24	3088.94	2589.22	3016.74	2716.98	0.0929315	0.148068	0.617046	-0.0497735	0.425578	0.877648	0.0535951	0.120109	0.999972	-0.049199	0.507148	0.875363
Car4	11510.1	11342.7	11207.2	11432.8	11402.5	10924.8	10493.6	11998.7	9402.97	9237.59	10254.1	10924.8	9611.62	11132.7	10045.3	-0.131988	0.00546729	0.0941616	-0.131119	0.0139803	0.43319	-0.0159204	0.621082	0.999972	-0.0347696	0.590148	0.898188
Pgk2	0	0	0	0	0	0	0	0	0	1.10975	0	0	0	0	0	0	0	0	0	0	0	0	0	0	0	0	0
Pgk1	51209.8	51089.1	50223.5	51584.8	50823.2	50545.7	50330.6	50118.9	56894.3	52658.9	50572.6	49539.7	51148.7	49267	49458.9	-0.0308127	0.27599	0.772006	0.047569	0.272114	0.831838	-0.0158121	0.431825	0.999972	0.0600662	0.240023	0.81069
8030462N17Rik	6648.48	7215.64	6508.33	6651.53	6582.16	6181.56	7294.08	6608.94	6509.12	6348.9	7038.29	6642.28	7027.2	6902.7	7149.89	0.049396	0.263389	0.758167	-0.00543713	0.914374	0.988537	-0.0123185	0.722232	0.999972	-0.0746348	0.116105	0.737815
Fgfr1op2	24293.9	24954.3	25081.8	24594.2	22808.6	23642	27769	25692.8	29420.3	25861.7	26512.3	25914.6	24694.6	24668.6	26912.1	0.0354683	0.361402	0.837653	0.0810307	0.140208	0.78705	0.0078384	0.821076	0.999972	0.0699452	0.204838	0.798482
Ppip5k2	7999.41	8791.32	8358.07	7297.51	7782.57	7733.95	8436.07	7948.72	7390.88	7190.1	8180.97	7938.8	7457.46	7946.63	8129.81	-0.0412508	0.458115	0.88912	-0.0456401	0.340423	0.856026	-0.0149735	0.667584	0.999972	-0.0270623	0.630609	0.909658
Ppip5k1	27842.9	26805	27231.7	25592.3	28710.7	26799.8	26490.1	26550.1	23347.1	26694	28024.3	26833.9	27916.7	28583.4	27014.6	0.0458904	0.231402	0.727285	-0.039427	0.437198	0.880334	0.00998137	0.745396	0.999972	-0.0717809	0.221315	0.800814
H2afj	2095.23	1955.06	2933.92	2571.43	2210.71	2186.55	2761.7	2601.24	2437.21	2356.01	2718.59	2697.05	2303.02	2115.55	2795.12	0.00434361	0.952682	0.997912	0.041631	0.4931	0.89392	0.00730662	0.809994	0.999972	0.0566934	0.439565	0.858271
Sh3tc1	401.882	286.152	322.97	369.877	356.999	365.092	317.04	324.891	252.187	346.243	371.201	390.846	368.791	344.07	366.417	0.0270482	0.71144	0.966874	-0.0022407	0.971006	0.996457	-0.00404338	0.889314	0.999972	-0.0350995	0.647014	0.914768
Gm19965	0.849646	0	0	1.04191	0	0	0	0	0	0	0.969194	0	0	0	0	0	0	0	0	0	0	0	0	0	0	0	0
Gm21778	0	0	0	0	0	0	0	0	0	0	0	0	0	0	0	0	0	0	0	0	0	0	0	0	0	0	0
Gm21775	0	0	0	0	0	0	0	0	0	0	0	0	0	0	0	0	0	0	0	0	0	0	0	0	0	0	0
Gm21776	0	0	0	0	0	0	0	0	0	0	0	0	0	0	0	0	0	0	0	0	0	0	0	0	0	0	0
Gm21773	0	0	0	0	0	0	0	0	0	0	0	0	0	0	0	0	0	0	0	0	0	0	0	0	0	0	0
Sco1	1881.97	2084.29	2056.35	2090.06	2058.99	2091.53	1980.96	2009.67	2167.01	2110.75	2070.2	1978.4	2020.67	2027.14	2057	0.00324195	0.95148	0.997912	0.0274382	0.549637	0.902419	0.00305269	0.929017	0.999972	0.0280573	0.592847	0.898851
Kars	14474.6	14156.2	14020.4	14176.2	14429	14198.6	13800.9	14370.3	15241.1	14690.9	14107.6	14094.6	14512.5	14079.2	13332.5	-0.0234823	0.533925	0.920738	0.0302696	0.419793	0.876485	-0.0015414	0.951039	0.999972	0.0499427	0.294193	0.81788
Dpy19l2	39.9333	30.4613	47.8474	34.3829	27.6674	34.0086	53.9184	17.9907	32.424	37.7316	32.9526	24.1652	14.4059	9.58709	39.0704	0	0	0	0	0	0	0	0	0	0	0	0
Dpy19l3	23692.4	25099.2	21723.8	21259.1	24345.5	23451.9	25564.9	24094.8	20830.6	25516.6	24720.3	24807.2	24974.1	24942.4	23388.4	0.0755666	0.151952	0.62371	-0.0181839	0.732767	0.948608	0.0520292	0.131329	0.999972	-0.0225379	0.720232	0.93622
Dpy19l4	7698.64	8210.7	7792.6	7579.87	7834.34	7767.96	8701.35	8137.09	8503.2	7811.56	8635.52	7994.48	7624.57	7815.61	8422.31	0.0202317	0.659706	0.95711	0.0186909	0.693633	0.941584	0.0348505	0.289553	0.999972	0.0429284	0.422335	0.854219
Ccdc47	30967.9	32872.4	30763.7	31331.2	30189.6	31243.9	32425.4	32097.5	35110.7	31209.6	31866.1	32121.9	30949.6	32132.7	33175	0.0238925	0.525076	0.91751	0.0424065	0.327247	0.853732	-0.000769143	0.978832	0.999972	0.0187539	0.706567	0.932339
Krtap6-5	0	0	0	0	0	0	0	0	0	0	0	0	0	0	0	0	0	0	0	0	0	0	0	0	0	0	0
Krtap6-3	0	0	0	0	0	0	0	0	0	0	0	0	0	0	0	0	0	0	0	0	0	0	0	0	0	0	0
Krtap6-2	0	0	0	0	0	0	0	0	0	0	0	0	0	0	0	0	0	0	0	0	0	0	0	0	0	0	0
Krtap6-1	0	0	0	0	0	0	0	0	0	0	0	0	0	0	0	0	0	0	0	0	0	0	0	0	0	0	0
Ccdc40	457.109	396.92	401.266	421.972	411.441	385.097	434.582	386.271	326.942	419.487	345.033	347.769	403.365	419.701	326.291	-0.0701131	0.337491	0.82003	-0.0894691	0.156314	0.797711	-0.0181132	0.585829	0.999972	-0.0453991	0.558251	0.886282
Actl6a	2371.36	2651.06	2230.34	2229.68	2407.06	2422.61	2450.05	2329.27	2501.15	2388.19	2326.07	2521.59	2410.59	2737.65	2319.94	0.050384	0.435179	0.879527	0.0163881	0.711509	0.943036	0.00930942	0.79168	0.999972	-0.0260006	0.681541	0.92667
Actl6b	18898.7	19251.5	19895.8	19263.8	19681.3	19047.8	17220.5	19685	18797.8	17847.1	18221.8	18615.6	18420.4	20384.3	18436	-0.0182642	0.667826	0.957856	-0.0353866	0.434304	0.880222	-0.0221978	0.499763	0.999972	-0.0493097	0.310003	0.824469
Mbp	177195	173653	168348	187090	154653	188279	185599	179360	199330	224852	181208	237851	220785	179884	201150	0.151487	0.00598555	0.0994785	0.163471	0.00678127	0.337641	0.00122025	0.97219	0.999972	0.0486671	0.499694	0.872554
Gm4792	0	0.92307	0	0	0	0	0	0	0	0	0	0	0	0	0	0	0	0	0	0	0	0	0	0	0	0	0
Gm4791	0	0.92307	2.17488	1.04191	0.892497	1.00025	2.15674	1.05828	0.900667	1.10975	0.969194	2.10132	0	1.06523	5.27979	0	0	0	0	0	0	0	0	0	0	0	0
Gm4799	21.2411	13.846	29.3609	27.0896	30.3449	17.0043	23.7241	31.7483	15.3113	25.5243	29.0758	15.7599	22.0891	21.3046	19.0072	0	0	0	0	0	0	0	0	0	0	0	0
Mylip	3436.82	3534.43	3799.52	3481.01	3920.74	4201.06	3809.87	3927.27	3940.42	3879.7	3558.88	3997.77	3841.58	4206.6	4197.43	0.166736	0.00118282	0.0332593	-0.0369309	0.440674	0.880958	0.100349	0.00284797	0.996493	-0.0730832	0.200709	0.797469
Xpnpep1	12661.4	13208.2	12921	13329.1	12664.5	12758.2	12346.2	12989.3	13003.8	12671.2	12321.4	12736.1	12875	13660.5	12379	-0.00731458	0.859235	0.986364	-0.000660006	0.984112	0.998168	-0.0322062	0.233058	0.999972	-0.0299095	0.517805	0.879923
Xpnpep2	81.566	81.2301	70.6837	62.5144	88.3572	56.0141	79.7992	59.2635	60.3447	90.9998	57.1825	93.5089	89.3166	70.3053	95.0361	0.0451758	0.464352	0.890287	0.0136955	0.766784	NA	-0.00476556	0.796959	0.999972	-0.034766	0.575131	0.891792
Xpnpep3	5190.49	5146.11	5032.68	5176.19	5380.86	5114.29	5060.78	5365.46	5015.82	4923.98	4920.6	4922.35	5248.55	5299.53	5016.85	0.0118803	0.760707	0.976953	-0.0730934	0.0493218	0.659583	0.0193896	0.513538	0.999972	-0.0644214	0.119231	0.737815
Tmem259	19078.8	17755.2	21586.8	20718.3	19060.2	19960	19831.2	20348.5	17887.3	18944.6	21270.9	21763.4	19493.1	19922	20293.4	0.00596023	0.912769	0.992765	0.00931457	0.860549	0.977991	0.000102005	0.997659	0.999972	0.00318757	0.959321	0.991161
Tmem258	3769.03	3666.43	3424.35	3987.38	3788.65	3895.98	3645.96	3814.03	4410.57	3901.9	3422.23	3577.5	4115.29	3519.53	3608.21	0.00986516	0.869228	0.988576	0.0112459	0.845777	0.975607	0.0171732	0.615648	0.999972	0.0206069	0.774006	0.945587
Tmem256	4429.2	4025.51	4314.97	4622.94	4416.07	4805.21	4369.55	4325.18	5674.2	4385.75	3886.47	4362.35	4682.88	4497.41	4478.31	0.0560466	0.268371	0.762814	0.0183044	0.768992	0.95587	0.0255366	0.458978	0.999972	0.00434172	0.953905	0.989413
Tmem253	216.66	206.768	153.329	187.543	205.274	194.049	196.263	206.364	148.61	191.987	160.886	192.271	211.287	223.699	174.233	0.0300781	0.668424	0.957974	-0.0869221	0.162002	0.803523	0.0115145	0.670004	0.999972	-0.0896269	0.235601	0.807995
Tmem252	536.976	357.228	465.425	568.881	537.283	336.085	429.19	384.155	480.056	425.036	384.77	462.291	751.028	499.594	617.735	0.136975	0.0526982	0.370795	0.0205258	0.738033	0.949571	-0.0261285	0.279931	0.999972	-0.235486	0.00232313	0.135433
Tmem251	1879.42	2004.91	2049.83	1966.08	1766.25	2034.51	2016.55	1954.64	2607.43	2038.62	1967.46	2104.47	1988.98	1848.18	2184.78	0.0175468	0.768697	0.978283	0.102177	0.0967751	0.74479	-0.0139316	0.691345	0.999972	0.0754779	0.3113	0.824469
Gm5773	0	0	0	0	0	0	0	0	0	0	0	0	0	0	0	0	0	0	0	0	0	0	0	0	0	0	0
Gm5771	0	0	0	0	0	0	0	0	0	0	0	0	0	0	0	0	0	0	0	0	0	0	0	0	0	0	0
Mterf1a	697.559	770.763	794.919	697.035	762.192	795.2	749.465	736.561	925.886	704.694	811.216	795.351	761.592	769.098	838.43	0.064233	0.341163	0.821978	0.0558622	0.362738	0.866623	0.0175984	0.616019	0.999972	0.0227764	0.760365	0.94248
Mterf1b	601.549	520.611	593.743	493.864	571.198	543.137	653.491	603.218	555.712	526.023	597.993	592.573	534.939	635.944	607.175	0.0578965	0.422388	0.871625	-0.0375766	0.539341	0.900252	0.0312866	0.340573	0.999972	-0.0395916	0.592596	0.898851
Adh6a	0	0	0	0	0	0	0	0	0	0	0	0	0	0	0	0	0	0	0	0	0	0	0	0	0	0	0
Mars2	7904.25	9219.62	8411.36	7566.32	8057.46	8587.16	9141.32	8910.69	8269.93	7125.73	8021.05	8251.89	7667.78	8607.08	9224.84	0.0283049	0.647995	0.953959	-0.103579	0.0451437	0.646022	0.0354837	0.314216	0.999972	-0.079463	0.222745	0.800814
Vmn1r186	0	0	0	0	0	0	0	0	0	0	0	0	0	0	0	0	0	0	0	0	0	0	0	0	0	0	0
Vmn1r185	0	0	0	0	0	0	0	0	0	0	0	0	0	0	0	0	0	0	0	0	0	0	0	0	0	0	0
4930474N05Rik	0	0.92307	0	0	0	0	0	0	0	0	0	0	0	0	0	0	0	0	0	0	0	0	0	0	0	0	0
Vmn1r183	0	0	0	0	0	0	0	0	0	0	0	0	0	0	0	0	0	0	0	0	0	0	0	0	0	0	0
Gm8923	0	1.84614	3.26232	5.20953	0.892497	0	0	1.05828	1.80133	1.10975	3.87678	3.15198	1.92079	0	2.11191	0	0	0	0	0	0	0	0	0	0	0	0
Vmn1r181	0	0	0	4.16763	0	0	0	0	0	0	0	0	0	0	0	0	0	0	0	0	0	0	0	0	0	0	0
Vmn1r180	0	0	0	0	0	0	0	0	0	0	0	0	0	0	1.05596	0	0	0	0	0	0	0	0	0	0	0	0
Dnal4	8804.88	9841.77	9183.44	9505.31	9328.37	10125.6	9084.17	9314.95	10654	9521.69	9074.57	9623.01	9474.28	9570.05	8993.59	0.000384624	0.993224	0.998413	0.0308372	0.539976	0.900252	0.0125253	0.707493	0.999972	0.0469067	0.405835	0.849111
Lipo4	1.69929	5.53842	17.3991	16.6705	11.6025	13.0033	11.862	21.1655	22.5167	15.5366	7.75356	22.0639	10.5643	13.848	25.343	0	0	0	0	0	0	0	0	0	0	0	0
Fam178b	8.49646	7.38456	9.78697	4.16763	15.1724	11.0028	6.47021	14.8159	4.50334	11.0975	8.72275	19.9626	16.3267	15.9785	14.7834	0	0	0	0	0	0	0	0	0	0	0	0
Fam178a	25178.4	26442.3	24935	24263.9	25241.6	24303.1	26283.1	25486.5	23793.8	23553.4	24919	24479.4	24086.7	24982.9	25335.6	-0.0230951	0.544686	0.923201	-0.0604496	0.0971409	0.745421	0.00446323	0.881728	0.999972	-0.0343283	0.382856	0.847408
Gm7682	0	0	0	0	0	0	0	0	0	0	0	0	0	0	0	0	0	0	0	0	0	0	0	0	0	0	0
C1s1	231.104	144.922	239.237	222.968	189.209	168.042	157.442	169.324	146.809	234.158	220.976	204.879	323.653	279.091	210.135	0.10552	0.109594	0.543008	0.0738884	0.20822	0.814941	-0.0364883	0.118917	0.999972	-0.129619	0.0682933	0.664225
C1s2	12.7447	26.769	26.0986	16.6705	25.8824	9.00227	18.3322	22.2238	15.3113	22.1951	42.6446	26.2665	24.0098	23.4351	21.1191	0	0	0	0	0	0	0	0	0	0	0	0
Znrd1as	543.773	517.842	521.972	561.588	616.715	548.138	530.557	515.381	661.09	564.865	557.287	526.381	631.939	561.377	553.322	0.0780709	0.259756	0.75639	0.0356022	0.570003	0.909349	0.0162309	0.634052	0.999972	-0.00751336	0.920855	0.981993
Tmtc4	3122.45	2395.37	3383.03	3290.34	3083.58	2560.65	2759.54	3144.14	3173.95	2651.2	2545.1	2352.43	2996.43	2871.87	3356.89	0.00720138	0.919201	0.992765	-0.0629737	0.311078	0.848324	-0.0242478	0.457277	0.999972	-0.129969	0.0781657	0.687856
Tmtc2	3385.84	3060.9	3161.19	3065.29	3122.85	3343.84	3146.68	3190.71	3210.88	3327.04	3824.44	3264.41	3779.15	3507.81	3765.54	0.184664	0.000339141	0.0135979	0.0692156	0.193516	0.814941	0.00874342	0.794143	0.999972	-0.0894558	0.158672	0.772435
Arfip1	483.448	497.535	539.371	531.372	434.646	532.134	532.714	533.372	630.467	557.097	471.998	570.509	498.444	493.203	545.93	-0.00105899	0.987893	0.998007	0.0681303	0.281003	0.834817	-0.00475945	0.885347	0.999972	0.0700784	0.360198	0.843818
Arfip2	22694	22378	21980.4	22443.7	21934	22651.7	20891.2	22023.8	24332.4	22242.8	21624.7	21622.6	21549.3	22715	20970.3	-0.0400564	0.263427	0.758167	0.0322329	0.472254	0.888629	-0.0273557	0.319664	0.999972	0.0395581	0.452888	0.860268
Vmn1r238	0	0	0	0	0	0	0	0	0	0	0	0	0	0	0	0	0	0	0	0	0	0	0	0	0	0	0
1700016H13Rik	0.849646	1.84614	1.08744	6.25144	9.81746	7.00176	1.07837	4.23311	1.80133	6.65852	0	9.45595	3.84158	1.06523	5.27979	0	0	0	0	0	0	0	0	0	0	0	0
Vmn1r235	0	0	0	0	0	0	0	0	0	0	0	0	0	0	0	0	0	0	0	0	0	0	0	0	0	0	0
Vmn1r234	0	0	0	0	0	0	0	0	0	0	0	0	0	0	0	0	0	0	0	0	0	0	0	0	0	0	0
Vmn1r237	0	0	0	0	0	0	0	0	0.900667	0	0	0	0	0	0	0	0	0	0	0	0	0	0	0	0	0	0
Vmn1r236	0	0	0	0	0	0	0	0	0	0	0	0	0	0	0	0	0	0	0	0	0	0	0	0	0	0	0
Vmn1r231	0	0.92307	0	0	0	0	4.31347	0	0	0	0	0	0.960394	0	0	0	0	0	0	0	0	0	0	0	0	0	0
Vmn1r230	0	0	1.08744	0	0	0	0	0	0	0	0	0	0	0	0	0	0	0	0	0	0	0	0	0	0	0	0
Vmn1r233	0	0.92307	0	0	0	0	1.07837	0	0	0	0.969194	0	0	0	0	0	0	0	0	0	0	0	0	0	0	0	0
Vmn1r232	0	0	0	0	0	5.00126	0	0	0	0	0	0	0	0	0	0	0	0	0	0	0	0	0	0	0	0	0
Os9	26895.5	26698.9	28605.1	27127.1	27654	28299.1	26393	27782.9	22695.9	27813.8	27348.7	27038.8	27353.9	26934.4	25503.5	-0.0376554	0.330706	0.816254	-0.0541221	0.3085	0.847125	0.00757797	0.792948	0.999972	-0.0165607	0.79376	0.949791
Gm6482	0	0	0	0	0	0	0	0	0	0	0	0	0	0	0	0	0	0	0	0	0	0	0	0	0	0	0
Gm6483	3164.08	3332.28	2879.54	2914.21	2900.61	2949.74	2933.16	2660.51	2965	3080.68	3108.21	2842.04	3035.8	2998.63	2995.75	-0.0263229	0.632977	0.949367	0.0558716	0.245878	0.825293	-0.0577741	0.100129	0.999972	-0.00534903	0.914951	0.979882
Dpep1	50.1291	24.9229	51.1097	44.802	54.4423	34.0086	22.6457	28.5735	36.9274	46.6097	27.1374	36.7731	24.0098	21.3046	32.7347	0	0	0	0	0	0	0	0	0	0	0	0
Dpep2	22.9404	10.1538	10.8744	12.5029	8.03247	12.003	4.31347	14.8159	9.90734	13.317	9.69194	21.0132	49.9405	15.9785	12.6715	0	0	0	0	0	0	0	0	0	0	0	0
Dpep3	0	0	1.08744	0	0	0	0	1.05828	13.51	0	0.969194	0	1.92079	1.06523	1.05596	0	0	0	0	0	0	0	0	0	0	0	0
Hells	1177.61	1357.84	1132.03	1078.37	1293.23	1249.31	1457.95	1239.24	1353.7	1186.33	1430.53	1301.77	1048.75	1171.76	1078.13	-0.0761488	0.265537	0.760052	0.0066045	0.911135	0.988537	0.0533137	0.11994	0.999972	0.189924	0.00601192	0.244121
Hyou1	23830	23041.7	23025.5	23911.8	23271.8	22744.7	24054.1	23046.1	18705.1	23871.9	24696	23200.7	23931.1	22872.7	22057.9	-0.0302106	0.419155	0.87083	-0.0291348	0.614513	0.921734	-0.0099201	0.703293	0.999972	-0.0157076	0.821535	0.955592
Sult1a1	1852.23	1640.29	1813.85	2947.55	1896.56	1609.41	1909.79	1885.85	1356.41	1721.23	1688.34	2186.43	1425.22	1464.69	1772.95	-0.165641	0.0213673	0.221204	-0.033753	0.592815	0.916038	-0.0313356	0.24493	0.999972	0.0775633	0.317084	0.828766
Ushbp1	1244.73	1013.53	1342.99	1070.04	1208.44	1357.34	1022.29	1286.86	821.409	1105.32	1161.09	1270.25	1378.17	1255.91	1460.39	0.138659	0.0512726	0.365679	-0.0717593	0.252997	0.825293	0.0169921	0.591615	0.999972	-0.167601	0.030664	0.506149
Crocc2	201.366	11.0768	63.0716	19.7962	53.5498	42.0106	78.7208	23.2821	22.5167	94.3291	12.5995	206.98	185.356	42.6093	127.771	0.012592	0.520232	0.914981	0.0224639	0.297211	NA	-0.00573611	0.413633	0.999972	-0.0173773	0.539585	0.882376
Osm	22.0908	8.30763	21.7488	8.33525	3.56999	13.0033	26.9592	29.6318	14.4107	27.7439	25.1991	23.1146	18.2475	25.5656	6.33574	0	0	0	0	0	0	0	0	0	0	0	0
Lrrc72	8.49646	11.0768	6.52465	5.20953	4.46248	4.00101	8.62694	6.34966	3.60267	2.21951	4.84597	6.30397	1.92079	11.7176	3.16787	0	0	0	0	0	0	0	0	0	0	0	0
Snap25	482670	505786	483846	474538	478235	477754	505194	499574	545078	487636	512827	505469	476739	469849	497226	-0.0167115	0.626747	0.948448	0.0573224	0.157798	0.798868	0.007433	0.787592	0.999972	0.0819127	0.0742347	0.681097
Snap23	3933.86	4076.28	3952.85	3742.53	3806.5	3660.92	4134.46	4149.5	3760.29	3707.69	4110.35	4073.41	3804.12	3854.01	3883.81	-0.0280893	0.52118	0.914981	-0.00703441	0.891556	0.98593	0.00161626	0.962449	0.999972	0.0206052	0.697396	0.930945
Avpr2	71.3702	47.9996	63.0716	59.3887	82.1097	44.0111	64.7021	53.9721	25.2187	71.0243	69.782	78.7996	68.188	82.0229	55.9657	0.0343552	0.547808	0.923242	-0.000441892	0.990415	NA	0.00110196	0.946849	0.999972	-0.019217	0.694478	NA
Snap29	7169.31	6950.71	6500.72	7244.38	6832.95	6548.65	7264.96	6956.05	8075.38	7227.83	6983.05	7016.32	7155.89	6957.03	7061.19	0.0153821	0.730888	0.970324	0.0693667	0.168017	0.805927	-0.0100958	0.761297	0.999972	0.0450467	0.417645	0.852875
Sh3bp5l	10259.5	10772.2	10287.2	10847.3	10199.5	10648.7	10568	10626.2	10530.6	10604.8	10927.7	10331.2	10648.8	10719.4	10047.4	-0.0101394	0.799795	0.98179	0.0112302	0.740806	0.950161	-0.00434106	0.877964	0.999972	0.0152387	0.721755	0.936489
4430402I18Rik	957.551	1043.07	940.637	881.453	948.724	898.226	785.052	911.176	999.741	803.462	821.877	882.556	984.404	877.751	918.683	-0.0325561	0.623527	0.948448	-0.00866159	0.888571	0.985226	-0.0436895	0.206134	0.999972	-0.0535134	0.464467	0.864368
Dpf2	13084.5	12964.5	11991.2	13090.5	12682.4	12449.1	12089.6	12600.9	11931.1	13198.3	12919.4	13301.4	13020.1	12922.3	12268.1	-0.00619974	0.884323	0.988576	0.037995	0.362983	0.866623	-0.0292139	0.335088	0.999972	0.0093039	0.853947	0.964509
Dpf3	4248.23	4465.81	4108.35	4525	4206.34	4536.14	4975.59	4876.54	3527.01	3886.36	4157.84	4779.46	4414.93	4500.61	4343.15	0.0227682	0.621363	0.948448	-0.116394	0.0568555	0.677348	0.0554694	0.11359	0.999972	-0.0787316	0.270704	0.811368
Olfr1346	5.94752	3.69228	0	0	0	0	0	0	0	0	4.84597	0	0	0	0	0	0	0	0	0	0	0	0	0	0	0	0
Dpf1	12532.3	12251.9	12438.2	12413.3	12540.5	11597.9	12087.4	12320.5	13040.8	11732.3	11665.2	11959.7	11927.1	12571.9	11646.2	-0.0412387	0.256776	0.753114	-0.00372903	0.932871	0.990908	-0.0267174	0.335902	0.999972	0.00471568	0.927588	0.983469
Gm4245	4.24823	3.69228	7.61209	4.16763	4.46248	3.00076	6.47021	6.34966	9.90734	3.32926	6.78436	6.30397	5.76236	5.32616	7.3917	0	0	0	0	0	0	0	0	0	0	0	0
Phyhd1	707.755	798.455	790.57	897.081	789.86	732.185	836.813	819.106	589.937	655.865	874.213	883.606	651.147	776.554	665.253	-0.119425	0.0944933	0.503791	-0.0356561	0.569567	0.909287	-0.00275265	0.935647	0.999972	0.046505	0.546086	0.883513
Prss43	95.1603	70.1533	100.045	75.0173	64.2598	96.0242	73.329	80.429	59.444	49.9389	68.8128	84.0529	96.9998	93.7404	81.3087	0.022046	0.72493	0.969705	-0.0479898	0.329038	NA	-0.00969394	0.617401	0.999972	-0.107638	0.0978498	0.729967
Prss40	17.8426	12.923	15.2242	12.5029	24.9899	3.00076	6.47021	14.8159	12.6093	1.10975	0	16.8106	3.84158	6.39139	2.11191	0	0	0	0	0	0	0	0	0	0	0	0
Nkiras1	12371.7	12616.5	12526.2	12582.1	12169.2	12367.1	12320.3	12379.7	14256.7	12353.8	12205.1	12698.3	12752.1	12431.3	12723.2	0.0108536	0.715238	0.967409	0.0543778	0.249636	0.825293	-0.0230544	0.308462	0.999972	0.0227678	0.681761	0.92667
Use1	8872.85	9029.47	9278.05	9256.3	9362.29	9452.38	8151.38	9093.77	11746.5	9726.99	9075.54	9279.44	9213.06	9082.17	8932.34	-0.0061248	0.859416	0.986364	0.0958805	0.10711	0.757064	-0.0102566	0.760759	0.999972	0.0977219	0.153272	0.772365
Egln3	1637.27	1703.06	1543.08	1461.79	1621.67	1617.41	1467.66	1545.08	2123.77	2088.56	1747.46	1931.12	2403.87	1898.24	1829.97	0.237517	0.000671339	0.0223622	0.238504	3.15228e-05	0.0166254	-0.0117122	0.740211	0.999972	-0.0325909	0.66453	0.921247
Egln2	14350.5	14583.6	15170.9	15681.7	14537.9	15023.8	14927.8	14959.8	16167.9	14982.8	15267.7	15849.2	14386.7	14356.1	14118.1	-0.0613915	0.114339	0.553401	0.0612043	0.0838565	0.729886	-0.00711556	0.807179	0.999972	0.114034	0.00494472	0.21576
Egln1	19498.5	19762.9	19754.5	21484.1	19649.2	20597.2	19832.3	21038.5	22927.4	19512.8	19627.2	20162.2	19925.3	20335.3	20897.4	0.0156048	0.705505	0.96591	0.0159537	0.747979	0.951445	0.00731839	0.814929	0.999972	0.00953726	0.867381	0.966708
Wnt10a	515.735	422.766	719.886	580.342	600.65	571.144	533.792	648.724	514.281	482.743	507.858	581.016	439.86	479.354	557.545	-0.0721339	0.312659	0.801285	-0.103496	0.0957175	0.74229	0.0130787	0.628581	0.999972	0.0479305	0.531798	0.88173
Wnt10b	83.2653	80.3071	103.307	98.9811	66.9372	93.0234	74.4074	65.6132	61.2454	99.8779	90.1351	121.877	76.8315	125.697	93.9802	0.0251026	0.682148	0.961545	0.0540145	0.259362	NA	-0.0260581	0.201806	0.999972	-0.0156928	0.793819	0.949791
Apeh	4310.25	4095.66	4642.29	4219.72	4511.57	4384.1	4194.85	4177.02	3822.43	4172.68	4442.79	4482.12	4594.52	4432.43	4393.84	0.0437284	0.375448	0.847383	-0.0234675	0.648575	0.930269	-0.000305284	0.992787	0.999972	-0.0668763	0.262562	0.811013
Olfr43	0	0	0	0	0	0	0	0	0	1.10975	0	0	0	0	0	0	0	0	0	0	0	0	0	0	0	0	0
Mcf2	737.492	742.148	660.077	713.706	788.075	831.209	766.719	698.463	818.707	805.681	796.678	674.525	600.246	630.617	728.61	-0.0844682	0.226732	0.722633	0.00326214	0.957545	0.993242	0.045424	0.191297	0.999972	0.152048	0.0432153	0.569556
Aplnr	181.824	102.461	115.269	60.4306	96.3896	114.029	156.363	116.41	98.1727	153.146	96.9194	110.319	245.861	131.024	143.61	0.0791089	0.110816	0.545846	-0.0161309	0.754954	0.953006	0.00315509	0.835147	0.999972	-0.121589	0.0499972	0.602162
Odf3b	261.691	163.383	227.275	217.758	214.199	228.057	179.009	227.53	159.418	270.78	218.069	314.148	244.9	219.438	248.15	0.0445715	0.525056	0.91751	0.0442363	0.41745	0.876485	-0.00511424	0.834621	0.999972	0.00459398	0.947384	0.988441
Gbe1	2040	2275.37	2148.78	2114.03	2200	2273.57	2228.99	2292.23	2249.87	2314.95	2160.33	2284.14	2356.81	2153.9	2343.17	0.0746348	0.176604	0.66258	0.00188061	0.965094	0.994711	0.0436082	0.196313	0.999972	-0.0184507	0.736404	0.939096
C130074G19Rik	2684.03	1953.22	2554.4	2163	2565.93	2652.67	2351.92	2276.35	2407.48	3074.02	2511.18	2461.7	3282.63	2451.1	2653.62	0.145801	0.0445118	0.338879	0.0551115	0.36311	0.866623	0.0244577	0.463242	0.999972	-0.0585205	0.44203	0.858316
Gm10408	1.69929	1.84614	1.08744	1.04191	0	0	0	2.11655	0	0	0	0	0	0	0	0	0	0	0	0	0	0	0	0	0	0	0
Gm10409	8.49646	6.46149	8.69953	14.5867	9.81746	13.0033	10.7837	20.1073	11.7087	8.87803	8.72275	6.30397	3.84158	7.45663	13.7274	0	0	0	0	0	0	0	0	0	0	0	0
Cyp3a44	0	0	0	0	0	0	0	0	0	0	0	0	0	0	0	0	0	0	0	0	0	0	0	0	0	0	0
Krt33b	3.39858	3.69228	2.17488	0	0	6.00151	1.07837	1.05828	0	1.10975	0.969194	0	0	1.06523	4.22383	0	0	0	0	0	0	0	0	0	0	0	0
Krt33a	1.69929	0.92307	0	2.08381	0.892497	1.00025	0	0	0	2.21951	0.969194	0	0.960394	3.1957	0	0	0	0	0	0	0	0	0	0	0	0	0
Gm10401	0	0	0	0	0	0	0	0	0	0	0	0	0	0	0	0	0	0	0	0	0	0	0	0	0	0	0
Gm10406	321.166	319.382	424.102	335.494	307.911	379.096	311.648	324.891	294.518	255.243	215.161	346.718	281.395	352.592	297.78	-0.0767421	0.291774	0.785385	-0.0894596	0.139223	0.78705	-0.0170039	0.556135	0.999972	-0.0593728	0.427376	0.854979
Fdft1	15633.5	15799.3	15039.3	14666.9	15442.9	14531.7	14376.8	14899.5	16269.7	14773	14005.8	13259.3	15497.9	14333.8	13714.8	-0.0673801	0.147458	0.615327	-0.0180206	0.730658	0.947942	-0.0352463	0.24293	0.999972	0.00418609	0.947759	0.988441
Clasrp	14206.9	13020.8	14558.7	13853.2	13889.9	14035.5	13462.3	13790.4	11684.4	12937.5	14616.4	14589.5	13444.6	15423.5	14179.4	0.0372194	0.462838	0.889877	-0.026542	0.631644	0.924476	-0.00964388	0.753777	0.999972	-0.0682015	0.321626	0.831113
Scly	3334.86	2954.75	3331.92	3377.86	3339.72	3104.78	2916.98	3372.73	3267.62	2970.81	2881.41	2974.42	3142.41	3251.09	3266.08	-0.0124819	0.815084	0.983535	-0.0571329	0.284025	0.835786	-0.0161873	0.646121	0.999972	-0.0776939	0.157391	0.772365
Ska1	16.9929	23.0767	16.3116	22.9219	9.81746	13.0033	21.5674	31.7483	40.53	19.9756	4.84597	21.0132	23.0495	9.58709	7.3917	0	0	0	0	0	0	0	0	0	0	0	0
Ska3	305.872	323.997	313.183	365.709	300.771	339.085	320.275	337.59	347.658	295.195	268.467	272.121	259.306	336.613	310.451	-0.0565102	0.440126	0.881596	-0.0632183	0.31688	0.849836	-0.0036931	0.907611	0.999972	-0.0132718	0.863559	0.965261
Ska2	3144.54	3448.59	3402.6	2984.02	3276.36	3156.8	3205.99	3346.27	3666.62	3239.37	3482.32	3206.62	3131.84	3251.09	3183.71	-0.0222742	0.683531	0.961731	0.0544121	0.266361	0.830674	-0.000266876	0.993848	0.999972	0.0768599	0.178304	0.779422
4932411N23Rik	0	0	0	0	0	0	0	0	0	0	0	0	0	0	0	0	0	0	0	0	0	0	0	0	0	0	0
Gdpgp1	1945.69	2047.37	1808.41	1930.65	2148.24	1961.49	1698.43	1909.13	1977.87	1927.64	1762.96	1818.69	1823.79	1774.68	1824.69	-0.0823016	0.131476	0.587454	-0.0306028	0.599895	0.917485	-0.00156055	0.964588	0.999972	0.0413858	0.472523	0.864881
Dhx38	8470.12	9134.7	8709.32	8640.53	8929.43	8811.22	8128.73	8368.85	7896.15	8834.75	8651.03	8842.37	8822.18	9219.58	8595.49	0.0195614	0.635674	0.950902	-0.000724735	0.987698	0.998993	-0.0219469	0.49191	0.999972	-0.0468964	0.37787	0.846265
Dlk1	1538.71	1116.91	2204.24	1961.91	1685.93	1766.45	2092.03	403.204	3836.84	4148.26	5155.15	403.454	418.732	1187.73	2273.48	-0.0224014	0.510169	0.911496	0.02802	0.154214	0.794904	-0.00373468	0.697314	0.999972	0.0336221	0.185173	0.786675
Gngt2	287.18	309.228	311.008	336.536	305.234	332.084	289.003	347.115	393.592	297.414	261.682	316.249	302.524	340.874	269.269	-0.0163185	0.823682	0.983535	-0.00150605	0.980595	0.997548	0.009185	0.769962	0.999972	0.0246156	0.746751	0.941091
Gngt1	0	0	0	0	0	0	0	0	0.900667	0	0	0	0	0	0	0	0	0	0	0	0	0	0	0	0	0	0
Dlk2	5445.38	5618.72	5982.01	5914.9	6094.86	5288.33	5050	5959.16	4606.91	4468.98	5228.8	5494.96	5014.22	5528.56	5047.48	-0.125475	0.0118519	0.153936	-0.118267	0.0473272	0.654946	-0.0193178	0.584115	0.999972	-0.0528521	0.434139	0.857189
Gosr2	21411.9	21870.3	20277.5	21596.6	21401.2	22307.6	21935.1	21039.6	24302.7	23345.9	22213	21842.2	21958.4	22035.4	21663	0.0358751	0.308277	0.796897	0.0712269	0.0868454	0.73684	0.019289	0.503343	0.999972	0.0598358	0.193177	0.793391
Dhx32	8258.56	8747.93	7902.43	8174.8	8459.98	8086.04	8163.24	8285.25	9040	8750.41	8236.21	8219.32	8732.86	8669.92	8315.66	0.0452347	0.294106	0.786797	0.0471272	0.255939	0.825293	-0.0038294	0.9011	0.999972	-0.00233354	0.961886	0.991698
Gosr1	15272.4	16137.1	14691.3	15307.7	14650.3	15425.9	15755	15721.8	17576.5	16153.6	15582.7	14943.6	15264.5	14995.3	15540.5	-0.00894753	0.818356	0.983535	0.0510104	0.292566	0.839698	0.00151968	0.960706	0.999972	0.0622155	0.254748	0.811013
Dhx34	3349.3	2993.51	3341.71	3481.01	3571.77	3412.86	3238.34	3283.83	2964.1	3191.65	3400.9	3460.88	3282.63	3570.66	3159.42	0.0150654	0.794163	0.980782	-0.0419455	0.422492	0.877164	0.0213347	0.540166	0.999972	-0.0291849	0.647743	0.915282
Dhx35	4667.95	4268.27	4574.86	4532.29	4741.83	4539.14	4198.08	4459.58	4331.31	4464.54	4571.69	4351.84	4395.72	4831.89	4333.65	0.00117138	0.981535	0.998007	-0.0154457	0.73012	0.947694	-0.00592667	0.859974	0.999972	-0.0258615	0.625377	0.908021
Dhx36	25943.1	27930.2	27434	25867.4	26305.4	25555.4	27737.8	27037.9	27937.8	25405.6	26509.4	26514.5	25290	26541.3	27050.5	-0.0263312	0.515907	0.913549	-0.00316502	0.937561	0.992405	-0.00628284	0.837994	0.999972	0.0141322	0.755097	0.942469
Dhx37	4689.19	4394.73	4645.55	4575.01	4701.67	4479.13	4150.64	4382.32	3885.48	4321.38	4165.6	4409.63	4175.79	4398.34	4412.84	-0.0738921	0.0884032	0.487569	-0.0632133	0.206649	0.814941	-0.032181	0.332245	0.999972	-0.0391545	0.478961	0.865993
Cops8	18741.5	19598.6	19372.8	19636.8	19185.1	19522.9	19017	19810.9	20441.5	19405.2	19185.2	19239.7	19230	18752.3	18858.3	-0.0293347	0.351699	0.830445	0.0126227	0.711515	0.943036	0.00207465	0.935629	0.999972	0.0429276	0.258411	0.811013
Cops2	23683.9	26130.3	25423.3	23417.9	23555.7	24090.1	26308.9	24537.2	34208.2	25068.2	25487.9	24467.8	23590.2	23380.8	26130.7	-0.016453	0.741179	0.972949	0.0902997	0.143943	0.79171	-0.00238487	0.943016	0.999972	0.103947	0.163682	0.772435
Cops3	9705.5	10695.6	10152.3	10171.1	10486.8	10192.6	10217.5	9995.43	11593.4	10431.7	10057.3	10402.6	10284.9	9998.27	9976.68	-0.0136243	0.736515	0.971405	0.0467357	0.304328	0.844267	0.00379841	0.899678	0.999972	0.0639862	0.225165	0.800814
Cops6	18491.7	18697.7	18750.7	19473.2	18553.2	19244.9	18595.4	18771.7	22756.3	19610.5	18214.1	18329.8	18881.3	18669.3	18335.6	-0.0177582	0.580499	0.934868	0.0526286	0.336471	0.855945	-0.0048598	0.849155	0.999972	0.0635254	0.326226	0.832759
Cops4	13294.4	13665.1	13408.1	14011.6	13492.8	14081.5	13487.1	13412.6	15468.1	14028.4	13040.5	13684.9	13287	12915.9	12983	-0.0557955	0.0962599	0.507449	0.0375717	0.435379	0.880222	0.00124659	0.963357	0.999972	0.0890226	0.11041	0.735345
Cops5	14391.3	14058.4	13838.8	14232.4	13926.5	14381.6	14032.8	13937.5	17053.2	14440.1	13918.6	13785.7	13328.3	13590.2	13846.8	-0.0551846	0.0859081	0.47992	0.0554182	0.305418	0.844823	-0.00637573	0.795468	0.999972	0.0957637	0.134623	0.751599
Dhcr24	15681.9	15100.5	14662	15130.6	14720.8	14767.7	13593.9	14637	13153.3	14911.8	14612.5	13651.2	15471.9	14639.5	13682	-0.0487287	0.280126	0.775876	-0.0294769	0.528939	0.897912	-0.0535161	0.0777052	0.999972	-0.0439292	0.445721	0.858969
1700024G13Rik	7.64681	0	13.0493	1.04191	0	3.00076	4.31347	0	4.50334	8.87803	0	22.0639	21.1287	6.39139	20.0632	0	0	0	0	0	0	0	0	0	0	0	0
C330013J21Rik	34.8355	59.0765	42.4102	41.6763	29.4524	43.0108	46.3698	38.098	33.3247	43.2804	30.045	36.7731	43.2177	30.8917	31.6787	-0.0425992	0.386191	0.851625	0	0	0	-0.00885811	0.555952	0.999972	0	0	0
Brca1	417.176	371.074	366.468	412.595	375.741	380.096	362.332	398.97	404.4	304.073	316.927	346.718	374.554	327.026	311.507	-0.117735	0.106364	0.535444	-0.072107	0.253883	0.825293	-0.0161288	0.62734	0.999972	0.0109815	0.88739	0.973071
Brca2	2419.79	2723.06	2642.48	2489.11	2623.94	2595.65	2732.58	2535.63	2332.73	2207.3	2448.19	2409.17	2362.57	2586.38	2866.92	0.0143848	0.81627	0.983535	-0.132192	0.00470133	0.27339	0.0178479	0.602595	0.999972	-0.114654	0.0804509	0.693544
Acap1	38.2341	37.8459	21.7488	7.29335	16.0649	17.0043	39.8996	16.9324	15.3113	42.1707	13.5687	38.8745	42.2573	24.5003	31.6787	0	0	0	0	0	0	0	0	0	0	0	0
Acap2	45546.1	49116.5	45873.7	46443	44267.8	42389.7	49568.2	47550.5	42305.2	43357	48328.9	48666.6	44788.9	50982	50701.8	0.0539047	0.255748	0.752628	-0.00675924	0.899492	0.986884	-0.0168228	0.619066	0.999972	-0.0779692	0.207219	0.798482
Acap3	37161.8	34469.3	36762	36837.6	35669.5	35621	33598.7	37382.6	32423.1	34079.4	36520.2	35733	36120.4	39139.8	35410.5	0.019337	0.653177	0.954817	-0.0305789	0.501805	0.895048	-0.0226288	0.467091	0.999972	-0.0767638	0.156605	0.772365
Ep400	32572	33459.4	30268.9	32207.4	33176.8	31571	31643.6	32278.5	25462.8	32009.7	33177.5	31368.5	32258.7	34064	32241.5	0.0280605	0.492046	0.903714	-0.0549737	0.333787	0.855647	0.000517193	0.98622	0.999972	-0.07955	0.243266	0.811013
4933436I01Rik	0	0	0	0	0	0	0	0	0	0	0	0	0	0	0	0	0	0	0	0	0	0	0	0	0	0	0
H2-DMb2	60.3248	59.9995	52.1972	46.8858	74.9697	67.0169	81.9559	82.5456	79.2587	64.3657	61.0592	63.0397	103.723	74.5663	69.6932	0.116099	0.0452559	0.342094	-0.0456857	0.396554	NA	0.0409231	0.0394282	0.999972	-0.0703218	0.280092	NA
H2-DMb1	147.838	126.461	166.378	147.951	166.897	148.037	149.893	188.373	171.127	157.585	109.519	160.751	237.217	154.459	139.386	0.0716562	0.268046	0.762287	-0.0367305	0.523327	0.8968	0.0231314	0.363464	0.999972	-0.0597715	0.369544	0.844966
Rps6kb1	15290.2	16984.5	15614.6	15066	14968.1	15379.9	17267.9	16056.2	16829	15671.9	16846.5	16362	14645	16063.7	16345.2	-0.00574917	0.908224	0.991671	0.038106	0.415247	0.876406	0.0092553	0.787733	0.999972	0.0581543	0.24987	0.811013
Rps6kb2	7554.2	7371.63	7375.03	7277.72	7711.17	7566.91	6621.18	7535.99	6193.89	6684.05	7276.71	7520.63	7129	8441.97	7061.19	0.0224781	0.683141	0.961562	-0.0648273	0.249417	0.825293	-0.00508815	0.88048	0.999972	-0.0909629	0.189652	0.790446
Eras	0	4.61535	0	0	0	1.00025	0	1.05828	2.702	0	4.84597	0	0	2.13046	0	0	0	0	0	0	0	0	0	0	0	0	0
Tnrc6c	47140	48585.8	48148.6	49240.5	48348.3	47428	45741.1	49144.3	38213.5	40989.9	45958.2	46152.4	42105.6	50142.6	46524.4	-0.0551457	0.261287	0.756941	-0.119927	0.0226945	0.522083	-0.0160049	0.553639	0.999972	-0.0837262	0.213552	0.800814
Cald1	14332.7	16605.1	15816.8	14552.3	15565.1	15679	16807.4	16004.3	15093.4	15922.8	16707	16725.5	17207.4	17320.7	17318.8	0.149617	0.00230855	0.0520661	0.00761609	0.8607	0.978084	0.0393097	0.248501	0.999972	-0.0914377	0.0515355	0.608587
Samd1	4021.37	4271.97	4271.47	4427.06	4063.54	4014.01	3991.04	4336.82	4306.99	4249.25	4395.3	4233.11	4148.9	4141.62	3976.73	-0.0499458	0.274315	0.770449	0.059266	0.145521	0.792231	-0.0350492	0.287252	0.999972	0.0647779	0.129178	0.746661
Trmt2b	2776.64	2737.82	2701.2	2824.61	2956.84	2805.71	2914.83	2884.86	3396.42	3229.38	3009.35	2829.43	3169.3	2995.43	2994.69	0.12852	0.00490738	0.0881393	0.0842687	0.109815	0.757064	0.0485052	0.118035	0.999972	0.0228671	0.715579	0.935087
Gm17455	33.9858	32.3074	38.0604	21.88	40.1623	31.0078	36.6645	28.5735	25.2187	26.6341	21.3223	61.989	37.4554	21.3046	32.7347	0	0	0	0	0	0	0	0	0	0	0	0
0610007P14Rik	8441.23	8856.85	8281.95	8787.44	8467.12	9035.28	8478.13	9075.78	9619.13	8510.7	8168.37	9146.01	8998.89	8780.71	8612.39	0.0300726	0.441495	0.881688	0.012822	0.79874	0.965544	0.0201245	0.519256	0.999972	0.00814205	0.886768	0.973071
Cryba2	6.79716	6.46149	11.9619	4.16763	15.1724	17.0043	5.39184	11.641	3.60267	13.317	6.78436	6.30397	6.72276	8.52186	4.22383	0	0	0	0	0	0	0	0	0	0	0	0
Cryba1	3.39858	2.76921	3.26232	3.12572	3.56999	7.00176	10.7837	4.23311	3.60267	3.32926	9.69194	2.10132	10.5643	2.13046	0	0	0	0	0	0	0	0	0	0	0	0	0
Cryba4	54.3773	58.1534	68.5088	84.3944	72.2922	82.0207	54.9967	87.837	54.9407	61.0365	80.4431	65.141	60.5048	62.8487	44.3502	-0.042601	0.444897	0.883217	-0.0351804	0.478648	NA	0.0113865	0.523467	0.999972	0.0454283	0.467372	NA
Tnfsf13	118.101	107.076	113.094	143.783	163.327	129.033	103.523	117.469	74.7554	112.085	77.5356	166.005	208.405	122.502	129.883	0.0843808	0.1763	0.66258	-0.0387365	0.390809	0.871428	0.0099246	0.647169	0.999972	-0.0804994	0.150518	0.770182
Tnfsf12	853.044	763.379	830.805	938.758	919.272	891.225	778.581	925.992	887.157	856.73	751.126	845.782	909.493	788.272	837.374	-0.00202362	0.976679	0.998007	-0.0478935	0.427554	0.877666	0.0199901	0.557984	0.999972	-0.0125889	0.859979	0.964981
Tnfsf11	5.09787	3.69228	5.43721	10.4191	0.892497	11.0028	7.54857	3.17483	0.900667	8.87803	1.93839	2.10132	0	7.45663	0	0	0	0	0	0	0	0	0	0	0	0	0
Psg17	0	0	1.08744	0	0	0	0	1.05828	0	0	0	2.10132	0	0	2.11191	0	0	0	0	0	0	0	0	0	0	0	0
Tnfsf15	0	1.84614	0	0	0	0	0	0	0	1.10975	0	0	0.960394	0	0	0	0	0	0	0	0	0	0	0	0	0	0
Tnfsf14	0	0	0	0	0.892497	0	0	0	0	0	0.969194	1.05066	1.92079	0	1.05596	0	0	0	0	0	0	0	0	0	0	0	0
Tnfsf18	1.69929	7.38456	2.17488	4.16763	4.46248	7.00176	3.2351	3.17483	1.80133	11.0975	1.93839	2.10132	0.960394	4.26093	1.05596	0	0	0	0	0	0	0	0	0	0	0	0
Psg18	0	0	0	0	0	0	0	0	0	0	0	0	0	0	0	0	0	0	0	0	0	0	0	0	0	0	0
Psg19	0	0	0	0	0	0	0	0	0	0	0	0	0	0	0	0	0	0	0	0	0	0	0	0	0	0	0
Setd1a	6449.66	6337.8	5984.19	6442.11	6463.46	6426.62	6121.89	6242.78	5036.53	6203.52	6017.73	6255.64	6114.83	6703.51	6107.66	-0.000597837	0.989882	0.998021	-0.076757	0.16479	0.804984	0.000902849	0.976448	0.999972	-0.076603	0.256928	0.811013
Setd1b	15318.3	15132.8	13807.2	15361.9	15195.6	13993.5	14643.2	14341.8	12152.7	14766.4	14350.9	15206.2	14345.4	14175	14460.3	-0.0532091	0.214091	0.708611	-0.0321041	0.557819	0.905694	-0.0256354	0.428255	0.999972	-0.0169793	0.790906	0.949791
Arhgef10l	8696.97	8904.85	8992.05	9171.9	8993.69	9442.38	8312.06	8779.47	8305.05	8775.93	8648.12	8916.96	8343.9	8982.04	8474.06	-0.053115	0.179617	0.666883	-0.0311622	0.483983	0.892371	-0.00735706	0.819399	0.999972	0.00856402	0.854686	0.964509
Olfr1061	0	0	0	0	0	0	0	0	0	0	0	0	0	0	0	0	0	0	0	0	0	0	0	0	0	0	0
Olfr1062	0	0	0	0	0	0	0	0	0	0	0	0	0	0	0	0	0	0	0	0	0	0	0	0	0	0	0
Olfr1065	0	0	0	0	0	0	0	0	0	0	0	0	0	0	0	0	0	0	0	0	0	0	0	0	0	0	0
Olfr1066	0	0	0	0	0	0	0	0	0	0	0	0	0	0	0	0	0	0	0	0	0	0	0	0	0	0	0
Krtap19-9a	0	0	0	0	0	0	0	0	0	0	0	0	0	0	0	0	0	0	0	0	0	0	0	0	0	0	0
Gcnt4	756.185	822.455	905.838	777.262	988.886	940.237	966.217	846.622	973.621	1120.85	888.751	1039.1	868.196	873.49	1105.59	0.130456	0.0692993	0.428519	0.0648453	0.288138	0.837707	0.078819	0.0226392	0.999972	0.0483472	0.526986	0.880551
Nkap	4372.28	4825.81	4561.82	4580.22	4361.63	4395.11	4985.29	4546.36	5285.12	4461.21	4787.82	4570.38	4505.21	4269.45	4771.87	-0.0202676	0.687093	0.962419	0.0477669	0.380749	0.87061	-0.00336963	0.921903	0.999972	0.0643122	0.301216	0.822305
Crtam	18.6922	35.0766	26.0986	12.5029	15.1724	41.0103	28.0376	21.1655	38.7287	37.7316	17.4455	23.1146	22.0891	14.9133	21.1191	0	0	0	0	0	0	0	0	0	0	0	0
Fam170a	0.849646	3.69228	0	0	1.78499	0	0	0	0	0	0	0	0	0	0	0	0	0	0	0	0	0	0	0	0	0	0
Prame	1.69929	1.84614	0	1.04191	1.78499	1.00025	2.15674	2.11655	3.60267	2.21951	2.90758	0	0	1.06523	0	0	0	0	0	0	0	0	0	0	0	0	0
Csf1	7506.62	7169.48	7213	7765.33	7928.94	6996.76	6295.51	7693.67	6578.47	6575.29	6026.45	7156.05	7663.94	6926.14	7332.57	-0.0196223	0.674054	0.958706	-0.0935517	0.108482	0.757064	-0.0187609	0.595455	0.999972	-0.123847	0.0380848	0.540135
Csf2	0.849646	0	0	0	0	0	0	0	0	0	0.969194	0	0	0	0	0	0	0	0	0	0	0	0	0	0	0	0
Csf3	5.09787	4.61535	3.26232	6.25144	10.71	7.00176	12.9404	13.7576	7.20534	3.32926	16.4763	16.8106	7.68315	18.1089	13.7274	0	0	0	0	0	0	0	0	0	0	0	0
Dclre1b	1541.26	1811.99	1520.24	1674.34	1550.27	1659.42	1518.34	1613.87	1587.88	1585.84	1712.57	1501.4	1526.07	1545.65	1515.3	-0.0764785	0.21899	0.713153	0.00837157	0.872319	0.981032	-0.0230486	0.514056	0.999972	0.0511463	0.389612	0.847833
Dclre1c	3348.45	3223.36	3130.74	3138.22	3343.29	3199.81	3241.57	3262.67	2946.08	2910.88	3177.02	3151.98	3262.46	3557.88	3250.24	0.053995	0.278009	0.774684	-0.0847719	0.0536997	0.672811	0.0157052	0.616679	0.999972	-0.118191	0.0373293	0.536639
Dclre1a	1692.49	1697.53	1819.29	1559.73	1799.27	1806.46	1601.38	1697.48	1622.1	1661.3	1591.42	1618.02	1652.84	1826.87	1731.77	0.0283536	0.636631	0.951342	-0.0719472	0.151703	0.792312	0.014526	0.680876	0.999972	-0.0828966	0.142811	0.758897
Sycn	0	0	0	0	0	0	0	0	0	0	0	0	0	0	0	0	0	0	0	0	0	0	0	0	0	0	0
Zfp583	1950.79	2079.68	1914.98	1977.54	1935.83	1923.48	2052.13	1884.79	1927.43	1944.29	2020.77	1792.43	1790.17	1900.37	1984.14	-0.0570798	0.297269	0.789508	-0.0164533	0.741593	0.950435	-0.0157919	0.642607	0.999972	0.0180584	0.765089	0.94248
Zfp580	2410.44	2136.91	3212.3	2790.23	2542.72	2573.65	2649.55	2885.92	2541.68	2461.43	2991.9	3200.31	2324.15	2683.32	2764.5	-0.0154216	0.831575	0.985307	0.0458419	0.450486	0.882485	0.0039795	0.901961	0.999972	0.0710867	0.339498	0.837129
Adap1	27291.5	26498.6	26212.8	27357.3	26345.6	27863	26992.6	27128.9	28115.2	28304.3	27400.1	27516.8	27652.6	27958.1	26862.5	0.0313301	0.327484	0.813129	0.0369693	0.234166	0.823746	0.00991186	0.70277	0.999972	0.016276	0.635191	0.910963
Adap2	1092.64	959.069	849.291	1091.92	1012.09	993.25	991.02	951.391	733.143	835.645	1032.19	1062.22	1064.12	972.557	933.466	-0.00862145	0.90323	0.990332	-0.055173	0.382594	0.87061	-0.00673821	0.843491	0.999972	-0.0587362	0.448649	0.859076
Pram1	76.4681	129.23	91.345	96.8973	92.8196	123.031	74.4074	89.9535	63.0467	69.9145	66.8744	95.6102	74.9107	110.784	93.9802	-0.0171789	0.773305	0.978628	-0.0714245	0.154028	NA	-0.00382052	0.837231	0.999972	-0.0755217	0.241864	0.811013
1700014D04Rik	61.1745	102.461	73.946	65.6401	101.745	103.026	69.0155	88.8953	76.5567	142.049	154.102	101.914	52.8217	82.0229	66.5253	-0.0308925	0.577687	0.933952	0.0651577	0.169874	0.805927	0.0184835	0.310018	0.999972	0.137763	0.0195138	0.424658
Edc3	8818.47	8883.62	8587.52	9190.66	8941.03	9114.3	8635.57	8727.61	8730.17	8779.26	8932.1	8841.32	9119.9	9184.43	9177.32	0.0420511	0.239372	0.735738	-0.00526554	0.871952	0.981	-0.00275107	0.923931	0.999972	-0.0525493	0.113859	0.736096
Aak1	153279	153800	149985	145541	148884	144799	155172	152145	121278	142427	159782	151338	152432	156951	155592	0.0375684	0.223187	0.71916	-0.0459893	0.419748	0.876485	-0.00406273	0.882104	0.999972	-0.081821	0.225612	0.800814
Edc4	19371.9	20277.1	19834.9	19449.3	20232.9	19225.8	17188.1	19247.9	15434.7	18060.1	19078.6	19135.7	18515.4	20576	18158.2	-0.0446688	0.320846	0.806358	-0.0583694	0.307489	0.846443	-0.0379829	0.256644	0.999972	-0.0680768	0.31143	0.824469
Avpi1	2023.86	1961.52	2161.83	2250.52	2019.72	2236.56	1939.98	1876.33	2520.97	1998.67	2015.92	2186.43	2149.36	2096.38	2141.48	0.0160129	0.774961	0.97871	0.0717672	0.23639	0.824058	-0.0277821	0.431541	0.999972	0.0245713	0.723902	0.936992
Nek10	2191.24	2548.6	1724.68	1976.5	1989.37	1843.46	1762.05	2119.73	2026.5	1539.23	1535.2	1879.63	1763.28	1981.33	1778.23	-0.117634	0.102316	0.525661	-0.0821084	0.189469	0.814941	-0.0379796	0.235733	0.999972	-0.0479681	0.524552	0.879923
Asap1	14579.9	14623.3	14199.8	13922	14678.9	14930.8	14492.2	14703.7	12624.7	16808.3	15751.3	15444.7	17779.8	15731.3	16321.9	0.189334	2.45164e-05	0.00191531	0.0310845	0.589325	0.915778	0.0300155	0.241406	0.999972	-0.0940156	0.182451	0.785849
Asap2	7623.87	7463.94	7335.88	8233.14	7514.82	7736.95	7575.53	7414.29	7828.6	9210.96	8746.98	7805.36	8575.36	8492.03	8375.85	0.129487	0.00390918	0.0759584	0.120142	0.0189777	0.485174	-0.0148136	0.642039	0.999972	-0.0121837	0.839789	0.96097
Asap3	880.233	620.303	766.646	756.424	1004.95	903.228	783.973	796.883	639.474	870.047	884.874	823.719	1023.78	755.25	933.466	0.12893	0.0783489	0.456918	-0.0565543	0.370459	0.868644	0.0511834	0.0937099	0.999972	-0.0838618	0.279587	0.815628
Hyls1	1892.16	1956.91	1848.65	1923.36	1871.57	1872.47	2079.09	2054.12	2116.57	1823.33	1843.41	1934.27	1958.24	1830.07	1828.92	-0.0225561	0.66364	0.957304	-0.0213272	0.699089	0.941814	0.0273201	0.430443	0.999972	0.0339159	0.589686	0.89809
D10Jhu81e	14503.5	14353.7	14685.9	15325.4	14312.1	15232.8	14826.5	14826.5	16182.3	15268	15008	15150.5	14330	14013.1	14570.1	-0.039728	0.268061	0.762287	0.0521035	0.164321	0.80402	0.00560745	0.842774	0.999972	0.0979866	0.0171828	0.409583
Apol7a	7.64681	0.92307	9.78697	5.20953	2.67749	7.00176	5.39184	1.05828	12.6093	12.2073	6.78436	1.05066	0.960394	0	2.11191	0	0	0	0	0	0	0	0	0	0	0	0
Apol7c	0	0	0	0	0	0	3.2351	0	0.900667	0	0	0	0.960394	0	0	0	0	0	0	0	0	0	0	0	0	0	0
Apol7b	0.849646	0	0	1.04191	0	0	0	0	2.702	0	0	0	0	0	0	0	0	0	0	0	0	0	0	0	0	0	0
Apol7e	0	1.84614	0	2.08381	0	0	0	3.17483	0	2.21951	0	0	0	0	1.05596	0	0	0	0	0	0	0	0	0	0	0	0
Ism2	50.9787	37.8459	53.2846	31.2572	63.3673	58.0146	33.4294	55.0304	91.8681	33.2926	30.045	34.6718	78.7523	84.1533	62.3015	0.128882	0.0166838	0.18842	-0.0106298	0.749909	NA	0.0125862	0.392638	0.999972	-0.0634562	0.162998	NA
Ism1	1811.44	1594.14	2365.18	2354.71	1776.96	1673.42	1850.48	2162.06	1393.33	1298.41	1714.5	1968.94	1732.55	1716.09	1978.86	-0.0890959	0.222908	0.718959	-0.104242	0.097926	0.746818	-0.0288204	0.33542	0.999972	-0.0945892	0.222468	0.800814
Fibp	6474.3	6247.34	6666.01	6727.59	6354.58	6550.65	6009.74	6515.81	7123.38	6411.05	6304.61	6118	6404.87	6578.87	6393.82	-0.0154233	0.700943	0.965554	0.0240684	0.627245	0.923347	-0.028124	0.375276	0.999972	0.00520135	0.92532	0.983175
Kcnmb1	129.996	63.6918	88.0827	87.5201	132.982	91.0229	105.68	66.6714	48.636	86.5608	113.396	137.637	205.524	113.98	177.401	0.151283	0.00689517	0.110235	-0.00466468	0.907808	NA	0.00560765	0.728501	0.999972	-0.110633	0.0398229	0.548206
Pcdha3	908.271	867.685	773.171	719.957	896.067	918.231	815.246	821.223	714.229	848.962	829.63	810.06	877.8	731.815	708.547	-0.048248	0.504149	0.909107	-0.0724731	0.224667	0.822244	0.0269679	0.425237	0.999972	0.030925	0.680488	0.926412
Kcnmb3	5.09787	3.69228	4.34976	7.29335	2.67749	8.00202	9.70531	6.34966	3.60267	2.21951	3.87678	5.25331	0.960394	5.32616	3.16787	0	0	0	0	0	0	0	0	0	0	0	0
Kcnmb2	921.865	1062.45	1002.62	922.087	899.637	1080.27	1050.33	859.321	1172.67	963.266	900.382	735.463	836.503	748.858	851.101	-0.186712	0.00552877	0.094684	-0.0187465	0.764474	0.954195	-0.00298911	0.929202	0.999972	0.10436	0.178338	0.779422
Pcdha6	560.766	542.765	550.245	632.437	520.326	650.164	622.218	585.227	489.963	560.426	659.052	502.216	640.583	641.27	514.251	0.0386583	0.592372	0.938198	-0.0509824	0.41976	0.876485	0.0179596	0.587635	0.999972	-0.0584089	0.451432	0.859469
Kcnmb4	1232.84	1097.53	1150.51	1183.61	1192.38	1102.28	1280.02	1258.29	1359.11	1254.02	1348.15	1406.84	1265.8	1312.37	1295.66	0.115559	0.0499929	0.361617	0.112128	0.0439956	0.637981	0.0239089	0.498444	0.999972	0.045329	0.449078	0.859207
Pcdha4	28.0383	51.6919	57.6344	43.7601	35.6999	34.0086	42.0563	44.4476	32.424	58.817	44.5829	38.8745	46.0989	36.2179	52.7979	-0.000538465	0.991118	0.998165	0.0214369	0.620059	NA	-0.00945001	0.518565	0.999972	-0.00727295	0.894954	NA
Ccsap	13837.3	15974.6	14005.2	13587.5	13972.9	13892.5	14465.2	14354.5	15719.3	15440	15205.7	15125.3	14629.7	14460.5	13667.3	-0.00976651	0.852749	0.986292	0.109757	0.000473934	0.0661649	-0.0123021	0.718087	0.999972	0.100498	0.0127027	0.356484
Gm3532	0	0	0	0	0	0	1.07837	0	0	0	0	0	0	0	0	0	0	0	0	0	0	0	0	0	0	0	0
Pcdha8	87.5135	84.9224	42.4102	101.065	104.422	56.0141	48.5265	53.9721	83.7621	163.134	71.7204	63.0397	129.653	50.0659	33.7906	-0.0122729	0.760507	0.976953	0.0501644	0.175904	NA	-0.0102255	0.453975	0.999972	0.0321367	0.44093	0.858316
Dupd1	52.678	55.3842	60.8967	61.4725	41.0548	62.0156	72.2506	57.147	86.4641	57.7072	50.3981	72.4956	90.277	66.0444	53.8538	0.0529857	0.350852	0.829579	0.0309983	0.493354	NA	0.000601752	0.972676	0.999972	-0.012188	0.835203	NA
Fhad1	1200.55	1097.53	1101.58	964.805	888.927	986.249	1078.37	1166.22	1039.37	843.413	935.273	1117.9	988.245	1080.15	974.648	-0.074593	0.270058	0.764761	-0.0343182	0.586512	0.915013	-0.0278789	0.399466	0.999972	-0.0277351	0.711463	0.933706
Cacna2d2	3612.69	2971.36	3697.3	3527.9	3571.77	3497.88	3604.98	3317.7	2683.09	4140.49	4024.1	3080.54	3076.14	3375.72	3353.72	-0.0607463	0.334827	0.818993	-0.00330937	0.958235	0.993242	0.00910564	0.796645	0.999972	0.0468886	0.545264	0.883513
Cacna2d3	25968.6	26582.6	24348.9	23761.7	25984.1	25930.5	25354.6	24377.4	24022.6	25515.5	24768.7	26794	27424	24613.3	23968.1	0.00697622	0.892192	0.989673	-0.00690015	0.867859	0.980808	0.00913578	0.775705	0.999972	-0.00344969	0.95104	0.988831
Cacna2d1	71855.4	83148.3	77770.5	70245.3	72851.8	68941.4	79858.5	79862.9	74543.7	70927.7	80703.8	75348.2	75781.8	80914	83990.8	0.0684599	0.199291	0.689285	2.91611e-05	0.999544	0.999937	-0.0045359	0.897489	0.999972	-0.0782923	0.140852	0.757534
Cacna2d4	392.536	347.997	277.297	376.128	323.976	376.095	331.059	312.192	314.333	306.292	250.052	354.073	351.504	247.134	318.899	-0.0738375	0.301318	0.791985	-0.0592763	0.345042	0.85909	-0.0118173	0.681279	0.999972	-3.57911e-05	0.999624	0.999793
Aagab	25789.3	25678.9	24533.8	26467.5	24275	24443.2	25430.1	25722.5	29783.3	26690.7	25601.3	26174.1	26483.8	27015.4	26830.8	0.0586277	0.0868236	0.483229	0.0968493	0.0399904	0.625097	-0.030262	0.292448	0.999972	0.0125795	0.813536	0.953478
1700066B19Rik	12.7447	7.38456	7.61209	5.20953	8.03247	10.0025	26.9592	2.11655	3.60267	7.76828	5.81517	8.40529	23.0495	9.58709	7.3917	0	0	0	0	0	0	0	0	0	0	0	0
Ndufv3	12137.2	12366.4	12010.8	12448.7	12795.7	12360.1	11505.1	12154.3	13851.4	12632.3	11300.8	12035.3	12030.9	12183.1	11320.9	-0.045508	0.224038	0.719642	0.0226131	0.670845	0.936355	-0.00395684	0.89646	0.999972	0.0574922	0.352066	0.842256
Ndufv2	21044.9	21960.7	21387.8	22428.1	21752.8	21474.4	21070.2	21850.2	27491.1	22376	21781.7	21659.4	21001.9	20969.1	20831.9	-0.0507907	0.122783	0.571483	0.0834137	0.139869	0.78705	-0.0101207	0.704421	0.999972	0.116896	0.080628	0.693544
Ndufv1	29761.4	27436.4	29130.4	29499.5	28440.3	29586.5	26820.1	27435.8	30955	29358.5	27705.4	28024.3	29305.5	29237.4	27777	-0.00988755	0.799826	0.98179	0.0404438	0.369002	0.867381	-0.0335389	0.284049	0.999972	0.00987167	0.839848	0.96097
Gm20888	0	0	0	0	0	0	0	0	0	0	0	0	0	0	0	0	0	0	0	0	0	0	0	0	0	0	0
Gm20883	0	0	0	0	0	0	0	0	0	0	0	0	0	0	0	0	0	0	0	0	0	0	0	0	0	0	0
Rabepk	5032.45	4789.81	4903.27	5351.23	5080.98	5098.28	4753.44	4856.43	5319.34	4730.88	4481.55	4636.57	4670.39	4873.44	4771.87	-0.0658275	0.159727	0.638086	-0.0363375	0.479074	0.89104	-0.0145897	0.658581	0.999972	0.00455357	0.938835	0.987043
Oxct1	74336.3	79054.5	75289	76211.3	75051.8	77516.5	79387.3	74839.2	84401.5	76623	73312.8	75486.9	76322.5	74115.7	76327.8	-0.0128933	0.687143	0.962419	0.0120589	0.788871	0.961291	0.00638529	0.816198	0.999972	0.0303048	0.549558	0.884776
Wdhd1	1783.41	1682.76	1737.73	1709.77	1762.68	1492.38	1566.87	1691.13	1504.11	1391.63	1482.87	1646.39	1726.79	1774.68	1624.06	-0.0154461	0.773818	0.978705	-0.0791513	0.170682	0.80689	-0.0459805	0.192385	0.999972	-0.14125	0.0295049	0.501184
Gpa33	2.54894	5.53842	2.17488	7.29335	3.56999	6.00151	10.7837	3.17483	0.900667	1.10975	2.90758	8.40529	8.64354	1.06523	2.11191	0	0	0	0	0	0	0	0	0	0	0	0
Aadat	23.7901	24.9229	18.4865	26.0477	41.0548	29.0073	19.4106	9.52449	31.5234	21.0853	12.5995	50.4317	43.2177	25.5656	34.8466	0	0	0	0	0	0	0	0	0	0	0	0
Lrtm2	20031.2	21905.4	20054.6	21993.6	21602	19577.9	19508.7	21821.7	17631.5	18123.4	19019.5	19572.8	18925.5	20080.7	17709.5	-0.132431	0.00789819	0.121282	-0.123819	0.010184	0.387502	-0.0166368	0.62664	0.999972	-0.0215317	0.695638	0.930433
BC089597	0.849646	15.6922	3.26232	12.5029	19.6349	5.00126	7.54857	3.17483	8.10601	7.76828	6.78436	9.45595	6.72276	0	16.8953	0	0	0	0	0	0	0	0	0	0	0	0
Aadac	0	0	0	0	0	0	0	0	0	0	0	0	0	0	0	0	0	0	0	0	0	0	0	0	0	0	0
Cfap157	405.281	269.536	307.746	344.871	350.751	357.09	380.664	376.747	307.128	371.768	325.649	355.124	410.088	447.398	401.264	0.148482	0.0411783	0.324376	-0.0612324	0.328962	0.853873	0.0284581	0.317526	0.999972	-0.179024	0.0192199	0.422195
Cdc27	19693.1	20794	19037.8	19019	19093.2	18439.6	20505.2	19475.5	20716.3	19175.4	18935.2	18845.7	19157	19006.9	19923.8	-0.0200416	0.621972	0.948448	0.00261045	0.952905	0.993116	-0.0143551	0.655748	0.999972	0.00316539	0.944877	0.988139
Cdc26	5154.8	5678.72	5077.26	5407.49	5252.34	5661.43	5233.32	5296.68	6156.96	5555.43	5251.1	5340.51	5155.39	5392.21	5048.53	-0.0328371	0.498664	0.906639	0.0453908	0.371483	0.868644	0.0048086	0.885625	0.999972	0.0827629	0.161119	0.772435
Cdc23	13348.8	13859.9	13066.7	13613.5	13549	13133.3	13252.1	13272.9	13498.3	13088.4	12881.6	13111.2	13285.1	13602	12933.4	-0.0215917	0.546571	0.923242	-0.0160606	0.598572	0.917485	-0.0162251	0.538144	0.999972	-0.0137852	0.71724	0.935701
Cdc20	127.447	159.691	152.242	125.029	141.014	138.035	102.445	105.828	114.385	147.597	150.225	139.738	164.227	137.415	133.051	0.0128795	0.852091	0.986292	0.0501262	0.380178	0.87061	-0.0247403	0.278266	0.999972	-0.0265852	0.72092	0.93622
Olfr772	0	0	0	0	0	0	0	0	0	0	0	0	0	0	0	0	0	0	0	0	0	0	0	0	0	0	0
Olfr773	0	0	0	0	0	0	0	0	0	0	0	0	0	0	0	0	0	0	0	0	0	0	0	0	0	0	0
Olfr770	0	0	0	0	0	0	0	0	0	0	0	0	0	0	0	0	0	0	0	0	0	0	0	0	0	0	0
Olfr771	0	0	0	0	0	0	0	0	0	0	0	0	0	0	0	0	0	0	0	0	0	0	0	0	0	0	0
Olfr776	0	0	0	0	0	0	0	0	0	0	0	0	0	0	0	0	0	0	0	0	0	0	0	0	0	0	0
Olfr777	0	0	0	0	0	0	0	0	0	0	0	0	0	0	0	0	0	0	0	0	0	0	0	0	0	0	0
Olfr774	0	0	0	0	0	0	0	0	0	0	0	0	0	0	0	0	0	0	0	0	0	0	0	0	0	0	0
Olfr775	0	0	0	0	0	0	0	0	0	0	0	0	0	0	0	0	0	0	0	0	0	0	0	0	0	0	0
Nol11	6853.24	7151.94	6700.81	6665.08	6957.9	6843.72	7223.98	6787.79	7404.39	7053.6	6753.35	6890.24	6910.03	7033.73	7093.92	0.0309131	0.430295	0.876305	0.013209	0.74778	0.951445	0.0164739	0.586111	0.999972	0.00187628	0.966863	0.992302
Nol10	7018.92	6714.41	6484.41	6525.46	6608.04	6453.63	6633.04	6889.38	6663.14	6376.65	6164.08	6454.21	6500.91	6635.33	6372.7	-0.0382252	0.358142	0.835196	-0.04555	0.243284	0.825293	-0.00757293	0.80569	0.999972	-0.018631	0.670204	0.923559
Nol12	4452.14	4907.96	4573.78	4560.42	4747.19	4772.2	4409.45	4710.39	5694.02	4821.88	4455.39	4641.82	4596.44	4613.52	4582.85	-0.00869408	0.844959	0.986292	0.0522419	0.362454	0.866623	0.00705144	0.830364	0.999972	0.0689417	0.306186	0.824461
Morn5	98.5589	77.5378	67.4213	51.0534	77.6472	65.0164	101.367	52.9138	99.9741	83.2316	69.782	60.9384	71.0691	50.0659	76.0289	-0.02707	0.615189	0.946967	0.0130689	0.777337	NA	0.000299792	0.984939	0.999972	0.05007	0.417332	NA
Morn4	12992.8	12222.4	12749.2	12795.7	12587.8	13371.4	12542.5	12286.6	14371	14032.8	13258.6	12092.1	12853.9	12607	12177.3	-0.0167155	0.650827	0.954328	0.0655691	0.194602	0.814941	-0.000171418	0.995405	0.999972	0.0818691	0.158115	0.772435
Morn1	1757.92	1787.06	1661.61	1573.28	1758.22	1575.4	1543.14	1714.41	1362.71	1447.12	1508.07	1651.64	1494.37	1728.87	1513.19	-0.0793028	0.207226	0.699491	-0.100503	0.0828038	0.726165	-0.0212609	0.547355	0.999972	-0.0581147	0.409944	0.850122
Morn3	28.0383	5.53842	14.1367	14.5867	21.4199	16.004	16.1755	14.8159	14.4107	27.7439	12.5995	11.5573	25.9306	13.848	34.8466	0	0	0	0	0	0	0	0	0	0	0	0
Morn2	1319.5	1307.99	1285.36	1322.18	1339.64	1266.32	1196.99	1305.91	1446.47	1358.34	1240.57	1344.85	1274.44	1167.49	1316.78	-0.0516214	0.376748	0.847383	0.0572589	0.299989	0.842644	-0.0207778	0.551147	0.999972	0.0792447	0.232437	0.806338
Zbtb22	6329.01	6291.64	6598.59	6272.28	6536.65	6880.73	5983.86	6345.43	6879.3	6101.43	5987.68	6156.88	6301.14	6621.48	6232.26	0.00115446	0.976988	0.998007	-0.0277696	0.590334	0.915778	0.00915536	0.78256	0.999972	-0.0205008	0.713711	0.934556
Zbtb20	159084	172524	145483	145383	146208	140835	179280	158418	111571	128339	163182	164244	152228	178663	174035	0.0895364	0.12443	0.575238	-0.0713038	0.259072	0.826608	0.00182049	0.958737	0.999972	-0.142155	0.0639348	0.65406
Zbtb21	5716.42	5976.88	5814.55	5546.07	5872.63	5773.46	5972	5755.97	5243.69	5386.75	5798.69	5689.33	5549.16	5599.93	6062.25	-0.00741689	0.871542	0.988576	-0.0696234	0.0977635	0.746818	0.0144789	0.623312	0.999972	-0.046135	0.393245	0.847833
Zbtb26	3387.54	3558.43	3621.18	3341.39	3389.7	3229.81	3917.71	3593.91	3813.43	3405.84	3614.13	3328.5	3484.31	3689.96	3894.37	0.0719524	0.159958	0.638198	0.00265221	0.962265	0.993729	0.0116223	0.741422	0.999972	-0.0488299	0.415561	0.852875
Zbtb24	3299.17	3510.43	3262.32	3490.39	3428.97	3297.83	3538.12	3309.23	3430.64	3401.4	3524.96	3506.06	3544.81	3434.31	3468.82	0.0331037	0.470548	0.893351	0.0269215	0.505815	0.895048	5.146e-05	0.998746	0.999972	-0.00712034	0.868202	0.966708
Zbtb25	2701.87	2925.21	3163.37	2878.79	3179.07	3271.82	2756.31	2892.27	2949.69	2902.01	3061.69	2951.31	2896.55	3235.11	3005.25	0.0492614	0.392112	0.855236	-0.0222181	0.672696	0.936593	0.0256076	0.468588	0.999972	-0.0331549	0.537771	0.88225
Psd3	168294	157715	157710	160325	155973	161356	187863	161209	187269	173588	186058	152306	159662	158070	172888	0.0191585	0.637397	0.951653	0.0487434	0.398797	0.871632	0.0290989	0.399576	0.999972	0.0750961	0.236812	0.807995
Pnlip	75.6185	91.3839	46.76	89.604	77.6472	79.0199	71.1723	87.837	93.6694	82.1218	64.936	105.066	76.8315	87.349	69.6932	0.0062976	0.910243	0.992318	0.029631	0.575228	NA	0.00365573	0.837882	0.999972	0.0350957	0.595256	0.899114
Psd2	13433.7	13860.8	13558.2	13992.8	14057.7	15427.9	14119.1	13448.6	13942.3	15096	15179.5	14590.5	13750.9	14092	13780.2	0.014762	0.640499	0.95264	0.0365839	0.432239	0.879609	0.0392475	0.224627	0.999972	0.075576	0.08554	0.702143
Otud5	21204.6	21460.4	21593.3	22019.7	21666.2	21767.5	21182.4	21483	20509.1	21584.7	21419.2	21684.6	21504.2	22280.4	21289.2	0.00629215	0.841299	0.986292	-0.0142817	0.650034	0.930955	-0.00343904	0.882107	0.999972	-0.0251408	0.52563	0.880005
Otud4	22826.6	24862	24341.3	21410.1	22721.2	21682.5	24421.8	24479	21366.5	21419.4	24060.3	23131.4	21908.5	24381	24355.7	0.00844533	0.872986	0.988576	-0.0423065	0.39543	0.871428	-0.00195139	0.955148	0.999972	-0.0559104	0.32813	0.833645
Otud3	2057.84	2130.44	1858.44	2121.32	2001.87	1825.46	1960.47	2057.29	1925.63	1945.4	1972.31	2041.44	1841.07	2007.96	2184.78	-0.0182716	0.770982	0.978628	0.00585617	0.90419	0.988384	-0.0322143	0.360496	0.999972	-0.0233808	0.708993	0.932917
Otud1	1321.2	1543.37	1868.22	1449.29	1542.23	1658.42	1670.39	1737.69	1585.17	1794.47	1729.04	1790.33	1784.41	1556.3	1947.18	0.109657	0.129376	0.583754	0.0474089	0.375749	0.87061	0.0316707	0.340761	0.999972	-0.0229659	0.743595	0.940088
Insl5	115.552	71.9994	105.482	90.6459	97.2821	98.0247	130.482	97.3615	68.4507	79.9023	101.765	74.597	93.1582	94.8057	83.4206	-0.0204505	0.742888	0.972949	-0.0889488	0.0967281	NA	0.0124462	0.538584	0.999972	-0.0418227	0.541242	0.88269
Olfr382	0	0	0	0	0	0	0	0	0	0	0	0	0	0	0	0	0	0	0	0	0	0	0	0	0	0	0
Stra13	1480.08	1603.37	1412.59	1504.51	1419.96	1450.37	1328.55	1408.57	1626.61	1465.99	1548.77	1362.71	1367.6	1475.35	1364.3	-0.0788626	0.183379	0.672132	0.0731466	0.188079	0.814941	-0.0550478	0.116955	0.999972	0.0740682	0.266087	0.811013
Gphn	21298.9	23152.4	21232.3	21064.2	21438.7	20763.2	21930.8	21532.8	20353.3	20735.8	21131.3	20976.5	20751.2	21225.8	20561.6	-0.0538144	0.181781	0.6694	-0.0393902	0.210114	0.816122	-0.0145506	0.63312	0.999972	-0.00375883	0.912984	0.979353
Fam76b	5505.7	6481.79	6502.9	5559.61	5869.06	6191.56	6425.99	6663.97	6271.35	5385.64	6395.71	6290.31	5695.14	6588.46	6764.46	0.0578231	0.361907	0.83771	-0.0357656	0.505039	0.895048	0.0322252	0.361716	0.999972	-0.0463827	0.488975	0.869679
Fam76a	13144.9	13691	13881.2	13900.1	13225.9	13683.4	13747	13719.5	15340.2	13705.5	13886.6	13991.7	13775.9	13799	14354.7	0.0302141	0.396408	0.856078	0.0579279	0.166299	0.805927	-0.00609374	0.820791	0.999972	0.0225907	0.643636	0.913245
Olfr380	0	0	0	0	0	0	0	0	0	0	0	0	0	0	0	0	0	0	0	0	0	0	0	0	0	0	0
Psd4	202.216	227.075	277.297	245.89	239.189	283.071	251.26	267.744	228.77	231.939	189.962	227.994	281.395	175.763	234.422	-0.0148324	0.82947	0.98472	-0.113868	0.0708984	0.709981	0.0260701	0.35674	0.999972	-0.0257651	0.729095	0.937307
Insl3	15.2936	4.61535	10.8744	11.461	9.81746	12.003	20.489	8.46622	6.30467	6.65852	4.84597	6.30397	7.68315	8.52186	14.7834	0	0	0	0	0	0	0	0	0	0	0	0
Vps35	43826.4	46950.1	44755.8	45535.5	43546.7	44572.2	48255.9	44164	56425.9	46841.6	45211.9	44362.1	45874.2	44378.6	46343.8	0.00651504	0.849819	0.986292	0.0680434	0.232816	0.822686	-0.0040058	0.896831	0.999972	0.0622045	0.346545	0.840589
Vps36	8181.24	8463.63	7606.65	7956	7996.77	7951	7758.85	8130.74	9444.4	8315.39	7897.97	7726.56	7966.47	8261.94	7697.93	-0.0139034	0.75929	0.976864	0.0531187	0.314572	0.849596	-0.0132575	0.670946	0.999972	0.051164	0.418407	0.853003
Vps39	20067.8	20797.7	19983.9	20252.6	20235.6	19944	20291.6	20274.5	19122.1	20014.4	20941.4	20144.3	20030	20322.5	19544.7	-0.0226525	0.468629	0.892503	-0.00859754	0.808862	0.968811	-0.0065659	0.778888	0.999972	0.00527887	0.903004	0.977594
Gm14685	27.1887	29.5382	35.8856	22.9219	29.4524	41.0103	24.8025	29.6318	24.318	16.6463	24.2299	18.9119	15.3663	30.8917	22.1751	0	0	0	0	0	0	0	0	0	0	0	0
Gm7945	0	0	0	0	0	0	0	0	0	0	0	0	0	0	0	0	0	0	0	0	0	0	0	0	0	0	0
Gm7942	0	0	0	0	0	0	0	0	0	0	0	0	0	0	0	0	0	0	0	0	0	0	0	0	0	0	0
Lhpp	4605.93	4337.5	4721.67	4554.17	4549.06	4832.22	4616.49	4439.47	5127.5	4935.08	4439.88	4638.67	4764.51	4562.39	4334.7	-0.00130763	0.97816	0.998007	0.0439992	0.37178	0.868644	0.0115825	0.718084	0.999972	0.0584422	0.319727	0.830821
Adamts17	3373.09	2929.82	3164.45	4382.26	3215.67	3515.89	3478.81	3890.23	2074.24	2299.41	2699.21	3122.57	2524.88	3074.26	2859.53	-0.170026	0.0189633	0.203985	-0.243196	0.000117537	0.032187	0.00726433	0.821018	0.999972	-0.0788566	0.307913	0.824469
Gm15155	18.6922	23.0767	23.9237	18.7543	11.6025	28.0071	18.3322	9.52449	18.0133	38.8414	18.4147	18.9119	12.4851	11.7176	10.5596	0	0	0	0	0	0	0	0	0	0	0	0
Pde4dip	71473	76383.1	68314.1	69773.3	73745.2	67646	69933.2	70955.4	59595.4	68472.9	67394.9	69614.7	71987.3	73776.9	68365.8	-0.00341343	0.937492	0.996398	-0.074586	0.12277	0.769167	-0.0141341	0.657278	0.999972	-0.0905415	0.1113	0.735507
1700016C15Rik	6.79716	3.69228	10.8744	3.12572	0	2.0005	8.62694	13.7576	6.30467	5.54877	8.72275	8.40529	4.80197	10.6523	8.44766	0	0	0	0	0	0	0	0	0	0	0	0
Adamts16	368.746	350.766	536.108	229.219	372.171	334.084	505.754	331.241	310.73	646.987	388.647	249.007	383.197	366.44	491.02	0.0393625	0.536751	0.921254	0.00831072	0.862537	0.97848	0.00467734	0.812985	0.999972	-0.0108954	0.861753	0.965261
Eef2	249277	250164	252449	258772	264690	261089	244246	259376	277278	255466	250591	249128	257353	269149	251416	0.0339769	0.299653	0.791308	0.00371811	0.930746	0.990567	0.0207136	0.451816	0.999972	-0.00662253	0.891638	0.974297
1500009C09Rik	18951.3	19895.8	19197.7	20869.4	19619.8	20791.2	20112.6	20090.3	23847	20661.4	19632	20506.8	19113.8	19567.3	18977.7	-0.0360415	0.366215	0.840367	0.055967	0.273487	0.832228	0.0224639	0.458757	0.999972	0.113219	0.0575358	0.630134
Gm5093	31.4369	21.2306	31.5358	37.5086	22.3124	42.0106	34.5078	40.2145	35.126	25.5243	50.3981	47.2798	52.8217	29.8265	47.5181	0	0	0	0	0	0	0	0	0	-0.0161192	0.749642	NA
Gm5096	0	0	0	0	0	0	0	0	0	0	0	0	0	0	0	0	0	0	0	0	0	0	0	0	0	0	0
Krtap29-1	0	0	0	0	0	0	1.07837	0	0	0	0	0	0	0	0	0	0	0	0	0	0	0	0	0	0	0	0
Eif4e3	4523.51	4087.35	4044.19	4192.63	4124.23	3989.01	4504.34	4188.66	4514.14	4471.2	4292.56	4385.46	4189.24	4089.43	4168.92	-0.0206568	0.669061	0.957974	0.0613672	0.171152	0.80689	-0.00324036	0.924783	0.999972	0.0821207	0.049024	0.597576
Gm29133	0	0	0	0	0	0	1.07837	0	1.80133	0	0	0	0	0	0	0	0	0	0	0	0	0	0	0	0	0	0
Padi3	0.849646	3.69228	0	3.12572	0.892497	0	1.07837	1.05828	1.80133	0	1.93839	4.20265	1.92079	0	0	0	0	0	0	0	0	0	0	0	0	0	0
1700069L16Rik	0	0.92307	3.26232	3.12572	9.81746	2.0005	0	3.17483	0.900667	0	0.969194	0	0.960394	4.26093	1.05596	0	0	0	0	0	0	0	0	0	0	0	0
Slc31a1	5515.05	5781.19	5937.43	5904.48	5595.95	5874.48	5701.33	5571.83	5421.12	5473.31	5534.1	5852.18	5697.06	5159.98	5950.32	-0.0405308	0.431013	0.877072	-0.0265066	0.502324	0.895048	-0.0192601	0.526448	0.999972	-0.0076055	0.892102	0.974488
Slc31a2	2998.4	3155.05	2731.65	3122.59	3069.3	2898.73	3086.29	2947.3	2857.82	2949.73	2737.97	2955.51	2954.17	2758.95	2779.28	-0.0710755	0.203176	0.695108	-0.0531136	0.227559	0.822244	-0.00130436	0.969948	0.999972	0.0185334	0.723156	0.936693
Camk2n2	11432.8	10145.5	11978.2	12774.8	10455.6	11616.9	11037.1	11052.6	11290.8	10534.9	10761.9	10281.8	8216.17	9122.65	9911.21	-0.264529	2.90265e-05	0.00216905	-0.036823	0.396871	0.871428	-0.0371057	0.292845	0.999972	0.193558	0.00136472	0.099195
Camk2n1	149004	144807	162393	166521	151331	150002	159268	167622	172735	137095	155121	161755	153132	156274	167067	0.0236762	0.634132	0.950456	-0.0026588	0.961369	0.993627	0.00726984	0.831755	0.999972	-0.0160442	0.800825	0.951464
Ctbs	1793.6	2062.14	2038.95	1943.16	1869.78	2117.53	2005.76	1943	2379.56	1886.58	2064.38	2019.37	1935.19	2045.25	1935.57	0.00651849	0.910054	0.992286	0.0512152	0.380427	0.87061	0.00908948	0.796613	0.999972	0.060212	0.379011	0.846472
Mtm1	1988.17	1985.52	2044.39	1822.29	1783.21	1951.49	2103.9	2024.48	1931.93	1934.3	2121.57	1968.94	1804.58	2107.03	1977.81	0.000110152	0.998541	0.999631	0.0134984	0.803159	0.96776	0.00116134	0.973755	0.999972	0.0146941	0.817552	0.954002
Ap3m2	34313.8	33472.4	32940.8	34241.2	33068.8	33611.5	33435.9	32419.3	34463.1	34706.4	34732.1	33045.4	35480.8	34224.8	34353.5	0.0364753	0.239338	0.735738	0.0441836	0.156529	0.797711	-0.0237154	0.323952	0.999972	-0.0183925	0.609755	0.905396
Hmgn5	3784.32	3575.97	3674.46	3591.45	3582.48	3746.94	3786.15	3770.64	4834.78	3345.91	3299.14	3427.26	3318.16	3177.59	3457.2	-0.125659	0.0071801	0.113592	0.0012224	0.984527	0.998168	0.0176572	0.567071	0.999972	0.0938916	0.222423	0.800814
Hmgn3	8694.42	9424.54	9891.36	8912.47	8924.97	9249.33	9427.09	9535.08	11068.3	9149.92	9016.42	9425.48	8930.7	9850.2	10106.6	0.0503082	0.341177	0.821978	0.0441438	0.414211	0.875757	0.00495041	0.880894	0.999972	0.0035555	0.95725	0.990763
Hmgn2	6464.1	6507.64	6972.67	6939.1	6655.35	6802.71	6979.19	7146.54	7619.65	6452.11	5990.59	6933.31	6581.58	6556.5	6791.92	-0.0162508	0.703535	0.965554	-0.0227956	0.682328	0.939129	0.0262735	0.40471	0.999972	0.0169409	0.796235	0.950058
Hmgn1	10946.8	10940.2	12502.3	11861.1	11263.3	11336.9	12003.3	11676	13390.2	11605.8	11802.8	12625.8	11908.9	11255.2	12594.4	0.0359811	0.49647	0.906005	0.0790519	0.0941829	0.741733	5.47205e-06	0.99987	0.999972	0.0426848	0.46188	0.863694
9430097D07Rik	31.4369	28.6152	25.0111	23.9638	8.92497	15.0038	24.8025	26.4569	27.02	39.9511	14.5379	40.9758	24.9702	18.1089	23.2311	0	0	0	0	0	0	0	0	0	0	0	0
Specc1	22547	22055.8	22105.5	24593.2	22490	23169.8	24147.9	22819.6	22456.3	24816.3	26820.5	23064.1	22940.9	24569.6	23854.1	0.0519905	0.245571	0.743019	0.0551473	0.275254	0.832228	0.0140923	0.6586	0.999972	0.0241054	0.68608	0.92759
1190002N15Rik	6001.05	6383.95	8055.76	6711.96	6406.34	6538.65	6422.76	6735.93	7643.96	6656.3	7273.8	7142.4	7361.42	8520.79	9119.25	0.199716	0.00354765	0.0707475	0.117372	0.00911964	0.375757	-0.0254622	0.468192	0.999972	-0.164929	0.0122772	0.352019
1700018F24Rik	0	0	0	0	0	0	0	0	0	0	0	0	0	0	0	0	0	0	0	0	0	0	0	0	0	0	0
Cd74	611.745	326.767	537.196	521.995	904.992	422.106	827.108	745.027	439.526	1065.36	508.827	1055.91	2664.13	1229.28	1614.56	0.276108	1.28095e-07	2.98679e-05	0.00740252	0.837991	0.975102	0.0467803	0.0194256	0.999972	-0.12376	0.00726339	0.270906
Cd70	10.1957	0.92307	0	6.25144	17.8499	15.0038	3.2351	20.1073	9.90734	8.87803	17.4455	8.40529	8.64354	11.7176	19.0072	0	0	0	0	0	0	0	0	0	0	0	0
Cd72	67.9716	37.8459	32.6232	36.4667	40.1623	35.0088	44.2131	44.4476	27.9207	35.5121	77.5356	44.1278	68.188	40.4788	53.8538	0.0349325	0.452873	0.886977	0.017159	0.646262	NA	-0.00435991	0.757834	0.999972	-0.0237691	0.614458	NA
Dcxr	1441	1342.14	1453.91	1539.94	1424.42	1591.4	1350.12	1613.87	1418.55	1359.45	1430.53	1406.84	1249.47	1540.33	1348.46	-0.048493	0.464249	0.890287	-0.0658539	0.241436	0.825293	0.0220211	0.531001	0.999972	0.01856	0.785477	0.948206
Nudt22	992.386	927.685	1015.67	973.141	1009.41	1078.27	923.083	1104.84	1030.36	1150.81	954.656	1097.94	989.206	994.927	949.305	-0.000181513	0.997606	0.999631	0.0260453	0.665845	0.934684	0.0332189	0.344806	0.999972	0.0821785	0.233376	0.807182
Nudt21	9921.31	11096.2	9765.22	10348.2	10296.7	10217.6	10816	10375.3	12119.4	10573.7	10138.7	10411	10309.8	10051.5	10560.6	0.00163456	0.972347	0.998007	0.0418179	0.409142	0.874836	0.0128509	0.695207	0.999972	0.0560937	0.343183	0.838692
Fam162a	5140.36	4906.12	4898.92	5218.91	5070.27	5051.27	5181.56	5149.58	6655.03	5084.89	4966.15	5047.38	4903.77	5088.61	5005.24	-0.0125546	0.763589	0.977694	0.0573266	0.34383	0.857918	0.014866	0.614664	0.999972	0.0808794	0.267488	0.811013
Fam162b	0	0	0	0	0	0	0	0	0	0	0.969194	0	0	0	0	0	0	0	0	0	0	0	0	0	0	0	0
Vmn1r56	0	0.92307	0	0	0	0	0	0	0	0	0	0	0	0	0	0	0	0	0	0	0	0	0	0	0	0	0
Vmn1r57	0	0	0	0	0	0	0	0	0	0	0	0	0	0	0	0	0	0	0	0	0	0	0	0	0	0	0
Vmn1r54	0	0	0	0	0	0	0	0	0	0	0	0	0	0	0	0	0	0	0	0	0	0	0	0	0	0	0
Vmn1r55	0	0	0	0	0	0	0	0	0	0	0	0	0	0	0	0	0	0	0	0	0	0	0	0	0	0	0
Vmn1r52	0	0	0	0	0	0	0	0	0	0	0	0	0	1.06523	0	0	0	0	0	0	0	0	0	0	0	0	0
Vmn1r53	1.69929	10.1538	3.26232	5.20953	0.892497	8.00202	6.47021	8.46622	15.3113	5.54877	5.81517	3.15198	7.68315	1.06523	0	0	0	0	0	0	0	0	0	0	0	0	0
Vmn1r50	0	0	0	0	0	0	0	1.05828	0	0	0	0	0	0	0	0	0	0	0	0	0	0	0	0	0	0	0
Vmn1r51	5.94752	15.6922	13.0493	10.4191	14.2799	24.0061	7.54857	17.9907	15.3113	5.54877	9.69194	27.3172	12.4851	5.32616	11.6155	0	0	0	0	0	0	0	0	0	0	0	0
Gm7168	0	0	0	0	0	4.00101	2.15674	0	0	1.10975	0.969194	1.05066	0	0	0	0	0	0	0	0	0	0	0	0	0	0	0
Gsdma	7.64681	9.2307	5.43721	8.33525	10.71	14.0035	0	10.5828	8.10601	5.54877	13.5687	4.20265	7.68315	2.13046	1.05596	0	0	0	0	0	0	0	0	0	0	0	0
Gsdmc	0	0	0	0	0	0	0	0	0	0	0	0	0	0	0	0	0	0	0	0	0	0	0	0	0	0	0
Gsdmd	557.368	531.688	543.721	496.989	472.131	508.128	524.087	553.479	459.34	500.499	607.685	581.016	677.078	542.203	613.511	0.121312	0.0888825	0.489079	0.0326922	0.604602	0.919762	-0.0197054	0.564515	0.999972	-0.0987846	0.202148	0.79802
Vmn1r58	0	0	0	0	0	1.00025	0	0	0.900667	0	0	0	0	0	0	0	0	0	0	0	0	0	0	0	0	0	0
Vmn1r59	0	0	0	0	0	0	0	0	0	0	0	0	0	0	0	0	0	0	0	0	0	0	0	0	0	0	0
Azi2	14684.4	15660.8	15319.9	14819	14658.4	14930.8	16037.5	15029.6	17880	15543.2	16052.8	15350.2	15423	15458.6	16462.4	0.0554011	0.159611	0.638086	0.0781028	0.112876	0.760493	0.00217308	0.943117	0.999972	0.0318025	0.572957	0.890905
Gm3676	2.54894	1.84614	1.08744	0	0.892497	0	2.15674	4.23311	0	0	3.87678	0	0	0	0	0	0	0	0	0	0	0	0	0	0	0	0
Hadh	4624.62	4415.04	4584.65	4885.5	4765.04	5063.28	4588.45	4534.72	5548.11	5009.43	4687.99	4828.84	4894.17	4601.8	4689.51	0.0265371	0.569146	0.931029	0.0643953	0.222593	0.822244	0.0216881	0.519549	0.999972	0.0699667	0.239637	0.810406
Ubl4a	15564.7	15842.6	15098	15755.7	15753.5	15512.9	16058	15818.1	16941.6	16504.3	15753.3	15024.5	15880.1	15612	15417	0.00474109	0.883435	0.988576	0.0215002	0.607067	0.920238	0.0161856	0.521043	0.999972	0.0333748	0.49143	0.870436
Gnptab	19484.9	20246.6	18559.4	18985.6	19309.2	19808	19724.4	19351.7	18551.9	20632.5	19761.9	19554.9	20292.2	20826.4	19642.9	0.0612279	0.121727	0.568684	0.00502588	0.896198	0.986081	0.0125381	0.659275	0.999972	-0.0413992	0.382922	0.847408
Mcidas	67.122	87.6916	68.5088	64.5982	59.7973	71.0179	53.9184	70.9046	57.6427	51.0487	41.6754	43.0771	52.8217	42.6093	66.5253	-0.07681	0.178986	0.66582	-0.0753054	0.127897	NA	-0.0141931	0.46302	0.999972	-0.0284498	0.632432	NA
Tgfbr3	5449.63	5529.19	5604.67	5018.86	5648.61	4849.22	5492.13	5219.42	4919.45	6403.28	5841.33	6112.75	6787.1	6346.65	6162.57	0.21697	1.44349e-05	0.00127939	0.089918	0.129932	0.777082	-0.0162019	0.641327	0.999972	-0.10488	0.131438	0.748356
Tgfbr2	3483.55	3132.9	3648.36	3141.35	3890.39	3857.97	3868.1	3461.62	3068.57	4726.44	4344.9	4246.77	4639.66	3616.46	4101.34	0.211811	0.00137453	0.036484	0.0636396	0.313022	0.849055	0.0899127	0.0107707	0.999972	-0.00444642	0.954218	0.989418
Chml	1110.49	1145.53	1237.51	1097.13	1361.95	1173.3	1315.61	1189.5	1316.78	1202.97	1082.59	1034.9	1326.3	1178.15	1288.27	0.105246	0.0938739	0.5024	-0.0741598	0.227359	0.822244	0.0621012	0.0779266	0.999972	-0.0838546	0.251193	0.811013
Gm2075	0	0.92307	0	0	1.78499	1.00025	1.07837	1.05828	0	0	0	0	0.960394	0	0	0	0	0	0	0	0	0	0	0	0	0	0
Alg11	9009.64	9325.77	9062.73	9205.24	8813.4	9099.29	9702.07	9421.84	10296.4	9138.82	9196.69	8869.68	8955.67	8990.56	9391.68	-0.00716745	0.838611	0.986292	0.0148391	0.76317	0.954007	0.011892	0.692694	0.999972	0.0344799	0.530648	0.881301
Cyp2c39	0	0	0	0	0	0	0	0	0	0	0	0	0	0	0	0	0	0	0	0	0	0	0	0	0	0	0
Cyp2c38	0	0	0	0	0	0	0	0	0	0	0	0	0	0	0	0	0	0	0	0	0	0	0	0	0	0	0
Alg14	2124.11	1988.29	2168.36	1984.83	2030.43	2047.52	2083.41	2053.06	2542.58	1959.83	1976.19	2162.26	2171.45	2013.29	2148.87	0.024754	0.649681	0.954085	0.0489258	0.412072	0.875757	-0.00662552	0.843618	0.999972	0.0222734	0.757997	0.94248
6430550D23Rik	469.004	397.843	352.331	428.224	423.936	390.098	397.918	397.912	326.042	357.341	423.538	357.225	407.207	416.506	401.264	-0.00848619	0.90747	0.991671	-0.0740596	0.239871	0.824666	-0.00992816	0.753542	0.999972	-0.0896896	0.243531	0.811013
Rhbdl2	94.3107	85.8455	70.6837	98.9811	80.3247	53.0134	99.2098	92.0701	101.775	63.256	94.0119	93.5089	90.277	132.089	118.267	0.0914905	0.145979	0.612962	0.0212084	0.656926	NA	-0.00805755	0.658724	0.999972	-0.0869348	0.188274	0.788743
Gm8765	0	0	0	0	0	0	0	0	0	0	0	0	0	0	0	0	0	0	0	0	0	0	0	0	0	0	0
Gm8764	0	0	0	0	0	0	0	0	0	0	0	0	0	0	0	0	0	0	0	0	0	0	0	0	0	0	0
Hsp90ab1	380072	383060	383055	372470	386383	368560	361667	378159	336365	366766	360568	367281	370651	370259	350141	-0.0605372	0.0531568	0.372122	-0.0561257	0.152133	0.792759	-0.0202253	0.429208	0.999972	-0.0220369	0.631292	0.909658
Gucy1a3	8837.16	8212.55	8797.4	8320.66	8910.69	8153.05	7841.89	8394.25	8580.66	8229.94	7908.63	7695.04	9288.93	8499.49	8808.79	0.0467484	0.298668	0.79003	-0.0322172	0.500255	0.895048	-0.0253929	0.445092	0.999972	-0.113775	0.0278042	0.485989
Gucy1a2	6184.57	6054.41	5450.25	5710.69	5132.75	4912.24	7068.7	5898.84	5113.99	4508.93	5876.23	5238.6	5135.23	6195.39	6714.83	0.0281067	0.663618	0.957304	-0.0793387	0.208586	0.814941	-0.00863727	0.795986	0.999972	-0.1387	0.0617916	0.648196
1810011O10Rik	189.471	107.999	144.63	189.627	138.337	178.045	153.128	102.653	136.901	182	164.763	135.535	161.346	147.002	189.016	0.0172759	0.786166	0.97894	0.0283894	0.605137	0.919904	-0.0113536	0.551541	0.999972	-0.0359145	0.628747	0.908857
Wapl	20637	22273.7	20440.6	19934.8	19801.8	20022	21861.7	20842.8	22056.4	19097.8	20872.6	20309.3	19927.2	20400.3	21604.9	-0.0125085	0.781053	0.97894	-0.00271501	0.954479	0.993116	-0.00994015	0.761688	0.999972	-0.00416771	0.938074	0.986938
Tac1	1602.43	1343.07	1480.01	1252.37	1595.78	1381.35	1260.61	1298.51	1899.51	1453.78	991.486	1051.71	1045.87	909.708	1229.13	-0.243875	0.000737706	0.0237141	-0.0115549	0.843828	0.975102	-0.012294	0.711589	0.999972	0.112282	0.123231	0.739089
Tac2	381.491	383.074	429.539	393.841	369.494	389.098	303.021	311.133	342.254	366.219	348.91	266.868	269.871	230.09	214.359	-0.378394	2.3331e-07	4.6527e-05	-0.0219249	0.724859	0.94741	-0.0534786	0.0832596	0.999972	0.20721	0.00714587	0.267731
Tac4	8.49646	0	1.08744	4.16763	0	0	5.39184	1.05828	0	4.43902	1.93839	2.10132	1.92079	2.13046	0	0	0	0	0	0	0	0	0	0	0	0	0
Rhobtb2	16972.5	17827.2	15318.8	17329	17086	17032.3	17492.2	16850.9	16843.4	17689.5	16460.8	16882	17029.7	16763.6	16191	-0.0164832	0.735251	0.971271	-0.0114655	0.738197	0.949571	0.0137315	0.677676	0.999972	0.0236013	0.570282	0.889792
Rhobtb3	7133.62	7064.25	7786.08	7219.37	7304.19	7877.99	8036	7211.1	8103.3	6955.94	7505.44	6990.05	6605.59	6641.72	7354.74	-0.0775236	0.122532	0.570607	-0.0326604	0.532278	0.898381	0.0380735	0.257865	0.999972	0.0848382	0.16537	0.772435
Rhobtb1	1158.92	1103.07	1165.74	1198.19	1311.97	1230.31	1112.88	1155.64	977.224	1225.17	1225.06	1381.62	1350.31	1336.87	1347.4	0.177955	0.00152335	0.0392651	-0.000890148	0.988694	0.999284	0.0277866	0.431527	0.999972	-0.100203	0.184461	0.786675
Tbck	8340.97	8498.7	8389.61	8261.28	8405.53	8003.02	8461.95	8421.77	7633.16	8026.85	9018.35	7745.48	8611.85	8413.2	8557.48	0.0236487	0.463505	0.889956	-0.0306492	0.540851	0.900474	-0.00798031	0.769076	0.999972	-0.0612548	0.292925	0.81788
Tbce	10119.3	10295.9	10354.6	9758.5	10203.9	10284.6	9972.74	10170	9454.31	8787.03	9933.27	9980.23	9844.04	10769.5	10107.6	0.0124222	0.766513	0.978218	-0.0780042	0.075173	0.714522	0.00215128	0.936575	0.999972	-0.0873943	0.11659	0.737815
Tbcd	11046.2	11189.4	11040.8	10589.9	10741.2	11183.8	10630.5	10560.5	9937.96	10589.3	10549.7	10590.7	10598.9	10823.8	10531.1	-0.0412172	0.230371	0.726188	-0.044677	0.232121	0.822244	-0.0209003	0.457079	0.999972	-0.0303272	0.465648	0.864621
Tbcc	3267.74	3143.98	3927.84	3529.98	3268.32	3520.89	3323.53	3473.26	3456.76	2989.68	3298.17	3385.23	3458.38	3318.2	3565.97	-0.00707858	0.909329	0.991924	-0.0394313	0.428357	0.877726	-0.0150237	0.670702	0.999972	-0.0590834	0.309957	0.824469
Tbcb	9757.33	9531.62	9496.62	10103.4	9866.55	10310.6	9443.26	9377.39	12332.8	10611.5	9548.5	9766.95	10275.3	9839.55	9563.8	0.021735	0.589567	0.936143	0.0807999	0.164242	0.80402	0.0022648	0.942501	0.999972	0.0690193	0.31394	0.825272
Tbca	8056.34	8319.63	8541.85	8711.38	7778.11	8595.17	8597.82	8105.34	11308.8	8729.33	8083.08	8275.01	8066.35	7842.24	8840.47	-0.0251804	0.599919	0.940241	0.0831993	0.178609	0.81277	-0.0174385	0.590937	0.999972	0.0888786	0.234704	0.80795
Tmem44	6423.32	5001.19	5937.43	5760.7	6356.36	5872.48	5513.69	5451.18	6220.91	6943.73	6279.41	5732.41	7168.38	6135.74	6654.64	0.149552	0.0195354	0.207629	0.0869305	0.118752	0.766227	0.00162267	0.963202	0.999972	-0.0623434	0.337915	0.836068
Tmem47	26289.7	31718.5	31181.3	25476.7	27472.8	29249.4	34577.9	30834	37706.4	30569.3	34383.1	31561.9	28483.4	27788.7	32851.9	0.036931	0.56607	0.929696	0.0923782	0.117617	0.765126	0.0369913	0.287573	0.999972	0.130353	0.0538003	0.617291
Smtnl1	0	0	0	0	0	1.00025	0	0	0	0	0	0	0	0	1.05596	0	0	0	0	0	0	0	0	0	0	0	0
Smtnl2	492.794	665.533	747.072	660.569	756.837	780.197	597.416	709.046	467.446	641.438	577.64	969.76	746.226	526.225	598.728	-0.0171068	0.813329	0.983535	-0.027859	0.623786	0.923025	0.0313311	0.276539	0.999972	0.0256275	0.715084	0.935087
Tmem42	2198.03	2055.68	2095.5	2172.37	2174.12	2084.53	2047.82	2023.43	2396.68	2043.06	2039.19	1996.26	2060.04	2070.81	2041.17	-0.0453769	0.354668	0.833516	0.0187238	0.735251	0.948618	-0.0221945	0.506751	0.999972	0.0326159	0.615677	0.905396
Rab40c	11222.1	12043.3	10723.3	11996.5	10689.4	10138.6	10657.5	10899.2	11152.1	11036.5	11210.7	10758.8	11004.2	10997.5	10326.2	-0.083472	0.080057	0.461523	0.054084	0.128514	0.77567	-0.0812557	0.0134032	0.999972	0.0314895	0.447865	0.859076
Rab40b	14619	17422	15829.9	14709.6	14577.1	15397.9	15725.8	16438.2	18804.1	14979.5	15245.4	16234.8	14906.3	16827.5	16489.8	0.0304533	0.593883	0.938766	0.0513659	0.362745	0.866623	-0.00644166	0.854194	0.999972	0.0154619	0.818759	0.954628
Lacc1	1647.46	2080.6	1510.46	1340.93	1610.06	1791.45	1839.7	1587.42	1681.55	2106.31	1944.2	1913.25	1785.37	1921.68	1592.38	0.0534734	0.464548	0.890438	0.108451	0.068738	0.705717	0.0132438	0.667732	0.999972	0.0767345	0.288069	0.817278
Gm626	179.275	34.1536	47.8474	32.2991	33.0224	55.0139	75.4857	40.2145	31.5234	77.6828	26.1682	215.386	68.188	64.9792	85.5325	-0.000930968	0.978493	0.998007	0.0314044	0.210294	NA	-0.00876681	NA	NA	0.0132419	0.697122	0.930936
Tcl1	0	0	0	0	0	0	0	0	0	0	0	0	0	0	0	0	0	0	0	0	0	0	0	0	0	0	0
Scx	186.922	171.691	217.488	166.705	147.262	186.047	194.106	170.383	150.411	163.134	191.9	210.132	143.099	147.002	198.52	-0.0634652	0.358411	0.835265	0.0123811	0.835533	0.974508	-0.0146835	0.570507	0.999972	0.0441221	0.544615	0.883513
Sct	2.54894	10.1538	11.9619	1.04191	2.67749	1.00025	6.47021	2.11655	3.60267	3.32926	0.969194	2.10132	6.72276	1.06523	2.11191	0	0	0	0	0	0	0	0	0	0	0	0
Arl2bp	27375.6	25893	27913.5	27726.2	27250.6	27858	26854.6	26744.8	31082	27655.1	27095.8	26721.5	26359	25769	27061	-0.0429772	0.248555	0.745814	0.0420236	0.367867	0.86685	-0.00292698	0.915959	0.999972	0.0782329	0.152159	0.771808
Gm4307	0	0	0	0	0	0	0	0	0	0	0	0	0	0	0	0	0	0	0	0	0	0	0	0	0	0	0
Tmem9b	19700.7	19851.5	21260.6	21701.9	20673.8	20374.1	21098.3	20905.2	22766.2	20538.2	20292	21130.9	21128.7	19842.1	20482.4	-0.0103479	0.812561	0.983535	0.0254119	0.53659	0.899644	0.00634732	0.834865	0.999972	0.0421866	0.392634	0.847833
Rtbdn	426.522	368.305	504.573	395.924	396.268	420.106	327.824	344.998	340.452	338.475	400.277	328.857	380.316	389.875	315.731	-0.106856	0.143884	0.61029	-0.0392477	0.534314	0.898847	-0.0395853	0.171476	0.999972	-0.0215121	0.781233	0.947583
Cytl1	95.1603	65.5379	81.5581	83.3525	135.659	66.0166	120.777	103.711	20.7153	179.78	92.0735	135.535	453.306	55.3921	302.004	0.1345	0.000675428	0.0224491	0.000248521	0.993329	0.999568	0.0258177	0.14362	0.999972	-0.0372775	0.145058	0.762312
Tecrl	35.6851	55.3842	38.0604	67.7239	33.9149	25.0063	40.978	49.739	29.722	12.2073	44.5829	67.2423	22.0891	36.2179	32.7347	-0.0749455	0.10435	0.53125	0	0	0	-0.0151552	0.264258	0.999972	0	0	0
Rpl8	47067	46723	46999.2	49182.2	47396.9	49965.6	46717	47483.8	61329.1	51346.1	48662.3	48764.3	48410.6	48190	46952.1	0.00888361	0.775975	0.978925	0.0975784	0.0812643	0.724914	0.00897671	0.743121	0.999972	0.102278	0.119626	0.737815
Rpl9	62962.1	61086	59726.6	65103.5	62791.6	67603	62279	61156.8	91090.8	66793.9	60396.3	63269.8	64471.2	65207.1	65109.3	0.0561584	0.114478	0.553401	0.082575	0.188909	0.814941	0.0199565	0.52493	0.999972	0.068829	0.365809	0.844171
Rpl6	47589.5	48393.8	47867	49562.4	46923.9	49392.4	47404	47990.7	63047.6	48984.5	44935.7	47314.4	47487.6	47841.7	47464.2	-0.0233638	0.391721	0.855236	0.0582871	0.337777	0.855945	-0.0118141	0.635348	0.999972	0.0675516	0.353986	0.842664
Rpl7	49914.1	50744.8	49674.3	51273.3	49426.5	51459	49955.4	48587.6	68619.1	53071.8	50212	50040.9	52237.7	51083.2	50042.9	0.0181546	0.534701	0.920773	0.0982188	0.106194	0.757064	-0.0143526	0.562358	0.999972	0.0785829	0.28123	0.815663
Rpl4	120621	121233	116760	122559	119395	126058	117919	120179	157094	122875	113868	119503	121348	123419	120180	0.01401	0.626885	0.948448	0.0561352	0.351436	0.861036	0.00497967	0.852319	0.999972	0.0524314	0.465878	0.864621
Rpl5	37371.7	38399.7	36764.2	37507.6	37084.1	38584.7	37717	37690.5	50160.9	39604.9	37361.5	37446.6	38098.8	37687.9	37220.4	0.00433172	0.879393	0.988576	0.0817446	0.17151	0.80689	0.00758566	0.751073	0.999972	0.0876727	0.220084	0.800814
Rpl3	80373.9	80150.1	77212.7	78796.3	78860.1	82384.8	75762.9	76600.2	105374	81362.7	74782.1	74621.1	78182.8	80153.4	76408	-0.0170065	0.578074	0.933952	0.0604091	0.328538	0.853861	-0.0115706	0.682735	0.999972	0.0654982	0.3783	0.846265
Mecr	4184.5	3865.82	4025.71	3807.13	3862.73	4083.03	3722.52	3891.28	3947.63	3836.42	3852.55	3989.36	3889.59	4130.97	3861.64	-0.00487401	0.920023	0.992765	0.00535604	0.896289	0.986105	-0.0207547	0.531787	0.999972	-0.0184115	0.693305	0.930015
Gm10234	0	0	0	0	0	0	0	0	0	0	0	0	0	0	0	0	0	0	0	0	0	0	0	0	0	0	0
Cntn2	15146.6	14422	14764.2	14923.2	14753.9	16508.2	15478.9	15394.8	10350.5	15563.2	14631	16648.8	15296.2	13629.6	14870	-0.020353	0.641463	0.952727	-0.0618158	0.327747	0.853861	0.0503119	0.10122	0.999972	-0.0165761	0.83007	0.95859
Cntn3	5363.81	5939.03	5744.95	4864.66	6208.21	5252.32	5370.27	5152.75	6571.27	6001.55	5895.61	5543.29	6928.28	7181.8	6989.38	0.29291	2.49528e-07	4.75069e-05	0.0919642	0.104065	0.755284	0.00171464	0.961154	0.999972	-0.192499	0.000710837	0.0688136
Gad1-ps	28.0383	33.2305	34.7981	19.7962	39.2699	18.0045	24.8025	44.4476	39.6294	41.0609	31.0142	38.8745	30.7326	12.7828	24.287	0	0	0	0	0	0	0	0	0	0	0	0
Cntn1	122468	137533	124449	119673	126654	125521	132789	127253	117572	126316	126160	122696	123259	123146	125400	-0.0230283	0.608179	0.943996	-0.05087	0.159799	0.80081	0.0151055	0.64323	0.999972	-0.00874538	0.822767	0.95597
Cntn6	1326.3	1285.84	1377.79	1334.68	1297.69	1437.36	1092.39	918.584	1469.89	1639.11	1042.85	916.177	1132.3	801.055	1047.51	-0.256918	0.00032269	0.0132899	0.0281413	0.626312	0.923025	-0.0422328	0.169889	0.999972	0.120013	0.103897	0.732142
Cntn4	5413.94	6353.49	5961.35	5793	5778.92	5594.41	6159.64	5142.17	7107.17	8274.33	7678.93	6208.36	6251.2	5366.64	5523.71	-0.034188	0.558717	0.927603	0.238125	8.0995e-05	0.0250732	-0.0285905	0.417612	0.999972	0.243276	0.000740185	0.0698308
Cntn5	1816.54	1907.06	1875.84	2079.65	1693.07	1439.36	1628.34	1759.91	2070.63	2031.96	1604.99	1665.3	2009.14	1908.9	2184.78	0.064591	0.284301	0.778053	0.102408	0.100938	0.750653	-0.108928	0.00198607	0.837999	-0.0916091	0.218484	0.800814
Espl1	317.767	279.69	291.434	317.781	343.611	375.095	253.416	298.434	308.028	246.365	257.806	246.905	342.861	319.57	334.738	0.0774786	0.286753	0.781098	-0.0993216	0.105211	0.757064	0.0144578	0.604263	0.999972	-0.173978	0.0246391	0.467596
Fhod1	1943.14	1809.22	1899.76	1788.95	2058.99	1867.47	1795.48	1854.1	1482.5	1719.01	1845.35	2010.97	1989.94	2048.44	2005.26	0.0964113	0.062961	0.409368	-0.063482	0.30157	0.843637	0.0142801	0.683825	0.999972	-0.128106	0.0799543	0.692884
Nat9	2288.95	2064.91	2307.55	2358.88	2387.43	2288.58	2079.09	2318.68	2561.5	2302.74	2347.39	2238.96	2315.51	2293.44	2239.69	0.0137833	0.801396	0.982419	0.0450599	0.399326	0.872188	0.00446832	0.899049	0.999972	0.0411421	0.474257	0.864881
Nat8	275.285	216.921	228.363	225.052	267.749	255.064	218.909	258.22	268.399	268.56	202.562	291.033	226.653	278.026	269.269	0.0529762	0.465585	0.890916	0.0165358	0.789113	0.961291	0.0163024	0.568868	0.999972	-0.00106178	0.988913	0.997659
Olfr1459	0	0	0	0	0	0	0	0	0	0	0	0	0	0	0	0	0	0	0	0	0	0	0	0	0	0	0
Olfr1458	0	0	0	0	0	0	0	0	0	0	0	0	0	0	0	0	0	0	0	0	0	0	0	0	0	0	0
Cass4	122.349	252.921	204.439	126.071	173.144	197.05	238.319	172.499	185.537	416.158	287.851	222.74	155.584	246.069	203.8	0.036779	0.522704	0.915638	0.0994633	0.0476496	0.654946	0.0105059	0.567084	0.999972	0.0923731	0.139651	0.756658
Nat3	0	1.84614	0	2.08381	0	0	1.07837	1.05828	1.80133	3.32926	0.969194	11.5573	0	0	6.33574	0	0	0	0	0	0	0	0	0	0	0	0
Nat2	140.192	151.383	168.553	185.459	184.747	185.047	177.931	153.45	181.935	186.439	146.348	185.967	166.148	197.068	172.121	0.0540751	0.444901	0.883217	-0.00114898	0.985109	0.998502	0.0201201	0.442662	0.999972	-0.0114307	0.88107	0.971523
Nat1	387.438	419.997	382.779	369.877	341.826	435.11	418.407	470.933	501.672	487.182	443.891	460.19	450.425	400.527	398.096	0.0553791	0.441044	0.881596	0.0942379	0.135887	0.784142	0.0229509	0.453594	0.999972	0.117628	0.113699	0.736096
Dnmt1	12857.7	13615.3	13319	12627.9	13292.8	12745.2	12312.8	13145.9	11267.3	13566.7	13035.7	12010.1	12985.5	13223.8	12274.4	-0.0295514	0.47358	0.895373	-0.0362316	0.484665	0.892371	-0.0199869	0.513141	0.999972	-0.0334683	0.585945	0.896519
Olfr1451	0	0	0	0	0	0	0	0	0	0	0	0	0	0	0	0	0	0	0	0	0	0	0	0	0	0	0
Olfr1450	0	0	0	0	0	0	0	0	0	0	0	0	0	0	0	0	0	0	0	0	0	0	0	0	0	0	0
Olfr1453	0	0	0	0	0	0	0	0	0	0	0	0	0	0	0	0	0	0	0	0	0	0	0	0	0	0	0
Scrg1	6051.18	5918.72	5699.28	6562.97	6210.88	6553.65	5960.14	6039.59	7560.2	6225.72	6237.74	6530.91	5468.48	5987.67	5147.79	-0.108064	0.0553533	0.381508	0.0755158	0.168197	0.805927	0.0191427	0.574741	0.999972	0.194887	0.00392372	0.186288
Pomt1	4198.95	3957.2	4086.6	4013.42	4383.05	4032.02	3950.06	3981.24	3386.51	3827.54	4301.28	3855.93	3991.4	4107.54	3956.67	-0.016407	0.695183	0.963613	-0.06405	0.259273	0.826608	0.00496063	0.880274	0.999972	-0.0496757	0.452474	0.859707
Pomt2	6587.3	6722.72	6398.5	6747.39	6838.31	6899.74	6359.13	6728.52	5950.71	6506.49	6472.28	6592.9	6856.25	6645.98	6501.53	0.00943175	0.808824	0.983535	-0.0617064	0.165638	0.805927	0.0142978	0.640375	0.999972	-0.0568009	0.25765	0.811013
Sdr39u1	9081.01	9375.62	9386.79	9524.07	9797.83	9807.47	8584.88	9055.68	10252.3	9764.73	8762.49	8941.13	9230.34	9435.83	8828.86	-0.0268943	0.475672	0.89611	0.0139014	0.796019	0.965118	-0.00361882	0.913745	0.999972	0.033461	0.56718	0.888097
Fat3	25983.9	27119.8	27086	26890.6	29583.6	26951.8	27152.2	29587.3	23325.5	25423.4	26051.9	28212.4	31402	31391.3	29627	0.189239	4.52046e-08	1.18124e-05	-0.107228	0.0397912	0.625097	0.0586934	0.0606772	0.999972	-0.213809	0.000289126	0.0378651
Fat2	46.7305	27.6921	64.159	19.7962	74.9697	26.0066	34.5078	25.3986	15.3113	83.2316	15.5071	40.9758	62.4256	21.3046	62.3015	0.0202305	0.580628	0.9349	0	0	0	0.000559848	0.954985	0.999972	-0.0156999	0.631179	NA
Fat1	11786.3	10452.8	10542.7	10666	11769.4	11161.8	10462.3	9897.01	9178.7	12829.9	11346.4	10074.8	12337.2	11318.1	11367.4	0.0887314	0.0751138	0.445917	0.00279024	0.963961	0.994192	-0.00353523	0.919604	0.999972	-0.0698396	0.340793	0.837575
Fat4	36289.2	31569.9	28811.8	31072.8	33014.3	30137.6	26603.3	33620.4	25062.9	24767.5	23633.8	28658.9	35501.9	36786.7	34744.2	0.128804	0.0237852	0.236231	-0.185918	0.00159215	0.150147	-0.0218452	0.531951	0.999972	-0.395449	4.21122e-11	2.04061e-07
Tspan2	12184.8	11809.8	12812.2	11998.6	11096.4	12901.3	13411.7	12120.4	12487.8	13069.6	10961.6	13411.7	11914.6	10535.1	12064.3	-0.0745963	0.135563	0.595329	0.00824361	0.885852	0.984455	0.0117968	0.73448	0.999972	0.089636	0.172464	0.776311
Tspan3	55606.8	58412.8	58215.1	59789.8	55970.2	61142.4	57986	57026.3	68575	61187.4	59668.5	59813.1	59679.8	56618.2	60376.5	0.0189781	0.608562	0.943996	0.0849904	0.0749012	0.714522	-0.000346023	0.99072	0.999972	0.0692994	0.199944	0.797469
Tspan1	16.1433	16.6153	14.1367	19.7962	8.03247	14.0035	16.1755	17.9907	17.1127	15.5366	6.78436	14.7093	6.72276	17.0437	3.16787	0	0	0	0	0	0	0	0	0	0	0	0
Tspan6	3345.05	3594.43	3524.4	3326.81	3375.42	3330.84	3782.91	3344.16	4339.42	3620.02	3247.77	3112.06	3370.02	2954.95	3103.46	-0.113074	0.0353815	0.298078	0.0296413	0.633269	0.924803	0.00188231	0.956502	0.999972	0.116919	0.119406	0.737815
Tspan7	247645	262527	244135	259443	259263	261800	253415	264023	262779	260144	266496	261931	254947	257189	246744	-0.00399655	0.910773	0.992398	0.0169322	0.521195	0.8968	0.0273458	0.322626	0.999972	0.0521815	0.0988731	0.729967
Tspan4	2417.24	2573.52	2334.74	2445.35	2482.93	2483.63	2197.71	2361.02	2173.31	2381.53	2290.21	2491.12	2137.84	2175.2	2290.37	-0.129843	0.0123445	0.158286	-0.0229293	0.665816	0.934684	-0.0220824	0.525596	0.999972	0.0685871	0.249729	0.811013
Tspan5	39421.9	41896.3	38627	38833.9	39632.2	40955.3	41799.7	41606.2	40322	40269.6	40370.8	44020.6	45748.4	43384.8	41837	0.123534	0.00318428	0.0652496	0.00772364	0.844524	0.975102	0.0355904	0.221151	0.999972	-0.0731636	0.138896	0.75616
Tspan8	10.1957	8.30763	1.08744	3.12572	62.4748	1.00025	3.2351	1.05828	6.30467	93.2193	1.93839	4.20265	42.2573	9.58709	12.6715	0	0	0	0	0	0	0	0	0	0	0	0
Tspan9	8799.78	7577.48	9392.23	9031.25	9025.82	8835.23	8043.54	6988.86	10388.3	11300.6	9783.05	6433.2	8645.46	7863.54	8841.53	-0.034096	0.570726	0.931402	0.0857396	0.169194	0.805927	-0.0331162	0.339495	0.999972	0.0794057	0.305706	0.823896
Ccin	5.09787	10.1538	7.61209	10.4191	9.81746	6.00151	8.62694	2.11655	8.10601	4.43902	3.87678	3.15198	8.64354	2.13046	5.27979	0	0	0	0	0	0	0	0	0	0	0	0
Prm1	17.8426	18.4614	33.7107	17.7124	13.3874	8.00202	28.0376	20.1073	15.3113	15.5366	19.3839	7.35463	13.4455	10.6523	16.8953	0	0	0	0	0	0	0	0	0	0	0	0
Prm3	0	0	0	1.04191	0	0	1.07837	0	0	0	0.969194	1.05066	0	0	0	0	0	0	0	0	0	0	0	0	0	0	0
Prm2	5.94752	0.92307	2.17488	0	1.78499	1.00025	1.07837	0	0.900667	1.10975	0	0	0	0	1.05596	0	0	0	0	0	0	0	0	0	0	0	0
Gm14443	513.186	539.996	592.655	466.774	524.788	549.138	455.071	528.08	509.778	423.926	519.488	521.128	521.494	593.334	568.105	0.050846	0.479455	0.896809	-0.0328607	0.600575	0.917519	-0.0115409	0.721774	0.999972	-0.11236	0.13758	0.754615
Gm14440	2.54894	4.61535	2.17488	4.16763	3.56999	0	9.70531	0	10.808	1.10975	1.93839	13.6586	1.92079	7.45663	5.27979	0	0	0	0	0	0	0	0	0	0	0	0
Gm14444	9.3461	13.846	7.61209	17.7124	8.92497	9.00227	6.47021	10.5828	17.1127	15.5366	9.69194	10.5066	6.72276	14.9133	10.5596	0	0	0	0	0	0	0	0	0	0	0	0
Gm15319	22.0908	24.9229	18.4865	19.7962	12.495	6.00151	18.3322	13.7576	8.10601	16.6463	18.4147	13.6586	11.5247	7.45663	14.7834	0	0	0	0	0	0	0	0	0	0	0	0
Gm15315	0	0	0	0	0	0	0	0	0	0	0	0	0	0	0	0	0	0	0	0	0	0	0	0	0	0	0
Wdr86	109.604	35.9997	144.63	47.9277	102.637	73.0184	131.561	37.0397	45.0334	142.049	24.2299	131.333	225.693	64.9792	211.191	0.0723489	0.0570816	0.388647	-0.000459158	0.986656	NA	0.000567633	0.956236	0.999972	-0.0570587	0.116626	0.737815
Pcp4l1	8001.96	6604.56	7931.8	7163.11	7516.61	8173.06	6978.12	7110.56	6897.31	8093.44	6545.94	7971.37	7746.54	6181.54	6899.62	-0.0718142	0.269293	0.76388	-0.009182	0.875406	0.981848	0.00138309	0.96877	0.999972	0.0594042	0.410266	0.850377
Wdr81	9080.16	9062.7	8840.9	9473.01	9231.09	9472.39	8403.72	9085.31	7883.54	9269.78	9114.3	9017.83	9697.1	9635.03	9121.36	0.0514699	0.196478	0.686426	-0.028818	0.580045	0.913299	-0.0079829	0.805278	0.999972	-0.0869428	0.140105	0.75691
Wdr82	40065	41501.2	38956.5	42665	39558.1	40205.1	42785.3	40431.5	43158.2	41219.6	42112.5	39883.1	41182.6	39523.3	40507.6	-0.0143268	0.707752	0.966649	0.0266745	0.490188	0.893421	-0.00225636	0.94106	0.999972	0.0382719	0.334815	0.835659
Wdr83	4928.79	4931.96	5009.84	4943.85	5192.55	4944.25	4536.69	5032.11	4938.36	4849.63	5003.95	5071.54	4951.79	5064.11	4839.45	-0.00185127	0.960378	0.997912	0.00953824	0.8339	0.974273	-0.00583261	0.859568	0.999972	0.00316635	0.939836	0.987127
4930579G24Rik	263.39	259.383	257.724	260.477	222.232	223.056	231.849	339.707	278.306	240.817	223.884	260.564	235.296	236.482	280.885	-0.0278279	0.70397	0.965554	-0.00569093	0.923622	0.98877	-0.00572842	0.823751	0.999972	0.000247167	0.997456	0.999199
Wdr89	62.8738	64.6149	112.006	67.7239	74.0772	94.0237	84.1127	97.3615	108.08	94.3291	72.6896	91.4075	67.2276	76.6967	101.372	0.015381	0.778567	0.97894	0.0172655	0.750528	NA	0.0130337	0.466867	0.999972	0.0389593	0.554588	0.885948
Msmo1	16777.1	16865.4	15969.1	16138.1	16089.9	15834	16216.5	16552.5	20193	16048.2	15204.7	14805.9	17652	15480	15323	-0.0232702	0.638053	0.951653	0.0224927	0.708353	0.942478	-0.0202869	0.453541	0.999972	0.023286	0.751918	0.942296
Pitpna	62708.1	62995.8	62655.1	63049.9	62117.8	62915.9	62246.6	62198.1	64949.8	63532.3	61060.2	61714.8	62802.1	59991.7	61958.3	-0.0297675	0.282754	0.777331	0.00961978	0.753665	0.952978	-0.0113235	0.53663	0.999972	0.0260992	0.489545	0.870044
Pitpnb	12460.1	12099.6	12322.9	12505	12284.3	11827	12704.2	12613.6	14218.8	12757.7	12255.5	12183.5	12916.3	12467.5	12462.4	0.0280724	0.387499	0.852529	0.0463665	0.345736	0.859211	3.34264e-05	0.99904	0.999972	0.0222519	0.691573	0.92975
Gamt	1756.22	1604.3	1787.75	1896.27	1563.65	1833.46	1778.23	1821.29	1541.04	1615.8	1576.88	1612.77	1446.35	1437	1596.61	-0.182225	0.00347356	0.0694528	-0.106911	0.0470251	0.652762	-0.00516737	0.883504	0.999972	0.0714721	0.225907	0.80117
Cfap126	101.957	53.538	78.2958	54.1791	64.2598	50.0126	80.8776	59.2635	63.9474	83.2316	44.5829	142.89	113.326	76.6967	76.0289	0.0466103	0.378885	0.847686	0.039395	0.300197	NA	-0.00964584	0.540911	0.999972	-0.0100775	0.838673	0.96097
Scpep1	2074.83	1917.22	2125.95	2037.97	2222.32	2055.52	2085.56	1952.52	2085.95	2296.08	2303.78	2230.55	2592.1	2215.68	2460.38	0.196767	0.000901938	0.0272306	0.0790412	0.123305	0.769167	0.0161424	0.643437	0.999972	-0.0960164	0.127449	0.744368
Gm13251	279.533	399.689	386.042	341.745	357.891	381.096	368.802	395.796	398.996	375.097	318.865	396.099	394.722	400.527	402.32	0.0860789	0.23909	0.735637	-0.00740573	0.906354	0.988537	0.0210462	0.47186	0.999972	-0.0590975	0.439921	0.858316
Zfp628	2419.79	2351.06	2427.17	2449.52	2514.16	2439.61	2262.42	2477.43	1985.97	2490.29	2347.39	2551.01	2242.52	2414.88	2293.54	-0.0522261	0.279038	0.775173	-0.0330517	0.576523	0.912899	0.00427095	0.898474	0.999972	0.0109288	0.87738	0.969733
Zfp629	9671.52	9633.15	9387.88	9779.33	9756.77	9722.45	9423.85	9722.39	8853.56	9770.27	9344	9526.35	9259.16	9467.78	9673.62	-0.0231418	0.500415	0.907082	-0.0384908	0.326145	0.853263	0.00393874	0.878858	0.999972	-0.0135321	0.772414	0.945339
Zfp626	3341.66	3364.59	3596.17	3373.69	3328.12	3466.87	3361.27	3438.34	3637.8	3405.84	3592.8	3360.02	3297.99	3462	3916.55	0.0457899	0.422163	0.871625	0.0371419	0.378108	0.87061	-0.00678063	0.829264	0.999972	-0.0198192	0.74861	0.941638
Zfp622	6215.16	6087.64	7226.05	6689.04	6202.85	6285.58	6843.32	6604.71	7146.8	6655.19	6996.61	7139.24	6443.28	6186.87	6723.28	-0.0198484	0.722387	0.969209	0.092808	0.0328377	0.595602	-0.00937358	0.788762	0.999972	0.102145	0.0313995	0.509591
Zfp623	3511.59	3465.2	3254.71	3509.14	3495.91	3611.91	3579.1	3363.2	3658.51	3398.07	3186.71	3238.14	3642.77	3517.4	3512.11	0.0433792	0.342176	0.822393	-0.0482868	0.32725	0.853732	0.021462	0.507587	0.999972	-0.0661419	0.242319	0.811013
Mbtps2	10123.5	11360.2	10623.2	10470.1	10679.6	9905.5	10903.4	11319.3	10509	9376.31	10292.8	9824.73	9870.93	10973	11097.1	-0.00110909	0.982456	0.998007	-0.0802453	0.0968684	0.74482	0.00424477	0.900382	0.999972	-0.0767257	0.17296	0.776598
Mbtps1	26841.2	27300.7	26074.7	26659.3	26719.6	27054.8	26079.2	26746.9	25974.3	26989.2	25554.7	26894.8	26435.8	28002.8	25844.6	0.00059382	0.9871	0.998007	-0.015106	0.639282	0.926567	-0.00418723	0.863636	0.999972	-0.0208663	0.636987	0.911341
Lrit2	10.1957	5.53842	3.26232	2.08381	0	0	6.47021	3.17483	2.702	1.10975	2.90758	3.15198	1.92079	6.39139	8.44766	0	0	0	0	0	0	0	0	0	0	0	0
Lrit3	27.1887	35.9997	36.973	42.7182	28.5599	27.0068	35.5861	52.9138	16.212	14.4268	35.8602	48.3304	30.7326	43.6745	30.6228	0	0	0	0	0	0	0	0	0	0	0	0
Lrit1	13.5943	0	0	0	0	1.00025	1.07837	0	0	0	0	0	0	0	0	0	0	0	0	0	0	0	0	0	0	0	0
Plcl2	9157.48	8431.32	8801.75	8758.27	8610.81	8475.14	8623.71	8754.07	9924.45	9346.35	8231.37	7987.13	9429.15	9120.52	9131.92	0.063526	0.106536	0.535895	0.0316615	0.564612	0.90797	-0.0234888	0.411661	0.999972	-0.0441694	0.498271	0.872191
Plcl1	11583.2	12573.1	13198.3	13738.6	11886.3	12469.1	13300.6	13396.7	12263.5	11604.7	13065.7	13642.8	13400.4	13816.1	15042.1	0.116169	0.0342697	0.292945	-0.010573	0.838373	0.975102	-0.00125857	0.971244	0.999972	-0.12753	0.034149	0.522485
Sall4	60.3248	91.3839	75.0334	129.196	102.637	62.0156	54.9967	83.6039	97.2721	78.7925	81.4123	73.5463	93.1582	94.8057	98.204	0.0184252	0.744108	0.972949	0.0222991	0.6453	NA	-0.0111425	0.465893	0.999972	-0.0622127	0.383853	0.847416
Sall1	5890.59	5438.73	5290.4	5376.24	5749.46	5764.45	5571.93	5850.16	6003.85	6193.54	5884.95	5883.7	6246.4	5555.19	5730.68	0.0733874	0.15871	0.637229	0.0575245	0.111836	0.759442	0.0417258	0.193815	0.999972	0.0306821	0.549565	0.884776
Sall3	1683.15	1584.91	1484.36	1682.68	1399.43	1603.4	1577.65	1596.94	1287.05	1569.19	1591.42	1645.34	1350.31	1492.39	1502.63	-0.118993	0.0523402	0.369504	-0.0128362	0.832411	0.974273	-0.0304974	0.388092	0.999972	0.0482797	0.507082	0.875363
Sall2	22076.3	21610	21826	22287.4	23171.9	22388.6	21099.3	22071.4	20024.5	21261.8	20387	20361.8	20998	20551.5	20086.4	-0.0924226	0.00261181	0.0566302	-0.101514	0.00855388	0.363604	0.0113377	0.69211	0.999972	-0.00311147	0.936132	0.986126
Rap2b	10448.1	11747	12028.2	10270.1	11146.4	11595.9	11314.2	11764.9	12884	10527.1	11031.4	11464.8	10670.9	11133.8	12260.7	0.0227299	0.695385	0.963613	0.00222286	0.965769	0.99512	0.0250075	0.469284	0.999972	0.0114081	0.860586	0.965022
Rap2c	7908.5	8431.32	8650.59	7984.13	7648.7	8145.05	9669.72	8566.75	10689.1	8245.47	9480.66	8559.74	7970.31	8486.71	9390.63	0.0522053	0.331142	0.816254	0.0753049	0.217688	0.821376	0.0226519	0.521353	0.999972	0.0705319	0.321247	0.831113
Rap2a	34674	34605	34040.2	35188.3	34368.3	32468.2	33208.3	34128.4	39188.9	32845.4	32673.5	31562.9	35180.2	35325.2	35266.9	0.0236623	0.364502	0.839064	0.0170727	0.750976	0.952674	-0.0397681	0.117562	0.999972	-0.0399878	0.523398	0.879923
Mybph	81.566	66.461	69.5962	51.0534	89.2497	59.0149	88.4261	57.147	59.444	43.2804	86.2583	73.5463	63.386	75.6315	51.7419	-0.0153176	0.787134	0.97894	-0.0232032	0.600287	NA	0.00803882	0.640834	0.999972	0.0077473	0.893334	NA
Ctdspl2	8399.6	9292.54	8269.99	8290.45	7855.76	7965.01	9511.2	8647.18	9765.04	8024.63	8653.94	8418.95	7866.59	8390.83	8808.79	-0.0318224	0.536676	0.921254	0.0261315	0.651238	0.931555	-0.00682476	0.846666	0.999972	0.0476138	0.451527	0.859469
Ache	12153.3	10984.5	12338.1	11924.6	11931.8	12783.2	10858.1	11148.9	8568.95	10738	10193	10482.4	10758.3	10268.8	10534.2	-0.154815	0.000584949	0.0204746	-0.156956	0.0068349	0.337948	-0.0126812	0.715707	0.999972	-0.0574686	0.377771	0.846265
Gabpa	7382.57	8331.63	8028.58	7519.44	7713.85	7447.88	8846.93	8225.99	8494.19	7551.88	8526	8022.85	8007.76	7754.89	7917.57	0.0113928	0.808686	0.983535	0.0125132	0.81408	0.969983	0.0239494	0.495001	0.999972	0.0397259	0.438776	0.858264
Rdm1	655.926	572.303	653.552	607.431	735.417	630.159	560.751	573.586	769.17	742.425	673.59	634.599	777.919	641.27	610.343	0.0712377	0.322124	0.808081	0.0915561	0.146688	0.792232	0.00202871	0.949811	0.999972	0.0340621	0.655832	0.917963
Adcyap1	2589.72	2732.29	3061.15	2821.48	2836.35	3102.78	1317.77	1478.41	2791.17	2713.35	1115.54	1268.15	2153.2	1106.78	1332.62	-0.20533	0.00110534	0.0317283	-0.0104574	0.747646	0.951445	-0.0172865	0.253684	0.999972	0.0360867	0.43969	0.858271
Pdx1	0	0	0	0	0	0	0	0	0	0	0	0	0	0	0	0	0	0	0	0	0	0	0	0	0	0	0
A730046J19Rik	56.0766	81.2301	48.9348	44.802	45.5173	51.0129	42.0563	32.8066	22.5167	25.5243	15.5071	10.5066	16.3267	12.7828	25.343	-0.158294	0.000526475	0.0188635	0	0	0	-0.0216496	0.160681	0.999972	0	0	0
Cyfip1	37754.9	38297.2	37926.7	38977.7	38970.9	36131.1	38122.5	39215.5	34744.1	33351.4	36335.1	36988.5	36375.9	39338	36950.1	-0.0259301	0.463224	0.889877	-0.0941826	0.026815	0.553899	-0.0047883	0.863952	0.999972	-0.0775765	0.119098	0.737815
Cyfip2	268303	265568	250888	261211	264377	262004	263071	269263	227727	271519	273589	269096	271868	273975	266493	0.0462666	0.152838	0.625551	-0.0184351	0.714962	0.944292	0.0138412	0.587651	0.999972	-0.0462098	0.440364	0.858316
Abo	1.69929	0	0	1.04191	0	0	1.07837	0	0	0	0.969194	0	0.960394	0	0	0	0	0	0	0	0	0	0	0	0	0	0
Abr	243354	251072	239048	255889	252007	242709	231651	253921	221286	224878	229670	245196	240115	259214	238598	-0.00880395	0.82332	0.983535	-0.0779846	0.0694036	0.706844	-0.0108626	0.720192	0.999972	-0.0846396	0.0911702	0.717849
Mmp1a	0	0	0	0	0	0	0	0	0	0	0	0	0	0	0	0	0	0	0	0	0	0	0	0	0	0	0
Mmp1b	0	0	0	0	0	0	0	0	0	0	0	0	0	0	0	0	0	0	0	0	0	0	0	0	0	0	0
Kctd20	19263.2	19615.2	18173.3	18843.9	18828.1	18806.7	19288.8	18341	19582.3	19519.5	19122.2	18681.8	19215.6	18877	18647.1	-0.00586727	0.870543	0.988576	0.0289488	0.37176	0.868644	-0.0106691	0.705003	0.999972	0.0217323	0.537576	0.88225
Kctd21	3458.91	3345.2	3039.4	3573.74	3547.67	3227.81	3501.46	3303.94	3618.88	3553.43	3418.35	3245.49	3762.82	3236.18	3668.4	0.0645161	0.286977	0.781509	0.0220909	0.647881	0.92979	0.00921979	0.792242	0.999972	-0.0326704	0.59368	0.898851
Smcr8	15591	15943.3	13984.5	16071.4	15251.9	15077.8	14881.5	15448.7	14406.2	15073.8	14972.1	14491.8	15591	15364.9	15521.5	0.00637115	0.892904	0.989673	-0.0386113	0.228353	0.822244	-0.0157917	0.631392	0.999972	-0.0688663	0.053951	0.617508
Gm3476	0	0	0	0	0	0	0	0	0	0	0	0	0	0	0	0	0	0	0	0	0	0	0	0	0	0	0
Cela1	298.226	368.305	290.347	287.566	307.911	302.076	365.567	313.25	500.771	392.853	346.972	408.707	330.375	262.047	359.025	0.0109636	0.87964	0.988576	0.153891	0.0139522	0.43319	0.0106082	0.719091	0.999972	0.15766	0.0394733	0.546498
Mmp14	2632.2	2199.67	2638.13	2103.61	2477.57	2457.62	1911.95	2209.68	2242.66	2814.34	2312.5	2144.4	3084.78	2378.66	2402.3	0.0794356	0.266397	0.760266	0.0396433	0.527318	0.897592	-0.0261015	0.429766	0.999972	-0.0831707	0.276219	0.815475
Mmp15	5033.3	4463.04	5050.08	5318.93	5211.29	5226.32	4381.41	5018.35	4146.67	4881.81	4385.6	4526.25	4598.37	4421.78	4160.47	-0.145128	0.0106636	0.144431	-0.10613	0.0585854	0.678926	-0.00130921	0.970442	0.999972	0.0232655	0.702212	0.932001
Mmp16	12885.7	14723.9	11969.5	10991.1	12375.4	13271.3	13742.7	12437.9	11467.3	11511.5	12097.5	12553.3	11936.7	13911.9	13278.7	0.0311449	0.635509	0.950902	-0.102866	0.0247953	0.537934	0.0150522	0.668007	0.999972	-0.109938	0.0577537	0.630134
Mmp17	50501.2	48104.9	49033.8	55431.5	52722.5	48272.2	46663.1	52613.3	48644.1	45162.5	45826.4	48657.2	49268.2	53543.9	49306.9	-0.00288627	0.953408	0.997912	-0.074566	0.109673	0.757064	-0.0127024	0.713208	0.999972	-0.0961385	0.0479003	0.593291
Mmp10	0	0	0	0	0	0	0	0	0	0	0	0	0	0	0	0	0	0	0	0	0	0	0	0	0	0	0
Mmp11	316.068	326.767	340.369	284.44	396.268	391.099	286.846	301.609	283.71	318.499	296.573	300.489	395.682	278.026	307.284	0.0198302	0.78501	0.97894	-0.0847567	0.174626	0.810288	0.0230286	0.409357	0.999972	-0.0595316	0.441694	0.858316
Mmp12	550.57	0.92307	251.199	128.154	61.5823	110.028	61.467	41.2728	101.775	104.317	257.806	453.886	1115.98	251.395	47.5181	0.00862103	0.518819	0.913767	0.104616	0.000858427	0.102084	-0.00544644	0.189412	0.999972	-0.0214139	0.329047	0.833645
Mmp13	6.79716	5.53842	5.43721	7.29335	4.46248	11.0028	1.07837	1.05828	0.900667	2.21951	5.81517	2.10132	15.3663	3.1957	10.5596	0	0	0	0	0	0	0	0	0	0	0	0
Mmp19	580.308	636.918	553.507	439.685	505.153	638.161	707.409	568.295	552.109	804.572	878.09	892.012	677.078	662.574	668.421	0.14739	0.0436079	0.335493	0.132409	0.0289115	0.574105	0.0255079	0.367625	0.999972	0.0982899	0.202145	0.79802
Klrb1f	0	0.92307	1.08744	0	0	0	2.15674	0	0	0	0.969194	2.10132	6.72276	0	1.05596	0	0	0	0	0	0	0	0	0	0	0	0
Klrb1a	19.5418	24.9229	35.8856	28.1315	14.2799	24.0061	15.0971	7.40794	14.4107	4.43902	4.84597	9.45595	13.4455	11.7176	16.8953	0	0	0	0	0	0	0	0	0	0	0	0
Klrb1b	3.39858	0.92307	1.08744	2.08381	8.03247	1.00025	1.07837	6.34966	0.900667	6.65852	6.78436	5.25331	3.84158	2.13046	9.50361	0	0	0	0	0	0	0	0	0	0	0	0
Klrb1c	0.849646	2.76921	1.08744	0	0	2.0005	8.62694	1.05828	0.900667	2.21951	0	1.05066	4.80197	6.39139	1.05596	0	0	0	0	0	0	0	0	0	0	0	0
Gpsm2	5633.15	6947.95	5425.24	6064.94	5369.26	5945.5	6640.59	5840.63	6529.84	6864.94	6827.01	6625.47	6126.35	6068.63	6011.56	0.00810175	0.895842	0.990144	0.135047	0.0105079	0.38765	-0.00744595	0.830482	0.999972	0.134068	0.000808561	0.0721107
Gpsm3	287.18	260.306	220.751	232.345	222.232	254.064	205.968	262.453	236.876	244.146	252.96	262.665	273.712	240.742	286.164	0.0398981	0.583603	0.935182	0.0358502	0.569616	0.909287	-0.0163845	0.553327	0.999972	-0.0542142	0.483235	0.868201
Gpsm1	9216.96	9774.38	9710.85	9355.28	9040.1	9937.5	9127.3	8545.59	8751.78	9855.73	9449.65	8846.57	8135.5	8383.38	8217.46	-0.193878	1.42799e-07	3.23024e-05	0.00785487	0.877211	0.981848	-0.0365714	0.274386	0.999972	0.140697	0.00660333	0.256093
Ppef2	82.4156	70.1533	61.9841	83.3525	54.4423	65.0164	75.4857	71.9628	87.3647	89.8901	87.2275	72.4956	105.643	61.7835	74.973	0.0226922	0.694447	0.963453	0.0812869	0.131837	NA	-0.0137675	0.481259	0.999972	0.0130486	0.841102	0.961468
Ppef1	49.2794	75.6917	53.2846	46.8858	53.5498	56.0141	57.1535	32.8066	85.5634	93.2193	54.2749	18.9119	30.7326	42.6093	33.7906	-0.0923727	0.0732597	0.440605	0.0230629	0.47077	NA	-0.00905242	0.562484	0.999972	0.0583808	0.15398	NA
Olfr635	0	0	0	0	0	0	0	0	0	0	0	0	0	0	0	0	0	0	0	0	0	0	0	0	0	0	0
Olfr633	0	0	0	0	0	0	0	0	0	0	0	0	0	0	0	0	0	0	0	0	0	0	0	0	0	0	0
Olfr632	0	0	0	0	0	0	0	0	0	0	0	0	0	0	0	0	0	0	0	0	0	0	0	0	0	0	0
Olfr631	0	0	0	0	0	0	0	0	0	0	0	0	0	0	0	0	0	0	0	0	0	0	0	0	0	0	0
Olfr630	0	0	0	0	0	0	0	0	0	0	0	0	0	0	0	0	0	0	0	0	0	0	0	0	0	0	0
Olfr639	0	0	0	0	0	0	0	0	0	0	0	0	0	0	0	0	0	0	0	0	0	0	0	0	0	0	0
Olfr638	0	0	0	0	0	0	0	0	0	0	0	0	0	0	0	0	0	0	0	0	0	0	0	0	0	0	0
Oma1	1381.52	1391.07	1390.84	1358.65	1382.48	1194.3	1310.22	1446.66	1311.37	1342.8	1278.37	1296.52	1468.44	1353.91	1449.83	0.0361682	0.510404	0.911496	-0.0210251	0.707323	0.942478	-0.025525	0.470074	0.999972	-0.104181	0.0697193	0.670348
Gm5294	0	0	1.08744	0	0.892497	0	2.15674	1.05828	0	0	0	2.10132	0	0	0	0	0	0	0	0	0	0	0	0	0	0	0
Bod1l	29057.9	30760.4	27440.5	27866.8	27754	27397.9	30197.5	27934.3	24832.3	26974.8	28254	27504.2	28050.2	28295.8	27896.3	-0.0338519	0.418838	0.87081	-0.0626825	0.177502	0.81277	-0.0167392	0.610894	0.999972	-0.0558838	0.257829	0.811013
Poteg	0	0	0	0	0	0	0	0	0	0	0	0	0	0	0	0	0	0	0	0	0	0	0	0	0	0	0
Tmem178b	38821.2	35789.3	36952.3	35837.4	37950.7	36574.2	36073.6	35899.9	29021.3	35529.9	35609.2	32625.1	35750.7	32986	34810.7	-0.087487	0.0352349	0.297404	-0.109055	0.0405919	0.628129	-0.00773135	0.791788	0.999972	-0.0445309	0.485181	0.869365
4930433I11Rik	0.849646	0.92307	0	1.04191	5.35498	0	0	1.05828	0.900667	0	0.969194	1.05066	0	2.13046	1.05596	0	0	0	0	0	0	0	0	0	0	0	0
Crnn	0.849646	0	0	2.08381	0	4.00101	4.31347	1.05828	0	0	0.969194	0	0.960394	0	0	0	0	0	0	0	0	0	0	0	0	0	0
Gm7579	0.849646	0	0	0	1.78499	0	0	1.05828	0	0	0.969194	0	9.60394	1.06523	2.11191	0	0	0	0	0	0	0	0	0	0	0	0
Vangl1	1090.1	966.454	998.271	909.584	1041.54	1034.26	966.217	923.876	870.945	1047.61	806.37	1045.41	1142.87	893.73	1154.16	0.0614084	0.389483	0.854022	-0.0429291	0.491688	0.893561	-0.000339456	0.992262	0.999972	-0.0944878	0.221862	0.800814
Vangl2	7493.87	8120.24	7827.4	7797.63	8212.75	8261.08	7022.33	8070.42	6950.45	7221.17	7017.94	7718.16	7312.44	8499.49	7666.25	0.00114091	0.982188	0.998007	-0.0995015	0.0563512	0.675453	0.00849577	0.80629	0.999972	-0.0949604	0.110408	0.735345
Olfr573-ps1	0	0	0	0	0	0	0	0	0	0	0	0	0	0	0	0	0	0	0	0	0	0	0	0	0	0	0
Maea	16410.1	16037.4	16330.1	16104.7	16312.2	15904	14834	15550.3	16822.7	16472.1	15957.8	15921.7	16026.1	15828.3	14900.6	-0.0553922	0.121642	0.56849	0.0517272	0.189216	0.814941	-0.0412483	0.155504	0.999972	0.0579983	0.180349	0.783509
Csl	16.1433	20.3075	23.9237	19.7962	19.6349	21.0053	24.8025	20.1073	26.1194	17.7561	20.3531	13.6586	19.2079	24.5003	24.287	0	0	0	0	0	0	0	0	0	0	0	0
Sostdc1	582.857	551.996	929.762	460.523	508.723	644.162	484.187	501.623	589.937	580.401	498.166	709.196	646.345	463.376	521.643	-0.0638866	0.340369	0.821978	0.0669531	0.285928	0.836061	-0.0279625	0.218123	0.999972	0.0577825	0.454562	0.86044
Kalrn	186941	182194	172081	181217	190133	170372	162252	186805	163754	150958	148579	173230	193635	197476	179563	0.0667949	0.108135	0.538934	-0.119329	0.0267991	0.553899	-0.0169167	0.620596	0.999972	-0.214681	0.000222156	0.0316616
Dmp1	1117.28	1144.61	1241.86	1467	1143.29	1137.29	1231.5	1480.53	1098.81	1207.41	1357.84	1402.63	999.77	1429.54	1341.07	0.00766023	0.916627	0.992765	0.011615	0.853665	0.976901	0.00155826	0.960927	0.999972	0.00563774	0.942003	0.987548
Mael	57.7759	101.538	113.094	27.0896	110.67	83.0209	75.4857	96.3032	67.5501	102.097	84.3199	10.5066	87.3958	11.7176	46.4621	-0.0305142	0.343245	0.823498	-0.0269421	0.362287	NA	0.00929147	0.457561	0.999972	0.0169326	0.573264	NA
Mmp25	54.3773	40.6151	80.4706	40.6344	49.0873	54.0136	23.7241	48.6807	25.2187	65.4755	33.9218	38.8745	72.0295	72.4358	62.3015	0.0526271	0.311131	0.79949	-0.0092301	0.792639	NA	-0.0106292	0.419936	0.999972	-0.0994174	0.0560176	NA
Gm4907	0.849646	0	1.08744	2.08381	0	1.00025	1.07837	0	0	1.10975	0.969194	0	0	0	0	0	0	0	0	0	0	0	0	0	0	0	0
Gm4906	0	0	0	0	0	0	0	0	0	0	0.969194	0	0	0	0	0	0	0	0	0	0	0	0	0	0	0	0
Sin3b	24229.3	24754	24800.2	25335	25160.4	24130.1	24619.1	24826.1	22063.6	24282.5	25194.2	23383.5	22935.2	24654.8	23017.8	-0.0708031	0.0523829	0.369504	-0.0492376	0.25217	0.825293	-0.00562743	0.818431	0.999972	0.00965869	0.856666	0.964981
Ercc6l	38.2341	34.1536	36.973	46.8858	30.3449	16.004	37.7429	26.4569	40.53	46.6097	28.1066	21.0132	61.4652	24.5003	38.0145	0.0090252	0.841257	0.986292	0	0	0	0	0	0	0	0	0
Gm43796	0	0	0	0	0	0	0	0	0	0	0	0	0	0	0	0	0	0	0	0	0	0	0	0	0	0	0
Coasy	4361.23	4401.2	4479.17	4702.12	4550.84	4422.11	4596	4554.82	4207.02	4574.41	4611.43	4291.95	4658.87	4721.11	4372.72	0.0267198	0.561645	0.928546	-0.0308508	0.470176	0.887776	0.0103249	0.733965	0.999972	-0.0457854	0.392366	0.847833
Ddb2	2183.59	2107.37	2157.48	1951.49	2252.66	2208.56	2028.41	2089.04	2000.38	1836.64	1887.99	2093.97	2135.92	2352.03	2011.6	0.0338912	0.572111	0.931651	-0.104528	0.0460177	0.648662	0.0171243	0.623458	0.999972	-0.114224	0.0819207	0.69614
Dmpk	5254.21	4779.65	5495.93	5661.72	5160.42	5103.29	5601.04	5497.75	3900.79	5047.16	5725.03	5981.42	5251.43	5570.1	5501.54	0.0309525	0.569802	0.931126	-0.0261393	0.678359	0.938486	0.00614756	0.860225	0.999972	-0.0434723	0.571275	0.890242
Stk39	11511	11318.7	11766.1	11532.9	10697.5	11682.9	12263.2	11341.6	12855.2	13140.6	12691.6	12324.3	12426.5	11946.6	12669.4	0.0912112	0.00932576	0.133576	0.127708	0.00437494	0.268531	-0.00406693	0.899232	0.999972	0.0424449	0.301489	0.822433
Tor4a	350.904	334.151	430.627	352.164	471.238	434.109	384.977	409.553	335.048	456.109	412.877	420.265	603.127	385.614	403.376	0.128731	0.0698511	0.430157	-0.0329318	0.602074	0.918051	0.0541475	0.0781518	0.999972	-0.0730216	0.33065	0.834357
Gm28845	0	0	0	0	0	0	0	0	0	0	0	0	0	0	0	0	0	0	0	0	0	0	0	0	0	0	0
Depdc1b	41.6326	47.0766	59.8093	55.221	70.5072	57.0144	63.6237	62.4383	61.2454	75.4633	58.1517	68.293	62.4256	78.8272	65.4693	0.0835476	0.145124	0.612331	0.0111213	0.833566	NA	0.0237318	0.199589	0.999972	-0.0169278	0.799772	NA
Snrnp35	1814.84	1713.22	1774.7	1723.31	1792.13	1820.46	1757.74	1736.63	1933.73	1672.4	1573.97	1746.2	1818.99	1898.24	1733.88	0.039597	0.459909	0.889474	-0.027163	0.625333	0.923025	0.0103011	0.757082	0.999972	-0.0520619	0.441984	0.858316
Abi3	199.667	182.768	164.204	186.501	220.447	220.055	177.931	260.336	232.372	191.987	207.408	209.082	223.772	215.177	194.296	0.0877304	0.22706	0.722633	-0.0240003	0.696158	0.941814	0.042852	0.102896	0.999972	-0.00279696	0.971225	0.993637
Pou1f1	1.69929	4.61535	2.17488	2.08381	1.78499	1.00025	1.07837	0	1.80133	3.32926	0	2.10132	1.92079	7.45663	5.27979	0	0	0	0	0	0	0	0	0	0	0	0
Cd274	656.776	605.534	644.853	601.18	691.685	587.148	719.271	664.598	662.891	754.633	722.05	735.463	699.167	644.465	694.82	0.0806114	0.227443	0.722732	0.069794	0.251513	0.825293	0.0319602	0.350872	0.999972	0.0572566	0.409698	0.850019
Cd276	3064.67	3263.05	3063.32	2951.72	3236.19	3357.85	2691.61	3303.94	2860.52	2876.48	2883.35	3139.38	3225.96	3444.96	3107.68	0.0658084	0.205579	0.698912	-0.0701058	0.221331	0.822244	0.0131372	0.709719	0.999972	-0.125641	0.0275132	0.484235
Fignl2	342.407	336.92	374.08	335.494	360.569	367.093	394.683	348.173	276.505	365.109	346.002	347.769	434.098	263.112	394.928	0.0265317	0.710197	0.966762	-0.0703947	0.265347	0.830027	0.0265463	0.422406	0.999972	-0.0455763	0.540205	0.882376
Fignl1	175.027	209.537	165.291	151.076	174.929	213.054	198.42	184.14	244.081	239.707	163.794	171.258	210.326	243.938	180.569	0.0949749	0.174467	0.659243	0.0274114	0.63915	0.926567	0.0217489	0.40604	0.999972	-0.0153567	0.831296	0.958779
Dynlrb2	44.1816	5.53842	21.7488	5.20953	18.7424	19.0048	32.351	4.23311	25.2187	39.9511	1.93839	77.7489	43.2177	23.4351	26.3989	0	0	0	0	0	0	0	0	0	0	0	0
Nrk	10.1957	20.3075	4.34976	1.04191	17.8499	12.003	8.62694	8.46622	2.702	17.7561	15.5071	11.5573	31.693	6.39139	23.2311	0	0	0	0	0	0	0	0	0	0	0	0
Rps12-ps3	15.2936	5.53842	13.0493	9.37716	9.81746	3.00076	14.0188	14.8159	16.212	8.87803	11.6303	13.6586	9.60394	14.9133	16.8953	0	0	0	0	0	0	0	0	0	0	0	0
Nrm	316.068	241.844	306.658	272.979	301.664	291.073	258.808	294.201	217.962	270.78	205.469	211.183	287.158	263.112	323.123	0.0145049	0.842239	0.986292	-0.15186	0.0156077	0.449404	0.00230318	0.937795	0.999972	-0.16477	0.0327453	0.519105
Nrl	374.694	356.305	431.714	368.835	423.043	319.08	301.943	371.455	346.757	305.182	353.756	310.996	316.93	285.482	309.395	-0.181466	0.0128172	0.162559	-0.0458373	0.46467	0.88704	-0.0235947	0.412984	0.999972	0.0663851	0.38649	0.847833
Cox7b2	156.335	155.076	121.793	130.238	126.735	132.033	141.266	120.644	303.525	152.036	112.427	132.383	176.712	125.697	124.603	0.00383983	0.954053	0.997912	0.0614699	0.165586	0.805927	-0.017641	0.481999	0.999972	0.0438759	0.426806	0.854496
Rara	1893.01	1694.76	1478.92	1653.51	1674.32	1705.43	1413.74	1538.73	1450.07	1752.3	1323.92	1645.34	2022.59	1419.95	1485.73	-0.0186767	0.797661	0.98179	-0.0222585	0.720661	0.94611	-0.0331234	0.33417	0.999972	-0.0468143	0.546063	0.883513
Aoah	13.5943	8.30763	19.5739	6.25144	13.3874	16.004	20.489	17.9907	2.702	19.9756	20.3531	13.6586	18.2475	12.7828	20.0632	0	0	0	0	0	0	0	0	0	0	0	0
Brd4	25666.9	25578.3	23694.3	25329.8	25524.5	23574.9	23376.9	24662.1	18238.5	25012.7	25456.9	24404.8	24455.5	24623.9	23865.7	-0.0424165	0.256508	0.753114	-0.0380821	0.533983	0.898847	-0.0342402	0.27471	0.999972	-0.0419343	0.567921	0.888587
Rarg	1980.52	2012.29	1935.65	2028.59	2160.73	2065.52	2076.94	1998.03	1855.37	2387.08	2185.53	2254.72	2236.76	1973.88	2210.12	0.0862446	0.119471	0.563548	0.0442767	0.448284	0.881837	0.0407506	0.218286	0.999972	0.0133552	0.852106	0.963974
Ufm1	13381.9	13918	13968.2	13788.6	13601.6	14434.6	14746.7	13941.7	18489.8	14360.2	13723.8	13938.1	14018.9	13437.9	14998.8	0.0350668	0.407019	0.863318	0.060408	0.317122	0.849836	0.0330688	0.251451	0.999972	0.0642074	0.377707	0.846265
Rhbg	0	0.92307	0	0	0.892497	1.00025	0	0	0.900667	0	0	0	0.960394	2.13046	1.05596	0	0	0	0	0	0	0	0	0	0	0	0
Fbn2	1117.28	868.609	1079.83	1067.95	1108.48	1192.3	1371.68	1101.67	879.051	1069.8	1046.73	840.529	859.552	1026.88	1041.17	-0.0512546	0.473912	0.895475	-0.173527	0.00578616	0.308595	0.0658542	0.0456087	0.999972	-0.0150387	0.844018	0.961587
Fbn1	3898.17	2568.9	3997.43	3913.4	3894.86	3109.78	2619.35	3663.75	2937.08	2630.12	2433.65	3044.82	3704.24	3942.42	3952.45	0.057813	0.426903	0.874251	-0.135008	0.0326501	0.595602	-0.0133359	0.556553	0.999972	-0.361664	9.61023e-08	9.97885e-05
Gm38394	992.386	1031.07	938.462	891.872	926.411	879.222	1066.51	1018.06	789.885	783.486	1087.44	944.545	963.275	1046.06	1022.17	0.0487727	0.448092	0.884397	-0.0546539	0.387161	0.871428	0.00432397	0.90058	0.999972	-0.0924497	0.230101	0.805244
Rars	10073.4	10304.2	10107.8	10163.8	9932.59	9979.52	10050.4	9934.05	11258.3	9935.63	9694.85	10010.7	9781.61	9839.55	9938.67	-0.0440808	0.145427	0.612636	0.0302314	0.513247	0.895048	-0.02461	0.29154	0.999972	0.0452351	0.404711	0.848908
Gm38392	3.39858	8.30763	9.78697	15.6286	16.0649	11.0028	4.31347	11.641	15.3113	11.0975	12.5995	12.6079	2.88118	9.58709	15.8394	0	0	0	0	0	0	0	0	0	0	0	0
Gm38393	2694.23	3951.66	3178.59	2462.02	2613.23	2671.67	4367.39	3418.23	3690.03	2683.39	3880.65	3326.39	2622.84	3073.19	4173.14	0.027942	0.673031	0.958353	0.0206035	0.735896	0.948913	0.00794496	0.695329	0.999972	0.0205725	0.79007	0.949791
Wnt5b	311.82	199.383	289.259	230.261	292.739	221.056	219.987	191.548	261.194	385.085	244.237	272.121	354.385	264.178	314.675	0.0931052	0.180421	0.667584	0.092609	0.104332	0.75569	-0.0185473	0.41877	0.999972	-0.0352994	0.633457	0.910479
Wnt5a	3532.83	3031.36	3421.09	3088.21	3524.47	3347.84	3574.79	2826.66	2783.06	3717.68	2996.75	3339	3643.73	2720.6	3723.3	0.0254584	0.716789	0.967409	-0.0283818	0.648857	0.930392	0.00884227	0.800033	0.999972	-0.0382787	0.618866	0.905396
Rqcd1	7884.71	7763.02	7187.99	7568.41	7545.17	7149.8	7530.24	7231.21	7764.65	7680.61	7353.28	7245.36	7229.84	7144.51	7152	-0.077569	0.0606499	0.402456	0.025409	0.517658	0.896599	-0.0346144	0.26686	0.999972	0.060065	0.152275	0.771832
Pcdh8	20916.6	19735.2	22139.2	20616.2	20937.1	19521.9	20225.9	22080.9	17485.6	20994.3	21708	22323.4	21752.9	21151.3	20621.8	0.0188395	0.658479	0.956939	-0.00318939	0.955487	0.993231	-0.00809421	0.807869	0.999972	-0.0291267	0.660811	0.919695
Pcdh9	29902.4	31958.5	30562.5	28634.7	29850.4	29980.6	30799.3	31385.3	32554.6	32721.1	32518.4	30965.1	36495.9	33128.7	37771.6	0.209975	1.78806e-05	0.00149722	0.0716299	0.0344396	0.59833	0.00764973	0.802246	0.999972	-0.135613	0.00690914	0.262241
Obox8	0.849646	0.92307	0	4.16763	0.892497	0	1.07837	1.05828	0.900667	5.54877	0.969194	1.05066	0.960394	0	2.11191	0	0	0	0	0	0	0	0	0	0	0	0
Obox7	0	0	0	0	0	0	0	0	0	0	0	0	0.960394	0	1.05596	0	0	0	0	0	0	0	0	0	0	0	0
Obox6	0	0	0	0	0	0	0	0	0	0	0	0	0	0	0	0	0	0	0	0	0	0	0	0	0	0	0
Obox5	3.39858	0.92307	0	0	0.892497	1.00025	1.07837	1.05828	0	0	8.72275	0	0.960394	1.06523	4.22383	0	0	0	0	0	0	0	0	0	0	0	0
9430015G10Rik	6300.97	6226.1	5898.28	6127.45	6003.82	6058.53	6143.46	6146.47	5644.48	6030.4	6659.33	6070.72	6403.91	6268.89	6025.29	0.0185387	0.653706	0.955038	0.0025848	0.956767	0.993231	-0.0107257	0.706381	0.999972	-0.0262497	0.649626	0.915816
Obox3	0	0	0	0	0	0	0	0	0	0	0	0	0	0	0	0	0	0	0	0	0	0	0	0	0	0	0
Obox2	0	0	0	0	0	0	0	0	0	0	0	0	0	0	0	0	0	0	0	0	0	0	0	0	0	0	0
Obox1	0	0	0	0	0	0	0	0	0	0	0	0	0	0	0	0	0	0	0	0	0	0	0	0	0	0	0
Pcdh7	14339.5	16920.8	16301.8	14135.5	14724.4	15792	17867.5	14769.3	17828.7	18922.4	21168.2	15661.2	16516.9	15872	18010.4	0.0971394	0.0987413	0.515864	0.139038	0.0226697	0.522083	0.0149821	0.670691	0.999972	0.0916066	0.196085	0.794222
Kcnv2	11.0454	20.3075	5.43721	8.33525	8.92497	10.0025	20.489	15.8742	4.50334	14.4268	22.2915	7.35463	13.4455	10.6523	12.6715	0	0	0	0	0	0	0	0	0	0	0	0
Kcnv1	12189	13812.8	13131.9	12446.6	13118.8	13542.4	12393.7	14160.8	14133.3	12290.5	12435.7	13700.6	12761.7	13790.5	14202.6	0.0636143	0.204746	0.697646	-0.0141112	0.783789	0.960246	0.027371	0.424308	0.999972	-0.0401371	0.496691	0.872191
Scfd1	7819.29	7941.17	7953.54	7743.45	7737.05	7794.96	7748.07	7738.12	9493.03	7850.4	7653.73	7580.52	7654.34	7853.96	7936.57	-0.0101318	0.764513	0.977967	0.0522301	0.348231	0.859211	-0.0183426	0.455632	0.999972	0.044672	0.501021	0.873378
Scfd2	4091.04	4235.04	4169.25	3930.07	4311.65	4332.09	4146.32	4066.96	3781	4112.75	3970.79	4019.83	4097.04	3939.23	3828.9	-0.0496134	0.274305	0.770449	-0.0751435	0.0765121	0.715328	0.0263686	0.404624	0.999972	0.00416707	0.93356	0.98512
Ipmk	14362.4	15056.2	13694.1	14776.3	14419.2	14117.6	14773.6	14462.4	16762.3	14303.6	13977.7	14143	15441.2	14474.4	15007.3	0.0433361	0.302495	0.792846	0.027679	0.589734	0.915778	-0.00319451	0.914576	0.999972	-0.0144971	0.81193	0.953207
Gm21244	0	0	0	0	0	0	0	0	0	0	0	0	0	0	0	0	0	0	0	0	0	0	0	0	0	0	0
Maml2	11489.8	11286.4	12148.9	14729.4	11077.7	11237.8	10722.2	11648.5	10029.8	9631.56	10895.7	11249.4	11036.8	14872.8	17221.6	0.0805871	0.257499	0.753699	-0.0781497	0.112708	0.760493	-0.0701193	0.0464499	0.999972	-0.26482	0.000558705	0.0568613
Maml3	4820.04	4964.27	4047.46	4074.9	4672.22	4412.11	4304.84	4574.93	4738.41	5048.27	4306.13	4808.88	4724.18	5265.44	4969.33	0.114585	0.0721916	0.436955	0.0589635	0.23709	0.824101	0.00147716	0.966613	0.999972	-0.0636752	0.292758	0.81788
Mypop	3399.43	2831.98	3369.98	3587.28	3406.66	3185.8	3185.5	3416.12	3263.12	3146.15	3092.7	3333.75	3309.52	3052.96	3270.3	-0.0296804	0.638926	0.951958	-0.0340336	0.446666	0.881325	-3.00435e-05	0.999321	0.999972	-0.00146128	0.977495	0.995256
Maml1	3475.9	3510.43	3375.42	3583.12	3470.92	3443.87	3457.25	3495.49	3336.97	3400.29	3461.96	3478.74	3507.36	3591.96	3591.31	0.0271589	0.519404	0.914296	-0.0181918	0.616867	0.921734	-0.00711339	0.810981	0.999972	-0.0550623	0.205087	0.798482
Gm20594	41.6326	38.7689	48.9348	52.0953	40.1623	45.0113	50.6833	47.6225	54.9407	62.1462	66.8744	50.4317	43.2177	43.6745	28.5108	-0.033267	0.516432	0.913549	0.0682506	0.170776	NA	0.00104878	0.951411	0.999972	0.106759	0.0743118	NA
Qk	61477	68009	68127.1	60473.3	60404.2	63828.1	76914.6	70899.3	73055.8	67566.3	76359	68487.4	61239.5	65644.9	73905.4	0.0418814	0.460655	0.889606	0.049582	0.385518	0.870758	0.0360357	0.307498	0.999972	0.0735393	0.235991	0.807995
Oprm1	621.091	494.765	481.736	535.54	504.261	435.11	395.761	422.253	321.538	315.17	309.173	325.705	332.296	413.31	318.899	-0.286012	9.3831e-05	0.00519015	-0.256029	4.71761e-05	0.0195709	-0.0708091	0.0211439	0.999972	-0.0850322	0.27184	0.812611
Ppp2r5d	21411.9	22118.6	21794.5	22213.4	21868.8	21320.4	20381.1	21432.2	20018.2	21828.9	21028.6	21096.2	20943.3	20880.7	19601.7	-0.0914083	0.00993412	0.138231	-0.0158698	0.680894	0.939046	-0.0355919	0.188759	0.999972	0.0318244	0.489502	0.870044
Ppp2r5e	22892	23349	23017.9	22973	22527.5	21456.4	23943	22637.6	22745.5	22703.3	23724.9	23421.3	22935.2	22227.1	23141.3	-0.0189578	0.516818	0.913558	0.0284593	0.473822	0.889022	-0.0213612	0.467825	0.999972	0.0219375	0.545463	0.883513
Ppp2r5a	15012.4	14142.3	15240.5	15441.1	14769.9	15146.8	15840.1	15044.5	17375.7	15979.3	15743.6	15731.6	16515.9	15454.4	15539.5	0.0735371	0.0804536	0.462402	0.0807931	0.0560189	0.675453	0.0167311	0.579487	0.999972	0.0290037	0.555559	0.886186
Ppp2r5b	25615.1	25066	25217.8	26878.1	25347.8	27125.8	25549.8	25532	25124.1	26811.7	25787.4	25447	24984.6	24698.5	24709.4	-0.0496822	0.147082	0.614929	-0.00488962	0.894924	0.98593	0.00768435	0.792597	0.999972	0.0525964	0.157638	0.772365
Ppp2r5c	32961.2	34463.7	31088.9	32969	32703.8	34471.7	34337.4	33164.3	37394.8	36246.8	34257.1	34562.6	35029.4	32959.3	33526.6	0.0368662	0.367689	0.84112	0.0724358	0.0636234	0.695423	0.0254402	0.398372	0.999972	0.0663177	0.141523	0.757534
Tmem184a	14.444	8.30763	15.2242	12.5029	8.92497	12.003	20.489	0	3.60267	23.3048	12.5995	24.1652	4.80197	6.39139	7.3917	0	0	0	0	0	0	0	0	0	0	0	0
Tmem184b	14990.3	15160.5	14708.7	14892	15503.6	15114.8	14280.8	14831.8	12973.2	15551	14960.5	15105.4	15610.2	14537.2	14468.7	-0.0072856	0.845963	0.986292	-0.0221891	0.664137	0.934684	-0.001179	0.966568	0.999972	-0.0183382	0.762774	0.94248
Tmem184c	17034.5	17238.3	16997.8	18254.2	17212.7	17788.5	18527.4	17757.9	19206.7	16788.4	16274.7	17335.9	17193	16938.3	17883.7	-0.00468157	0.903129	0.990332	-0.0281338	0.563203	0.90759	0.0271087	0.357953	0.999972	0.00386117	0.945301	0.988139
1700028K03Rik	442.665	489.227	481.736	430.307	428.398	414.104	462.62	452.943	397.194	449.45	504.95	415.011	458.108	575.225	417.103	0.0344473	0.637972	0.951653	0.00402589	0.94892	0.992553	-0.0248736	0.461425	0.999972	-0.0630717	0.415762	0.852875
Atpaf2	4797.1	4753.81	4754.29	4818.82	4847.15	4888.23	4772.85	4805.64	4967.18	4781.93	4702.53	4717.47	4728.98	4933.09	4689.51	-0.000749177	0.984413	0.998007	-0.00978956	0.7844	0.960246	0.0109784	0.681338	0.999972	0.0018226	0.967269	0.992478
Atpaf1	7494.72	7427.94	7620.79	7737.2	6997.17	7278.83	7833.26	7603.72	7835.81	7403.17	7715.76	7932.49	7457.46	7111.49	7608.17	-0.032928	0.394867	0.855236	0.0483824	0.268687	0.831204	-0.0206941	0.512666	0.999972	0.0566694	0.203316	0.798482
Igfals	6.79716	11.9999	4.34976	7.29335	13.3874	7.00176	3.2351	22.2238	9.00667	6.65852	6.78436	10.5066	15.3663	13.848	9.50361	0	0	0	0	0	0	0	0	0	0	0	0
Gm28038	0	0	0	0	0	0	0	0	0	0	0	0	0	0	0	0	0	0	0	0	0	0	0	0	0	0	0
9330159F19Rik	27340.7	30264.7	27619.9	27784.5	26923.1	26214.6	31635	28729	24565.7	26418.8	30200.1	28710.4	26440.6	27131.5	27132.8	-0.0661554	0.104532	0.531362	-0.0329356	0.567015	0.908795	0.00286904	0.934619	0.999972	0.0239342	0.697141	0.930936
Gm28035	33.9858	63.6918	36.973	43.7601	45.5173	24.0061	37.7429	30.69	31.5234	24.4146	42.6446	53.5837	39.3761	42.6093	26.3989	-0.0346982	0.458144	0.88912	0	0	0	-0.0140017	0.300017	0.999972	0	0	0
Gm28036	0	0	0	0	0	0	0	0	0	0	0	0	0	0	0	0	0	0	0	0	0	0	0	0	0	0	0
Gm10488	0	0	0	0	0	0	0	0	0	0	0	0	0	0	0	0	0	0	0	0	0	0	0	0	0	0	0
Nifk	8002.81	8243.01	8036.19	8173.76	7891.46	7833.97	8108.25	8070.42	9279.58	7632.89	6995.65	7650.92	7954.94	7601.5	7709.54	-0.0625373	0.0741931	0.442705	-0.0109408	0.849878	0.976222	-0.0218052	0.400393	0.999972	0.0175099	0.799905	0.951037
Daw1	44.1816	6.46149	22.8363	9.37716	11.6025	19.0048	31.2727	12.6993	9.90734	25.5243	7.75356	49.3811	18.2475	22.3699	25.343	0	0	0	0	0	0	0	0	0	0	0	0
Ccdc178	1.69929	7.38456	4.34976	1.04191	8.03247	5.00126	9.70531	2.11655	6.30467	9.98779	10.6611	3.15198	0.960394	3.1957	4.22383	0	0	0	0	0	0	0	0	0	0	0	0
Tspyl5	10877.2	11457.1	11407.3	10855.6	11302.6	11263.8	10851.6	11179.6	10965.6	10571.5	10477	10519.2	10626.8	10475.5	10537.4	-0.0764633	0.0318784	0.278865	-0.0634679	0.0514421	0.663529	-0.000728511	0.979279	0.999972	0.010585	0.76463	0.94248
Tspyl1	39257.9	41644.3	43995.7	42582.7	41882.2	42191.6	43574.7	43699.4	42130.5	40588.1	42999.3	42947.9	44753.4	41828.5	43906.7	0.0484361	0.260263	0.756436	-0.021031	0.526192	0.897592	0.0239928	0.431724	0.999972	-0.042061	0.300587	0.821883
Tspyl2	25859.8	25485	26835.9	25597.6	25336.2	25900.5	24979.3	25381.7	23472.3	25754.1	25553.8	25126.6	25284.3	26026.8	25139.2	-0.0259784	0.421681	0.871625	-0.021857	0.563571	0.90759	-0.0269434	0.282605	0.999972	-0.0269298	0.549804	0.884776
Tspyl3	6947.55	7118.71	6893.29	6679.66	6950.76	7196.81	6657.84	6418.45	7046.82	7430.91	6742.69	6376.46	6784.22	6541.59	6686.32	-0.0485984	0.20224	0.693919	0.0156042	0.758124	0.953006	-0.0160223	0.620579	0.999972	0.0407817	0.458519	0.862958
Ccdc170	78.1674	11.9999	42.4102	11.461	25.8824	22.0055	50.6833	11.641	2.702	48.8292	12.5995	72.4956	50.9009	12.7828	53.8538	0	0	0	0	0	0	0	0	0	0	0	0
Ccdc171	1418.91	1487.07	1309.28	1128.38	1424.42	1299.33	1396.49	1297.45	1122.23	1248.47	1316.17	1265	1389.69	1366.69	1261.87	0.0010447	0.987992	0.998007	-0.0954823	0.088122	0.737037	0.00677826	0.843071	0.999972	-0.0866343	0.19486	0.794222
Ccdc172	22.9404	16.6153	23.9237	14.5867	32.1299	18.0045	28.0376	28.5735	22.5167	14.4268	20.3531	16.8106	17.2871	28.7613	27.4549	0	0	0	0	0	0	0	0	0	0	0	0
Ccdc173	533.577	500.304	574.169	560.546	555.133	459.116	535.949	486.807	570.122	506.048	549.533	633.549	510.929	569.899	502.636	-0.0253483	0.718292	0.967941	0.0836852	0.182146	0.81277	-0.0302211	0.365654	0.999972	0.0600547	0.425926	0.854219
Ccdc174	4900.76	5179.34	5006.58	4744.84	4585.65	4889.23	5116.85	4989.78	5707.53	5255.8	4918.66	4886.63	4989.25	4677.43	5199.53	-0.00198555	0.967459	0.998007	0.0666536	0.2017	0.814941	-0.0134232	0.685063	0.999972	0.0539294	0.377593	0.846265
Ccdc175	25.4894	25.8459	31.5358	27.0896	31.2374	34.0086	21.5674	27.5152	21.616	15.5366	19.3839	10.5066	18.2475	35.1527	32.7347	0	0	0	0	0	0	0	0	0	0	0	0
Ccdc177	4769.06	4826.73	5293.66	4950.1	4934.61	4670.18	4406.21	4818.33	4462.81	4358	4687.02	4671.24	4546.5	4692.35	4803.55	-0.0748231	0.112704	0.549948	-0.0430432	0.345721	0.859211	-0.048641	0.151189	0.999972	-0.0384757	0.420292	0.853694
Cars2	3375.64	3471.66	3322.13	3235.12	3337.94	3346.84	3251.28	3217.16	3064.07	3030.74	3257.46	3331.65	3272.06	3591.96	3181.6	-0.00260346	0.959783	0.997912	-0.0451278	0.306754	0.845727	-0.0209843	0.500995	0.999972	-0.065307	0.269352	0.811013
Sacm1l	16388	17230	16869.5	16350.6	16039.9	16050	18962	17205.5	19091.4	17400.9	17754.7	16640.4	16958.6	16368.4	17814	0.025183	0.522348	0.915226	0.0419799	0.431187	0.879312	0.0178807	0.603015	0.999972	0.0479017	0.366579	0.844171
Rpl21-ps4	0.849646	0	0	0	0	0	0	1.05828	0	1.10975	0	0	0	0	0	0	0	0	0	0	0	0	0	0	0	0	0
Sqstm1	80332.3	79212.3	84773.6	83093.1	81412.6	80231.2	78303.5	81784.7	77096.2	81834.4	85163.1	82507.4	81215.7	79990.4	78712.1	-0.0330725	0.324394	0.811092	0.0195381	0.603584	0.919157	-0.0216427	0.420694	0.999972	0.0267921	0.537008	0.88225
Krtap10-4	0	0	0	0	0	0	0	0	0	0	0	0	0	0	0	0	0	0	0	0	0	0	0	0	0	0	0
Saal1	4040.91	3963.66	4126.84	3986.33	3902	4015.01	3711.74	4144.21	3931.41	3684.38	3762.41	3954.69	4122.97	4108.6	4074.94	0.0225803	0.561789	0.928546	-0.0344927	0.447829	0.881837	-0.022514	0.486553	0.999972	-0.0889596	0.0512197	0.605843
Papolg	6402.08	7133.48	6444.18	6409.81	6073.44	6271.58	7613.28	6515.81	6984.68	6627.45	6858.99	6409.03	6214.71	6322.15	6764.46	-0.0328574	0.510385	0.911496	0.0162599	0.771374	0.956743	0.00153602	0.965318	0.999972	0.0550801	0.26889	0.811013
Papola	32972.2	33895.1	31717.4	31903.2	32160.2	30911.8	34577.9	32829.9	32463.7	32724.4	33740.6	33295.5	33117.3	33017.9	32763.2	0.0127696	0.702468	0.965554	0.0170801	0.665383	0.934684	-0.000966411	0.9753	0.999972	0.00310302	0.922011	0.982573
Papolb	127.447	77.5378	66.3339	73.9754	64.2598	76.0192	83.0343	91.0118	104.477	92.1096	82.3815	96.6609	93.1582	103.328	92.9242	0.0290954	0.611601	0.945122	0.0664567	0.227724	NA	-0.0091005	0.59648	0.999972	-0.0124702	0.86363	0.965261
Gm16314	443.515	519.688	451.288	439.685	481.948	463.117	452.914	384.155	457.539	494.95	449.706	488.558	459.068	426.093	449.838	-0.0368134	0.606723	0.943321	0.0481852	0.440274	0.880958	-0.01661	0.603628	0.999972	0.0576703	0.426375	0.854219
Wwp2	8418.29	7931.01	8290.65	8096.65	8512.63	8072.03	7766.4	8182.6	7479.14	8501.83	7990.04	7387.2	8684.84	8134.11	7711.66	-0.00239401	0.958574	0.997912	-0.0435204	0.373279	0.870109	-0.00736397	0.809919	0.999972	-0.0504545	0.398199	0.847833
Wwp1	10977.4	12011	11303.9	10820.2	10511.8	10882.7	12637.4	11498.2	12050	11356.1	11761.2	10859.6	10632.5	10805.7	12199.5	-0.0085374	0.870003	0.988576	0.0123319	0.814113	0.969983	0.00682742	0.845211	0.999972	0.0308806	0.58826	0.897679
Usp29	5334.92	5664.88	5652.52	5429.37	5388	5410.36	5024.11	4454.29	5473.36	5583.17	5081.49	4580.88	4688.64	4691.28	5012.63	-0.183531	2.99118e-05	0.0022007	0.0212041	0.718435	0.945868	-0.0676025	0.0546865	0.999972	0.0861066	0.177924	0.779422
Usp28	8645.14	7715.02	7612.09	7413.16	7889.67	7237.82	7700.62	7922.26	7234.16	7752.74	7498.66	7459.7	8189.28	8685.9	7442.39	0.0365882	0.523941	0.916957	-0.0336984	0.417341	0.876485	-0.018822	0.584964	0.999972	-0.097477	0.0838215	0.699564
Usp26	3.39858	0	0	1.04191	0	0	0	0	0	0	0	0	0	1.06523	0	0	0	0	0	0	0	0	0	0	0	0	0
Usp25	9000.3	9589.77	8801.75	8992.69	8957.1	9110.3	9978.14	9509.68	9319.21	9539.45	9439.95	9367.7	9448.35	9396.41	9735.92	0.0597286	0.136767	0.597395	0.00389347	0.924018	0.98877	0.0306221	0.347897	0.999972	-0.0165541	0.637447	0.911341
Usp24	36492.3	38249.2	34873.1	34829.9	35869.4	35714	35877.3	34815.2	31520.7	35282.4	36852.6	35729.8	34700.9	35969.7	35845.5	-0.0239369	0.549253	0.923242	-0.0250137	0.585404	0.914263	-0.0177642	0.549063	0.999972	-0.0236745	0.663981	0.921085
Usp22	75100.2	79554.8	75158.5	74539	79429.5	76479.3	73099.3	77042.6	67078.1	73946.2	76910.4	72227.7	74621.6	72573.2	71732.2	-0.0582512	0.0870537	0.484001	-0.0655077	0.144609	0.792231	0.00542305	0.853097	0.999972	-0.00814488	0.87148	0.967305
Usp21	9212.71	8978.7	9113.84	8883.29	8671.5	8978.26	8778.99	8691.63	8447.36	8727.11	8777.02	9094.53	9106.45	8737.03	8784.51	-0.0273117	0.431768	0.87769	-0.00290812	0.934767	0.991173	-0.0374685	0.144988	0.999972	-0.017957	0.672859	0.923723
Usp20	24575.1	24312.7	24170.6	23954.5	24126.9	24199.1	22562.7	23858.9	22423	24150.5	24602	23504.3	24160.6	24880.6	23221.6	-0.0108587	0.744967	0.97317	-0.000959531	0.981056	0.997716	-0.0288711	0.285407	0.999972	-0.0233105	0.619532	0.905396
4931428F04Rik	3406.23	3424.59	3330.83	3291.38	3267.43	3317.84	3242.65	3186.47	3195.57	3393.63	3274.91	3072.13	3335.45	3524.85	3109.79	-0.0164224	0.743016	0.972949	-0.00773202	0.857353	0.977026	-0.0375966	0.209557	0.999972	-0.0334345	0.563722	0.887462
Stom	2492.01	2219.06	2394.55	2371.38	2542.72	2475.62	2482.4	2297.52	2405.68	3079.57	2609.07	2434.38	3285.51	2446.84	2871.15	0.19029	0.00486386	0.0881393	0.0691811	0.244436	0.825293	0.0287939	0.4037	0.999972	-0.0751296	0.322303	0.831142
Parm1	13275.7	10067.9	12848.1	13978.2	12478	10860.7	12432.5	12414.6	12104.1	12652.3	11192.3	9531.6	10186.9	11481.1	12648.3	-0.0890368	0.198626	0.688559	-0.0551113	0.356808	0.864059	-0.0228778	0.50624	0.999972	-0.00623153	0.93218	0.98512
Alas1	14504.3	14183.9	14637	14416.9	14383.5	13993.5	13277.9	14205.3	13743.3	14141.6	13807.1	14216.5	14927.4	15356.4	13835.2	0.0231618	0.56978	0.931126	0.000986967	0.97823	0.996943	-0.0389951	0.166946	0.999972	-0.0667094	0.152705	0.772365
Alas2	217.509	218.768	233.8	153.16	232.942	236.059	190.871	191.548	150.411	193.097	187.055	152.346	218.009	273.765	208.024	0.0599098	0.386363	0.851625	-0.116498	0.0553389	0.675453	0.00687275	0.780939	0.999972	-0.172586	0.0218941	0.450815
Ednra	1620.27	1543.37	1692.06	1603.49	1625.24	1514.38	1529.13	1576.83	1422.15	1828.87	1758.12	1515.05	1811.3	1646.85	1657.85	0.0635042	0.264965	0.759419	0.0404888	0.502063	0.895048	-0.029813	0.386482	0.999972	-0.0435	0.55245	0.885948
Ednrb	11810.9	11768.2	11865.1	11892.3	10668	13449.4	13455.9	11317.2	13952.2	13370.3	13255.7	10573.9	11452.7	11601.4	12768.6	0.0102984	0.808827	0.983535	0.0388021	0.531933	0.897912	0.0221271	0.531063	0.999972	0.0697562	0.321447	0.831113
V1rd19	0	0	0	0	0	0	0	0	0	0	0	0	0	0	0	0	0	0	0	0	0	0	0	0	0	0	0
Smu1	14123.7	14903.9	13994.3	14621.1	14328.1	14609.7	14176.2	14113.2	17231.6	14239.3	13690.8	13703.8	14480.8	14339.1	13856.3	-0.0188493	0.606557	0.943159	0.0298222	0.594512	0.916211	-0.00942118	0.730528	0.999972	0.0363832	0.585298	0.896519
1700006A11Rik	0	0	0	0	0	0	0	0	0	0	0	0	0	0	0	0	0	0	0	0	0	0	0	0	0	0	0
Cxcr6	40.783	35.9997	18.4865	27.0896	56.2273	13.0033	35.5861	48.6807	21.616	24.4146	30.045	28.3679	41.2969	35.1527	52.7979	0	0	0	0	0	0	0	0	0	0	0	0
Cxcr5	33.1362	54.4611	52.1972	32.2991	39.2699	39.0098	43.1347	49.739	48.636	41.0609	44.5829	36.7731	50.9009	29.8265	40.1264	-0.0107188	0.819525	0.983535	0.000693033	0.988261	NA	-0.000421746	0.977758	0.999972	0.0132649	0.814174	NA
Cxcr4	764.681	807.686	679.651	758.508	777.365	774.195	707.409	656.132	697.117	867.828	718.173	691.335	727.018	631.683	554.378	-0.141996	0.0485759	0.357216	0.015798	0.800513	0.966319	-0.0177305	0.603788	0.999972	0.120494	0.118501	0.737815
Cyp2j13	22.0908	18.4614	26.0986	16.6705	18.7424	9.00227	28.0376	29.6318	50.4374	42.1707	23.2607	21.0132	29.7722	26.6308	33.7906	0	0	0	0	0	0	0	0	0	0	0	0
Man2c1	18363.4	18293.4	18642	17442.6	18999.5	17480.4	16512	18056.3	14775.4	15782.9	18338.1	17589.1	17612.7	20200	17177.3	0.00839275	0.86979	0.988576	-0.0696688	0.215926	0.820231	-0.0239294	0.465999	0.999972	-0.103684	0.132092	0.749073
Tnfrsf13b	412.078	343.382	392.566	345.913	422.151	473.119	366.645	535.488	452.135	421.707	372.171	451.784	382.237	412.245	417.103	0.0619933	0.393646	0.855236	-0.0361689	0.564359	0.907665	0.055112	0.0547152	0.999972	0.0427812	0.573655	0.891418
Calcoco2	3.39858	0	1.08744	0	4.46248	1.00025	1.07837	0	0	2.21951	0	1.05066	9.60394	0	3.16787	0	0	0	0	0	0	0	0	0	0	0	0
2310057M21Rik	5775.04	5944.57	5724.29	5824.26	5598.63	5767.45	5970.92	6023.71	5832.72	5713.01	5775.43	6153.72	5650.96	5968.5	5750.74	-0.00787817	0.836515	0.986292	0.00636383	0.876678	0.981848	0.00322797	0.913485	0.999972	0.0169722	0.713368	0.934556
Tnfrsf13c	55.227	35.0766	41.3228	29.1734	42.8398	29.0073	46.3698	65.6132	33.3247	57.7072	12.5995	39.9251	66.2672	35.1527	35.9025	0.0199198	0.659196	0.956956	-0.0234273	0.453729	NA	0.00695507	0.604098	0.999972	0	0	0
Scgb1b29	0	0	0	0	0	0	0	0	0	0	0	0	0	0	0	0	0	0	0	0	0	0	0	0	0	0	0
Scgb1b20	0	0	0	0	0	0	0	0	0	0	0	0	0	0	0	0	0	0	0	0	0	0	0	0	0	0	0
Scgb1b27	0	0	0	0	0	0	0	0	0	0	0	0	0	0	0	0	0	0	0	0	0	0	0	0	0	0	0
Scgb1b24	0	0	0	0	0	0	0	0	0	0	0	0	0	0	0	0	0	0	0	0	0	0	0	0	0	0	0
4930579F01Rik	1.69929	4.61535	0	3.12572	4.46248	1.00025	1.07837	6.34966	3.60267	1.10975	1.93839	1.05066	0.960394	7.45663	1.05596	0	0	0	0	0	0	0	0	0	0	0	0
Zc2hc1b	0	0	1.08744	2.08381	0	1.00025	0	1.05828	0	1.10975	0	1.05066	0.960394	0	0	0	0	0	0	0	0	0	0	0	0	0	0
Zc2hc1c	367.047	322.151	326.232	402.176	394.484	354.089	347.234	297.376	374.678	395.072	344.064	291.033	301.564	338.744	357.969	-0.0470576	0.520524	0.914981	0.00475179	0.939536	0.992433	-0.00559202	0.85019	0.999972	0.0381701	0.622601	0.906798
Zc2hc1a	10053	11745.1	11505.1	9851.23	10466.3	10194.6	11875	11486.5	12790.4	11136.4	11903.6	11419.6	10428.9	10456.3	11580.7	0.00234594	0.968276	0.998007	0.0790968	0.134846	0.782955	0.0135669	0.700994	0.999972	0.105126	0.0673532	0.660893
Gm13539	0	0	0	0	0	0	0	0	0	0	0	0	0	0	0	0	0	0	0	0	0	0	0	0	0	0	0
Col17a1	42.4823	19.3845	46.76	40.6344	59.7973	66.0166	46.3698	59.2635	52.2387	46.6097	25.1991	38.8745	31.693	40.4788	47.5181	0	0	0	-0.0687923	0.112955	NA	0.0273946	0.0577965	0.999972	0	0	0
Bcap31	8617.96	8021.48	8210.18	8426.94	8661.68	8529.15	8520.18	8183.66	9527.26	9087.78	8275.95	8248.74	8659.87	7783.65	8040.06	-0.0258709	0.573092	0.931951	0.0426324	0.381328	0.87061	0.0198924	0.496864	0.999972	0.0862396	0.150265	0.769157
Camk2d	11165.2	14779.3	12571.9	10728.5	11864.8	13872.5	16124.8	12236.9	16634.4	21541.4	19769.6	15650.7	14536.5	15630.2	14368.4	0.18835	0.00498213	0.088957	0.233877	0.000210544	0.0469994	0.0252919	0.360073	0.999972	0.204103	0.0054177	0.230284
Nup160	4277.12	4698.42	4280.17	4326	4404.47	4249.07	4581.98	4410.9	3844.95	4052.82	4286.75	4340.28	4410.13	4381.3	4425.52	0.00148422	0.97418	0.998007	-0.0791733	0.0917057	0.741086	0.00266759	0.935257	0.999972	-0.0807663	0.130118	0.748023
Camk2g	59183.8	66634.6	60409.5	60470.2	59737.5	62581.8	59995	61080.6	58311.9	61535.9	62962.7	62459.7	59121.8	63421.8	58754.5	-0.0275425	0.546349	0.923242	0.0101065	0.776505	0.959013	-0.014974	0.634205	0.999972	0.0182471	0.693826	0.930177
Camk2a	1.38479e+06	1.34226e+06	1.30893e+06	1.47261e+06	1.4266e+06	1.41605e+06	1.37733e+06	1.52677e+06	1.34863e+06	1.28503e+06	1.41981e+06	1.43436e+06	1.42565e+06	1.57112e+06	1.41822e+06	0.0831093	0.0782131	0.456625	-0.056864	0.201787	0.814941	0.0416036	0.201717	0.999972	-0.0877682	0.102541	0.732142
Camk2b	482422	472609	458518	492189	479802	465482	441003	501795	415210	411091	429888	485803	453699	519652	460057	0.00224923	0.961662	0.997969	-0.0912625	0.0786674	0.71976	-0.0103402	0.746068	0.999972	-0.106514	0.0909461	0.717849
Ubxn8	5876.15	6794.72	7297.82	6235.81	6204.64	6415.62	7356.62	7271.42	8012.34	5750.75	6665.15	6979.54	5863.2	6385	7341.01	-0.00445757	0.945893	0.997333	0.00522283	0.932532	0.990908	0.0247118	0.481911	0.999972	0.0433682	0.562575	0.887216
Ubxn4	18803.5	18932.2	19185.7	19748.3	18769.2	18747.7	20440.5	19586.6	18966.3	18882.5	19042.7	19685.2	19155.1	18912.1	19265.9	-0.00540113	0.862197	0.987583	-0.0162134	0.67154	0.936355	0.011741	0.692237	0.999972	0.00172259	0.958998	0.991132
Ubxn6	16815.3	16095.6	16669.4	17111.2	17193.1	17361.4	15962	16959.9	18230.4	17095.8	16710.8	16690.8	16810.7	17058.6	16851	0.0175914	0.592389	0.938198	0.023171	0.58119	0.913299	0.0123091	0.678464	0.999972	0.0207141	0.631609	0.909658
Ubxn7	14162.7	15631.3	14126.9	13961.5	13383	13487.4	15363.5	13998.9	15156.4	13941.8	14694	13545.1	13328.3	13190.8	14465.6	-0.073979	0.127707	0.579772	0.0228216	0.645988	0.928988	-0.0264023	0.442987	0.999972	0.0595877	0.258962	0.811013
Ubxn1	11294.3	11381.4	12167.4	11719.4	11347.2	11921	11205.3	11295	13361.4	11858.8	10945.1	11652.9	11362.4	11725	11619.8	-0.00953102	0.800536	0.982175	0.0499825	0.331505	0.854029	-0.0197375	0.506651	0.999972	0.0381309	0.523468	0.879923
Xkr5	29.7376	10.1538	16.3116	23.9638	16.0649	13.0033	12.9404	22.2238	10.808	8.87803	27.1374	24.1652	13.4455	21.3046	24.287	0	0	0	0	0	0	0	0	0	0	0	0
Xkr4	16187.4	17042.6	13475.6	14616.9	14263	15035.8	17099.7	14845.5	12860.6	14036.2	14718.2	13323.4	13830.6	13659.5	14542.6	-0.103827	0.0821516	0.468079	-0.119713	0.025721	0.545853	-0.00147286	0.966613	0.999972	-0.0253236	0.635377	0.910963
Xkr7	213.261	241.844	222.925	236.513	258.824	274.069	234.006	271.977	272.902	281.878	262.652	296.287	219.93	252.46	243.926	0.0295	0.687006	0.962419	0.0519029	0.410982	0.875757	0.0451675	0.137749	0.999972	0.121047	0.116887	0.737815
Xkr6	1379.82	1508.3	1234.25	1337.81	1168.28	1209.3	1710.29	1295.33	1182.58	1365	1629.22	1456.22	1378.17	1463.63	1489.96	0.0581464	0.364833	0.839443	0.0294	0.639925	0.926729	-0.00588706	0.849129	0.999972	-0.0232388	0.756043	0.94248
Gm10061	0	0	0	0	0	0	0	0	0	0	0	0	0	0	0	0	0	0	0	0	0	0	0	0	0	0	0
Xkr9	0.849646	0.92307	0	0	0	0	1.07837	0	0	2.21951	0.969194	1.05066	1.92079	1.06523	1.05596	0	0	0	0	0	0	0	0	0	0	0	0
Xkr8	1107.09	1168.61	1133.11	1227.37	1308.4	1161.29	1223.95	1087.91	1135.74	1103.1	1038.01	1037	1018.02	903.317	990.488	-0.194094	0.00200851	0.0474898	-0.105063	0.0682917	0.703943	0.0205749	0.559227	0.999972	0.115705	0.0782013	0.687856
Pmel	116.401	120.922	127.231	119.819	118.702	103.026	94.8963	88.8953	68.4507	130.951	107.581	137.637	89.3166	89.4795	80.2527	-0.157264	0.0221274	0.226139	0.0240036	0.626991	0.923305	-0.03374	0.16052	0.999972	0.0728161	0.244866	0.811013
Grap	1282.12	1180.61	1306.02	1347.19	1250.39	1331.34	1205.61	1377.88	1214.1	1317.28	1319.07	1387.92	1547.19	1300.65	1333.67	0.0892482	0.173754	0.658764	0.0146548	0.792142	0.962812	0.00654603	0.853023	0.999972	-0.0663396	0.337844	0.836068
Gusb	3147.94	2790.44	3292.77	3334.1	3235.3	3240.82	3232.95	3394.95	3208.18	3029.63	3174.11	3108.91	3411.32	3074.26	3123.52	0.0212121	0.725427	0.969705	-0.0577534	0.150121	0.792232	0.0337749	0.335227	0.999972	-0.0293352	0.580093	0.894315
Xkrx	279.533	327.69	276.21	296.943	301.664	343.086	273.905	322.774	249.485	256.353	261.682	283.679	241.059	313.178	315.731	-0.0129534	0.859083	0.986364	-0.121273	0.054992	0.675453	0.0175263	0.56428	0.999972	-0.0682713	0.378411	0.846265
Rtn4rl1	24028.8	26622.3	23156	24916.2	23977.8	23555.9	25147.5	24357.3	24081.1	26377.7	27473.8	24902.8	24453.5	24260.7	21933.3	-0.0595224	0.242422	0.739353	0.0713472	0.111797	0.759442	-0.0179208	0.584216	0.999972	0.105554	0.0643239	0.654775
Rtn4rl2	6310.32	5807.95	7292.38	7462.13	6388.49	6014.52	7126.93	7055.53	5727.34	5757.4	7100.32	7216.99	6156.12	6005.78	6512.09	-0.0824276	0.199199	0.689126	-0.0272015	0.655691	0.932771	-0.00670627	0.846935	0.999972	0.0355213	0.617827	0.905396
Fbxw8	8507.5	7794.4	8496.18	8723.88	8578.68	8225.07	8112.56	8063.01	8165.45	8343.13	8437.81	8501.95	8833.7	8557.01	8683.14	0.0459481	0.299893	0.791308	0.0183655	0.603292	0.918902	-0.0172455	0.590806	0.999972	-0.0530902	0.151595	0.771496
Fbxw9	3743.54	3699.66	3786.47	3589.37	3625.32	3925.99	3668.61	3701.85	3511.7	3479.08	3683.91	3637.39	3648.54	3747.49	3419.19	-0.0362251	0.43711	0.880846	-0.0523829	0.215044	0.820231	0.00634325	0.840959	0.999972	-0.0101489	0.843016	0.961587
Pnmt	16.9929	31.3844	28.2735	35.4248	18.7424	53.0134	17.2539	23.2821	17.1127	32.1829	27.1374	16.8106	38.4158	14.9133	11.6155	0	0	0	0	0	0	0	0	0	0	0	0
Fbxw2	16561.3	17842	17474.1	17342.5	16894.1	17879.5	17609.7	17625.6	20038	16726.2	17677.1	17434.7	17378.3	18154.8	17893.2	0.0372386	0.307018	0.79555	0.0308325	0.534097	0.898847	0.0121274	0.670696	0.999972	0.0101695	0.860515	0.965022
Fbxw4	2402.8	2468.29	2621.82	2719.38	2396.35	2463.62	2602.1	2559.97	2487.64	2404.84	2652.69	2844.14	2415.39	2588.51	2561.75	-0.0156888	0.774387	0.97871	0.040254	0.447889	0.881837	-0.0168393	0.626098	0.999972	0.0332619	0.59709	0.900212
Fbxw5	20066.9	20409.1	20155.7	19985.8	20946	20658.2	18739.9	19973.9	19773.3	19877.9	20649.7	19653.7	19656.4	21509.2	19185.7	-0.00391088	0.925246	0.993475	-0.00580068	0.888221	0.985226	-0.00474818	0.876522	0.999972	-0.00885792	0.856966	0.964981
Fbxw7	39778.7	45212	42553.7	39407	42620.3	43132.9	43656.6	42412.6	45613.4	44527.8	43967.5	44849.6	43387.7	45861.4	43737.7	0.0750894	0.11488	0.553401	0.0558811	0.0395683	0.625097	0.0279341	0.391758	0.999972	0.0118365	0.74666	0.941091
Pard6g	1199.7	1151.07	1189.66	1239.87	1334.28	1268.32	1168.95	1085.79	1359.11	1510.38	1116.51	1216.67	1583.69	1165.36	1465.67	0.149912	0.032577	0.282944	0.0548616	0.38215	0.87061	0.0104556	0.766198	0.999972	-0.0606249	0.432999	0.857189
Cyp4a12b	1.69929	3.69228	1.08744	0	13.3874	0	1.07837	0	0	14.4268	1.93839	0	15.3663	0	0	0	0	0	0	0	0	0	0	0	0	0	0
Pard6b	1260.02	1290.45	1202.71	1302.38	1233.43	1340.34	1207.77	1239.24	1313.17	1291.75	1168.85	1274.45	1217.78	1202.65	1228.08	-0.0469857	0.404397	0.860457	0.00585718	0.913315	0.988537	-0.00625736	0.858506	0.999972	0.0425771	0.485113	0.869365
Pard6a	2897.29	2767.36	2858.88	2916.3	2800.65	3009.76	2672.19	2779.04	3614.38	2791.03	2668.19	2780.05	2718.87	2871.87	2812.01	-0.0283491	0.534809	0.920773	0.0454592	0.460295	0.885763	-0.0154023	0.646042	0.999972	0.0528291	0.474051	0.864881
Col4a6	497.043	387.689	481.736	402.176	593.51	407.103	590.945	366.164	169.325	690.267	527.242	595.725	969.998	479.354	745.506	0.233045	0.000634903	0.0216238	0.00134494	0.967837	0.995828	0.0204935	0.404097	0.999972	-0.0444064	0.28572	0.81642
Col4a5	1392.57	1225.84	1396.27	1184.65	1432.46	1484.37	1411.58	1114.37	900.667	1555.88	1624.37	1615.92	2230.03	1271.89	1789.85	0.201851	0.00567154	0.0966906	0.022094	0.711752	0.943036	0.021304	0.520391	0.999972	-0.0963122	0.179417	0.781599
Col4a4	268.488	206.768	225.1	269.854	215.984	232.058	268.514	165.091	221.564	244.146	232.607	262.665	251.623	197.068	256.598	-0.0180569	0.800495	0.982175	0.0428073	0.476536	0.890492	-0.0191118	0.431366	0.999972	0.0133844	0.862561	0.965261
Col4a3	151.237	118.153	178.34	147.951	141.907	153.039	161.755	141.809	89.1661	83.2316	146.348	170.207	128.693	111.849	118.267	-0.0963854	0.154361	0.630217	-0.055369	0.264323	0.829993	0.00106225	0.965485	0.999972	0.00586892	0.923637	0.983104
Col4a2	16884.2	15458.6	17393.6	14757.6	18157.8	16875.3	15351.6	15455.1	12567.9	16514.2	19679.5	17231.9	19960.8	21425	18006.2	0.235824	5.67079e-05	0.0035811	0.00179388	0.977303	0.996768	0.0149297	0.672472	0.999972	-0.150681	0.0497496	0.600397
Col4a1	15480.5	13847	15068.7	13150.9	15655.3	14342.6	13193.8	13829.6	11831.2	15164.8	17510.4	15489.9	17787.5	18668.2	16421.2	0.24039	1.57394e-05	0.00137095	0.0426562	0.493912	0.89463	-0.00759085	0.829505	0.999972	-0.146091	0.0517635	0.609253
Smim22	2.54894	2.76921	4.34976	1.04191	0	0	0	4.23311	0	2.21951	4.84597	1.05066	0	0	1.05596	0	0	0	0	0	0	0	0	0	0	0	0
Smim23	0	0	0	0	0	0	0	0	0.900667	0	0	0	0	0	0	0	0	0	0	0	0	0	0	0	0	0	0
Arl4d	1432.5	1176.91	1548.52	1870.22	1351.24	1323.33	1111.8	1377.88	1484.3	1225.17	966.287	1492.99	1667.24	1562.7	1815.19	0.0833426	0.254343	0.752159	0.000482092	0.993874	0.999622	-0.0522901	0.0807182	0.999972	-0.189852	0.0143795	0.375771
Vwc2l	441.816	417.227	545.895	483.445	506.938	591.149	557.516	358.756	540.4	894.462	380.893	239.551	370.712	280.156	697.988	-0.0168463	0.786445	0.97894	0.00383504	0.928705	0.989929	0.0154033	0.557038	0.999972	0.0136105	0.733284	0.938382
Arl4c	7278.06	6455.03	7363.06	6980.77	6820.46	7694.94	6937.14	6424.8	7819.59	7933.63	7223.41	6608.66	6659.37	5678.75	6568.05	-0.126584	0.0284376	0.260322	0.0620184	0.273108	0.832228	-0.00620532	0.859847	0.999972	0.173667	0.00929506	0.299157
Smim24	130.845	148.614	130.493	183.376	167.789	154.039	152.05	134.401	162.12	201.975	160.886	116.623	191.118	165.111	143.61	0.0527314	0.437231	0.880972	0.0210698	0.71046	0.942866	0.00515614	0.831944	0.999972	-0.0165438	0.814211	0.95367
Arl4a	7055.46	8359.32	7365.24	7142.27	6714.25	8137.05	8295.88	7453.44	9798.36	7621.79	7965.81	7415.57	6804.39	6859.03	7671.53	-0.0599045	0.30358	0.793585	0.0614488	0.318396	0.850648	0.0143083	0.684681	0.999972	0.140763	0.0502132	0.603264
U2surp	27719.7	30447.5	29403.3	25942.4	27109.6	26567.7	29632.5	28507.9	29668	25032.7	28682.3	27454.8	26721	30052.3	29837.1	0.0194485	0.718086	0.967941	-0.0100951	0.842547	0.975102	-0.0139856	0.684865	0.999972	-0.0486261	0.423334	0.854219
Pom121l12	0	0	0	0	0	0	0	0	0	0	0	0	0	0	0	0	0	0	0	0	0	0	0	0	0	0	0
Pgs1	14824.6	14523.6	14401	14985.7	14587	14437.6	13939	14453.9	15338.4	14852.9	15286.1	14992.9	14796.8	15521.5	14078	0.00887857	0.824055	0.983535	0.0700294	0.0226398	0.522083	-0.0284217	0.269477	0.999972	0.0273257	0.538544	0.882376
Tubb4b	35125.2	36725.2	36635.9	36818.9	35665.9	37650.5	36044.4	35549.6	33812	36854.9	35936.8	36069.2	35559.5	35333.8	36161.3	-0.025964	0.390666	0.855236	-0.0202332	0.593666	0.916038	-0.00410264	0.87815	0.999972	-0.00123379	0.976237	0.995134
Tubb4a	92036.2	89742.7	93726.5	91937.8	92261.8	97443.6	85881.2	91448.9	68629.1	91197.4	91051.9	92329	92166.1	89236.6	88955.9	-0.0278965	0.342157	0.822393	-0.0627761	0.298206	0.841793	-0.00195378	0.949454	0.999972	-0.0494794	0.489011	0.869679
4921511H03Rik	3.39858	5.53842	3.26232	3.12572	6.24748	2.0005	0	2.11655	0	6.65852	3.87678	3.15198	0.960394	6.39139	4.22383	0	0	0	0	0	0	0	0	0	0	0	0
Pf4	65.4227	24.9229	94.6074	38.5505	110.67	62.0156	80.8776	55.0304	58.5434	159.805	83.3507	117.674	113.326	58.5878	134.107	0.0750257	0.0665802	0.422277	0.0469484	0.231345	NA	0.0132268	0.260187	0.999972	0.00431636	0.931043	0.984762
Prl3d3	0	0	0	0	0	0	0	0	0	0	0	0	0	0	0	0	0	0	0	0	0	0	0	0	0	0	0
As3mt	2360.32	2028.91	2469.58	2350.54	2420.45	2549.64	2444.66	2208.62	2664.17	2311.62	2232.05	2628.75	2599.79	2502.23	2595.54	0.121697	0.0436324	0.335511	0.0224525	0.695683	0.941814	0.0302728	0.391265	0.999972	-0.0476332	0.465492	0.864621
Prl3d1	0	0.92307	0	0	0	1.00025	0	0	0.900667	0	0.969194	0	0	0	0	0	0	0	0	0	0	0	0	0	0	0	0
Islr2	39048.9	48339.3	40270.1	42234.7	40702.3	42818.8	45140.5	44365.1	36196.9	42973	45174.2	47312.3	42271.7	41094.5	39414.7	-0.0449372	0.427664	0.874603	-0.00812698	0.88753	0.985058	0.0135954	0.69948	0.999972	0.0503724	0.457593	0.862109
Plxnb2	18019.3	18094.9	17919.9	18717.8	18862	17507.4	17610.8	17712.4	15199.7	17750.5	17809.9	17649	18085.2	18020.5	17577.5	-0.0237565	0.44878	0.88509	-0.0544463	0.277999	0.833236	-0.0175383	0.539213	0.999972	-0.0550668	0.339643	0.837129
Plxnb3	3348.45	2673.21	2960.01	2906.92	3128.2	3044.77	2960.12	3125.09	2475.03	2682.28	3040.36	3289.62	3348.89	3105.15	3043.27	0.0678646	0.278566	0.775078	-0.0623114	0.296966	0.841793	0.0219982	0.53345	0.999972	-0.0955167	0.188608	0.788918
Cdcp2	0.849646	0.92307	1.08744	0	3.56999	0	2.15674	1.05828	0	1.10975	3.87678	1.05066	0	0	0	0	0	0	0	0	0	0	0	0	0	0	0
Nars2	2667.89	2757.21	2719.69	2688.12	2655.18	2665.67	2978.45	2861.58	3055.06	2767.73	2841.68	2588.83	2817.8	2558.69	2813.07	0.0088709	0.858687	0.986364	0.00956771	0.859291	0.977756	0.0266726	0.430334	0.999972	0.0342955	0.582372	0.895483
Ripk3	63.7234	48.9227	53.2846	44.802	50.8723	36.0091	66.8588	71.9628	33.3247	86.5608	51.3673	37.8238	94.1186	67.1096	79.1968	0.11842	0.0409798	0.323748	-0.0104224	0.776176	NA	0.00478547	0.759929	0.999972	-0.0785869	0.125338	NA
Fam45a	9574.66	11299.3	10928.8	9918.95	10277.1	10421.6	10533.5	10381.7	13042.6	10299.6	10999.4	10304.9	9970.81	10054.7	10219.6	-0.0427322	0.418873	0.87081	0.0738653	0.189611	0.814941	-0.00297391	0.930902	0.999972	0.109861	0.100903	0.732142
Kazn	7446.29	7704.86	6962.89	7624.67	7059.65	7955	7630.53	7037.54	7660.18	8541.78	7656.64	7417.67	7719.65	7852.89	7986.2	0.0696846	0.107951	0.538372	0.0594145	0.250361	0.825293	-0.00254287	0.940662	0.999972	-0.00600912	0.911347	0.979353
Psmg4	960.949	969.223	1046.12	992.937	1031.73	979.247	1043.86	881.545	1408.64	1116.41	973.071	1096.89	1031.46	1008.77	938.746	0.000427292	0.994485	0.998736	0.115845	0.0666195	0.699923	-0.00546728	0.876617	0.999972	0.118818	0.122081	0.738717
Psmg1	2220.12	2215.37	2204.24	2318.24	2142.88	2168.55	2133.01	2135.6	2607.43	2297.19	2202.98	2170.67	2284.78	2102.77	2135.15	-0.037557	0.459996	0.889474	0.0861013	0.110831	0.758764	-0.0452642	0.15449	0.999972	0.070912	0.281474	0.815663
Psmg2	3607.6	3817.82	3574.42	3760.24	3678.87	3754.95	3408.72	3544.17	4532.16	3922.98	3385.4	3588.01	3807	3547.22	3499.44	-0.0261248	0.586556	0.935806	0.0661614	0.270712	0.831204	-0.0256797	0.436037	0.999972	0.0628171	0.383098	0.847408
Psmg3	1059.51	1039.38	1079.83	1128.38	1066.53	1114.28	1143.07	1039.23	1276.25	1170.79	1029.28	1189.35	1104.45	1023.69	1057.01	-0.0164926	0.782874	0.97894	0.066661	0.255459	0.825293	0.00974377	0.781886	0.999972	0.0964957	0.167939	0.772435
Trpv5	0.849646	0	0	1.04191	0	0	1.07837	0	0	0	0	0	0	0	0	0	0	0	0	0	0	0	0	0	0	0	0
Trpv4	239.6	167.999	421.927	178.166	154.402	137.035	195.185	142.867	84.6627	164.244	164.763	173.359	217.049	143.806	238.646	-0.054055	0.319159	0.805491	-0.0199212	0.690528	0.940789	-0.0395715	0.0177107	0.999972	-0.089516	0.147723	0.765304
Trpv6	714.552	797.532	887.352	681.407	785.397	794.2	742.995	702.696	562.016	767.95	697.82	543.192	424.494	593.334	731.778	-0.161038	0.0249971	0.241617	-0.115508	0.0675485	0.701864	-0.00861244	0.795573	0.999972	0.0493867	0.505637	0.874498
Trpv1	27.1887	9.2307	13.0493	11.461	23.2049	13.0033	16.1755	22.2238	10.808	14.4268	18.4147	12.6079	14.4059	6.39139	12.6715	0	0	0	0	0	0	0	0	0	0	0	0
Trpv3	275.285	258.459	275.123	274.021	265.964	320.081	234.006	278.327	244.081	286.317	240.36	305.742	290.039	278.026	290.388	0.0439116	0.54625	0.923242	-0.0126074	0.839097	0.975102	0.00458951	0.876691	0.999972	-0.0459335	0.553718	0.885948
Trpv2	2572.73	2482.13	2703.38	2539.13	2748.89	2702.68	2406.92	2584.31	2304.81	2491.4	2382.28	2223.2	2430.76	2397.84	2309.38	-0.0996938	0.0434822	0.335119	-0.119461	0.0213016	0.506401	0.011994	0.729136	0.999972	-0.0158285	0.776053	0.946513
BC049352	40.783	26.769	44.5851	28.1315	34.8074	39.0098	30.1943	23.2821	40.53	42.1707	28.1066	52.5331	29.7722	24.5003	30.6228	0	0	0	0	0	0	0	0	0	0	0	0
Gm5444	0	0	0	0	0	0	0	0	0	0	0	0	0	0	0	0	0	0	0	0	0	0	0	0	0	0	0
Gm5447	0	7.38456	6.52465	2.08381	7.13997	2.0005	0	11.641	4.50334	7.76828	1.93839	8.40529	5.76236	2.13046	2.11191	0	0	0	0	0	0	0	0	0	0	0	0
Gm5449	5.09787	2.76921	5.43721	4.16763	5.35498	1.00025	1.07837	1.05828	2.702	2.21951	1.93839	5.25331	2.88118	6.39139	0	0	0	0	0	0	0	0	0	0	0	0	0
Gm7356	0	0	0	0	0	0	0	0	0	0	0	0	0	0	0	0	0	0	0	0	0	0	0	0	0	0	0
BC061212	0	0	0	0	0	0	0	0	0	0	0	0	0	0	0	0	0	0	0	0	0	0	0	0	0	0	0
Fnta	9754.78	9497.46	9803.28	9900.2	9438.15	9612.42	10367.4	9539.31	11679.9	10270.8	10128.1	10226.1	10651.7	9266.45	10292.4	0.0412728	0.386367	0.851625	0.0962137	0.0533375	0.672811	-0.00086916	0.977074	0.999972	0.056603	0.354705	0.842664
Fntb	5809.88	5897.49	5776.49	5952.41	6311.74	6168.55	5563.3	5833.22	5871.45	5829.54	5676.57	6064.42	6002.46	5966.37	5523.71	-0.00762142	0.856485	0.986364	-0.0226698	0.620375	0.922487	0.0179493	0.584267	0.999972	0.00575308	0.90555	0.978248
Zfp474	36.5348	0	3.26232	1.04191	0.892497	5.00126	5.39184	0	0	7.76828	0.969194	56.7357	10.5643	1.06523	17.9513	0	0	0	0	0	0	0	0	0	0	0	0
Zfp473	179.275	143.076	175.078	137.532	155.294	136.034	149.893	138.634	145.908	154.256	143.441	130.282	146.94	125.697	133.051	-0.0791706	0.254718	0.752389	-0.00627579	0.919072	0.988557	-0.0204091	0.424354	0.999972	0.0341824	0.654167	0.917692
Zfp472	1421.46	1587.68	1510.46	1380.53	1494.04	1414.36	1428.84	1407.51	1773.41	1377.2	1354.93	1384.77	1418.5	1332.61	1506.85	-0.0434582	0.486269	0.900763	0.0227367	0.710838	0.943036	-0.0213757	0.543666	0.999972	0.033429	0.655069	0.917855
Lyrm7	936.309	1070.76	1048.29	1024.19	1050.47	1010.25	1020.14	968.323	1024.06	918.876	940.119	955.051	1008.41	1033.28	1059.13	0.0138912	0.82413	0.983535	-0.0585651	0.276699	0.832669	-0.00530174	0.880734	0.999972	-0.084701	0.179296	0.781599
Nutf2-ps1	10.1957	24.9229	28.2735	16.6705	20.5274	29.0073	22.6457	24.3404	21.616	12.2073	23.2607	33.6212	13.4455	19.1742	16.8953	0	0	0	0	0	0	0	0	0	0	0	0
4930415F15Rik	52.678	33.2305	22.8363	30.2153	40.1623	44.0111	34.5078	37.0397	45.0334	21.0853	41.6754	40.9758	32.6534	35.1527	34.8466	0	0	0	0	0	0	0	0	0	0	0	0
Ceacam19	0	0	0	0	0.892497	1.00025	0	0	0	0	0	1.05066	2.88118	0	0	0	0	0	0	0	0	0	0	0	0	0	0
Ceacam18	11.0454	9.2307	2.17488	14.5867	1.78499	5.00126	0	2.11655	6.30467	2.21951	2.90758	2.10132	0	6.39139	2.11191	0	0	0	0	0	0	0	0	0	0	0	0
Ceacam15	9.3461	10.1538	15.2242	14.5867	13.3874	24.0061	24.8025	11.641	27.02	12.2073	14.5379	23.1146	22.0891	22.3699	12.6715	0	0	0	0	0	0	0	0	0	0	0	0
Ceacam14	0	0	0	0	0	0	0	0	0	0	0	0	0	0	0	0	0	0	0	0	0	0	0	0	0	0	0
Ceacam16	89.2128	70.1533	60.8967	52.0953	72.2922	52.0131	76.5641	65.6132	62.146	49.9389	60.0901	75.6476	49.9405	75.6315	62.3015	-0.0216354	0.6936	0.963453	-0.019986	0.688267	NA	-0.00251523	0.886033	0.999972	-0.00273509	0.964813	NA
Ceacam11	0	0	0	0	0	0	0	0	0	0	0	0	0	0	0	0	0	0	0	0	0	0	0	0	0	0	0
Ceacam10	0.849646	0.92307	0	0	2.67749	0	2.15674	0	0	0	2.90758	2.10132	0.960394	1.06523	0	0	0	0	0	0	0	0	0	0	0	0	0
Ceacam13	0	0	0	0	0	0	0	0	0	0	0	0	0	0	0	0	0	0	0	0	0	0	0	0	0	0	0
Ceacam12	0	0	0	0	0	0	0	0	0	0	0	0	0	0	0	0	0	0	0	0	0	0	0	0	0	0	0
Gm6408	5.09787	2.76921	7.61209	2.08381	4.46248	0	0	3.17483	3.60267	3.32926	1.93839	0	0.960394	0	1.05596	0	0	0	0	0	0	0	0	0	0	0	0
Gm6401	0	0	0	0	0	0	0	0	0	0	0	0	0	0	0	0	0	0	0	0	0	0	0	0	0	0	0
C030048H21Rik	75.6185	46.1535	35.8856	8.33525	22.3124	39.0098	28.0376	34.9231	18.0133	41.0609	27.1374	46.2291	54.7424	47.9354	45.4062	0.0140838	0.67882	0.960347	0	0	0	0	0	0	0	0	0
Gm21992	248.946	253.844	278.385	256.309	288.276	254.064	320.275	279.385	185.537	282.987	369.263	293.135	293.88	362.179	323.123	0.169189	0.0208566	0.218001	-0.0040002	0.943387	0.992505	0.0344233	0.260343	0.999972	-0.0619156	0.382053	0.847408
Gm21994	1.69929	3.69228	2.17488	1.04191	2.67749	1.00025	2.15674	8.46622	1.80133	2.21951	3.87678	4.20265	1.92079	0	3.16787	0	0	0	0	0	0	0	0	0	0	0	0
Gm21996	0	0	0	0	0	0	0	0	0	0	0	0	0	0	0	0	0	0	0	0	0	0	0	0	0	0	0
Mrgprb3	0	0	0	0	0	0	0	0	0	0	0	0	0	0	0	0	0	0	0	0	0	0	0	0	0	0	0
Mrgprb2	0	0	0	0	0	0	0	0	0	0	0	5.25331	9.60394	0	6.33574	0	0	0	0	0	0	0	0	0	0	0	0
Mrgprb1	0	0	0	1.04191	0	0	0	0	0	0	0	0	11.5247	0	4.22383	0	0	0	0	0	0	0	0	0	0	0	0
Mrgprb5	0	0	0	0	0	0	0	0	0	0	0	0	0	0	0	0	0	0	0	0	0	0	0	0	0	0	0
Mrgprb4	0	0	0	0	0	0	0	0	0	0	0	0	0	0	0	0	0	0	0	0	0	0	0	0	0	0	0
Vmn1r107	0	0	0	0	0	0	0	0	0	0	0	0	0	0	0	0	0	0	0	0	0	0	0	0	0	0	0
Vmn1r104	0	0	0	0	0	0	0	0	0	0	0	0	0	0	0	0	0	0	0	0	0	0	0	0	0	0	0
Vmn1r103	0	0	0	0	0	0	0	0	0	0	0	0	0	0	0	0	0	0	0	0	0	0	0	0	0	0	0
Vmn1r101	0	0	0	0	0	0	0	0	0	0	0	0	0	0	0	0	0	0	0	0	0	0	0	0	0	0	0
Vmn1r100	0	0	0	0	0	0	0	0	0	0	0	0	0	0	0	0	0	0	0	0	0	0	0	0	0	0	0
Gm3159	0.849646	0	1.08744	0	2.67749	0	1.07837	0	0.900667	1.10975	0	0	0	0	0	0	0	0	0	0	0	0	0	0	0	0	0
Crhr2	842.848	992.3	713.361	679.323	780.935	857.216	738.682	743.969	677.302	1108.64	1018.62	903.569	581.999	737.141	513.195	-0.173324	0.0169061	0.189976	0.105013	0.0927187	0.741733	-0.0123935	0.682894	0.999972	0.229483	0.0023965	0.13662
Crhr1	2346.72	2379.67	2308.64	2443.27	2378.5	2465.62	2451.13	2359.96	2307.51	2646.76	2923.09	2473.26	2836.04	2456.43	2192.17	0.0539171	0.403668	0.860457	0.0719047	0.206499	0.814941	0.0181647	0.570021	0.999972	0.0331884	0.655581	0.917963
Adam29	0	0	0	0	0	0	0	0	0	1.10975	0	1.05066	0	0	0	0	0	0	0	0	0	0	0	0	0	0	0
Rffl	2376.46	2383.37	2534.83	2346.37	2475.79	2589.65	2445.74	2403.35	2427.3	2539.12	2594.53	2797.91	2614.19	2639.65	2774	0.129966	0.00853378	0.127559	0.0507363	0.308489	0.847125	0.0267565	0.420209	0.999972	-0.0397568	0.497685	0.872191
Izumo2	3.39858	0.92307	0	2.08381	0	0	0	0	0.900667	1.10975	0	0	0	6.39139	1.05596	0	0	0	0	0	0	0	0	0	0	0	0
Adam28	10.1957	9.2307	3.26232	4.16763	4.46248	9.00227	7.54857	10.5828	3.60267	2.21951	7.75356	9.45595	6.72276	4.26093	6.33574	0	0	0	0	0	0	0	0	0	0	0	0
Gm9008	955.851	999.684	1002.62	1026.28	976.391	1065.27	835.735	956.682	1088.01	967.706	914.92	954.001	1067.96	981.079	986.264	0.0171572	0.778199	0.97894	0.0208315	0.734338	0.948608	-0.0227745	0.512414	0.999972	-0.0326454	0.636332	0.910963
Lipt2	677.168	724.61	804.706	697.035	713.997	739.186	662.118	731.269	886.257	701.365	815.092	697.639	646.345	661.509	696.932	-0.0814892	0.233238	0.728598	0.0733716	0.237922	0.824577	-0.0113514	0.743477	0.999972	0.13283	0.0776994	0.687104
Tti2	3945.75	4247.97	4314.97	4085.32	4178.67	4047.02	4016.92	3980.18	3872.87	3879.7	4012.46	3942.08	3854.06	4060.67	3767.66	-0.0813469	0.0892007	0.489693	-0.042479	0.249022	0.825293	-0.0237241	0.456249	0.999972	0.010245	0.826747	0.957345
Tti1	5182.84	5351.96	4905.45	5142.85	5231.82	5275.33	5017.64	5123.12	4427.68	4824.1	5108.62	5022.16	5148.67	5218.57	4960.89	-0.0108899	0.80227	0.982536	-0.0759056	0.110312	0.757762	0.00242499	0.937457	0.999972	-0.0650018	0.251805	0.811013
Lipt1	824.156	756.917	726.411	792.891	841.624	826.208	738.682	743.969	773.673	795.694	800.555	839.478	786.562	781.88	817.311	0.0252715	0.696847	0.964072	0.0177967	0.757694	0.953006	0.00937298	0.788172	0.999972	0.00925034	0.885483	0.97274
Ss18	10922.2	12580.5	10439.4	10874.4	10681.4	11358.9	12790.5	11765.9	12614.7	12459.2	12168.2	12461.9	11530.5	11926.3	11806.7	0.0565863	0.294086	0.786797	0.0763851	0.116573	0.763821	0.0278142	0.431145	0.999972	0.0752196	0.0319904	0.513293
Rhoh	150.387	137.537	146.805	169.831	160.649	151.038	152.05	155.567	139.603	170.902	155.071	159.701	149.821	170.437	146.778	0.0157521	0.824622	0.983535	0.00451937	0.942104	0.992481	0.00644056	0.813181	0.999972	0.00160774	0.983244	0.996077
Smarce1	10556.8	10960.5	10273.1	10567	10558.2	10291.6	10597.1	10494.9	11984.3	11269.6	11007.1	10754.6	10978.3	10300.8	10474	-0.00203861	0.958151	0.997912	0.0905088	0.0242617	0.533406	-0.0127482	0.636718	0.999972	0.0780213	0.110043	0.735345
Ghsr	1112.19	1944.91	1174.44	1192.98	1261.1	1768.45	2210.65	1697.48	1330.29	1750.08	2198.13	1798.73	993.047	1153.65	1003.16	-0.146408	0.0411391	0.324235	0.00982568	0.869587	0.981	0.0234393	0.18352	0.999972	0.356428	4.25287e-06	0.0020608
Tagln	1131.73	933.223	1550.69	1268	1457.45	1130.28	1135.52	1436.08	679.103	1959.83	1251.23	1510.85	3633.17	1324.08	2278.76	0.12792	0.00915071	0.132678	0.00872594	0.838525	0.975102	0.0150299	0.587312	0.999972	-0.0814918	0.0747207	0.681097
Tcea3	22.0908	10.1538	10.8744	1.04191	21.4199	12.003	30.1943	7.40794	11.7087	35.5121	10.6611	11.5573	54.7424	12.7828	29.5668	0	0	0	0	0	0	0	0	0	0	0	0
1110004E09Rik	5026.5	4733.5	5303.45	5114.72	4953.36	5425.37	5073.72	4940.04	5749.86	4971.7	4660.86	5187.12	4845.19	4860.65	5119.28	-0.027299	0.566356	0.929696	0.00948587	0.862005	0.97848	0.00952391	0.776233	0.999972	0.044872	0.47816	0.865841
Fam186b	264.24	243.69	271.86	258.393	246.329	231.058	250.181	241.287	216.16	258.573	277.19	268.969	207.445	241.808	206.968	-0.121455	0.0971995	0.510449	0.0350524	0.578601	0.91321	-0.0274015	0.384464	0.999972	0.102051	0.187074	0.787911
Fam186a	29.7376	24.9229	20.6614	33.341	35.6999	36.0091	42.0563	49.739	11.7087	38.8414	31.9834	43.0771	31.693	29.8265	34.8466	0	0	0	0	0	0	0	0	0	0	0	0
Lrrc75b	4068.1	4168.58	3896.3	3917.57	3859.16	4371.1	4015.84	3878.59	4125.06	3924.09	3642.23	3532.32	3395.95	3405.55	3370.62	-0.221327	3.00218e-07	5.54891e-05	-0.0632005	0.239205	0.824577	0.00330176	0.922607	0.999972	0.1376	0.0185389	0.418477
Mmp8	0	0	0	1.04191	0	6.00151	0	1.05828	0	0	0	0	0.960394	2.13046	6.33574	0	0	0	0	0	0	0	0	0	0	0	0
Mmp9	440.966	378.459	369.73	311.53	409.656	398.1	390.369	330.182	287.313	471.645	347.941	380.339	451.385	331.287	380.145	0.019306	0.790001	0.979088	-0.0152626	0.802096	0.96713	0.00521934	0.857866	0.999972	-0.0229009	0.759317	0.94248
Mmp7	0	0	0	0	0	0	0	0	0	0	0	0	0	0	0	0	0	0	0	0	0	0	0	0	0	0	0
Mmp2	545.472	491.073	666.601	580.342	542.638	502.127	555.359	545.013	457.539	588.17	450.675	522.179	789.444	541.138	568.105	0.0656761	0.366344	0.840367	-0.0487838	0.43823	0.880334	-0.0263721	0.413097	0.999972	-0.143649	0.0618009	0.648196
Mmp3	0	0.92307	2.17488	3.12572	1.78499	1.00025	1.07837	515.381	0	3.32926	0.969194	13.6586	7.68315	0	10.5596	0	0	0	-0.0095285	NA	NA	0.00347868	NA	NA	0	0	0
Jmjd6	6074.97	6061.8	5719.94	6220.18	5665.57	5819.47	5988.18	5887.19	5915.58	5827.32	5612.6	5978.26	6144.6	5807.65	5899.63	-0.0163576	0.703927	0.965554	-0.00133898	0.971528	0.996457	-0.0339743	0.264719	0.999972	-0.0269204	0.540676	0.882389
Jmjd7	27.1887	24.9229	27.186	17.7124	30.3449	24.0061	19.4106	17.9907	23.4174	22.1951	32.9526	17.8612	18.2475	35.1527	19.0072	0	0	0	0	0	0	0	0	0	0	0	0
Jmjd4	12844.1	13203.6	11730.2	13240.5	12907.3	13034.3	12258.9	12683.4	13682	12626.8	11902.7	12114.1	12856.8	12849.9	12691.5	0.00303438	0.946321	0.997333	-0.0133749	0.771592	0.956837	-0.00343593	0.916094	0.999972	-0.0221704	0.670574	0.923559
Jmjd8	3889.68	4241.5	3637.49	3980.08	4040.33	3897.98	3572.63	3964.31	3924.21	3778.71	3752.72	3905.31	4014.45	4012.73	3523.73	-0.027173	0.641112	0.952727	-0.0092378	0.839883	0.975102	-0.0150568	0.66689	0.999972	-0.00387803	0.945421	0.988139
Susd6	24448.6	23840.1	23098.3	25275.6	22707.8	23801	24055.1	24233.5	20298.3	23057.4	24111.6	24776.7	25941.2	24246.8	24208.9	0.0326462	0.432596	0.878349	-0.0309477	0.551035	0.902419	-0.0224764	0.451805	0.999972	-0.0844365	0.17298	0.776598
Susd4	41664.9	43556	42301.5	42848.4	41980.4	43424.9	43090.5	44336.5	40038.3	42784.3	44597.5	45349.7	44714	47596.7	44051.4	0.0862916	0.0164331	0.187064	-0.000461491	0.99138	0.999568	0.0166152	0.511182	0.999972	-0.0644172	0.221987	0.800814
Susd5	931.212	827.993	1077.65	1178.4	1036.19	806.203	1049.25	1077.33	851.131	878.925	911.043	857.34	1071.8	869.229	988.376	-0.0215553	0.767879	0.978218	-0.107478	0.0837405	0.729886	-0.00398616	0.89418	0.999972	-0.113244	0.108859	0.733523
Susd2	345.806	216.921	309.921	308.404	304.341	272.069	329.98	286.793	148.61	361.78	213.223	270.02	402.405	276.96	334.738	0.0663914	0.33867	0.820737	-0.0556427	0.279341	0.833356	0.0022365	0.931989	0.999972	-0.0960612	0.130443	0.748023
Susd3	221.758	229.844	250.111	261.519	307.911	275.069	285.767	324.891	358.466	245.256	286.882	319.401	299.643	249.264	256.598	0.0749758	0.305258	0.79395	0.00891415	0.886262	0.984455	0.0770032	0.0116698	0.999972	0.0730418	0.340995	0.837575
Susd1	4398.62	5333.5	4372.6	4468.74	4201.87	4322.09	4257.4	4691.34	4081.82	4353.57	4203.4	4497.88	4159.47	4636.96	4156.25	-0.0811409	0.194352	0.683433	-0.023347	0.622125	0.922836	-0.0438988	0.214025	0.999972	-0.0100695	0.86046	0.965022
Gm8068	0	0	0	0	0	0	0	0	0	0	0	0	0	0	0	0	0	0	0	0	0	0	0	0	0	0	0
Capza3	0.849646	7.38456	5.43721	0	0	2.0005	1.07837	3.17483	0.900667	1.10975	0	7.35463	1.92079	0	0	0	0	0	0	0	0	0	0	0	0	0	0
Capza2	74635.4	75225.6	75081.3	77691.8	70210.9	72200.2	77781.6	78834.2	97277.5	72046.3	75911.2	74634.8	71433.1	74476.8	79856.8	-0.00850149	0.832723	0.985411	0.0628585	0.298072	0.841793	-0.0133999	0.670387	0.999972	0.0594999	0.40851	0.849605
Capza1	3018.79	3028.59	2644.66	2852.74	2941.67	2783.7	3139.13	2751.52	3465.77	3219.4	3106.27	2892.47	2937.84	2827.13	2951.4	0.006222	0.908939	0.991671	0.0944613	0.0872887	0.737037	0.00386086	0.912662	0.999972	0.101614	0.0957812	0.728609
Paox	1569.3	1646.76	1645.3	1732.69	1697.53	1781.45	1443.93	1612.81	1519.43	1458.22	1511.94	1589.65	1479.01	1575.48	1578.66	-0.0787081	0.157805	0.636428	-0.0752526	0.186124	0.814941	-0.00606871	0.8634	0.999972	-0.0195383	0.734535	0.938382
Ctsc	2791.09	2334.44	2490.24	2308.86	2531.12	2710.68	2493.19	2671.09	2428.2	2746.64	2605.19	2898.77	3404.6	2143.25	2793.01	0.088404	0.225786	0.72199	0.028213	0.598581	0.917485	0.0336025	0.341618	0.999972	-0.0315497	0.68355	0.92667
Radil	2454.63	2518.13	2557.66	2540.17	2615.91	2666.67	2438.19	2389.59	2108.46	2691.15	2507.31	2424.93	2403.87	2613.01	2482.56	-0.0103453	0.830456	0.984928	-0.0384495	0.510554	0.895048	0.0034889	0.91797	0.999972	-0.029076	0.674556	0.924132
Dirc2	15962.3	17829.1	16596.5	16973.7	16520.1	17385.4	17418.9	17191.7	17410.8	17691.7	17658.7	17982.1	17392.7	17060.8	17219.5	0.028403	0.487068	0.900891	0.0430891	0.173898	0.808787	0.0172781	0.577307	0.999972	0.0357565	0.261166	0.811013
Dlst	28961	29739.5	29519.7	29178.6	29836.2	29022.3	27912.5	28907.9	28273.8	28663.8	27688.9	27894	28292.2	28975.4	28420	-0.0393307	0.146034	0.612962	-0.0371905	0.250118	0.825293	-0.0187506	0.466674	0.999972	-0.0216936	0.500204	0.872821
Mrpl54	2723.11	2359.37	2587.02	2612.06	2576.64	2649.67	2491.03	2657.33	3234.3	2587.95	2302.81	2564.66	2690.06	2656.69	2498.39	0.0192368	0.730451	0.969924	0.0267377	0.663633	0.934471	0.00724056	0.833934	0.999972	0.0196448	0.791772	0.949791
Mrpl55	2486.06	2402.75	2464.14	2471.4	2582.89	2655.67	2399.37	2564.21	3064.97	2414.82	2376.46	2711.76	2524.88	2578.93	2606.1	0.0571034	0.200788	0.691779	0.0339638	0.569036	0.909287	0.0364648	0.269347	0.999972	0.0277674	0.694878	0.930177
Mrpl57	4602.53	4062.43	4703.18	4714.63	4453.56	4393.11	4313.47	4799.29	5493.17	4353.57	4328.42	4499.98	4452.39	4579.43	4704.29	0.0142292	0.792394	0.98005	0.0388818	0.507214	0.895048	-0.00617242	0.859666	0.999972	0.0200734	0.771042	0.944757
Mrpl50	8358.81	8910.39	8672.34	8397.77	8106.55	8842.23	8328.23	8212.23	10143.3	8470.75	8291.46	8520.86	8182.55	8289.64	8365.29	-0.0501238	0.178085	0.663823	0.0610975	0.263088	0.829638	-0.0275483	0.374936	0.999972	0.0764633	0.224889	0.800814
Mrpl51	6618.74	7134.41	6733.44	7231.87	6522.37	7131.8	7243.39	6735.93	8488.79	7225.61	6487.79	6960.63	7034.88	6983.66	6847.88	0.00361056	0.932921	0.995723	0.0539171	0.355276	0.863656	-0.00376907	0.909944	0.999972	0.0497524	0.464258	0.864368
Mrpl52	2774.09	2459.06	3177.5	3343.48	2864.91	2999.76	3182.26	3149.43	3794.51	2971.92	2779.65	3283.32	3105.91	2959.22	3163.65	0.0441355	0.518994	0.913865	0.0461197	0.450089	0.882392	0.0200221	0.559553	0.999972	0.0398131	0.585824	0.896519
Mrpl53	0	0	0	0	0	0	0	0	0	0	0.969194	0	0	0	0	0	0	0	0	0	0	0	0	0	0	0	0
Sod2	25151.2	25216.4	25082.9	25941.4	25399.6	25908.5	27282.7	25047.3	28519.6	26337.8	26036.4	24914.3	25817.3	25634.8	26902.6	0.039585	0.213462	0.708549	0.0253592	0.577765	0.912913	0.0244105	0.386887	0.999972	0.015556	0.75658	0.94248
Zfas1	4586.39	3845.51	4280.17	4128.03	4058.18	4519.14	4118.29	4334.7	6334.39	4616.58	4306.13	4348.69	4400.52	4846.81	4354.77	0.0846942	0.14427	0.610339	0.108521	0.0852451	0.733727	0.00835431	0.811822	0.999972	0.0629881	0.412754	0.85098
Sod3	1401.92	1294.14	1505.02	1545.15	1544.02	1515.38	1400.8	1505.93	968.217	1452.67	1215.37	1554.98	1673.01	1411.43	1530.08	0.0698182	0.292986	0.786427	-0.0934696	0.138124	0.786854	0.0264771	0.453502	0.999972	-0.117531	0.129277	0.74694
4930407I10Rik	1.69929	0.92307	0	0	0	4.00101	2.15674	1.05828	0	0	0	4.20265	0	2.13046	0	0	0	0	0	0	0	0	0	0	0	0	0
AW209491	4061.31	4220.27	3893.04	4117.61	3895.75	4050.02	4065.45	3798.16	4895.13	4279.21	3994.05	4120.69	4024.05	3946.69	4218.55	-0.00475605	0.917127	0.992765	0.09734	0.0742652	0.714522	-0.0319753	0.31729	0.999972	0.069055	0.283448	0.81642
Grhl3	85.8142	23.9998	85.9078	51.0534	65.1523	82.0207	99.2098	43.3894	78.3581	65.4755	73.6588	55.6851	47.0593	61.7835	67.5813	-0.00651877	0.877518	0.988576	-0.0119975	0.787818	NA	0.00652333	0.577943	0.999972	0.0468185	0.462687	NA
Nfyc	7864.32	8123.01	7540.32	8189.38	7711.17	7735.95	7200.26	7840.77	7688.1	7455.33	7724.48	8002.89	8145.1	8222.53	7445.55	-2.20702e-05	0.999625	0.99964	0.0158625	0.694089	0.941587	-0.0416335	0.19097	0.999972	-0.036424	0.467504	0.864881
Nfyb	12240.8	13805.4	12905.8	12259.1	12180.8	12647.2	13131.3	13685.6	14951.1	12207.3	12274.8	12256	12225.8	12580.4	12915.4	-0.0244396	0.600861	0.940241	0.00098846	0.985954	0.99886	0.00695908	0.837692	0.999972	0.0300603	0.64192	0.912976
Nfya	6547.37	6005.49	5200.14	6459.82	5716.44	5307.34	6865.97	6141.18	6274.05	7184.55	7453.11	6326.03	7113.64	6111.24	6285.06	0.0753295	0.241436	0.738301	0.117927	0.0501228	0.659583	-0.00478497	0.889483	0.999972	0.0492287	0.463759	0.864368
4930427A07Rik	431.62	347.074	340.369	373.003	349.859	422.106	355.861	315.367	379.181	376.207	374.109	426.569	370.712	322.765	352.69	-0.0513635	0.482906	0.89869	0.0543296	0.389974	0.871428	-0.0111895	0.703353	0.999972	0.0941613	0.214576	0.800814
Cyp1a1	23.7901	59.9995	32.6232	39.5924	38.3774	23.0058	28.0376	30.69	25.2187	19.9756	23.2607	27.3172	27.8514	26.6308	21.1191	0	0	0	0	0	0	0	0	0	0	0	0
Cyp1a2	0.849646	0	0	0	0	0	0	0	0	0	0	0	0	0	0	0	0	0	0	0	0	0	0	0	0	0	0
Mxra7	2062.09	1922.75	2122.68	2389.09	2125.93	1981.5	2137.32	2045.65	2044.51	1973.14	1757.15	2207.44	2004.34	1924.87	1975.7	-0.0842205	0.178295	0.664266	-0.0394243	0.488046	0.892943	-0.0176069	0.61823	0.999972	0.0141634	0.83372	0.959434
Il1f10	0	0	0	0	0	0	0	0	0	0	0	0	0	0	0	0	0	0	0	0	0	0	0	0	0	0	0
Skil	22392.4	24971.8	22985.2	22501	22260.7	22285.6	24384	24164.7	25844.7	22168.4	22658.8	22657.5	23992.6	23964.5	25060	0.0603041	0.164689	0.645927	0.00295473	0.9534	0.993116	0.00170281	0.959281	0.999972	-0.0524423	0.342554	0.838175
Gca	2358.62	2446.13	2604.42	2285.94	2490.96	2393.6	2687.29	2419.22	2751.54	2720.01	2564.49	2706.5	2769.78	2549.1	2825.74	0.132919	0.0187497	0.20269	0.0862928	0.0732192	0.714522	0.0242079	0.48888	0.999972	-0.0140371	0.796733	0.950058
Gabpb1	3554.92	4027.35	4104	3875.89	3888.61	3765.95	3890.75	4070.13	3858.46	3730.99	4145.24	3973.6	3740.73	4094.75	4031.64	0.0187975	0.732032	0.971032	0.00750345	0.866805	0.980698	0.00260168	0.93964	0.999972	-0.00929072	0.865535	0.965862
Gcg	0.849646	0	0	0	0	0	1.07837	0	0	0	0.969194	1.05066	0	0	0	0	0	0	0	0	0	0	0	0	0	0	0
Gck	2616.06	2452.6	2439.13	2441.19	2563.25	1907.48	1762.05	2403.35	2238.16	1555.88	2046.94	1994.16	1760.4	2737.65	2001.04	-0.114449	0.114584	0.553401	-0.0619056	0.323926	0.851856	-0.0610333	0.0590256	0.999972	-0.0666968	0.387992	0.847833
Thrb	7342.64	7975.32	7741.49	7760.12	7865.57	8145.05	8079.13	7326.45	8369.9	8932.41	8108.28	7314.7	7987.59	6807.9	7808.8	-0.0282057	0.597643	0.940107	0.0451186	0.399167	0.872188	0.0185685	0.568053	0.999972	0.0896619	0.176436	0.779346
Thra	206920	205540	204081	215332	202032	212177	208251	206377	230513	207180	211206	207104	199877	209387	195375	-0.0439858	0.207384	0.699715	0.0410227	0.314659	0.849596	-0.00540639	0.830538	0.999972	0.0759391	0.123127	0.739089
A530016L24Rik	163.132	155.999	185.952	172.956	175.822	212.053	158.52	157.683	153.113	156.475	185.116	136.586	160.386	161.915	170.009	-0.0194631	0.787567	0.97894	-0.0524564	0.378526	0.87061	0.00908867	0.726789	0.999972	-0.0227638	0.76511	0.94248
Vasn	2991.6	3064.59	2765.36	2753.76	3113.03	2885.73	2583.77	2612.89	1880.59	2505.82	2785.46	2776.9	2670.86	2783.45	2711.7	-0.0770367	0.140504	0.604621	-0.0865642	0.170741	0.80689	-0.0238297	0.499897	0.999972	-0.0745066	0.332182	0.834357
Eri2	2531.09	2714.75	2467.4	2634.98	2533.8	2422.61	2729.35	2493.3	2491.25	2471.42	2737.97	2416.52	2596.9	2709.95	2523.74	0.00948616	0.853131	0.986292	-0.00665284	0.897478	0.986346	-0.0154181	0.654794	0.999972	-0.038177	0.511204	0.877253
Eri3	22552.1	22196.1	23302.8	23533.5	22920.2	23272.9	21379.7	22623.8	22990.4	23041.8	23021.3	23057.8	22161.1	22219.7	21896.3	-0.0501856	0.125371	0.576557	0.0277666	0.423243	0.877164	-0.0177411	0.548524	0.999972	0.0570838	0.0438513	0.572232
Eri1	3869.29	4021.81	3710.35	3906.11	3604.79	3524.89	4181.91	3809.8	4264.66	3855.29	3985.33	3969.4	4137.38	3487.57	4082.33	0.00651608	0.90961	0.992087	0.0685632	0.195132	0.814941	-0.0218147	0.532569	0.999972	0.0332354	0.595316	0.899114
Gm5127	58.6255	17.5383	38.0604	12.5029	67.8297	34.0086	83.0343	42.3311	28.8214	57.7072	28.1066	60.9384	94.1186	15.9785	69.6932	0.0417366	0.168918	0.653644	-0.0305266	0.377496	NA	0.0158412	0.104146	0.999972	-0.0276688	0.453813	NA
Vasp	2925.33	3041.51	2850.18	2937.13	3039.84	3259.82	3026.98	2882.75	2911.86	3110.64	3046.18	3045.87	3069.42	2831.39	2909.16	-0.00208232	0.965469	0.998007	-0.00974629	0.834725	0.974284	0.0349694	0.298982	0.999972	0.0379843	0.456107	0.860801
Gm5128	0	0	0	0	0	0	0	0	0	0	0	0	0	0	0	0	0	0	0	0	0	0	0	0	0	0	0
Gm5129	0.849646	0	0	0	0	0	0	0	0	0	0	0	0	0	1.05596	0	0	0	0	0	0	0	0	0	0	0	0
Chd1l	2741.81	2694.44	2582.67	2678.74	2711.4	2654.67	2602.1	2630.88	2463.33	2312.73	2495.68	2494.27	2497.98	2748.3	2419.2	-0.0571796	0.283532	0.777663	-0.10238	0.0168192	0.457945	-0.010664	0.734707	0.999972	-0.0545089	0.355757	0.843248
Slc35c2	12090.5	11299.3	11741.1	12134	11690.8	12033	10999.3	11487.6	11836.6	11366.1	11500.5	12133	11793.6	13018.2	11509.9	0.0294969	0.533588	0.920738	0.0172073	0.662825	0.934425	-0.0249453	0.417877	0.999972	-0.0425582	0.41676	0.852875
Mafb	1786.8	1646.76	1905.2	2242.18	1965.28	1958.49	1864.5	1910.19	2000.38	2191.76	2327.04	2232.66	1988.02	1813.03	2014.77	0.0208235	0.764798	0.978119	0.146515	0.00413421	0.26207	0.00849461	0.805022	0.999972	0.136597	0.0315398	0.509591
Slc35c1	3346.75	3636.89	3713.61	3491.43	3717.25	3804.96	3235.1	3655.29	3040.65	3281.54	3153.76	3418.85	3492.95	3600.48	3537.46	-0.00232451	0.961205	0.997969	-0.123977	0.0197825	0.494215	0.0123904	0.723881	0.999972	-0.118602	0.0264235	0.479152
Ss18l1	16936.8	18131.9	16714	16471.5	17117.2	16625.2	16495.8	17556.8	17255	16892.7	16886.3	16381.9	16208.6	16844.5	16708.4	-0.0389962	0.334937	0.818993	-0.00738613	0.831267	0.974084	-0.00810419	0.793165	0.999972	0.0210757	0.565403	0.888015
Ly86	1133.43	1043.07	1004.8	1180.48	1048.68	1272.32	1141.99	1495.35	1640.12	1096.44	1251.23	1169.39	1280.2	1074.82	1135.15	0.0636793	0.347085	0.827109	0.0241502	0.698621	0.941814	0.0525848	0.100081	0.999972	0.0759785	0.327115	0.833234
Tesk1	6341.75	6626.72	6554.01	6578.6	6615.18	7124.8	6669.7	6581.42	6220.91	6654.09	6714.58	6554.03	6230.07	6565.03	6402.27	-0.0275855	0.465102	0.890916	-0.0403559	0.335764	0.855945	0.0359362	0.235305	0.999972	0.0268558	0.56038	0.886811
Tesk2	923.565	830.763	955.861	980.434	828.237	944.238	968.374	960.915	844.826	933.303	866.46	997.078	887.404	920.361	806.751	-0.057731	0.391943	0.855236	-0.015499	0.796137	0.965178	0.00124933	0.971311	0.999972	0.0427254	0.549754	0.884776
Edaradd	150.387	139.384	109.832	130.238	146.369	156.039	166.069	91.0118	107.179	93.2193	72.6896	72.4956	94.1186	102.262	89.7564	-0.144495	0.0324158	0.281867	-0.133525	0.00759582	0.352157	0.00697335	0.732945	0.999972	-0.037377	0.583796	0.896255
Actn2	5966.21	5063.04	5396.97	5986.79	6085.93	4932.24	4543.16	5648.02	4724	4496.72	4789.76	4715.37	5872.81	6015.37	5418.12	0.0324648	0.577018	0.933848	-0.119493	0.0452558	0.646022	-0.030335	0.375845	0.999972	-0.264468	2.3894e-07	0.000204322
Rb1	12167.8	12584.2	12313.1	11391.2	11764.9	11323.9	13167.9	12903.6	13129	11840	12428	12208.7	12418.9	12525	12748.6	0.0467093	0.249393	0.746405	0.0105449	0.834441	0.974273	0.0118487	0.731338	0.999972	-0.0175852	0.694428	0.930177
Purb	117385	126377	126557	122673	114785	119546	139143	127965	139918	116833	134478	122951	118510	125287	137529	0.0377376	0.430405	0.876305	0.0262384	0.64172	0.927958	0.0139375	0.687624	0.999972	0.0121825	0.847616	0.96241
Pura	10537.3	11448.8	10332.9	10562.8	9632.72	9831.48	12407.7	10902.4	10454	9667.07	11480.1	10988.9	10092.8	11065.6	12165.7	0.0409246	0.460863	0.889606	-0.00409615	0.945196	0.992505	-0.0023376	0.947134	0.999972	-0.0473107	0.470453	0.864881
Purg	4373.13	4351.35	4246.46	4100.94	4310.76	4079.03	4286.51	4154.8	4170.09	4048.38	4261.55	4150.11	4394.76	4171.45	4438.19	0.0185656	0.674637	0.958723	-0.015479	0.686114	0.939504	-0.0162516	0.598557	0.999972	-0.0552182	0.217918	0.800814
Olfr237-ps1	0	0.92307	0	4.16763	0.892497	3.00076	0	0	0	1.10975	0	4.20265	0.960394	1.06523	1.05596	0	0	0	0	0	0	0	0	0	0	0	0
Cyp2a5	14.444	8.30763	7.61209	5.20953	8.92497	14.0035	20.489	12.6993	19.8147	4.43902	6.78436	17.8612	21.1287	4.26093	7.3917	0	0	0	0	0	0	0	0	0	0	0	0
Cyp2a4	0	0	1.08744	0	0.892497	0	1.07837	0	0.900667	1.10975	0	0	0	0	1.05596	0	0	0	0	0	0	0	0	0	0	0	0
Gm29554	0	0	0	0	0	0	0	0	0	0	0	0	0	0	0	0	0	0	0	0	0	0	0	0	0	0	0
Ufsp2	7451.39	6783.64	7502.26	7277.72	7000.74	7042.77	7258.49	7105.27	8549.13	7248.91	6604.09	6752.6	7104.03	7184.99	7232.25	-0.0157798	0.716599	0.967409	0.0265652	0.64448	0.928303	-0.0233538	0.451492	0.999972	0.0163162	0.811806	0.953207
Ntpcr	3588.9	3275.97	3484.16	3671.68	3641.39	3600.91	3229.71	3666.93	4089.03	3558.98	3335	3445.12	3617.8	3551.48	3577.58	0.0262304	0.589485	0.93611	0.0210967	0.7102	0.942764	0.00675996	0.845716	0.999972	0.0073433	0.908604	0.978844
Rftn2	6495.54	6442.1	6261.49	6659.87	6754.41	7112.79	6573.73	6399.4	7560.2	6970.36	7111.95	6811.44	7027.2	6657.7	6405.44	0.044594	0.306623	0.79535	0.0712495	0.119303	0.766968	0.0379092	0.232856	0.999972	0.0752628	0.147784	0.765348
Rftn1	2972.06	2460.9	2891.51	2894.42	2805.12	2877.73	2654.94	2577.96	3254.11	2863.17	2876.57	2290.44	2788.02	2774.93	2863.76	0.000540086	0.992775	0.998381	0.029178	0.636578	0.926223	-0.0202378	0.566818	0.999972	0.00371873	0.959884	0.991237
1810046K07Rik	0	0	1.08744	2.08381	0	0	1.07837	0	1.80133	0	1.93839	1.05066	0.960394	5.32616	1.05596	0	0	0	0	0	0	0	0	0	0	0	0
F13b	0	0.92307	0	0	0	0	0	0	0	0	0	0	0	0	3.16787	0	0	0	0	0	0	0	0	0	0	0	0
Uqcrc1	41598.6	40847.7	40661.6	42325.4	40197.2	41849.5	37817.3	39700.2	44362.4	42813.2	40168.3	40997.9	40254.9	41016.8	39543.5	-0.0382447	0.199367	0.689391	0.066872	0.120925	0.769135	-0.041453	0.156717	0.999972	0.0570877	0.201049	0.797469
Upb1	20.3915	16.6153	23.9237	7.29335	24.0974	15.0038	15.0971	24.3404	12.6093	16.6463	10.6611	23.1146	29.7722	9.58709	20.0632	0	0	0	0	0	0	0	0	0	0	0	0
Naa60	13966.5	14966.7	13836.6	14571.1	14517.3	14500.7	13681.2	14455	13892.8	14213.7	13838.2	14041	13875.8	14132.4	13968.2	-0.0339514	0.366738	0.840381	-0.0277087	0.403908	0.874379	-0.00436643	0.885042	0.999972	-0.000280418	0.993115	0.998753
Eef1b2	27169.1	27997.6	27504.6	28404.5	27882.5	28996.3	27302.1	27727.9	36984.1	29198.7	26557.9	27176.4	27148.4	26934.4	27825.5	-0.0247446	0.418548	0.87081	0.0629696	0.30173	0.843637	0.00813187	0.757698	0.999972	0.0892989	0.222088	0.800814
Mustn1	146.139	128.307	151.154	157.328	140.122	123.031	112.15	100.536	99.0734	198.646	159.917	111.37	368.791	108.654	203.8	0.0971789	0.0630081	0.409498	0.0477401	0.33364	0.855587	-0.0394565	0.104079	0.999972	-0.0834367	0.099966	0.732142
Acsm1	0	0	1.08744	0	0	0	0	0	0	1.10975	0	0	0	0	0	0	0	0	0	0	0	0	0	0	0	0	0
Acsm3	120.65	87.6916	132.668	105.233	125.842	150.038	104.602	133.343	99.0734	90.9998	94.9811	120.826	107.564	74.5663	83.4206	-0.0771974	0.213977	0.708611	-0.0960526	0.0912832	0.741086	0.0215572	0.320707	0.999972	0.0523373	0.44787	0.859076
Acsm2	0	0	0	1.04191	0	0	1.07837	0	0	0	0	0	0	0	0	0	0	0	0	0	0	0	0	0	0	0	0
Acsm5	9.3461	22.1537	11.9619	20.8381	16.0649	17.0043	6.47021	6.34966	5.404	11.0975	0.969194	13.6586	4.80197	3.1957	5.27979	0	0	0	0	0	0	0	0	0	0	0	0
Acsm4	4.24823	5.53842	2.17488	1.04191	7.13997	1.00025	3.2351	6.34966	9.00667	3.32926	11.6303	1.05066	1.92079	4.26093	2.11191	0	0	0	0	0	0	0	0	0	0	0	0
Fbll1	5073.23	4477.81	5636.21	5662.76	4929.26	5310.34	5040.29	5263.87	5697.62	5003.88	4952.58	5142.99	5264.88	5069.44	5355.81	0.00276537	0.96476	0.998007	0.0146705	0.764856	0.954348	-0.0106052	0.763907	0.999972	-0.00762748	0.89185	0.974297
Ostm1	13290.2	14071.3	14509.7	13883.4	13169.7	14026.5	14870.7	14758.7	16080.5	13632.2	14339.2	14370.9	14175.4	14231.5	15094.9	0.05082	0.215994	0.709954	0.0316765	0.538862	0.900252	0.0178638	0.58808	0.999972	0.00826002	0.88362	0.972135
Ctla2b	169.929	134.768	143.542	203.172	90.1422	151.038	141.266	151.334	103.577	173.122	182.209	174.41	143.099	139.545	252.374	0.0286312	0.637673	0.951653	0.048466	0.334618	0.855945	-0.026467	0.193669	0.999972	-0.0345039	0.577614	0.892799
1700029I15Rik	591.353	523.38	611.142	564.713	562.273	506.128	549.967	554.537	478.254	533.792	674.559	557.901	608.89	657.248	495.244	0.0196721	0.786557	0.97894	0.023892	0.705308	0.942452	-0.0294426	0.391972	0.999972	-0.0315294	0.684025	0.92667
Kif1b	241019	245909	228174	227653	230963	230975	240810	231434	196973	232026	236157	230662	234766	238955	233089	-0.00195605	0.956851	0.997912	-0.0486823	0.33098	0.853953	-0.0113576	0.691608	0.999972	-0.0609011	0.300695	0.821958
Kif1c	28770.7	27707.8	28345.2	31615.6	28902.6	29973.6	28826.9	28832.8	29894.1	29582.7	29822.1	31075.4	32350.9	32227.5	30847.7	0.112577	0.0138551	0.170031	0.0436812	0.161588	0.803143	0.000130309	0.996755	0.999972	-0.075543	0.046247	0.585359
Mitd1	1419.76	1453.83	1385.4	1540.98	1535.09	1392.35	1462.27	1363.06	1473.49	1373.88	1337.49	1522.41	1598.1	1493.46	1512.13	0.0655088	0.252538	0.750709	-0.00885303	0.871904	0.981	-0.00660288	0.851277	0.999972	-0.084224	0.178382	0.779422
Cage1	571.812	553.842	590.48	527.205	555.133	509.128	613.591	539.721	613.354	579.292	615.438	475.95	590.642	544.334	556.489	0.00450939	0.947369	0.997333	0.0234816	0.709473	0.942478	-0.00677122	0.842704	0.999972	0.0107237	0.888013	0.973313
Unc119b	9391.98	8567.01	8596.22	10101.3	8778.6	9075.29	9079.85	8797.46	10101.9	9298.63	8625.83	9117.64	9258.2	9072.58	9316.71	0.00553208	0.917681	0.992765	0.0469413	0.314138	0.849596	-0.023228	0.500073	0.999972	0.00883013	0.87028	0.966731
Gcom1	0	0	0	0	0	0	0	0	0	0	0	0	0	0	0	0	0	0	0	0	0	0	0	0	0	0	0
Zpr1	8462.47	8362.09	8204.74	8084.15	8283.26	8299.09	8073.74	8013.27	8477.08	8205.52	8287.58	8263.45	8313.17	8309.88	8052.73	-0.0103308	0.769711	0.978401	0.0230279	0.468	0.887776	-0.0170084	0.528171	0.999972	0.0130594	0.719809	0.93622
Rgs4	29893.1	36994.8	29860	29342.2	33069.7	34308.6	33872.6	29457.1	39814.9	43317	37832.5	34959.7	37039.5	33795.6	34324.9	0.117396	0.0554111	0.381732	0.1865	0.000855382	0.102084	0.0232252	0.50953	0.999972	0.120991	0.0540942	0.617728
Rgs5	17079.6	15730	17077.2	17048.7	17266.2	17865.5	17698.2	17115.5	16539	19298.6	19455.6	18055.6	19480.6	16806.2	19334.6	0.124905	0.0161439	0.185924	0.0561441	0.24824	0.825293	0.0484595	0.100019	0.999972	-0.0128784	0.840063	0.961045
Rgs6	3261.79	4004.28	3143.79	3214.28	3638.71	3833.97	3884.28	3216.1	3458.56	4435.69	4241.19	3962.04	4008.68	3485.44	3596.59	0.082733	0.213766	0.708611	0.0931633	0.122265	0.769167	0.0374962	0.277072	0.999972	0.0857689	0.225075	0.800814
Rgs7	22252.2	24118	21943.5	22159.3	22757.8	22310.6	22746	22672.5	22606.8	22290.5	22405.8	22195.2	22746	22897.2	22244.8	-0.000821376	0.983556	0.998007	-0.0151472	0.549873	0.902419	-0.000749768	0.979739	0.999972	-0.0163215	0.595576	0.899241
Rgs1	56.0766	27.6921	34.7981	43.7601	17.8499	20.005	25.8808	24.3404	27.9207	25.5243	44.5829	53.5837	52.8217	20.2394	57.0217	0.00811571	0.843575	0.986292	0	0	0	0	0	0	0	0	0
Rgs2	7192.25	6567.64	7263.02	6721.34	7274.74	7190.81	6957.63	6825.89	9454.31	7767.17	6504.26	6676.95	7415.2	6938.92	7195.29	0.0433336	0.357651	0.834941	0.0610974	0.328006	0.853861	0.0175809	0.587645	0.999972	0.0491141	0.516526	0.879861
Rgs3	2300.84	1977.22	2340.17	2355.75	2212.5	2335.59	2223.59	2348.32	2200.33	2529.13	2233.02	2423.88	2701.59	2248.71	2573.37	0.115877	0.0764205	0.450603	0.0323303	0.531217	0.897912	0.0119016	0.735876	0.999972	-0.0720156	0.288562	0.817636
Rgs8	31204.9	28108.4	29060.8	31537.5	29448.8	29471.4	30706.5	30014.9	32578.9	31929.8	31711.1	32105.1	36471.9	32922.1	34805.4	0.184694	0.000133212	0.00674442	0.0956252	0.000867431	0.102084	-0.00315199	0.920564	0.999972	-0.105731	0.0132337	0.362294
Rgs9	2523.45	2189.52	2377.15	2402.64	2522.2	2124.54	2041.35	2199.1	2464.23	2057.48	1881.21	1997.31	2376.97	2440.45	2441.37	0.0218211	0.688334	0.962958	-0.0491084	0.427031	0.877648	-0.0437469	0.214061	0.999972	-0.143877	0.0425851	0.563807
Aass	1581.19	1565.53	1710.54	1909.81	1681.46	1669.42	1825.68	1891.14	1828.35	1418.27	1754.24	1798.73	1437.71	1620.22	1629.34	-0.0824123	0.214594	0.708907	-0.0352106	0.561708	0.90759	0.0272	0.437982	0.999972	0.0803852	0.273442	0.813389
Pde6b	50.1291	19.3845	19.5739	23.9638	15.1724	22.0055	20.489	26.4569	21.616	36.6219	42.6446	40.9758	41.2969	36.2179	13.7274	0	0	0	0	0	0	0	0	0	0	0	0
Kif15	441.816	556.611	408.878	394.883	455.173	512.129	466.933	488.924	433.221	381.755	467.152	428.67	346.702	507.051	404.432	-0.0427448	0.55167	0.923908	-0.0997755	0.10761	0.757064	0.0215387	0.473579	0.999972	0.0134329	0.862208	0.965261
Kif17	6339.21	8246.7	6369.14	6086.82	6314.41	7431.87	7615.43	6578.25	6020.96	8054.59	8402.92	8037.56	6384.7	7282.99	6356.86	-0.0135687	0.843173	0.986292	0.0734968	0.239103	0.824577	0.0160517	0.63422	0.999972	0.120819	0.106741	0.732142
Kif11	363.648	348.92	352.331	334.452	285.599	321.081	370.958	388.388	324.24	329.597	333.403	306.793	368.791	286.547	267.157	-0.0886718	0.225521	0.721859	-0.0360135	0.568276	0.909242	-0.00926162	0.758898	0.999972	0.0347449	0.654111	0.917692
Pde6d	5688.38	5459.03	5576.4	6292.07	5380.86	5847.47	5634.47	5673.42	6335.29	5734.1	5407.14	5792.3	5783.49	5394.34	5531.1	-0.0411053	0.429483	0.875486	0.0378447	0.439685	0.880958	-0.0198889	0.559268	0.999972	0.052104	0.360268	0.843818
Pde6h	22.9404	23.0767	7.61209	21.88	16.0649	15.0038	22.6457	5.29138	5.404	14.4268	25.1991	22.0639	15.3663	29.8265	14.7834	0	0	0	0	0	0	0	0	0	0	0	0
RP24-388A6.3	0	0	0	8.33525	0.892497	0	0	0	0	0	0	0	0	1.06523	0	0	0	0	0	0	0	0	0	0	0	0	0
Fa2h	2360.32	2064.91	2205.33	2258.85	2160.73	2767.7	2269.96	2488.01	2060.73	2852.07	2301.84	2906.13	2689.1	2476.66	2555.42	0.173403	0.00186604	0.044963	0.031968	0.612943	0.921734	0.0518385	0.13762	0.999972	-0.015079	0.843302	0.961587
Rnf144b	3577.01	3391.36	3415.65	3550.82	3405.77	3434.87	3205.99	3386.49	3264.02	4094.99	4016.34	3844.37	3685.99	3628.18	3569.14	0.0514435	0.231428	0.727285	0.12987	0.0217686	0.511525	-0.0388336	0.2205	0.999972	0.0509932	0.447099	0.858969
Lgals9	1142.77	1117.84	1208.15	1076.29	1363.73	1112.28	1120.42	1285.81	1189.78	1270.67	1207.62	1165.18	1386.81	1270.82	1247.09	0.150336	0.0147132	0.175863	-0.0102914	0.862507	0.97848	0.0416363	0.229889	0.999972	-0.0865553	0.166098	0.772435
Lgals8	7490.48	7629.17	7638.19	7270.42	7491.62	7380.86	7405.15	7129.61	7634.96	7638.44	7393.01	7316.81	7529.49	7042.25	7465.62	-0.0300875	0.453458	0.887247	0.0255647	0.464618	0.88704	-0.0250485	0.371447	0.999972	0.0260704	0.543094	0.88269
Fosl1	1336.49	1438.14	1255.99	1423.24	1210.23	1387.35	1347.96	1337.66	1260.03	1168.57	1210.52	1413.14	1199.53	1274.02	1378.02	-0.0664203	0.297255	0.789508	-0.044263	0.448522	0.881837	-0.0233425	0.508729	0.999972	-0.0169889	0.809221	0.953047
Fosl2	13777.9	10273.8	13449.5	15366	14527.2	11920	11832.9	11983.9	14656.6	15201.4	11549.9	11030.9	13284.2	13239.8	14249.1	0.0254884	0.713882	0.967329	0.0337124	0.591768	0.916038	-0.0229514	0.48319	0.999972	-0.0335242	0.653441	0.917692
Lgals3	383.19	324.921	320.795	287.566	326.654	450.113	315.962	265.628	466.546	543.779	531.119	511.672	671.315	487.876	401.264	0.2425	0.00058467	0.0204746	0.220521	0.000306969	0.0540531	0.00622612	0.801466	0.999972	-0.00866707	0.909644	0.979163
Lgals2	50.1291	35.9997	58.7218	55.221	35.6999	68.0171	49.6049	55.0304	57.6427	43.2804	51.3673	44.1278	79.7127	36.2179	57.0217	0.0265122	0.585694	0.935806	-0.0117105	0.79389	NA	0.00289503	0.850762	0.999972	-0.0341698	0.532478	NA
Lgals1	1862.42	1755.68	1718.16	1868.14	1652.9	2015.51	1914.1	1785.31	2188.62	2258.35	1907.37	2128.64	2405.79	1863.09	1960.91	0.142583	0.0340594	0.291476	0.139778	0.0170976	0.463252	0.0148456	0.674269	0.999972	0.0194931	0.79004	0.949791
Lgals7	5.09787	3.69228	6.52465	5.20953	9.81746	8.00202	15.0971	4.23311	1.80133	8.87803	10.6611	6.30397	7.68315	11.7176	6.33574	0	0	0	0	0	0	0	0	0	0	0	0
Lgals4	666.122	546.457	566.557	551.169	589.048	510.129	592.024	561.945	468.347	511.597	626.1	573.661	685.721	654.053	565.993	0.0719017	0.319088	0.805491	-0.025492	0.686171	0.939504	-0.0166297	0.615795	0.999972	-0.12068	0.118485	0.737815
Rbm12	3649.23	3859.35	3964.81	3191.36	3706.54	3280.83	3859.48	3805.56	3942.22	3639.99	3739.15	3542.83	3523.68	3863.6	3748.65	0.0124419	0.840369	0.986292	0.0163069	0.75726	0.953006	-0.00111007	0.974823	0.999972	0.00109783	0.98404	0.996077
Rbm11	2071.44	2113.83	2341.26	2050.47	1931.36	2276.57	2115.76	2046.71	2415.59	1861.06	2118.66	1957.38	1941.92	2064.42	2212.23	-0.0395479	0.509572	0.911496	-0.00149514	0.980335	0.997478	-0.0183447	0.603606	0.999972	0.0071572	0.921138	0.982075
Rbm10	16393.1	16575.6	15674.4	16261	16906.6	16230.1	16516.3	16252	15681.5	16347.8	16561.6	16611	16635.9	17469.8	16101.2	0.039701	0.304796	0.79395	-0.0144075	0.668695	0.935753	0.0173723	0.512493	0.999972	-0.035209	0.431594	0.857136
Rbm17	10340.2	10672.5	10435.1	10304.5	10253	10432.6	10229.4	10235.7	11367.3	10480.5	10005	10558.1	10212.8	10589.5	10537.4	-0.000483037	0.988333	0.998007	0.0381179	0.363105	0.866623	-0.0189421	0.441281	0.999972	0.0183536	0.71222	0.933933
Rbm15	4085.95	5037.19	4252.98	4457.28	4150.11	4302.08	5182.63	4697.69	4198.01	4117.19	4581.38	4747.94	4124.89	4576.24	5027.41	0.0263613	0.683925	0.961859	-0.0381661	0.512283	0.895048	0.0160153	0.645893	0.999972	-0.0401847	0.54908	0.884776
Rbm14	5384.2	5117.5	5341.51	5010.53	5317.49	5046.27	5276.45	5401.45	4626.73	5282.43	5370.31	5274.32	5534.75	5492.34	5122.45	0.0397862	0.384247	0.850788	-0.0276618	0.575358	0.912575	0.00863395	0.781542	0.999972	-0.0557565	0.349768	0.841972
Rbm19	2328.88	2021.52	2153.13	2199.46	2224.1	2235.56	2100.66	2377.95	2063.43	2138.5	2118.66	2019.37	2197.38	2222.07	2109.8	-0.00110072	0.984256	0.998007	-0.0824489	0.0866639	0.73684	0.020776	0.553875	0.999972	-0.0549445	0.284243	0.81642
[truncated: 20,100 more rows]
