# Supplementary material for: Forniceal deep brain stimulation induces gene expression and splicing changes that promote neurogenesis and plasticity
Source: eLife. 2018 Mar 23;7:e34031. doi: 10.7554/eLife.34031 (PMC5906096; doi:10.7554/eLife.34031)
Supplement: Supplementary file 1. [file elife-34031-supp1.xlsx]

## Sheet: RT-qPCR primers
Primer Name	Primer Sequences (5'-3')
GAPDH-F	GGAGAGTGTTTCCTCGTCCC
GAPDH-R	ATGAAGGGGTCGTTGATGGC
Actb-F	TATAAAACCCGGCGGCGCA
Actb-R	GTCATCCATGGCGAACTGGTG
ATF2-F	TGTGGCCAGCGTTTTACCAA
ATF2-R	TGTTGGCGTTGGAGTCTGAT
BDNF_iso205_F	GGGACCAGAAGCGTGACAA
BDNF_iso205_R	CACCTGGTGGAACTCAGGGTC
Myh9_iso201_F	AAGAAGGACCAGGGGGAGTT
Myh9_iso201_R	ATTCTTCACCGTCTTGGCGT
Kif18a_iso201_F	CATGGCAATGACTACTGCTGC
Kif18a_iso201_R	TTTATAGCCCACTTTCAGTCTGT
Fosl2-F	TATCCCGGGAACTTTGACACC
Fosl2-R	ATATCTACCCGGAACTTCTGCTG
Jun-F	CCTTCTACGACGATGCCCTC
Jun-R	AGAAGGTCCGAGTTCTTGGC
JunB-F	AGGCAGCTACTTTTCGGGTC
JunB-R	TTGCTGTTGGGGACGATCAA
Arc-F	GGAGGGAGGTCTTCTACCGT
Arc-R	CTACAGAGACAGTGTGGCGG
BDNF-all isoforms-F	GACGACATCACTGGCTGACA
BDNF-all isoforms-R	CAAGTCCGCGTCCTTATGGT
Gadd45b-F	GTCGTTCTGCTGCGACAATG
Gadd45b-R	TGTATGACAGTTCGTGACCAGG
Kif1b-isoform 201-F	CAGCTACGGTGGAGAAGCAA
Kif1b-isoform 201-R	GTGACCGCTGTGGGAGTTTA
Fos-F	cactccaagcggagacagat
Fos-R	tcggtgggctgccaaaataa
Zif268-F	acctgaccacagagtccttttc
Zif268-R	gaagcggccagtataggtga
Pcsk1-qPCR-F	CTCTATCAGCAGTGCCTCCC
Pcsk1-qPCR-R	CAGCGCTTGTTATTCGCTGG
Gad2-qPCR-F	TCGCGTTCACATCAGAGCAT
Gad2-qPCR-R	ATCATTTTCCCTCTCTCGTCAC
Rxfp3-qPCR-F	CTTAATGCTGCTGCCGAACC
Rxfp3-qPCR-R	CTTGGCAGGTCTCAGTAGGC
Chrm4-qPCR-F	CAGGGCCTCTGGCTAGTTCC
Chrm4-qPCR-R	TGACAGGTGTGAAGTTCGCC
